# Supplementary material for: Charge Transfer and Recombination Pathways through Fullerene Guests in Porphyrin-Based MOFs
Source: J Phys Chem C Nanomater Interfaces. 2025 Apr 23;129(17):8215–27. doi: 10.1021/acs.jpcc.5c00161 (PMC12333347; doi:10.1021/acs.jpcc.5c00161)
Supplement: Supplementary file 2 [file jp5c00161_si_002.zip]

Archive with 62 entries (26 files):
- geometries/
- geometries/GFN2-xTB_optimized_fixed_MOF/
- geometries/GFN2-xTB_optimized_fixed_MOF/position_1/
- geometries/GFN2-xTB_optimized_fixed_MOF/position_1/complex/
- geometries/GFN2-xTB_optimized_fixed_MOF/position_1/complex/coord.xyz
- geometries/GFN2-xTB_optimized_fixed_MOF/position_1/only_MOF/
- geometries/GFN2-xTB_optimized_fixed_MOF/position_1/only_MOF/coord.xyz
- geometries/GFN2-xTB_optimized_fixed_MOF/position_1/only_C60/
- geometries/GFN2-xTB_optimized_fixed_MOF/position_1/only_C60/coord.xyz
- geometries/GFN2-xTB_optimized_fixed_MOF/position_2/
- geometries/GFN2-xTB_optimized_fixed_MOF/position_2/complex/
- geometries/GFN2-xTB_optimized_fixed_MOF/position_2/complex/coord.xyz
- geometries/GFN2-xTB_optimized_fixed_MOF/position_2/only_MOF/
- geometries/GFN2-xTB_optimized_fixed_MOF/position_2/only_MOF/coord.xyz
- geometries/GFN2-xTB_optimized_fixed_MOF/position_2/only_C60/
- geometries/GFN2-xTB_optimized_fixed_MOF/position_2/only_C60/coord.xyz
- geometries/GFN2-xTB_optimized_fixed_MOF/both_positions/
- geometries/GFN2-xTB_optimized_fixed_MOF/both_positions/complex/
- geometries/GFN2-xTB_optimized_fixed_MOF/both_positions/complex/coord.xyz
- geometries/GFN2-xTB_optimized_fixed_MOF/both_positions/only_C60_a/
- geometries/GFN2-xTB_optimized_fixed_MOF/both_positions/only_C60_a/coord.xyz
- geometries/GFN2-xTB_optimized_fixed_MOF/both_positions/only_C60_b/
- geometries/GFN2-xTB_optimized_fixed_MOF/both_positions/only_C60_b/coord.xyz
- geometries/GFN2-xTB_optimized_fixed_MOF/both_positions/only_MOF/
- geometries/GFN2-xTB_optimized_fixed_MOF/both_positions/only_MOF/coord.xyz
- geometries/GFN2-xTB_optimized_fixed_MOF/both_positions_explicit_DMF/
- geometries/GFN2-xTB_optimized_fixed_MOF/both_positions_explicit_DMF/complex/
- geometries/GFN2-xTB_optimized_fixed_MOF/both_positions_explicit_DMF/complex/coord.xyz
- geometries/GFN2-xTB_optimized_fixed_MOF/both_positions_explicit_DMF/only_C60_a/
- geometries/GFN2-xTB_optimized_fixed_MOF/both_positions_explicit_DMF/only_C60_a/coord.xyz
- geometries/GFN2-xTB_optimized_fixed_MOF/both_positions_explicit_DMF/only_C60_b/
- geometries/GFN2-xTB_optimized_fixed_MOF/both_positions_explicit_DMF/only_C60_b/coord.xyz
- geometries/GFN2-xTB_optimized_fixed_MOF/both_positions_explicit_DMF/only_mof/
- geometries/GFN2-xTB_optimized_fixed_MOF/both_positions_explicit_DMF/only_mof/coord.xyz
- geometries/GFN2-xTB_optimized_fixed_MOF/both_positions_explicit_DMF/only_dmf/
- geometries/GFN2-xTB_optimized_fixed_MOF/both_positions_explicit_DMF/only_dmf/coord.xyz
- geometries/GFN2-xTB_optimized_fixed_MOF/both_positions_explicit_dioxine/
- geometries/GFN2-xTB_optimized_fixed_MOF/both_positions_explicit_dioxine/complex/
- geometries/GFN2-xTB_optimized_fixed_MOF/both_positions_explicit_dioxine/complex/coord.xyz
- geometries/GFN2-xTB_optimized_fixed_MOF/both_positions_explicit_dioxine/only_C60_a/
- geometries/GFN2-xTB_optimized_fixed_MOF/both_positions_explicit_dioxine/only_C60_a/coord.xyz
- geometries/GFN2-xTB_optimized_fixed_MOF/both_positions_explicit_dioxine/only_C60_b/
- geometries/GFN2-xTB_optimized_fixed_MOF/both_positions_explicit_dioxine/only_C60_b/coord.xyz
- geometries/GFN2-xTB_optimized_fixed_MOF/both_positions_explicit_dioxine/only_MOF/
- geometries/GFN2-xTB_optimized_fixed_MOF/both_positions_explicit_dioxine/only_MOF/coord.xyz
- geometries/GFN2-xTB_optimized_fixed_MOF/both_positions_explicit_dioxine/only_dioxane/
- geometries/GFN2-xTB_optimized_fixed_MOF/both_positions_explicit_dioxine/only_dioxane/coord.xyz
- geometries/MD_simulations/
- geometries/MD_simulations/dioxane/
- geometries/MD_simulations/dioxane/xtb_trajectory.xyz
- geometries/MD_simulations/DMF/
- geometries/MD_simulations/DMF/xtb_trajectory.xyz
- geometries/NEB_calculations/
- geometries/NEB_calculations/C60_pos_1_to_pos_2/
- geometries/NEB_calculations/C60_pos_1_to_pos_2/orca_MEP_trj.xyz
- geometries/NEB_calculations/from_small_to_large_pore/
- geometries/NEB_calculations/from_small_to_large_pore/DMF/
- geometries/NEB_calculations/from_small_to_large_pore/DMF/orca_MEP_trj.xyz
- geometries/NEB_calculations/from_small_to_large_pore/dioxane/
- geometries/NEB_calculations/from_small_to_large_pore/dioxane/orca_MEP_trj.xyz
- geometries/NEB_calculations/from_small_to_large_pore/C60/
- geometries/NEB_calculations/from_small_to_large_pore/C60/orca_MEP_trj.xyz
