# Supplementary material for: Charge Transfer and Recombination Pathways through Fullerene Guests in Porphyrin-Based MOFs
Source: J Phys Chem C Nanomater Interfaces. 2025 Apr 23;129(17):8215–27. doi: 10.1021/acs.jpcc.5c00161 (PMC12333347; doi:10.1021/acs.jpcc.5c00161)
Supplement: Supplementary file 2 [file jp5c00161_si_002.zip › geometries/GFN2-xTB_optimized_fixed_MOF/position_1/only_MOF/coord.xyz]

942

C           13.38022000007675       31.92561999993038       38.22599000004581
H           13.23590999998989       32.26952000000475       39.24664999997689
H           13.29778999999976       32.26499000000167       13.13430000001078
H           14.43879000000024       31.78084999999938       14.37911000000000
H           12.84695000000036       30.99577999998654       14.31939000000245
H           24.87761999999756       58.54659000000008       20.63164000000749
H            7.16140000000055       31.78663000000000       14.39779000000113
C           -4.34496000000908       53.94381999999295       20.66832999999912
H           -3.91978999999941       53.96153999999920       30.69110999999954
H           -3.94009999999437       53.89598000000167       21.67614000000323
H            7.16385000000120       31.79117999999839       31.81613000000282
C            8.21931999998893       31.91640999997806       14.18100999999998
H            8.30877999995957       32.25165000000041       13.15170999998760
H            8.38218999999661       32.24110000000062       21.82604999992401
C           -1.57311000002809       58.67236000001949       31.70951000003918
H           -1.34141000000046       58.33268000000087       30.70292999998804
H           27.02647000000798       53.21497999999963       14.41990999998144
H           -1.33201999998679       58.39686000001721       39.11329000002584
C           -1.57905999999144       58.69020000000429       38.09627000000139
H           -1.12732000000234       59.66210999998373       37.91366999999788
C           13.38270999999564       31.92710000001422       14.16320999995437
H           24.89299000000091       58.57797999999362       31.77558000000048
C           -4.32610999999815       53.96886999999611       31.69970999998736
H           -4.97854999999961       53.07722999997786       37.95633000000007
C           26.32446000003238       54.05229999999627       38.24548999999580
H           -4.93581000000005       53.07678999999688       31.81533000000267
C           23.80080999999684       58.55717000000944       20.76926000007702
C            8.24075000001449       31.91841999998441       38.22414000000021
H            7.16773000000002       31.84416000000349       38.06403000000032
H           23.63600000001152       58.23459999999739       30.54484999999922
H           23.52985999999737       58.32082999999935       21.79419999999860
H           24.88624999997157       58.59716000000127       14.36775000000493
C           -1.58696999999972       58.68260000001103       20.68112000004147
H            2.51716999999907       50.54101999995479        2.63113000001171
H           -1.11055999999897       59.64923000000098       20.53972999999995
H           -1.11897999999965       59.65137999999991       31.83891000000368
H           23.67005999999980       58.19937000000341       13.11475999993366
C           26.34140000008323       54.03677999997694       31.62135000000115
H           25.97641999999876       53.93508999999676       30.60317000000074
H           -4.92177999999799       54.85953000000002       31.87226999999731
H           26.92164999999761       53.15316000000843       38.11512999999827
H           25.96724000000386       54.06583999999993       39.27166999999853
C           26.32399999996297       54.04804000001940       20.81449000005663
C           26.34246999992724       54.03212999994864       14.20144999986789
H            8.73952999999477       30.97246999999471       31.76258000000177
H           17.21608000000890       54.55899999997710        2.48728999999986
C           13.37582999998979       31.92857999999037       20.79780999993213
H           25.98689000005434       53.90402000000103       13.18287000009672
H           13.28704999999183       32.26300000004944       30.55777999999995
H           13.25135000000136       32.27765000000205       21.81914000005093
H           26.93818000000281       53.16686999999389       20.64410000001267
H           25.97456000000679       54.01340000000076       21.84262000000896
H            8.72134999999151       30.96738999999337       20.61166000000570
H            8.74098000004838       30.97720000001956       14.33763000000384
H           27.02011000001702       53.20947999997817       31.81530000002271
H           -3.93997000000677       53.92308000000263       13.26868999999990
H           -4.91731999999863       54.85369000000011       20.51863999999944
H           -4.92075000001584       54.86675999999928       14.43320999999568
C           23.80164999998413       58.56245000002070       38.18711999996938
H           -2.65672999998740       58.76158000000220       20.51630999999507
H           23.51145999999796       58.35138999999777       39.21228999997932
C            8.22354000002009       31.91431999998297       31.60458000003351
H            8.31939999998638       32.25131000000015       30.57648999999935
H            8.39897000000137       32.23286000000924       39.25231000005761
C           -1.58040000001548       58.67063000000009       14.27820000003027
H           -1.35425000000001       58.32049999999814       13.27379000000297
H           -1.37122999999996       58.35359999999989       21.69458999998506
C           13.38582000000004       31.92507000008302       31.58538999991610
H           14.44877999994446       31.79977000000336       38.06823000000619
H           14.44543000000952       31.78869999998917       31.78949000000526
C           -4.33699000000397       53.96482000006274       14.28007000000349
H           -4.97987000000798       53.07299999999979       20.52602000000119
H           -2.65221000000506       58.73267000000060       14.43723000000652
H           -4.95775999999425       53.08465000000140       14.42685000000498
H           12.86920000001322       30.98385000002661       38.05207000001275
C           -4.33870000003251       53.94473000013515       38.09583000001238
H           -3.93327999999760       53.89822999998104       39.10349999999983
H           12.85893000000073       30.98995000000085       31.74746999999210
H           12.85080000000017       30.99255999999056       20.63415000000493
H           14.44001999998607       31.78705999999990       20.62407000000515
H           26.92456999999996       54.93072999997801       38.02920000000717
H           19.51493000001492       50.42589000001173        2.55180000002834
H           26.86489999999893       54.97757000001592       31.76201999999675
H           26.90641999999420       54.94457999999614       20.62654999999983
H           26.85830999996796       54.97947000001150       14.32522000000750
C            8.23821999999483       31.92144000000419       20.79754000001666
C           23.82770999999753       58.50935000000401       14.14440000003128
H            7.16797000000123       31.83296000000509       20.62633999999862
H           23.41412000000101       59.54830000001930       20.54317000000743
H           23.33792999999856       59.47089000001805       14.27778999999659
C           23.82785000000861       58.51348000000171       31.57726999997454
H            4.75352999999780       54.35671999999681        2.64787999999670
H           23.42989000003454       59.55294999995601       37.93355000000606
H           23.36065999999943       59.48030999999589       31.74965000000002
H           -2.65371999999882       58.74518000000020       37.95475999999084
H           -2.64559999999822       58.73183000000967       31.86460000000868
H           -1.12387999998399       59.64988000000740       14.39610999996100
H           -4.90646000000418       54.85740000003314       37.94445999998540
H           24.88041000001619       58.53918000000005       38.06714000000427
H            8.71131999999289       30.95976000000822       38.03072000000816
H           13.23409999999934       39.64630999994915        2.51110999999379
H            8.50436000004651       39.62223999998410        2.51636999959605
H           15.88623000000033       53.54853000003654       37.98721999999779
H           17.99766999999909       49.65189999999687       37.93085999999857
H           19.54270999999918       48.76486999999121       38.01979000000505
H            8.32959999999786       40.04438999999734       39.09043000000057
C           13.60520000000770       40.37144999992067       38.09223999998317
H           14.67034000000020       40.50425000000020       37.92053999999973
H            7.11335999999401       40.51983000000008       37.91677999999206
C            2.99767999997598       49.83800999983795       38.21060000000401
C           16.40558999999742       54.49739999999188       38.07503999998602
H           16.79123000000164       54.64755999999819       39.07990000000277
H           15.72191999999696       55.31397000004476       37.85517000000424
C           19.06133999999537       49.73278999998464       38.13010000000632
H            5.29280999999791       54.43590999998986       39.23155000000407
H           19.24155000000008       50.07723000001541       39.14541999999884
H            4.06966999999944       49.80316000000018       38.04347999999986
C            5.61799999999029       54.30773999999149       38.20310999991995
H            6.16115000003539       53.37745999999389       38.07041999999153
H            6.26496000000179       55.14587000000160       37.95270000000069
H            8.70642000000457       41.31849999999758       37.88767000000006
H           13.08616000000122       41.31508000001485       37.95755000000185
H           13.47698999999687       39.99325999999979       39.10316000000238
H            2.76622999999904       50.11410000001727       39.23552999999547
H            2.56493999999756       48.85772000001427       38.02534000000051
C            8.18173000000004       40.38577999997030       38.06854000000637
H           15.62318000003134       40.58093999999998       11.53909999999200
C            7.99280999996486       41.54434999996654        8.08811999994267
O           23.33228000000064       50.78570999999768       33.74934999995592
H            8.46343999999892       40.83145000001184        7.41439000000980
H            0.57238999998233       52.41112999998134       39.23128999999710
H            2.10798000000960       53.29844000001121       37.30235999999467
H            0.85901000000586       50.66105999999784       34.86986000000589
H           -2.21969000000241       50.84279000000443       36.37144999999987
O           21.96290000002719       57.19140000002324       14.83254000000074
H           -2.00044999999701       53.02897999998259       34.86066000000051
C           19.73271000001019       50.67466000000200       15.25184999999579
C           19.88299000000966       49.14627999999990       13.27733999999596
H            3.83810999997774       55.75862999999834       34.95392999999726
O            9.51961999999364       32.57345999998005       18.89426000014038
H            2.11612000001738       58.36082999999209       36.45983999996258
H            0.37516000000606       57.09636000003457       34.95818999999994
C           14.35045000000869       42.16511000009385       12.26379000001360
C           15.75307000000373       44.59684999999838       13.02799999999849
H           15.49909999999965       43.96864999999853       13.87895999999987
H           20.96507000000171       49.29502999999966       13.30349000000022
C           13.52121000001652       40.32847000016663       14.21945000001061
H            6.52067000002918       37.00149999988300       36.44143999999483
H            8.50884999999482       37.86194999999882       34.94671999999962
H           10.89577999999674       38.07753000005462       37.87602000003347
H           12.08286999997441       54.18306000000894        8.71288000000023
H           17.10701999998811       50.13380000001205       14.98685999999588
C           16.44553000001593       45.77782999992670       13.02907999999670
C            8.62580000002541       54.06722000004818        6.33379999999886
C            8.20265000069167       54.06940000003993        7.67249999999647
C            6.40734999999859       53.19734999997855        3.38981999996505
H            6.25096000000732       52.40734000000145        2.65059000000136
C           10.37414000000190       54.15154000000078        4.52850999999967
H            9.69978999999872       54.24584000000074        3.68007999999915
C            5.54340999996852       54.29987999999663        3.38037999993068
C            5.71077000001588       55.33699000001209        4.30906999998369
H            5.03501000000066       56.19432000001866        4.26191000000136
C            9.96179999999304       54.04193000000561        5.90762999999857
C            6.72544000000554       55.26106999999199        5.25523000002554
H            6.87878000000159       56.06629999999863        5.97796999999255
C            7.57661000005937       54.14331000000213        5.29440999999770
C            7.41609000000071       53.11727000000261        4.34710999998391
H            8.08065000000784       52.25060999999993        4.38921999999555
C            6.82230999998712       54.01340000000039        8.08953999999876
O           12.16166999992202       32.58266000003129       18.85431999998557
O           13.21056999997553       34.19589999999968       20.07523999999807
H            5.97015000000035       53.95725999999986        7.41612000000393
C           23.15153999995373       57.56451000000717       37.25355000000094
Zr          19.25344999999774       52.94874999999188       34.89889999999968
C           16.56450000000025       46.19686000000743       11.65286000001664
O           22.07330999999996       53.04500000001384       31.03246000000316
H           15.19864000001129       36.94046000000006       36.37035000000511
C           13.02521000002244       39.32663000013659       15.19771000010330
C           12.87332999999768       32.98415000000682       19.83520000004686
C           19.28508999998995       48.35696000004354       12.29904999999766
H           16.56983000000373       46.19313999995458        8.74370000000044
O            9.49756999999857       32.56663000000278       33.50841999999616
O            8.44447000000065       34.18582000000935       32.30108999999936
Zr          23.55238999999805       55.40021000001403       34.91046000004461
C           14.46399000002011       39.94911999984378       13.25286999999926
O           17.61709000000083       53.64782000000663       36.20223000000817
O           18.39120999999759       55.51755999999782       37.24024000000369
C            8.77023999999382       32.97042000003013       32.54021999989163
O            3.54325999998906       55.28666999999097       14.89921000000655
C            8.62150999996869       54.06133999999752       11.21759999999605
O            9.55231999999075       39.68663999999222       36.21167000000148
O            8.24881000001331       38.12466000000033       37.25811000000004
O            8.45779000000137       34.19040999999535       20.09439999999654
H           14.85144999998377       38.92793000004330       13.27293000000271
C            8.20073000010792       54.06555000000589        9.87759000003332
C            6.40437000004018       53.20643999992242       14.16321000003243
H           10.15070000011309       54.12281999999588        8.73384999997153
H            6.53847999993540       44.31685999998331        8.72290999999727
H            5.53472999999941       46.20051999995143        8.70339000000008
H           15.69240000000245       44.33831000000045        8.70115000000307
O           18.97999000000206       51.19918000000136       16.14185000000250
H           -2.25488000000114       50.88906000000468       15.92649999999868
O           20.98803000000240       50.89260999999777       15.11858999999638
C           17.27238999999629       47.33487000006018       11.22521999997847
H            2.17579999999347       58.36479999998635       16.01521000000045
C           17.48210000000914       47.69716000001818        9.88154999999818
C           17.70193999999870       49.61545000006060       14.23044999999546
H           10.80252999999991       38.06800999999959       14.48823999999675
O           13.43350000004331       38.12134000002476       15.04973000000605
O           23.86377000000666       57.12217000000248       36.29019000002447
N           17.08122999998458       46.97151000000102        8.77718999998651
H            6.48492999999351       36.95513000000284       16.02048999999904
C           15.44653000000063       44.29050000000183       11.65102000001531
C           14.80013999999804       43.11775000002559       11.22101000000061
H           16.15666999997463       53.96114999999916       27.55250000002253
H           12.34480999999452       35.35288999998848       30.56816000000535
H            9.24533999997727       35.31529000000216       30.57863999999971
H           10.79225999999800       34.43878999993046       32.50523000000553
H            7.88030999999527       34.19586999996136       17.51515000000254
H            8.07257000000157       52.25025999997376       13.16311000000085
Zr          23.54731000002497       55.40542999991727       17.48404000000194
H            8.85941999995241       43.50438999990853        4.34461000001629
Zr          19.24857999999467       52.95404000002595       17.47291000001502
C            8.68382000002548       39.32247000000520       37.13485000002643
H            9.32927000000026       35.37350000000881       21.79838000003373
H           12.41965999999623       35.32716000000122       21.80020000000599
H           10.88360999999998       34.45353000001813       19.86784000000886
H           13.78328000000003       34.19656999999597       17.43621000000194
O           21.92816999998892       57.26043999996611       37.48139000000004
C           14.58842999999468       42.75301999999513        9.87801999999593
H           15.15884999999987       37.00112000000659       15.88216000000896
H           13.21733000000649       37.86277000001058       17.42158999999847
H            5.96684999999576       53.95161999999981       10.12847000000020
C           13.50191000003933       54.09037999999931        6.32426999999494
H           21.32318999997684       56.01994999996830       39.20563999999197
H           -0.97378000000069       55.20222000001827       31.92531000000304
H            0.66254000000057       52.56318999999800       30.61739999998884
H            2.16866999999400       55.01905999999909       30.62970999999114
H            2.50881000000848       53.14709000002065       32.78754999999790
H           -1.02739999998822       55.13612999999263       20.46892000000458
H            2.09243999999841       55.09928999999998       21.81076000000369
H            0.56751000001853       52.41641999999708       21.80531000000065
H            2.10312000000852       53.30372999999275       19.87637999998791
H            0.85415000000074       50.66633999994276       17.44388000000147
H           -2.22455999998314       50.84807999999704       18.94545999999664
H           -2.24992999999891       50.88375999999614       33.35250999999868
H           -2.00531999997734       53.03427000000771       17.43467999999982
H            3.83324000000790       55.76391999999613       17.52793999999992
H            2.18067000000621       58.35951999999775       33.44115999998406
H            2.11125999997651       58.36612000000978       19.03385000000241
H            0.37029999999870       57.10165000000328       17.53221000000072
H           10.80735999999849       38.06273000000016       31.91414000003781
C           15.63584000004645       53.33166999999886        3.28541000002939
H           15.77454999999664       52.56569000000224        2.51794999999588
C           11.74175000000097       54.15982000000034        4.52524000000455
H           12.40952999999989       54.26184999999730        3.67274999999210
H            6.48981000000007       36.94986000000040       33.44659999999187
H            6.51579999999994       37.00679999999279       19.01545999999911
H           12.34015000000342       35.35817000000226       13.14243999999560
H            9.24046999999813       35.32064999999843       13.15269000000273
H           10.78739999999881       34.44408000000022       15.07921999996029
H            8.50398000001483       37.86724000000468       17.52073999999968
H           10.89090999999886       38.08281000000150       20.45003999997672
C           16.47110999995918       54.45814999992834        3.26067999998769
H            9.33413999998491       35.36818999999931       39.22437999999084
C           13.40514000000392       42.53865999999991       13.23600999998501
Zr           9.03686000000299       36.16154000000387       15.75314000002795
H           12.98250000000064       43.54605000000946       13.20247000000002
O            9.56376999998969       36.14455000000523       13.58312000000520
C           16.34369000001624       55.44850000000143        4.24489999997215
H           17.01667999995796       56.30837999999996        4.21017000000428
H           15.19376999998075       36.94574999999374       18.94436999996505
H           15.16364999999960       36.99578999995686       33.30818999999319
H           13.22217999999002       37.85722999999892       34.84753000000007
C           12.16316999996887       54.05351999999866        5.90263999998862
C           15.38088000003690       55.31905000013586        5.23961000000488
H           15.25658999999596       56.09261999999857        6.00147000000071
C           14.53863000000532       54.19356000005342        5.27317000000388
C           14.67832000000410       53.19966999985071        4.28745999996605
H           14.03329000000072       52.31842999999078        4.33055999999226
C           15.30090000005099       54.03219999999573        8.08551000002597
H           16.15470000002723       53.96920999999717        7.41427999997798
H           22.93763000002237       54.95292000000272       32.51240000000068
O            9.54746000005012       39.69191999999640       18.78568000002125
O            8.24392999999563       38.12995000001479       19.83213000001428
C            7.06571999999795       43.08458000000418       23.75849999997633
C            7.27317000001094       42.71577999992236       25.09738999994477
C            8.78482999999880       41.60192999999956       20.73070999999828
H            9.52280999999656       41.85727000000092       19.96610000000285
C            6.13998999999984       44.58042999999972       21.95670000006321
H            6.37146000000322       43.94386000000338       21.10560999999332
C            8.22145999999209       40.31794000000007       20.71001999997861
C            8.67891999999891       39.32777999999271       19.70888000001332
C            7.29148999998985       39.93937000000059       21.68782999999948
H            6.88057999999832       38.92777999999912       21.65484999999839
C            6.44575000000073       44.27021999999494       23.33412000001017
C            6.92098000000786       40.84325999999837       22.67691000000701
H            6.18369000000036       40.57187999999993       23.43646000000040
C            7.48396999998382       42.13113999999962       22.70912000001376
C            8.41978000000057       42.50173000000098       21.72712000000480
H            8.86433000000087       43.49914000000166       21.77059000000223
C            7.99768000001068       41.53907999999193       25.51411000004567
H            8.46830999999824       40.82615999999391       24.84038000000147
H           21.66076999999750       57.71792999994520       34.82987000000006
O           12.16651999999416       32.57736999994631       36.28031000012091
O           13.21543999999950       34.19061000006272       37.50122000001178
H           18.56414000000052       57.50931999999924       33.29317999998418
H           18.55736000000533       57.59022000000027       18.89023000000089
C           13.92172999996721       54.09175000000155        7.66458999999184
C            8.78415000002060       32.97499000000097       19.85858999999271
C           12.99586000000120       41.62899999999191       14.20901999999994
C           -3.17563999999980       53.92090999998018       15.24713999995280
C           12.87820000018717       32.97888000000025       37.26118000006096
H           12.24938999999966       41.89441999999701       14.96197999999886
O           -3.13226999999976       54.78602000001700       36.21998000001328
O           -2.36104999999380       52.91178999994218       37.25264000000408
C           23.17857999999865       57.51037000001593       15.07753000000582
H           -1.02257999999219       55.13085999999991       37.89495999999978
Zr          20.50511000000260       55.75854000000739       36.60041999999422
C           13.84179999997526       41.59004999986858        9.45948000000531
O           21.20702999999491       52.40003999999433       34.94002000000130
O            9.46227999999080       39.71948999999751       16.16088000000380
O            8.21983999999561       38.12245999995126       15.12154000000220
C            7.06343999999493       43.08385000004640       11.21708000007167
C            7.26934999996123       42.71811999998742        9.87686999997956
C            8.77852000000472       41.58810999991044       14.23529999999861
O            4.39926000001035       53.52363000000017       18.88513000001461
O            3.53013999999806       55.24735999999979       20.09422000000535
C            8.63067000000830       54.06193000000093       23.75979000000038
C            8.20752000001589       54.06410999999984       25.09849000003357
C            6.41221000000338       53.19205999999758       20.81580000000016
H            6.25581999999995       52.40204999999770       20.07656999999901
C           10.37900999999781       54.14625000000331       21.95449000000185
H            9.70465999999166       54.24054999999954       21.10606000000050
C            5.54827000001157       54.29458999997942       20.80636999997574
C            4.41618000000040       54.35670000001048       19.85280000000638
C            5.71562999999993       55.33170000000648       21.73504999999038
H            5.03986999999991       56.18904000000032       21.68789000000130
O           10.86186999999497       35.10232000000987       18.93822999996937
Zr           1.55551999999000       55.76405999999771       15.76663000000641
C            9.96667000000137       54.03663999999999       23.33362000000267
C            6.73030000000561       55.25578000000507       22.68121000001697
H            6.88364000000064       56.06101999999954       23.40396000000018
C            7.58146999999666       54.13801999999900       22.72038999999833
O            2.63602999999518       57.54398000000458       16.30034000000042
O            1.30003999984611       55.29124999978785       13.59213999991063
C            7.42094999998862       53.11197999999963       21.77308999999742
H            8.08552000000030       52.24532000000025       21.81520000000018
C            6.82717000000249       54.00810999999974       25.51552000000029
H            5.97500999999964       53.95197000000066       24.84211000000357
H            9.51848000000081       41.83705999998996       15.00005000000082
C            6.14073999999315       44.57781999997560       13.02656000000029
H            6.37255999999855       43.94073999998274       13.87699999999421
H           18.76993999997451       55.37897999999925       34.82368000000006
H           19.69488999999639       53.29617999999897       20.45647000001531
H           22.85065999999914       55.07534000000257       37.30124999999120
O           23.89243000003800       57.06356999999448       33.46927000000117
C            8.20380000006800       40.30975999999355       14.25617999999158
H           12.08774000000188       54.17777000000330       26.13886999999502
O           18.98485000000201       51.19390000000529       33.56791000001591
O           20.99292000000661       50.88729999999804       32.54452999999904
C           17.27726999999520       47.32962000000965       28.65121000000491
C           17.48698000000070       47.69188999997666       27.30752999999318
C           17.70680000001438       49.61016999998105       31.65643999994439
H           17.11188000000013       50.12851000000069       32.41283999999829
C           16.45039000001337       45.77255000000508       30.45505999999205
H           16.87383999999884       46.29978999998786       31.30704999999841
C           19.10028999999823       49.77119000000679       31.67846000000761
C           19.73758000000443       50.66937000004707       32.67783000000580
C           19.88786999997310       49.14099999999518       30.70330999998659
H           20.96993999999550       49.28973999999987       30.72946999999887
C           16.56936000001674       46.19156000000036       29.07884000001775
O           12.25240999999387       39.74219999995478       36.22853000000279
O           13.48345999999903       38.13612000001931       37.26300999998996
H           13.35709000000096       40.88501000000620       10.13127000000974
O            3.07026999998894       51.28220999999837       16.07173999999814
H           24.55451000002846       52.57257999999759       34.98459000000293
H            7.88516000000116       34.19059000000122       34.94113000000139
O            1.13826000000930       51.17810999999061       14.86635000000034
C            4.70415999999847       47.34674000000157       11.21758000002986
H            2.09729000001751       55.09402000000138       39.23673999999353
C           13.07194999996861       39.34129000008247       37.12362999997148
H           22.77721999997176       50.00129999999314       36.51412000001393
H           21.07791000000864       51.26936000000353       34.97274999999989
O           21.96776999999725       57.18611000000047       32.25852000008846
O           -1.72430999999775       57.20586999997892       16.15598999999323
C            4.49417999999993       47.71692000000355        9.87968999999828
C            4.35411999999942       49.70250000000384       14.15323999991820
O           10.81580000000270       35.09000999997326       33.43235999995917
H            4.95829999999398       50.23159999999978       14.89456999999783
H           16.86899999999395       46.30507999998294       13.88106999999403
C            5.48010999999271       45.77652000004826       13.02580999999281
O            0.28950999999685       57.46275999999300       15.12709999999942
C           17.10428999998616       48.83047000000285       13.24595999993344
O           12.12866000000412       32.59226000003145       33.49358999998775
O           -3.13714000000089       54.79130999999951       18.79398999999546
O           -2.36592999998928       52.91709000001168       19.82665000000855
O           -3.10550000000565       54.84652000002874       16.12394000000019
C           19.09540999998309       49.77649000000216       14.25242000001662
O           13.21039000003402       34.19648000003320       32.28763000002948
H            5.06350000000436       46.31432999998761       13.87452999999887
O            3.06878000000008       51.24111000000153       36.28797999990564
O            1.14243999999301       51.15806000001206       37.50144999999616
Zr          20.58680999999984       55.66486999999621       33.08862000001749
C           -3.19476999999663       53.88403999997583       19.69038999998967
O           19.50254000000595       57.54823999999965       33.58575000000867
O           -2.35142999998467       52.95032999998573       15.11971999998578
C            2.96863000000785       49.90588999993503       14.15424999998893
O           20.83510000006380       55.16227999998816       31.00343999995550
O           22.30292000002303       54.73143999998784       36.37018999998985
N            4.88094000000603       46.98675999971568        8.77636000000216
O            9.49269999998750       32.57192000000788       16.08244000003588
O            8.43959999999768       34.19110999999597       14.87511000002107
C            2.35488999996868       50.82560999999488       37.26076000005493
C            8.64849999999525       39.32021000000451       15.26125999997249
C            7.27432000002160       39.93449000000469       13.27625999992565
H            6.24590000000117       52.42049000000272       14.90604999999883
C            8.76536000000168       32.97570000005253       15.11426999998901
C           10.37405000005222       54.15047000004562       13.02435999995472
C            6.82095999999312       54.01065999999931        9.45780999993706
O           23.88755000000259       57.06885000000135       16.04330000000201
N           15.02719000001114       43.45417000002585        8.77206000000394
C           -0.95988999999861       57.70745000000917       15.26409000000238
C           14.79528000001153       43.11054000003173        6.32339000002776
C           14.58749000001185       42.74875000002435        7.66747000000444
C           19.28996000000544       48.35167000002504       29.72503000000674
H           19.89736000000043       47.84444000000029       28.97124999999799
O           18.93960000000171       51.24793999999999       18.86106000000243
O           20.94223999999993       50.95974999999715       19.90048999999915
C           17.26509999999928       47.32977999999688       23.75461999999914
C           17.48078000000225       47.69276999997840       25.09684000000030
C           17.67204000000008       49.61715999999846       20.74683999999962
H           17.07152999999893       50.13149000000364       19.99189000000033
C           16.44196000000454       45.77298000000000       21.95468999999274
H           16.86460999999971       46.30272000000053       21.10380000000185
C           19.06292999999891       49.79920999999784       20.73117999999961
C           19.69217999999644       50.72237999997128       19.75022000000031
C           19.85666999999995       49.16782999999983       21.69996999999431
H           20.93687999999977       49.32944999999648       21.67638999999969
C           16.55961000000006       46.18809000000154       23.33278000001429
C           19.26722999999972       48.36464999999924       22.67177999999999
C           13.01240999994487       41.64341000001817        3.30055999997948
H           12.27270999999965       41.91931000000044        2.54429999999708
H           19.88095000000076       47.85782000000037       23.42074999999905
C           17.87207000000010       48.18626000000062       22.70472000000028
C           17.08234999999957       48.82089999999912       21.72759000000116
H           15.99710000000001       48.69519999999950       21.76172999999998
C           18.12834000000421       48.91330000001538       25.51650000000178
H           18.50423000000166       49.68149000000725       24.84414999999748
O           -0.52983000021166       54.92986999997859       15.45659000059745
C           15.74804999998421       44.59648999997033        4.52716000000788
O           10.81336999999788       37.53804000000203       15.44419999997853
O            1.57747000038092       53.69245000017163       16.01841999984844
C            2.35276000000090       50.85474000000154       15.10650999999468
H           15.49572999999776       43.96925999999556        3.67486999999878
H           22.85696999997473       49.97685000000878       16.03579000000779
O           -1.71943999999759       57.20057999999592       33.58195999998410
O            0.29438000001289       57.45747000000132       32.55307999999933
C           17.56092000000500       54.55158999994907       37.10307000001146
C           17.89349999999660       48.18400999999778       29.69592000000665
C           17.10914999999716       48.82519000000448       30.67193000000643
H           16.02274999999985       48.71165000000025       30.63468999999865
C           18.13272999999927       48.91260000000802       26.88541999999955
C           -0.95502999995525       57.70216000001680       32.69006000005384
C           13.54274000003665       40.34472000020856        3.27220999998980
H           18.51298999999778       49.68042999999995       27.55564999999761
H            6.85708999999588       38.92551000007104       13.31011999999338
O           -1.75422000000916       57.16432999999866       36.27256000000987
O            0.27231999998356       57.43482999999922       37.27029999999554
C            6.44636000000029       44.26810000004600       11.64982000032971
C            6.91081000000140       40.84024999995063       12.28705000001545
H            6.17327999999614       40.57456000000064       11.52570999999370
H           16.57469999998949       46.18783000001033       26.16968999999915
C            7.48025000004816       42.12517000001839       12.25999000001162
C           -0.97777999999847       57.68025000002437       37.14560000000989
C            8.42019000000049       42.48992000000285       13.23891000000499
C           14.47543999998628       39.95860000010346        4.24689000001023
H           22.80882000002372       53.29061999999650       39.24566000001039
Zr          22.29504999997332       52.58196999999152       33.20293000000656
O           18.94447000000049       51.24264999999176       36.28704999998243
O           20.94712000000500       50.95445999998135       37.32646999999979
C            2.15208999991170       49.25090999999991       13.22205999999919
H            1.07304000000385       49.41716999999403       13.26431999999292
O           17.66431000000151       53.58121000003332       33.51838000003362
O           18.45094999995705       55.44612000001262       32.47843000000231
C           13.49876999999856       54.08653000000501       28.63605999995879
C            7.06083000001023       43.08983999996469        6.33254999992502
C            7.26832999990759       42.72112999973290        7.67134999998675
Zr           9.11909999999939       36.14391999998092       36.68900000001381
O            6.95440999999892       36.16148999999793       36.16929999999537
O            9.65014000000652       36.18176000000700       38.76843000000218
C            5.38086000002836       46.19689000000061       11.64909999985739
C           12.85902999960437       32.98814999999013       32.52470000003034
C           13.92273000010762       54.08594999999065       27.29671999999717
O           12.19968000001359       39.71874000000550       33.50922999999732
O           13.43831999996979       38.11606000000034       32.47571999999877
C           14.80494000000035       43.11266999997828       28.64703000002416
C           14.59346999999894       42.74781000000033       27.30391999998577
C           13.00073000004505       41.62369000000774       31.63498999999814
O           12.12378000000176       32.59755000000430       16.06759999999999
O           13.20552999999252       34.20177999999623       14.86165000000959
H           12.25425999999969       41.88916999998547       32.38797000000290
C           15.75793000001861       44.59155999999646       30.45397999999723
H           15.50395999999613       43.96336999999770       31.30494000000715
C           13.52607999999541       40.32317999999984       31.64543000000296
C           13.03008000000051       39.32134000003667       32.62369000000497
C           14.46886000000243       39.94384000001349       30.67884999999438
C           12.85417000000413       32.99343000000174       15.09871999999811
H           14.85630999999777       38.92263999999614       30.69891000000065
C           15.45139000001499       44.28521999999471       29.07699999988354
C           14.88374999997922       40.85645999998135       29.71433000002558
H           15.62803999999305       40.57565000000069       28.96507999999657
C           14.35532000000394       42.15982999970898       29.68977000001606
C           13.40999999998592       42.53338000000051       30.66198999999369
H           12.98736999999876       43.54075999999874       30.62844999999616
C           13.84668000000141       41.58475999999335       26.88544999999859
H           13.36195999999977       40.87973000000364       27.55724999999633
O            3.07513999999800       51.27692000000125       33.49771999999457
O            1.14312999999635       51.17281999996371       32.29232999999652
C            4.70902000000220       47.34145000000033       28.64355999998539
C            4.49903000001723       47.71161999999964       27.30567000000618
C            4.35898000000529       49.69720000009527       31.57922000000818
H            4.96315999999927       50.22630999999806       32.32055000000216
C            5.48496999999045       45.77123999999814       30.45179000000017
H            5.06836000000981       46.30904000000005       31.30051000000451
C            2.97350000000414       49.90060000000413       31.58022999993290
C            2.35763000000932       50.84945000001278       32.53249999999910
C            2.15695999998998       49.24562000000161       30.64804000000734
H            1.07791000000734       49.41188000000039       30.69029999999879
C            5.38572000000910       46.19159000001277       29.07508000000294
C            2.72867999999602       48.40193999999742       29.70516999998774
H            2.11035000000005       47.87171999999764       28.97658000000034
C            4.12071000000485       48.21405000000593       29.67812000000487
C            4.93127999999529       48.85937000000359       30.62645999999112
H            6.01305000000005       48.70915999999852       30.58591000000003
C            3.86643000000040       48.94069999999277       26.89001999999240
H            3.49686000000526       49.71087000000136       27.56274999999948
C            8.77997000010163       41.60721000001933        3.30474000000639
Zr           1.53416999998686       55.68438000000297       36.70120000000002
O            2.62118000001448       57.56234999999895       36.18581000000679
O            1.23447999995073       55.24726000000185       38.78745000000021
Zr          12.64691000006859       36.16487000000573       36.62175000000356
C           19.69706000000918       50.71708999999954       37.17619999996494
O           12.11101999997993       36.15079000049889       38.79847000043315
H            8.87179000000035       43.48403999999945       13.19271999999973
C            7.99332000000353       41.54231000000265        9.45660000000663
O           17.61222000000571       53.65312000003124       18.77623999999808
Zr          -0.25767000000922       52.64782999999569       36.62798999999922
O           -1.27395000002667       50.83116000003303       36.09996000000191
O            0.02301000002516       53.10655000000973       38.80350000000488
O           18.38632999999801       55.52283999998252       19.81425999999244
C           13.50679000000200       54.08511999999460       23.75030000004754
C           13.92666000000060       54.08644999999419       25.09055000000469
C           15.65773999998640       53.30054000002974       31.63617999998573
C           15.64070000001900       53.32637999999622       20.71138999997198
H           15.80581000003123       52.52986000000411       32.39664000001422
H           14.87079000002516       38.94049999999980        4.21670999999522
H           19.78620000000488       53.16690000000555       31.91588000000451
H           19.78133999998911       53.17219000000041       14.48989999998425
H           21.38430999999898       55.84422000001440       13.12519999999056
H           22.95192000000036       53.16976999999918       13.18937999999649
C           11.74741000007286       54.15715999999974       30.44877000008814
H           12.41749000000512       54.26309000000009       31.29885000001172
C           16.50548999996212       54.41695000000532       31.64547000000031
H           21.38916999996244       55.83893000000788       30.55119000000085
H           22.95678000000775       53.16448000000003       30.61536999999940
C           15.44264999996862       44.28683000012067        5.90401000000172
Zr          10.86075000001995       38.63036000000724       34.89693999999886
H           22.93275999999927       54.95820000000634       15.08642999999953
Zr           2.78706999999017       52.95382000001739       34.90893000000117
H           21.65590000000038       57.72322000001137       17.40389000000626
H           18.55927000001302       57.51459999999921       15.86720000000218
Zr          -1.47983000005869       55.45022999999496       34.90970999996815
C           14.87570999992815       40.85891999990992        5.23090000000564
H           15.61476000000247       40.56738999999878        5.98142999999143
H           18.76506999995861       55.38426999991564       17.39769999998519
O           -3.10063000000094       54.84123000002845       33.54992999997940
O           -2.34656000000182       52.94503999999860       32.54569999999904
C           14.34628999999576       42.16227000008130        5.27089000004861
C            2.72380999999284       48.40723000000030       12.27918999993867
H           15.77940999999986       52.56039999998376       19.94393000000431
O           10.88264000000289       37.54246000000386       36.92294000003532
C           11.74662000000280       54.15453000000161       21.95122000000225
O            1.55760000000046       53.64578000002565       36.37429000001782
C           -3.17077000002394       53.91561999998550       32.67312000000282
H           12.41439999999981       54.25655999999855       21.09872999999653
C           16.47597000001292       54.45286000005369       20.68664999998702
O           -0.55835000001463       54.87432000004932       36.93919999998444
C           17.55605999998920       54.55690000006610       19.67708000000245
C           16.34854999999203       55.44323000000331       21.67087999999998
H           17.02154000000060       56.30311000000535       21.63615000000046
C           17.60742000000011       54.49493999995595       32.62843999998814
O            9.46714999999039       39.71420999999257       33.58688000001064
O            8.22470999999953       38.11716000001557       32.54751999999762
C            7.06830000000016       43.07856000000084       28.64305999999965
C            7.27420999999342       42.71284999999742       27.30285000009624
C            8.78338999999689       41.58282000014419       31.66127999998730
H            9.52335000000003       41.83176999999510       32.42603000000734
C            6.14559999990716       44.57253999994749       30.45253999999919
H            6.37741999999612       43.93546000000224       31.30297999999588
C            8.20867000007314       40.30447000002859       31.68216000000168
C            8.65336999997247       39.31488999969377       32.68725000001471
C            7.27917999999391       39.92921999998739       30.70224000002896
H            6.86194999999997       38.92021999999535       30.73609999999988
C            6.45122000001428       44.26281999999480       29.07580999996485
C            6.91567000000396       40.83496999999918       29.71303999999417
H            6.17813999999734       40.56926999999951       28.95169000000266
C            7.48511000000357       42.11987999998987       29.68596999999836
C            8.42505999999912       42.48463999999596       30.66489000000042
H            8.87666000000089       43.47874999999114       30.61869999999706
C            7.99819000000017       41.53701000000896       26.88256999997850
H            8.46933999999607       40.82155999999950       27.55287999999880
C           16.37117999999880       55.41852000001438       30.67465000002466
O            9.42431999999321       37.18282000002261       34.91996999999922
C           12.16804000004450       54.04822999999945       23.32862999997535
O            2.87352999998091       55.24376999998777       34.93697999997126
C           15.38573999998112       55.31375999999871       22.66559000000720
H           15.26144999999492       56.08734000000020       23.42745999999662
O           -0.95616000001257       53.48635999998498       34.88854999999541
O           23.85888000001125       57.12743000000378       18.86422000001102
O           21.92329000000088       57.26559999999501       20.05538000003628
O            0.48828000000043       55.96259999998544       34.93285999998061
C           14.54350000000034       54.18827000000449       22.69915000001676
O           12.29753000000021       37.19435999999745       34.87511999998722
O            0.83498999999781       51.75415999999714       34.88528999999927
C           13.40837999999895       42.54133000001868        4.29167000004541
H            2.10548000000040       47.87700999998383       11.55059999998240
H            8.46446999999117       40.82684999999491       10.12689999999984
C           14.68319000000303       53.19438000000898       21.71343999999971
H           14.03816000000021       52.31313999999967       21.75654000000028
C           15.30577000000505       54.02691000000258       25.51150000001812
H           16.15955999999915       53.96392000000813       24.84027000000303
O            4.41013000000129       53.54712000000833       33.52246000000026
O            3.54811999995262       55.28137999999912       32.32519000002726
C            8.62638000000087       54.05604999999425       28.64357999997540
C            8.20559999994303       54.06026000000215       27.30356999999895
C            6.40923000000090       53.20114999996054       31.58919000000308
H            6.25075999999994       52.41519999999962       32.33204000001331
C           10.37892000000211       54.14518000000008       30.45033999999752
H            9.70722999999932       54.23963999999992       31.30078999999771
C            5.55072999999203       54.30781999999591       31.59580999994329
C            4.42697999998023       54.38048999999749       32.55714999997910
C            5.71659000000606       55.33932999999786       30.66070000000278
H            5.04505000000114       56.19998000000064       30.70697999999938
C            9.96082999999961       54.03185000000294       29.07400999999402
C            6.72697000000872       55.25476000003030       29.71118999999759
H            6.88069999998734       56.05412999997262       28.98209999999644
C            7.57617999991252       54.13553999999883       29.67958999999456
C            7.41557999999933       53.11363999985453       30.63061999999648
H            8.07743000000066       52.24491999999708       30.58912000000028
C            6.82578000000260       54.00539000000199       26.88380999999842
H            5.97165999999987       53.94623000000031       27.55444999999527
C            4.11585000000316       48.21934000000540       12.25213999999843
C           -3.18989999999715       53.87873999984014       37.11637000035127
C            4.92642000002216       48.86465999999560       13.20047999997509
H           12.98145999998915       43.54681000001390        4.33030999998441
C           13.84215999995928       41.58745999999506        8.09077999999810
C           23.14669000000630       57.56980000000875       19.82756000004270
H           17.05676000012433       56.26842999999955       30.70078999997756
H           13.35856999999490       40.88034000000092        7.42008999999069
H            6.00818999999369       48.71445000000013       13.15992999999939
C           17.26024000000374       47.33507000004904        6.32863000003082
C           17.47591999999782       47.69804999999617        7.67084000001389
C           17.66716999997357       49.62244000002183        3.32086000002056
H           17.06666999999559       50.13677999998706        2.56591000000978
C           16.43708999999738       45.77828000001048        4.52871000002147
H           16.85975000000053       46.30800999999508        3.67782000001062
C           19.05806000004179       49.80449999999440        3.30520000057968
O           25.13443999996708       54.81472000002463       36.32995000001075
O            4.40413000000129       53.51834999995977       36.31110999999245
H           19.89248999999461       47.84972999999520       11.54526999999789
O           12.24754999999740       39.74749000002361       18.80253999999660
O           13.47860000000109       38.14141000001950       19.83703000000304
O            9.52447999993996       32.56817999999411       36.32025000001003
O            8.46266000002211       34.18510999995915       37.52038000000302
C           14.80014000000074       43.10525000000133       23.74938000007466
C           14.59237000000289       42.74346000001675       25.09345000006413
C           13.01727999999460       41.63813000000617       20.72653999999829
H           12.27757999999896       41.91402000000017       19.97028000000584
C           15.75289999999539       44.59121000004796       21.95313999999928
H           15.50059000000077       43.96397999999896       21.10084999999211
C            8.78901000003585       32.96971000000072       37.28456000008956
C           13.54761000003949       40.33942000000017       20.69819000000225
C           13.06709000000752       39.34657000000139       19.69766000000670
C           14.48030999999878       39.95329999999247       21.67286999999903
H           14.87564999999955       38.93521000000024       21.64268999999920
C           15.44750999999999       44.28154999999727       23.32999999998550
C           14.88057000000051       40.85363000000491       22.65688000000341
O            3.53500999993931       55.24206000032841       37.52020000001447
H           15.61962000000038       40.56209999999998       23.40742000000293
Zr          12.55883999999448       36.14786000000493       15.67936000001244
O           14.72596999999975       36.18272999999237       16.21532000000354
C           14.35115999999237       42.15695999999652       22.69686999998907
C           13.41324999999497       42.53603999999857       21.71765000000210
H           12.98632999999931       43.54152999999988       21.75629000000174
C           13.84702000000115       41.58217999998655       25.51677000001612
H           13.36344000000039       40.87504999999074       24.84607999999752
O            3.06391999999952       51.24639999998196       18.86199000001122
O           12.01733000000992       36.17303000003382       13.59138000001967
Zr          -0.21150999999384       52.71206000002348       15.69423999999944
O            1.13758000000019       51.16334999999960       20.07547000000067
C            4.70422999996587       47.34852000000576       23.76247999999836
C            4.49611999999708       47.71440999999708       25.10128000000750
C            4.35302000000196       49.68887999998525       20.80650000000747
O           12.85418999998437       34.77191999999089       17.45189999999737
H            4.95884999999924       50.21109000000481       20.06135999999623
C            5.48004000000099       45.77802999999565       21.95857999999105
H            5.06313999999942       46.31691999999916       21.11047999999910
C            2.96661999999813       49.88849000000073       20.79678000000128
C            2.35002999998935       50.83090999995495       19.83480000000272
C            2.15103999999626       49.23514999998485       21.73132000000023
H            1.07066000000275       49.39070999999999       21.68115999999973
C            5.38129999999830       46.19672000000166       23.33662999997734
C            2.72320000000030       48.40246000001714       22.68510000000007
H            2.10201999999748       47.87408000000660       23.41250999999458
C            4.11614000000016       48.21969000000131       22.72280000000180
C            4.92540999999847       48.86148999999801       21.76959000000375
H            6.00761999999999       48.71497000000006       21.81069000000074
C            3.86420999999989       48.94183999999768       25.52153000000556
H            3.49257999999852       49.71257000000161       24.85001999999916
C           17.88862999999420       48.18929000013136       12.26995000000267
C            3.86157000000480       48.94599000003531        9.46404000007412
C           19.85179999999524       49.17311999981432        4.27399000000636
H           20.93200999997371       49.33473999998159        4.25040999999983
C           16.55474000000492       46.19339999990615        5.90680000002837
C           19.26235999997542       48.36994000000104        5.24580000001737
O           14.71997000003436       36.12270000032103       36.10759000000043
H           19.87608000000716       47.86311000000419        5.99476000000651
C           17.86719999999628       48.19155000000715        5.27874000002559
C           17.07749000001579       48.82618999991760        4.30161000001188
H           15.99224000000969       48.70048999999851        4.33575000000413
C           18.12347999986617       48.91858000000021        8.09050999999064
H           18.49937000001684       49.68677999997986        7.41815999999810
H            3.49200000001293       49.71616000008323       10.13677000001634
C           25.14505000001964       53.98403999949637       37.29897000007981
N            5.97012999997561       45.27104999990060        6.73668999995261
N           15.94261000001124       45.27202000001672        6.73382999999050
Zr          22.24039999998541       52.69431999999726       19.28832999999220
H            9.70235999996788       54.24492999999124       13.87480999999201
C            9.95595999995979       54.03714000000401       11.64802999994153
O           -1.31548999999617       50.84494999999655       16.21562000000066
H            9.51792999999562       41.86255999996163        2.54015000000247
C            6.13510999998875       44.58569999999241        4.53075000009724
C            6.72210999996665       55.26004999971065       12.28520999981413
N           11.06485000008651       53.98455999997990        6.73323999999878
C            4.69937000000520       47.35380999964050        6.33648999996446
C            4.49126999983758       47.71970999999120        7.67530000004878
H            6.87583999997095       56.05940999999341       11.55611999998335
O           23.27995000003503       50.79133999995803       18.78080000000451
Zr          22.29017999998714       52.58726000000851       15.77694999999703
O            6.95730000001004       36.13458000002080       16.28550000000002
O           23.32742000001457       50.79100000019537       16.32337000000160
O           22.06843999999685       53.05029000000205       13.60647999997908
N           13.09675000001080       54.11117000000040       26.19317999999927
O           21.94037000000003       53.16741999999908       21.36446000000761
Zr          10.83086000000247       33.68007999989321       34.90347999999013
C            5.54586999986400       54.31310999982509       14.16983000032837
C           14.87888999999804       40.86175999999139       12.28835000001749
H            6.36668000001171       43.94913999983827        3.67961999996482
O           20.17374000002874       53.53404999999835       36.92803000010870
Zr          20.58194000000788       55.67014999988582       15.66264000026604
O           19.49766999987653       57.55353000000216       16.15977000000849
O           20.83023000000313       55.16757000000651       13.57745999999094
O           -1.75908999998826       57.16960999995349       18.84658000002776
O            0.26746000001097       57.44011000003884       19.84432000000000
Zr          20.50024000007678       55.76383000003428       19.17443999999137
O           19.50142000001043       57.57706000000036       18.61519000000024
O            0.01993999987591       53.19171999996150       13.60994000000816
O           10.86672999999407       35.09702999988827       36.36420999992733
O           20.77134999999884       55.32981999981141       21.34855000001532
C            4.34816000001166       49.69416000000854        3.38051000009918
O           19.50629000000477       57.57178000000084       36.04117999998781
H            4.95399000000331       50.21637999999901        2.63538000009512
C           -0.98265000005594       57.68551000003549       19.71962000000315
C            7.57131999985551       54.14083000000578       12.25361000000821
C            5.47519000007522       45.78332000015300        4.53259999999830
C            7.41072000000022       53.11893000005865       13.20462999992278
O           17.65944999996898       53.58649999999680       16.09239000019171
O           12.85905999979449       34.76662000032519       34.87788999997883
O           10.81092999997249       35.09530000004252       16.00636999996755
H            5.05828000003941       46.32221000000546        3.68449999998735
O           18.44609999999662       55.45139999996044       15.05244999999956
O            8.81884000003527       34.75961999999046       34.92332999999946
C            2.96173999999877       49.89377000011032        3.37079999993697
C            2.14616999999605       49.24044999988747        4.30534999997751
Zr           9.11423000000361       36.14920000000954       19.26302000005484
O            8.81397999999987       34.76491000000433       17.49734000001094
O            6.94953999999965       36.16676999999883       18.74331000000742
O            9.64526999999355       36.18705999993379       21.34245000001198
C           13.49389999991409       54.09181999991113       11.21006999999788
C           13.91786000003884       54.09123999999572        9.87074000009736
C           15.65287000000884       53.30583000002510       14.21020000003404
N           13.09186999970522       54.11646000000832        8.76718999999990
Zr           1.52930999995419       55.68966999999513       19.27522000000013
O            2.61631999997532       57.56763000000093       18.75981999997871
O            1.22962000001999       55.25254999999648       21.36147000000856
Zr          12.64204999999117       36.17016000007026       19.19577000000227
H           15.80095000002309       52.53515000007031       14.97065999998606
O           12.10616000001015       36.15606000000567       21.37249000000137
H            1.06579000005879       49.39600000002137        4.25517999997235
O           25.17551999991638       54.76057999999488       33.56712999986173
N           11.05804000006772       53.98009000025571       10.82216000001917
Zr          -0.26253000003733       52.65311999989129       19.20201000000202
O           -1.27881999999381       50.83644999999751       18.67397000000199
O            0.01813999997368       53.11183999999827       21.37751999999879
N           15.94797999998288       45.27789000021849       10.82702000000023
O           24.30820000000001       53.03167000001711       32.36381999999870
O           21.62547999999767       56.62531999996402       34.85647000000033
Zr           9.04172999995835       36.15625000004481       33.17911999997109
H           16.01789000000796       48.71694000000692       13.20870999999353
O            9.56864000002851       36.13925999996652       31.00909999999903
Zr           1.56038999999963       55.75878000021478       33.19260999998925
O            2.64089999998255       57.53869000000800       33.72631999990452
O            1.30491000000377       55.28595999998932       31.01812000000244
O           23.59570999999680       53.09692000001434       34.95899000000875
C           23.18345999997992       57.50507999982039       32.50351999998719
O           20.16885999999397       53.53934000000072       19.50203999998539
Zr          12.56371000009426       36.14256999998384       33.10533999999802
O           14.73083000000126       36.17743999999256       33.64130000000152
O           12.02220000001681       36.16773000021337       31.01735999997079
Zr          -0.20664000001419       52.70676999995180       33.12022000000390
O           -1.31061999994947       50.83965999999595       33.64159999999708
O            0.02481000000126       53.18642999999164       31.03591999996178
Zr          10.85589000002928       38.63565000001009       17.47094999999318
C            5.37644000000189       46.20199999999994        5.91063999990693
Zr           2.78220999999789       52.95911000000309       17.48294000000715
O           22.29805999999581       54.73672999996824       18.94419999999938
O           19.80812000000092       54.91137999998919       34.86143000000695
Zr          -1.48469999998343       55.45552000002125       17.48371999992762
N            4.88580000000558       46.98154000001447       26.20236999999708
O           22.35298000003181       54.66242999999680       33.43867999999936
Zr          22.24525999998342       52.68903000000385       36.71430000000856
O           20.23683000000338       53.44632000000384       32.87174000000341
N           15.03203999982515       43.44887000006839       26.19806000001383
C           18.12786000014929       48.91788999989060        9.45944999999339
O           10.87777999999905       37.54774999999711       19.49695999996519
H           18.50813000021840       49.68572000000584       10.12967000000095
O            1.55274000003248       53.65106999999899       18.94829999999517
O           23.28480999999909       50.78604999998417       36.20679000000091
O           21.94522999999105       53.16213000002343       38.79043999999719
O           -0.56320999999897       54.87961000001970       19.51321999993749
H           22.80395999993576       53.29591000002540       21.81967999999004
H           21.31832999995991       56.02525000000418       21.77965000001790
O           -0.52496000000771       54.92458000000038       32.88257000002665
O           14.71511000000667       36.12798999996365       18.68159999999369
O           10.81824000002013       37.53275000003529       32.87018000000044
O            1.58234000002008       53.68717000010084       33.44439999999062
O            9.41945000000135       37.18810999999898       17.49398000003956
H           22.84579000007632       55.08062000000402       19.87526999997334
O            2.86866999999962       55.24906000000141       17.51099000000313
H           24.54964999999883       52.57786999999659       17.55860000000590
H           10.88852999999525       34.44825999988053       37.29383999991891
O           -0.96102999999631       53.49164999991957       17.46255999998444
H           13.78814999996735       34.19128000006012       34.86215999999688
H           22.86183000003170       49.97157999999596       33.46177000000564
O            0.48342000000196       55.96790000001488       17.50687000000491
H           22.77233999999152       50.00659000000765       19.08814000001714
O           12.29267000004203       37.19965000007044       17.44913000000782
O            0.83012999999360       51.75946000001335       17.45930000000629
N            5.97498999999999       45.26577000000143       24.16266999999183
N           15.94747000000326       45.26673000001294       24.15981999999996
N           11.06972000000044       53.97927000000558       24.15923000010066
H           21.07305000000433       51.27465000001766       17.54677000000010
O           24.25890000007740       53.09186000002774       37.53635999997159
O           21.20216000000341       52.40532999996342       17.51403000001064
C            2.71831999972201       48.40776999999186        5.25912999997649
O            6.96216999997567       36.12930000002468       33.71147000003432
C            4.42211999988663       54.38576000000040       15.13116999986691
N           11.06292000000643       53.97479999997963       28.24814000003690
N           15.95284000008829       45.27260999998525       28.25299999995128
N            5.98054999999789       45.26090999986948       28.25111000000753
N            6.84979000006594       43.42662000000582       26.20132999999199
H            2.09714000008624       47.87936999998239        5.98651999983117
N            9.03478000008588       54.08523000000940       26.20190000001540
C            4.11128000006874       48.22498000002065        5.29681999998012
C            5.71173000032165       55.34460999990750       13.23472000000549
C           11.74253999998732       54.16244999997600       13.02278999997809
H           12.41262000006335       54.26838000001898       13.87286999999813
C            8.21675000009069       40.32329999995394        3.28422999998139
H           18.56223000001063       57.58492999999988       36.31620999999890
O           20.77620999994280       55.32452000000243       38.77452999999658
C            4.92055000005411       48.86675999998030        4.34361999997355
C           16.50062000014430       54.42224000002047       14.21948000000165
N           17.08611999999185       46.96621000000493       26.20316999997530
H           10.15558000004064       54.11753000000000       26.15989000000797
H            6.54332000000977       44.31158999999829       26.14865000000875
H            5.53958000000458       46.19517999999787       26.12951999999525
H           15.69727999998457       44.33297999993636       26.12714999997088
N            5.97567999997193       45.26617999997690       10.82510999997371
C           17.60255999999484       54.50021999999717       15.20245999998538
Zr          10.82599999998855       33.68537999999854       17.47749999999845
C           16.36632000003526       55.42381000001620       13.24865000000155
H           17.05189999999842       56.27371000001086       13.27481000002114
H           19.69975999999924       53.29090000000731       37.88245000000213
C            4.42105000000289       54.35142000000900       37.27877999993452
H            6.00277000002758       48.72024999999933        4.38473000000094
C            3.85936999961548       48.94712000000807        8.09553999997781
C            7.28660000039395       39.94439000173826        4.26184999996516
H            6.87575000001154       38.93330999978456        4.22890999971474
O            4.40527000000354       53.55241000001239       16.09648000006303
C           12.15998000021153       54.05385000003115       11.64480000039343
H            3.48771999998346       49.71787000021777        7.42403000001173
C            6.44080999991857       44.27552000041018        5.90805000002541
C            6.91608999996215       40.84848999999328        5.25090000000188
H            6.17884999995193       40.57729999982197        6.01044000002384
C           15.38274999999846       55.31145000156402       12.27417000135989
H           15.24959000000475       56.08825000004673       11.51724999987915
C           14.53457000000401       54.19120000000716       12.25169999984888
C           14.67652000001380       53.18931000004887       13.22679000001116
N            6.84493999969224       43.43193000015972        8.77536999976037
H           14.02208000003269       52.31512000000649       13.18525000000023
O           21.62060999999258       56.63060000000077       17.43046999995977
O           22.34810999996332       54.66772000035249       16.01270000001826
C           15.29915000000485       54.03106999999586        9.45411000006583
H           16.15182999989715       53.96651999993214       10.12649000000273
O           20.23196000000198       53.45160999991545       15.44575999997271
C           12.16483999988554       54.04856999999862       29.07076999998726
C           25.18226999998515       53.93809000009070       32.59062000028684
N            9.02991000003446       54.09051000005549        8.77591000001145
C           15.38762000007523       55.30618000000354       29.70014999995258
H           15.25444999996327       56.08296000000189       28.94322999999964
C           14.53943999997008       54.18593999999812       29.67769000000324
C           14.68136999982033       53.18402000003985       30.65277000013299
O           23.59084999995339       53.10220999999670       17.53299999999965
H           14.02695000001957       52.30983000000295       30.61122999999997
O           25.12958000000095       54.82003999996596       18.90395999989885
O           24.25403000000319       53.09714999993875       20.11036999998325
C            7.47909999984585       42.13645999915782        5.28313999978231
O           19.80327999985523       54.91669000002995       17.43544000000498
O           25.17065999997557       54.76585000150766       16.14117000147569
O           24.30333999999124       53.03695000058249       14.93784000005241
C            8.41489999934593       42.50702000000702        4.30111999994187
C           15.30403000004700       54.02577999999998       26.88007999992784
H            5.04023000001783       56.20531000008832       13.28099999999448
O           12.19478999991427       39.72400000000078       16.08324999998594
C           25.14020000004521       53.98932999990478       19.87294999998818
C           25.17739000026007       53.94334000007610       15.16467000084435
H           -0.97860999990606       55.20750999997387       14.49932000000185
H            0.65765999989652       52.56848000008586       13.19140000001542
H            2.16380999988055       55.02437000000035       13.20370999999798
H            2.50392999998793       53.15234999991796       15.36156999996727
H           12.42446999982184       35.32186999989832       39.22618999711759
