# Supplementary material for: Charge Transfer and Recombination Pathways through Fullerene Guests in Porphyrin-Based MOFs
Source: J Phys Chem C Nanomater Interfaces. 2025 Apr 23;129(17):8215–27. doi: 10.1021/acs.jpcc.5c00161 (PMC12333347; doi:10.1021/acs.jpcc.5c00161)
Supplement: Supplementary file 2 [file jp5c00161_si_002.zip › geometries/GFN2-xTB_optimized_fixed_MOF/position_1/only_C60/coord.xyz]

60

C            9.55291591876467       45.01768754426053       25.93447861381917
C            8.56997419296430       45.65432609580350       26.77048213625731
C            7.81411958709570       46.70631549573736       26.27645781126222
C            7.54051166923168       47.84927235083050       27.10572764412914
C            7.56523286491665       49.02067476744381       26.26994893128476
C            8.09943301174063       50.20441893995692       26.76171636947863
C           12.21995235450742       50.90507572089187       28.37325306494106
C           10.57342649796661       50.73382565587262       24.10393401232007
C           11.58024893121301       51.26390715305439       24.89916595825400
C           12.89573473466535       50.67706274879145       24.89239654061085
C           13.15397709061567       49.57127370439558       24.09062989726716
C           11.12337267078783       46.78359183709323       29.73790659105847
C           12.29415224944415       47.62415283737244       29.72975797828783
C           12.15883699318736       49.00785189008508       29.72727226524256
C           10.84163941199091       49.58881031847107       23.27236258528059
C           10.00100578131362       51.54456728079588       26.74792002632477
C           11.28650590784021       51.67282021067163       26.24706125292838
C           13.41428777865729       50.73079451325485       26.23678482139086
C           10.84565779598582       49.60161992653546       29.73150969558912
C           14.43289473062761       48.53239415751125       25.90201264708342
C           13.93876991714627       48.47761525323698       24.60600929807909
C           13.38020208336068       47.24961609340927       24.09897533689097
C            9.71582172561663       48.79229790140078       29.73980480070604
C            9.85759836998558       47.35744164993041       29.74250177769893
C           11.39253748727107       45.63537302131302       28.90804302324349
C           12.72747722340156       45.77201432124795       28.38322587127040
C           13.28367647435110       46.99927779028209       28.89131128551647
C           14.10028530483346       47.77916440523301       28.08322766771636
C           13.00995994345639       49.81589120303846       28.88978882835082
C           10.88408280091121       50.77261280964456       28.89369326100194
C            9.79278239372239       51.09106267261246       28.09614309183189
C           12.25061410480384       47.58258182622850       23.27068253592991
C           11.12241144621026       46.77061621185352       23.27690644994819
C            9.80953113299135       47.36469781046335       23.28237540327354
C            7.85720910323918       48.59912431004494       24.92258856672614
C            8.00793115457702       47.16659340461977       24.92717747847009
C           14.17344621105745       49.67902747529945       26.73302759774154
C            8.96121769861647       46.55914204581385       24.12192337702541
C            9.74688598281575       45.46458581835184       24.63386112399817
C           11.08353636157376       45.59437962783866       24.11051804282862
C           12.17418493990146       45.27267951570247       24.90933160869588
C           13.33955609716717       46.11894937022133       24.90356024968935
C           13.84656506693833       46.18034275295638       26.24803636148280
C           14.38076696326229       47.36152409797710       26.73687953030213
C           12.41742611209390       51.34705729365144       27.07290736478757
C           13.96725089294171       49.21337365937437       28.08253829006570
C           12.10868097773734       49.01722462702414       23.26683940534247
C            9.67085566805642       48.74832937083894       23.27906488586570
C            8.67679837944900       49.37655626143819       24.11303051393981
C            9.23559416776537       50.60329641660827       24.62372587016531
C            8.95384089844994       51.00363959232547       25.92278997597692
C            8.61803439800994       50.25786896387966       28.10646991257637
C            8.58288594093472       49.12656293611480       28.91350596762069
C            8.03143116091887       47.89769403934240       28.40150834693234
C            8.81712993248779       46.80535178657405       28.91453042280730
C            9.07897356724167       45.70072706445154       28.11405747351449
C           10.38787987416119       45.09985696979086       28.11099255116559
C           13.00364403531800       45.37068260728669       27.08463853781877
C           11.96786272442242       44.80776031548796       26.25879814611072
C           10.68080108669833       44.67760992832498       26.76279371858888
