# Supplementary material for: Charge Transfer and Recombination Pathways through Fullerene Guests in Porphyrin-Based MOFs
Source: J Phys Chem C Nanomater Interfaces. 2025 Apr 23;129(17):8215–27. doi: 10.1021/acs.jpcc.5c00161 (PMC12333347; doi:10.1021/acs.jpcc.5c00161)
Supplement: Supplementary file 2 [file jp5c00161_si_002.zip › geometries/GFN2-xTB_optimized_fixed_MOF/position_2/complex/coord.xyz]

1002
 energy: -1958.753313010802 gnorm: 0.000511541412 xtb: 6.7.0 (a73499f)
C           13.38022000003873       31.92562000000023       38.22599000002144
H           13.23590999999893       32.26952000000697       39.24665000002089
H           13.29778999999984       32.26499000000248       13.13429999999523
H           14.43878999999995       31.78084999999908       14.37911000000425
H           12.84694999999150       30.99578000002135       14.31938999999954
H           24.87762000000278       58.54659000000110       20.63163999999535
H            7.16139999998924       31.78662999999133       14.39779000001015
C           -4.34495999999210       53.94382000000136       20.66832999997711
H           -3.91979000000273       53.96154000000067       30.69111000000329
H           -3.94009999999389       53.89598000000107       21.67613999993769
H            7.16385000000031       31.79118000000049       31.81612999999009
C            8.21932000000172       31.91641000000001       14.18101000000476
H            8.30877999999949       32.25165000000793       13.15170999995698
H            8.38219000000112       32.24109999999903       21.82604999999567
C           -1.57310999998973       58.67235999994435       31.70950999999016
H           -1.34140999999918       58.33267999998250       30.70292999999442
H           27.02646999997652       53.21497999998422       14.41990999999581
H           -1.33201999999739       58.39685999999779       39.11328999999915
C           -1.57905999997412       58.69019999998391       38.09627000001731
H           -1.12732000000453       59.66211000002291       37.91367000000040
C           13.38270999996493       31.92710000000455       14.16321000000039
H           24.89298999998587       58.57797999998933       31.77558000000137
C           -4.32611000002969       53.96887000000352       31.69971000001647
H           -4.97854999998268       53.07723000004452       37.95633000000008
C           26.32445999999280       54.05230000000371       38.24548999997403
H           -4.93581000000147       53.07678999999965       31.81532999999965
C           23.80080999999689       58.55717000003341       20.76925999997095
C            8.24074999994179       31.91841999999408       38.22413999996965
H            7.16773000002380       31.84415999999243       38.06402999999631
H           23.63599999999183       58.23460000000605       30.54485000000001
H           23.52985999999696       58.32082999999990       21.79419999997321
H           24.88625000000115       58.59715999999937       14.36775000000297
C           -1.58697000002362       58.68260000000375       20.68112000000565
H            2.51716999999256       50.54102000001034        2.63112999999880
H           -1.11055999999995       59.64923000000825       20.53972999998236
H           -1.11898000000192       59.65137999999693       31.83890999999308
H           23.67005999999723       58.19936999999950       13.11475999999952
C           26.34140000001491       54.03677999984173       31.62135000001415
H           25.97642000000052       53.93508999999830       30.60317000000909
H           -4.92177999999738       54.85952999999186       31.87226999999851
H           26.92165000000088       53.15315999999750       38.11512999999747
H           25.96723999999465       54.06583999999811       39.27166999999963
C           26.32400000002766       54.04804000002585       20.81449000000885
C           26.34246999998245       54.03213000003042       14.20144999998375
H            8.73952999999783       30.97246999999837       31.76257999999942
H           17.21608000000772       54.55900000000254        2.48728999999570
C           13.37583000000902       31.92857999999899       20.79780999995963
H           25.98689000000014       53.90401999999864       13.18287000000044
H           13.28705000001174       32.26299999999801       30.55777999997343
H           13.25134999999889       32.27764999999837       21.81914000000163
H           26.93817999999648       53.16687000000068       20.64409999998900
H           25.97456000000404       54.01340000000751       21.84262000002366
H            8.72135000000212       30.96739000000010       20.61165999999607
H            8.74098000002123       30.97719999999784       14.33763000000201
H           27.02010999999715       53.20948000001022       31.81530000000580
H           -3.93997000000026       53.92308000000320       13.26868999999163
H           -4.91732000000051       54.85369000000078       20.51863999999109
H           -4.92075000002559       54.86676000004440       14.43320999999344
C           23.80164999997995       58.56244999999849       38.18711999999748
H           -2.65672999999919       58.76158000000012       20.51631000001117
H           23.51145999999912       58.35139000000105       39.21229000003171
C            8.22353999998455       31.91432000000724       31.60457999999138
H            8.31940000000731       32.25130999999921       30.57649000000002
H            8.39896999999371       32.23285999999322       39.25231000003522
C           -1.58040000002637       58.67062999999489       14.27820000000464
H           -1.35425000002090       58.32050000000324       13.27379000000076
H           -1.37123000000309       58.35360000000355       21.69458999999111
C           13.38581999993938       31.92506999999907       31.58539000002693
H           14.44878000003139       31.79977000001346       38.06823000001322
H           14.44543000000195       31.78869999999438       31.78949000000030
C           -4.33699000000618       53.96481999998168       14.28007000000075
H           -4.97987000000024       53.07300000000000       20.52601999999933
H           -2.65220999999546       58.73266999999874       14.43722999999994
H           -4.95776000000376       53.08464999999325       14.42684999999717
H           12.86919999999094       30.98385000000127       38.05206999999057
C           -4.33870000000434       53.94473000001160       38.09582999996871
H           -3.93328000000472       53.89822999999675       39.10350000000504
H           12.85892999998935       30.98994999999986       31.74747000001571
H           12.85079999999534       30.99256000000242       20.63415000000015
H           14.44001999999105       31.78706000000009       20.62406999999984
H           26.92457000002356       54.93073000000308       38.02919999999159
H           19.51492999999685       50.42589000000918        2.55179999990612
H           26.86489999998939       54.97757000000595       31.76202000000658
H           26.90642000001375       54.94458000000018       20.62655000000165
H           26.85830999988568       54.97946999999977       14.32522000001152
C            8.23822000000305       31.92144000001248       20.79754000002102
C           23.82770999999926       58.50935000000678       14.14439999999895
H            7.16797000000093       31.83296000000076       20.62634000000568
H           23.41411999999699       59.54829999999614       20.54317000002455
H           23.33793000000300       59.47088999999922       14.27779000000029
C           23.82784999999987       58.51347999998454       31.57726999995094
H            4.75352999999978       54.35672000000102        2.64788000000584
H           23.42988999999606       59.55294999999528       37.93355000000186
H           23.36065999999558       59.48030999999176       31.74965000000021
H           -2.65371999999858       58.74517999999601       37.95475999998492
H           -2.64560000000277       58.73183000000740       31.86460000001385
H           -1.12387999999799       59.64987999999740       14.39610999997695
H           -4.90646000000075       54.85739999997753       37.94445999999466
H           24.88041000000092       58.53918000000006       38.06714000000393
H            8.71132000000355       30.95975999999622       38.03072000003349
H           13.23410000000176       39.64630999986581        2.51110999991346
H            8.50435999996417       39.62223999979746        2.51637000001306
H           15.88622999998231       53.54852999999349       37.98721999999999
H           17.99766999999506       49.65189999999137       37.93086000000005
H           19.54271000000070       48.76486999999921       38.01978999999685
H            8.32959999998731       40.04439000000327       39.09043000004766
C           13.60520000007838       40.37145000000435       38.09223999995995
H           14.67034000000005       40.50424999999321       37.92053999999984
H            7.11336000000047       40.51982999999579       37.91677999999980
C            2.99767999997447       49.83800999999409       38.21059999999314
C           16.40558999995620       54.49739999999802       38.07503999997510
H           16.79123000000102       54.64756000000065       39.07989999998755
H           15.72191999998108       55.31397000000165       37.85517000001820
C           19.06134000007926       49.73279000000636       38.13010000002171
H            5.29281000000991       54.43590999999360       39.23155000000152
H           19.24154999999721       50.07723000000053       39.14541999999906
H            4.06966999997720       49.80316000000236       38.04347999999880
C            5.61799999987288       54.30774000002512       38.20310999999994
H            6.16115000001306       53.37745999999959       38.07041999999875
H            6.26496000000339       55.14586999996916       37.95270000006707
H            8.70642000000205       41.31850000000143       37.88766999999925
H           13.08616000000182       41.31507999998863       37.95755000000310
H           13.47699000000790       39.99326000001330       39.10315999999006
H            2.76623000000222       50.11410000000398       39.23552999998486
H            2.56494000000378       48.85771999999222       38.02534000000224
C            8.18173000000258       40.38578000004886       38.06854000000316
H           15.62317999997925       40.58093999998642       11.53910000000351
C            7.99280999999948       41.54434999997764        8.08811999999914
O           23.33228000000035       50.78570999997899       33.74934999999163
H            8.46343999999580       40.83144999999993        7.41439000000086
H            0.57238999987034       52.41112999997225       39.23128999999992
H            2.10797999998402       53.29843999999405       37.30236000004313
H            0.85900999999958       50.66106000000666       34.86985999999868
H           -2.21969000000984       50.84278999999876       36.37144999999907
O           21.96290000005661       57.19140000000088       14.83253999999466
H           -2.00045000002372       53.02898000001054       34.86065999999607
C           19.73271000005138       50.67466000001061       15.25184999997414
C           19.88298999995495       49.14627999999477       13.27734000000062
H            3.83810999998780       55.75863000000317       34.95392999999678
O            9.51961999996286       32.57346000000894       18.89425999999810
H            2.11612000003402       58.36083000000642       36.45983999999998
H            0.37515999999993       57.09636000001231       34.95819000000446
C           14.35045000001447       42.16511000001493       12.26378999998401
C           15.75306999998483       44.59684999999764       13.02799999999708
H           15.49909999999528       43.96865000002104       13.87895999999777
H           20.96506999999879       49.29503000000246       13.30348999999541
C           13.52121000000281       40.32846999992331       14.21945000000058
H            6.52066999999885       37.00150000000139       36.44144000000082
H            8.50885000001090       37.86195000000090       34.94672000000047
H           10.89577999999396       38.07753000002242       37.87601999999953
H           12.08286999999861       54.18306000000365        8.71287999999958
H           17.10701999998327       50.13379999998794       14.98685999999710
C           16.44552999998763       45.77782999999551       13.02908000001379
C            8.62580000004368       54.06721999999865        6.33379999994054
C            8.20265000000063       54.06940000000755        7.67249999983323
C            6.40734999999388       53.19735000003033        3.38982000000805
H            6.25095999999749       52.40734000000336        2.65058999999305
C           10.37413999999507       54.15153999999952        4.52851000000308
H            9.69978999999897       54.24583999999729        3.68008000001982
C            5.54341000000350       54.29988000006880        3.38037999998005
C            5.71077000002015       55.33699000000613        4.30907000002265
H            5.03501000001368       56.19432000000434        4.26191000000251
C            9.96180000000695       54.04192999995681        5.90762999999982
C            6.72544000000039       55.26107000000127        5.25523000000776
H            6.87878000000241       56.06630000002274        5.97797000000747
C            7.57660999999394       54.14331000000756        5.29440999998040
C            7.41609000000605       53.11727000002273        4.34710999998955
H            8.08065000000226       52.25061000000304        4.38922000000050
C            6.82231000000007       54.01340000000086        8.08954000011154
O           12.16166999999051       32.58266000000207       18.85431999998822
O           13.21057000000818       34.19590000000354       20.07523999999857
H            5.97014999999677       53.95725999999753        7.41611999999134
C           23.15154000000567       57.56450999999191       37.25354999999065
Zr          19.25344999996830       52.94874999999945       34.89889999999998
C           16.56450000003001       46.19686000004712       11.65286000000179
O           22.07331000000109       53.04500000000012       31.03246000002570
H           15.19864000000256       36.94045999996452       36.37035000001728
C           13.02521000025564       39.32662999999999       15.19771000038858
C           12.87332999999973       32.98414999998399       19.83519999975041
C           19.28509000000573       48.35695999999830       12.29904999998904
H           16.56983000000300       46.19313999996145        8.74369999997481
O            9.49756999999954       32.56663000000333       33.50842000001381
O            8.44446999999133       34.18581999996135       32.30108999999389
Zr          23.55238999999952       55.40020999999987       34.91046000001099
C           14.46398999994243       39.94912000001038       13.25287000001452
O           17.61709000000095       53.64782000002268       36.20222999998946
O           18.39120999998775       55.51755999996145       37.24023999999086
C            8.77024000000116       32.97041999998272       32.54021999997786
O            3.54326000005127       55.28666999998578       14.89921000001096
C            8.62151000002209       54.06133999999753       11.21759999998453
O            9.55231999999828       39.68664000003204       36.21166999999039
O            8.24880999996676       38.12465999999708       37.25810999999356
O            8.45779000000551       34.19040999999815       20.09439999999653
H           14.85144999998950       38.92793000007683       13.27292999999821
C            8.20072999994248       54.06555000000617        9.87758999994928
C            6.40437000000704       53.20644000003126       14.16321000002225
H           10.15070000006041       54.12282000005885        8.73385000000549
H            6.53848000000314       44.31685999890482        8.72290999993992
H            5.53472999999756       46.20052000001873        8.70339000001727
H           15.69240000001573       44.33831000001936        8.70115000000153
O           18.97998999999754       51.19917999999429       16.14185000005459
H           -2.25488000001026       50.88906000000190       15.92650000000031
O           20.98803000003322       50.89260999997097       15.11859000000201
C           17.27238999999697       47.33487000000318       11.22521999998508
H            2.17580000000239       58.36479999999830       16.01521000000491
C           17.48210000009417       47.69716000004705        9.88154999999939
C           17.70194000000073       49.61545000000294       14.23045000000075
H           10.80252999999998       38.06800999998858       14.48823999997658
O           13.43350000000060       38.12134000000727       15.04973000000831
O           23.86376999998944       57.12216999999795       36.29019000001624
N           17.08123000000009       46.97151000010558        8.77718999998011
H            6.48492999999888       36.95513000004857       16.02049000003722
C           15.44652999999607       44.29050000004428       11.65101999997505
C           14.80014000000857       43.11774999999371       11.22100999999515
H           16.15666999998549       53.96114999998180       27.55249999999617
H           12.34480999997756       35.35289000000026       30.56815999999946
H            9.24534000000218       35.31528999996024       30.57864000000421
H           10.79225999999525       34.43878999999735       32.50522999997727
H            7.88031000003095       34.19587000000628       17.51515000000025
H            8.07257000000211       52.25026000000223       13.16311000000728
Zr          23.54731000012521       55.40542999997040       17.48404000001510
H            8.85942000088536       43.50439000006473        4.34461000003162
Zr          19.24858000002330       52.95403999999841       17.47290999994664
C            8.68382000000109       39.32247000005673       37.13485000000354
H            9.32927000000101       35.37350000002452       21.79838000000138
H           12.41966000000166       35.32715999989830       21.80019999999454
H           10.88360999999997       34.45353000000735       19.86783999999365
H           13.78328000000052       34.19656999999891       17.43620999999941
O           21.92817000006387       57.26044000000005       37.48139000000342
C           14.58842999999100       42.75301999999733        9.87801999999649
H           15.15884999997842       37.00112000001138       15.88216000000278
H           13.21733000000036       37.86276999996858       17.42159000000075
H            5.96684999999634       53.95162000000286       10.12847000000024
C           13.50190999999984       54.09038000000919        6.32426999998877
H           21.32319000001449       56.01995000003055       39.20563999997132
H           -0.97378000001669       55.20222000001753       31.92530999998221
H            0.66254000002275       52.56318999999958       30.61739999998480
H            2.16867000000121       55.01906000000111       30.62971000000557
H            2.50881000001180       53.14709000000177       32.78755000000127
H           -1.02739999999811       55.13612999999128       20.46892000013051
H            2.09243999999824       55.09929000000012       21.81075999999906
H            0.56751000001325       52.41642000000019       21.80531000000294
H            2.10312000001030       53.30372999999985       19.87637999992917
H            0.85414999999912       50.66634000001888       17.44388000000002
H           -2.22456000003579       50.84807999998100       18.94546000000496
H           -2.24992999999973       50.88376000000188       33.35250999999832
H           -2.00531999998638       53.03426999998828       17.43468000000020
H            3.83324000000323       55.76391999999470       17.52793999999935
H            2.18066999999822       58.35951999999497       33.44116000000378
H            2.11126000000031       58.36611999997659       19.03385000000626
H            0.37029999999948       57.10165000000084       17.53220999999933
H           10.80736000000253       38.06272999995434       31.91413999996201
C           15.63584000001204       53.33166999999852        3.28541000001980
H           15.77455000000023       52.56568999999824        2.51795000001075
C           11.74175000001593       54.15981999997791        4.52523999996713
H           12.40953000000019       54.26185000000783        3.67275000000068
H            6.48980999979084       36.94985999979005       33.44660000000015
H            6.51579999998075       37.00679999997734       19.01545999999565
H           12.34014999998888       35.35816999995397       13.14244000000710
H            9.24046999999995       35.32065000000053       13.15269000001938
H           10.78739999999978       34.44408000003050       15.07922000000421
H            8.50398000007101       37.86723999998836       17.52074000000052
H           10.89090999999557       38.08281000000153       20.45004000000249
C           16.47111000005036       54.45815000008377        3.26068000000187
H            9.33413999999471       35.36819000005908       39.22437999999304
C           13.40513999999518       42.53866000000520       13.23600999999301
Zr           9.03686000001871       36.16154000000004       15.75313999999932
H           12.98249999999864       43.54604999998908       13.20247000000007
O            9.56377000000040       36.14455000002310       13.58311999999862
C           16.34369000000839       55.44849999999848        4.24489999998676
H           17.01668000000000       56.30837999999714        4.21017000000020
H           15.19376999997462       36.94574999999892       18.94436999999212
H           15.16365000000453       36.99579000001117       33.30818999991931
H           13.22218000000270       37.85723000000686       34.84752999999910
C           12.16316999999820       54.05351999999534        5.90264000001147
C           15.38087999993433       55.31905000002555        5.23960999999928
H           15.25658999999979       56.09262000002145        6.00147000000009
C           14.53862999997125       54.19355999999696        5.27317000003643
C           14.67831999999658       53.19967000002344        4.28745999998269
H           14.03329000000684       52.31843000001120        4.33055999998505
C           15.30089999997830       54.03219999999887        8.08551000013630
H           16.15470000000358       53.96921000000001        7.41427999999917
H           22.93762999995074       54.95291999998726       32.51240000000045
O            9.54746000002820       39.69191999999774       18.78568000003330
O            8.24393000000005       38.12995000000262       19.83213000000022
C            7.06572000000221       43.08458000000033       23.75849999999867
C            7.27316999999834       42.71578000004587       25.09739000001995
C            8.78482999999623       41.60193000000034       20.73070999998324
H            9.52280999999886       41.85727000000010       19.96610000000278
C            6.13999000000786       44.58043000000031       21.95669999999330
H            6.37146000000043       43.94385999999597       21.10560999999037
C            8.22146000000111       40.31794000000064       20.71002000000286
C            8.67892000000036       39.32778000000533       19.70888000000434
C            7.29149000000132       39.93936999999555       21.68782999999905
H            6.88058000000054       38.92777999999832       21.65485000000165
C            6.44575000000039       44.27022000000140       23.33412000000802
C            6.92097999999791       40.84325999995072       22.67690999999846
H            6.18368999999541       40.57187999999933       23.43645999999912
C            7.48397000000550       42.13114000000887       22.70912000000054
C            8.41977999999974       42.50172999999925       21.72711999999281
H            8.86432999999871       43.49914000000032       21.77059000000142
C            7.99767999999998       41.53908000000632       25.51410999999332
H            8.46831000000078       40.82615999998992       24.84037999999802
H           21.66077000000007       57.71792999999355       34.82986999999348
O           12.16652000001508       32.57737000000318       36.28031000002533
O           13.21544000004180       34.19061000000151       37.50121999999281
H           18.56413999999401       57.50931999999987       33.29317999999862
H           18.55736000002530       57.59021999999997       18.89022999999784
C           13.92173000003103       54.09174999998416        7.66459000000310
C            8.78415000000136       32.97498999997813       19.85859000002111
C           12.99585999998918       41.62899999995611       14.20901999998870
C           -3.17564000000080       53.92090999998280       15.24713999997532
C           12.87820000004728       32.97888000000134       37.26117999995815
H           12.24939000000039       41.89442000000140       14.96198000000062
O           -3.13227000000822       54.78601999997987       36.21997999999830
O           -2.36105000002906       52.91178999998903       37.25263999999559
C           23.17858000000594       57.51037000000282       15.07752999998865
H           -1.02257999999020       55.13085999998990       37.89495999998366
Zr          20.50510999998978       55.75854000004000       36.60042000004434
C           13.84180000000073       41.59005000000514        9.45947999999105
O           21.20703000000117       52.40004000000001       34.94002000001483
O            9.46227999999507       39.71949000000075       16.16088000000051
O            8.21983999999211       38.12245999999931       15.12153999999107
C            7.06344000002773       43.08384999993986       11.21707999998045
C            7.26934999998304       42.71812000000005        9.87687000007797
C            8.77851999997795       41.58811000002688       14.23529999993049
O            4.39926000000109       53.52363000000176       18.88513000001173
O            3.53014000002329       55.24736000000566       20.09422000000229
C            8.63066999999829       54.06193000000007       23.75979000000008
C            8.20751999998423       54.06410999999854       25.09849000004483
C            6.41221000001713       53.19205999998091       20.81579999999858
H            6.25581999999911       52.40204999998937       20.07656999999920
C           10.37900999999659       54.14625000000022       21.95448999999800
H            9.70466000000397       54.24055000000007       21.10605999999461
C            5.54827000000026       54.29458999998343       20.80637000000547
C            4.41617999999555       54.35670000000351       19.85279999998818
C            5.71562999998061       55.33170000001226       21.73504999999647
H            5.03986999999978       56.18904000000745       21.68788999999969
O           10.86186999999514       35.10232000000055       18.93822999999853
Zr           1.55552000000304       55.76406000002231       15.76662999994794
C            9.96667000000508       54.03663999999974       23.33361999999366
C            6.73030000002597       55.25577999999694       22.68120999999624
H            6.88364000000108       56.06102000000021       23.40395999999344
C            7.58147000000548       54.13801999998486       22.72038999999648
O            2.63603000000173       57.54397999999971       16.30034000000082
O            1.30004000057523       55.29125000001283       13.59214000014703
C            7.42095000000575       53.11198000000037       21.77309000000490
H            8.08552000000015       52.24532000000023       21.81520000000060
C            6.82717000000067       54.00811000000072       25.51551999999488
H            5.97501000000213       53.95197000000009       24.84210999999991
H            9.51848000000132       41.83705999999022       15.00005000001277
C            6.14074000000029       44.57781999993677       13.02655999999335
H            6.37255999999767       43.94074000000148       13.87700000000182
H           18.76993999999245       55.37897999999485       34.82368000000041
H           19.69489000000395       53.29618000000354       20.45646999999061
H           22.85065999998703       55.07534000000226       37.30125000000015
O           23.89243000003193       57.06357000052697       33.46927000004463
C            8.20380000000402       40.30975999999976       14.25618000002899
H           12.08774000000206       54.17777000000238       26.13886999999566
O           18.98484999998477       51.19390000000914       33.56791000001563
O           20.99291999997860       50.88729999997109       32.54453000000127
C           17.27726999997239       47.32962000000049       28.65120999999775
C           17.48698000000686       47.69189000000573       27.30753000000012
C           17.70679999999778       49.61017000000184       31.65644000000145
H           17.11188000000005       50.12851000000267       32.41284000001214
C           16.45039000001563       45.77254999994260       30.45505999999235
H           16.87384000000574       46.29979000000075       31.30705000000000
C           19.10028999999362       49.77119000000229       31.67846000000182
C           19.73758000001598       50.66936999993712       32.67782999998754
C           19.88787000003467       49.14100000000061       30.70330999999913
H           20.96993999999962       49.28974000000326       30.72947000000261
C           16.56935999996495       46.19156000005158       29.07884000001713
O           12.25241000000247       39.74219999999440       36.22853000002467
O           13.48345999999443       38.13611999999760       37.26300999999857
H           13.35708999999996       40.88500999999145       10.13127000001669
O            3.07026999999996       51.28220999992879       16.07173999999739
H           24.55450999999460       52.57258000001271       34.98458999999991
H            7.88516000000149       34.19058999996123       34.94112999999865
O            1.13826000002163       51.17810999999460       14.86635000000214
C            4.70415999998805       47.34673999991989       11.21757999999860
H            2.09729000000263       55.09401999999108       39.23674000000028
C           13.07194999999816       39.34128999999770       37.12362999999955
H           22.77722000000469       50.00130000001499       36.51411999999773
H           21.07791000001530       51.26936000001581       34.97274999999767
O           21.96777000000207       57.18610999997416       32.25852000001243
O           -1.72431000000288       57.20586999999985       16.15599000000886
C            4.49418000000234       47.71692000000471        9.87969000002307
C            4.35412000002830       49.70249999999482       14.15324000014012
O           10.81579999998996       35.09000999999329       33.43235999996014
H            4.95830000000012       50.23160000000257       14.89457000000479
H           16.86900000000588       46.30507999999622       13.88107000003121
C            5.48011000000064       45.77651999999787       13.02581000002112
O            0.28950999999838       57.46276000000577       15.12709999997555
C           17.10429000004959       48.83047000000456       13.24595999999459
O           12.12865999999974       32.59225999999897       33.49359000002215
O           -3.13713999999953       54.79130999998928       18.79398999999358
O           -2.36593000000053       52.91708999999280       19.82664999999957
O           -3.10550000000028       54.84652000000199       16.12393999999735
C           19.09540999996664       49.77648999999459       14.25242000001756
O           13.21039000001574       34.19648000009320       32.28762999999992
H            5.06350000000116       46.31433000000040       13.87452999999823
O            3.06878000001171       51.24111000000025       36.28797999994255
O            1.14243999998579       51.15806000000634       37.50145000001135
Zr          20.58680999999890       55.66487000000728       33.08862000000008
C           -3.19476999997122       53.88403999999797       19.69039000000677
O           19.50253999998947       57.54824000000105       33.58574999999891
O           -2.35143000000077       52.95032999996160       15.11971999995981
C            2.96863000000955       49.90589000001261       14.15425000000123
O           20.83510000001091       55.16227999999050       31.00343999999245
O           22.30292000000033       54.73143999995019       36.37018999997849
N            4.88094000001656       46.98676000004320        8.77635999994810
O            9.49270000001976       32.57191999999393       16.08243999999864
O            8.43960000000234       34.19111000000938       14.87511000000100
C            2.35489000003521       50.82561000003980       37.26076000000235
C            8.64850000003801       39.32020999988332       15.26126000000115
C            7.27431999999733       39.93448999990589       13.27625999997793
H            6.24590000000020       52.42048999999982       14.90604999999947
C            8.76536000007846       32.97569999999902       15.11426999999832
C           10.37405000001689       54.15047000000370       13.02435999999915
C            6.82096000000109       54.01066000001075        9.45781000000815
O           23.88755000006261       57.06885000000369       16.04330000000749
N           15.02718999999297       43.45416999978010        8.77205999995888
C           -0.95988999988141       57.70744999998625       15.26409000003572
C           14.79528000000031       43.11053999992396        6.32338999999556
C           14.58748999999596       42.74875000001492        7.66746999993578
C           19.28996000000392       48.35166999999948       29.72502999999361
H           19.89736000000197       47.84444000000140       28.97125000000015
O           18.93959999999919       51.24794000000021       18.86106000002595
O           20.94223999999471       50.95974999999245       19.90049000001310
C           17.26509999999993       47.32978000000337       23.75461999999817
C           17.48077999999937       47.69277000001107       25.09683999999565
C           17.67203999999712       49.61716000000151       20.74683999998112
H           17.07153000000046       50.13148999999989       19.99188999999618
C           16.44195999999804       45.77298000000432       21.95469000000131
H           16.86461000000059       46.30272000000052       21.10379999999888
C           19.06292999999997       49.79921000000500       20.73118000000774
C           19.69218000000338       50.72238000000028       19.75022000000079
C           19.85666999999986       49.16783000000027       21.69997000000126
H           20.93687999999978       49.32944999999888       21.67638999999981
C           16.55961000000046       46.18808999996091       23.33277999999771
C           19.26723000000036       48.36465000000030       22.67177999999689
C           13.01241000000176       41.64341000001181        3.30055999998630
H           12.27270999999761       41.91930999998512        2.54430000000348
H           19.88095000000023       47.85781999999983       23.42075000000198
C           17.87206999999861       48.18626000000233       22.70471999999993
C           17.08234999999846       48.82090000000005       21.72759000000158
H           15.99709999999972       48.69519999999988       21.76172999999994
C           18.12834000000277       48.91330000003310       25.51650000002359
H           18.50423000000369       49.68148999999272       24.84414999999535
O           -0.52983000012674       54.92987000000488       15.45658999905592
C           15.74805000001703       44.59648999991894        4.52716000002676
O           10.81337000000437       37.53804000000250       15.44419999999857
O            1.57747000062965       53.69245000000465       16.01841999958510
C            2.35275999999421       50.85474000000484       15.10651000000189
H           15.49572999999854       43.96925999999956        3.67487000000070
H           22.85697000000990       49.97685000000857       16.03579000000434
O           -1.71943999999858       57.20058000000147       33.58195999999413
O            0.29437999995525       57.45747000000497       32.55308000003249
C           17.56091999999837       54.55158999999771       37.10307000003257
C           17.89350000000265       48.18401000002594       29.69592000000069
C           17.10915000010875       48.82518999999822       30.67192999999727
H           16.02275000001007       48.71165000000305       30.63468999999903
C           18.13273000001407       48.91259999999995       26.88541999998380
C           -0.95502999997453       57.70215999997897       32.69005999999381
C           13.54273999998935       40.34471999996694        3.27221000000509
H           18.51298999999991       49.68043000000843       27.55565000000180
H            6.85709000001102       38.92551000000782       13.31011999999379
O           -1.75422000000983       57.16433000000308       36.27255999995326
O            0.27232000000089       57.43482999999815       37.27030000000373
C            6.44635999999200       44.26809999996059       11.64982000002535
C            6.91080999995563       40.84025000001232       12.28704999999864
H            6.17327999999813       40.57455999999536       11.52570999999825
H           16.57470000000547       46.18783000001484       26.16969000005426
C            7.48024999999927       42.12516999999593       12.25999000000350
C           -0.97777999999928       57.68024999999992       37.14559999997903
C            8.42019000007610       42.48992000007239       13.23890999999642
C           14.47544000003925       39.95860000001955        4.24689000000525
H           22.80881999992575       53.29061999999961       39.24566000015174
Zr          22.29505000001091       52.58197000001343       33.20293000000219
O           18.94447000000282       51.24264999999527       36.28705000000979
O           20.94712000000980       50.95446000002170       37.32647000000033
C            2.15208999998262       49.25091000000511       13.22205999999057
H            1.07303999999829       49.41717000000069       13.26431999999909
O           17.66430999999915       53.58121000005941       33.51838000003213
O           18.45095000000594       55.44611999998781       32.47842999999938
C           13.49877000003865       54.08652999999371       28.63605999995546
C            7.06082999982236       43.08983999994827        6.33254999972268
C            7.26832999994590       42.72113000046314        7.67135000003665
Zr           9.11910000001145       36.14392000000232       36.68900000001604
O            6.95441000001327       36.16149000011706       36.16929999999119
O            9.65014000002452       36.18176000000582       38.76843000000263
C            5.38085999992962       46.19689000000110       11.64910000002331
C           12.85903000000056       32.98814999996428       32.52470000004946
C           13.92272999997560       54.08594999999601       27.29672000008151
O           12.19967999997179       39.71874000004095       33.50922999995289
O           13.43831999999161       38.11605999999954       32.47571999999852
C           14.80493999999791       43.11266999999367       28.64702999999956
C           14.59346999998463       42.74780999999222       27.30391999999780
C           13.00073000000263       41.62368999998950       31.63498999999780
O           12.12378000009765       32.59755000000629       16.06760000000527
O           13.20552999994495       34.20177999999343       14.86164999999963
H           12.25425999984263       41.88916999999800       32.38796999998358
C           15.75792999997682       44.59156000000124       30.45398000000008
H           15.50395999999683       43.96336999999970       31.30494000000916
C           13.52608000000343       40.32318000000000       31.64542999999641
C           13.03008000000491       39.32134000002472       32.62369000000149
C           14.46885999999422       39.94384000000015       30.67885000000292
C           12.85417000000064       32.99342999999350       15.09871999998835
H           14.85630999999983       38.92263999999650       30.69891000000188
C           15.45139000000050       44.28521999998419       29.07699999997868
C           14.88374999998404       40.85646000000106       29.71433000001271
H           15.62804000000111       40.57564999999826       28.96508000000907
C           14.35532000000146       42.15982999999905       29.68977000003307
C           13.41000000006565       42.53338000000082       30.66198999999795
H           12.98736999999961       43.54076000000104       30.62845000000020
C           13.84668000000837       41.58475999999859       26.88545000004127
H           13.36195999999975       40.87972999999332       27.55724999999702
O            3.07514000001934       51.27692000000300       33.49772000000193
O            1.14312999999943       51.17282000001444       32.29233000000119
C            4.70901999999403       47.34145000000012       28.64355999999524
C            4.49903000000953       47.71162000000916       27.30567000000067
C            4.35897999998715       49.69720000000025       31.57921999996094
H            4.96315999999738       50.22631000000025       32.32054999999850
C            5.48496999999463       45.77124000000114       30.45178999997708
H            5.06836000000799       46.30904000000100       31.30051000000017
C            2.97349999999724       49.90059999999646       31.58022999999952
C            2.35762999993059       50.84944999999956       32.53249999990798
C            2.15696000000006       49.24561999999996       30.64804000000451
H            1.07791000000410       49.41188000000638       30.69029999999921
C            5.38572000003449       46.19158999995734       29.07507999998795
C            2.72868000001767       48.40193999998516       29.70516999994521
H            2.11035000000093       47.87171999999966       28.97657999999727
C            4.12070999999105       48.21404999999081       29.67812000001457
C            4.93128000001283       48.85936999999825       30.62646000000040
H            6.01304999999951       48.70915999999991       30.58590999999776
C            3.86642999996764       48.94069999997882       26.89002000000601
H            3.49685999999990       49.71086999999956       27.56275000000550
C            8.77997000010965       41.60720999941521        3.30473999990320
Zr           1.53417000000151       55.68438000007826       36.70119999999997
O            2.62118000000091       57.56235000004198       36.18581000003083
O            1.23447999989718       55.24725999999989       38.78745000000553
Zr          12.64690999998192       36.16487000000163       36.62174999999934
C           19.69705999985955       50.71708999992502       37.17619999989893
O           12.11101999982974       36.15078999979857       38.79846999995213
H            8.87178999999201       43.48403999998597       13.19271999999971
C            7.99331999999124       41.54230999999098        9.45659999998945
O           17.61222000001107       53.65311999999803       18.77623999993928
Zr          -0.25767000000605       52.64782999998301       36.62798999999121
O           -1.27395000001805       50.83116000000140       36.09996000000449
O            0.02300999999020       53.10654999998989       38.80349999998390
O           18.38632999998964       55.52283999999939       19.81425999994700
C           13.50678999991206       54.08512000000045       23.75030000000177
C           13.92666000002266       54.08644999999904       25.09054999999718
C           15.65773999995281       53.30053999998489       31.63618000009663
C           15.64069999997443       53.32638000000125       20.71138999999187
H           15.80581000001616       52.52986000001931       32.39663999999836
H           14.87079000004039       38.94050000001013        4.21671000000061
H           19.78619999999632       53.16690000000044       31.91587999999825
H           19.78133999998113       53.17219000000411       14.48989999999857
H           21.38431000001262       55.84421999999879       13.12519999998914
H           22.95192000000875       53.16977000000215       13.18937999999756
C           11.74740999999344       54.15715999999942       30.44876999998285
H           12.41749000002867       54.26309000000003       31.29884999998393
C           16.50549000003897       54.41694999995337       31.64547000001177
H           21.38916999999950       55.83892999997862       30.55118999999908
H           22.95677999999982       53.16448000000880       30.61537000000276
C           15.44264999999077       44.28682999953023        5.90401000000201
Zr          10.86075000000050       38.63035999998968       34.89693999999952
H           22.93275999997942       54.95820000000634       15.08642999998385
Zr           2.78706999998897       52.95381999999856       34.90892999999608
H           21.65590000000079       57.72321999994875       17.40389000000430
H           18.55927000003934       57.51460000000124       15.86720000000322
Zr          -1.47983000000459       55.45023000002114       34.90970999998184
C           14.87570999997070       40.85892000008092        5.23090000000020
H           15.61475999998437       40.56738999998937        5.98142999998869
H           18.76507000003267       55.38427000000707       17.39770000001266
O           -3.10063000000560       54.84123000003564       33.54992999997722
O           -2.34656000003077       52.94504000000427       32.54570000000001
C           14.34628999996478       42.16226999998262        5.27089000000027
C            2.72381000001101       48.40722999998602       12.27919000012223
H           15.77941000000938       52.56039999998232       19.94393000000695
O           10.88264000000440       37.54245999999691       36.92293999997070
C           11.74661999998474       54.15453000000314       21.95122000000060
O            1.55759999999494       53.64578000000321       36.37428999999943
C           -3.17076999995569       53.91562000000875       32.67312000000013
H           12.41440000000940       54.25655999999972       21.09872999999942
C           16.47597000000824       54.45286000001015       20.68664999999017
O           -0.55835000000008       54.87432000000008       36.93920000000036
C           17.55605999999933       54.55690000000001       19.67708000008405
C           16.34855000000109       55.44323000000310       21.67087999992048
H           17.02153999999203       56.30310999999003       21.63614999999886
C           17.60742000000069       54.49493999984286       32.62843999999870
O            9.46714999999877       39.71421000002242       33.58687999998475
O            8.22470999999940       38.11716000004962       32.54751999996543
C            7.06830000003355       43.07855999999371       28.64306000000086
C            7.27420999997979       42.71284999997027       27.30284999999831
C            8.78339000000951       41.58281999997775       31.66128000000530
H            9.52334999999965       41.83177000000363       32.42603000000248
C            6.14559999999297       44.57253999998581       30.45254000000955
H            6.37742000000054       43.93545999999106       31.30297999999829
C            8.20867000000510       40.30447000000099       31.68216000003210
C            8.65336999998014       39.31489000006241       32.68724999999819
C            7.27918000001161       39.92921999995800       30.70223999998956
H            6.86195000000113       38.92021999999632       30.73610000001283
C            6.45122000000456       44.26281999998908       29.07580999999834
C            6.91566999998622       40.83496999999767       29.71303999999441
H            6.17813999998936       40.56927000000185       28.95169000001431
C            7.48510999999050       42.11987999995382       29.68597000002650
C            8.42506000000028       42.48464000003469       30.66488999999301
H            8.87665999999894       43.47874999999982       30.61870000000055
C            7.99819000000178       41.53701000000882       26.88256999999022
H            8.46933999999260       40.82156000000617       27.55287999999989
C           16.37117999990130       55.41851999996759       30.67464999996576
O            9.42432000004367       37.18281999997620       34.91997000000006
C           12.16804000001060       54.04822999999971       23.32862999997944
O            2.87352999999993       55.24377000000558       34.93698000000096
C           15.38574000000755       55.31376000002025       22.66559000000654
H           15.26144999999953       56.08734000000163       23.42746000000208
O           -0.95616000009489       53.48635999999859       34.88855000002328
O           23.85888000002685       57.12742999999958       18.86421999995471
O           21.92329000005822       57.26560000000587       20.05537999999611
O            0.48828000005768       55.96260000001200       34.93285999998223
C           14.54349999998720       54.18826999999894       22.69914999999795
O           12.29753000002192       37.19435999999956       34.87511999999133
O            0.83498999999915       51.75416000004009       34.88529000000487
C           13.40838000000739       42.54132999999622        4.29167000000258
H            2.10547999999246       47.87701000000138       11.55059999999962
H            8.46447000000113       40.82685000000195       10.12689999999450
C           14.68318999999750       53.19437999999996       21.71343999998609
H           14.03815999999921       52.31313999999993       21.75654000000661
C           15.30576999991191       54.02690999999720       25.51150000006519
H           16.15955999999898       53.96392000001963       24.84026999999918
O            4.41013000000913       53.54711999992811       33.52246000002646
O            3.54811999997792       55.28137999986933       32.32518999997328
C            8.62637999999986       54.05605000000194       28.64358000001209
C            8.20560000006452       54.06025999999288       27.30357000001015
C            6.40923000014531       53.20114999999421       31.58918999999609
H            6.25075999999893       52.41519999999991       32.33204000000347
C           10.37891999999971       54.14517999999747       30.45033999999202
H            9.70723000000050       54.23963999999967       31.30079000000384
C            5.55072999999591       54.30781999999998       31.59580999999700
C            4.42698000011336       54.38048999999496       32.55714999998873
C            5.71659000000711       55.33933000003729       30.66070000000052
H            5.04505000000110       56.19997999998485       30.70697999999671
C            9.96083000001007       54.03185000000001       29.07401000000183
C            6.72697000003810       55.25476000000218       29.71118999999746
H            6.88069999998989       56.05412999999945       28.98210000001271
C            7.57617999999750       54.13553999996127       29.67959000001826
C            7.41557999999645       53.11364000000323       30.63062000001030
H            8.07743000000294       52.24491999999652       30.58911999999988
C            6.82578000000600       54.00538999999588       26.88381000001813
H            5.97165999999755       53.94622999999999       27.55444999999952
C            4.11585000000117       48.21934000001430       12.25213999999153
C           -3.18990000000147       53.87874000009221       37.11637000000277
C            4.92641999999074       48.86466000001705       13.20047999999010
H           12.98145999999352       43.54680999997351        4.33030999997576
C           13.84216000000195       41.58746000000507        8.09078000002634
C           23.14669000001211       57.56980000000375       19.82755999993367
H           17.05676000001908       56.26843000000722       30.70079000002275
H           13.35856999998015       40.88034000000440        7.42008999999961
H            6.00818999999787       48.71444999999540       13.15993000000174
C           17.26023999999641       47.33506999947526        6.32862999999478
C           17.47592000000802       47.69805000002725        7.67083999995488
C           17.66716999988037       49.62244000000728        3.32086000000655
H           17.06667000009652       50.13677999999103        2.56590999999854
C           16.43708999997864       45.77828000008707        4.52871000000498
H           16.85975000000017       46.30801000000073        3.67781999999264
C           19.05806000001098       49.80450000000993        3.30520000003535
O           25.13444000001167       54.81471999993055       36.32995000009537
O            4.40413000000008       53.51834999995490       36.31111000002980
H           19.89248999999841       47.84973000002667       11.54526999997804
O           12.24755000002212       39.74748999995844       18.80254000002587
O           13.47860000001500       38.14140999999825       19.83703000000142
O            9.52448000000522       32.56818000003000       36.32025000007302
O            8.46265999999734       34.18511000001757       37.52038000001034
C           14.80013999999308       43.10525000000622       23.74937999994946
C           14.59237000000123       42.74345999992459       25.09344999999719
C           13.01728000001241       41.63812999999740       20.72654000000654
H           12.27758000000008       41.91401999999771       19.97028000000858
C           15.75289999999639       44.59121000000290       21.95314000000165
H           15.50058999999861       43.96397999999995       21.10085000000432
C            8.78900999998631       32.96971000000003       37.28456000001472
C           13.54760999999194       40.33942000000619       20.69819000000127
C           13.06709000002192       39.34656999999345       19.69766000004876
C           14.48030999999034       39.95329999998084       21.67286999999994
H           14.87564999999889       38.93521000000234       21.64269000000021
C           15.44750999999882       44.28154999999646       23.33000000003138
C           14.88056999999834       40.85362999999620       22.65687999999985
O            3.53500999998457       55.24206000000389       37.52020000000211
H           15.61962000000043       40.56210000000040       23.40741999999949
Zr          12.55883999999670       36.14786000000007       15.67936000001250
O           14.72597000000379       36.18272999995452       16.21532000000041
C           14.35115999999578       42.15695999996339       22.69686999999509
C           13.41324999999706       42.53603999999170       21.71764999999600
H           12.98632999999896       43.54153000000083       21.75628999999980
C           13.84701999998875       41.58217999999849       25.51676999999902
H           13.36343999999920       40.87505000001264       24.84608000000068
O            3.06392000001381       51.24639999999859       18.86198999998190
O           12.01733000000031       36.17303000001268       13.59137999999720
Zr          -0.21150999999378       52.71205999998654       15.69424000002063
O            1.13758000001327       51.16335000002512       20.07547000001209
C            4.70422999999831       47.34851999999876       23.76247999999827
C            4.49612000000008       47.71441000000137       25.10127999999364
C            4.35301999999914       49.68888000002663       20.80649999999947
O           12.85418999999663       34.77192000000240       17.45190000000040
H            4.95884999999847       50.21109000000042       20.06136000002060
C            5.48003999999606       45.77802999995851       21.95858000001322
H            5.06313999999694       46.31692000000498       21.11047999999890
C            2.96661999999946       49.88848999999998       20.79678000000467
C            2.35003000007312       50.83091000000413       19.83479999999146
C            2.15103999999904       49.23514999998273       21.73131999998247
H            1.07066000000142       49.39070999999952       21.68115999999941
C            5.38130000000140       46.19671999998486       23.33662999996428
C            2.72320000000066       48.40246000000083       22.68510000002340
H            2.10202000000151       47.87408000000067       23.41251000000331
C            4.11613999999265       48.21969000002650       22.72279999998996
C            4.92541000000125       48.86148999999671       21.76959000000668
H            6.00761999999926       48.71496999999952       21.81069000000101
C            3.86421000000023       48.94183999997857       25.52153000000140
H            3.49258000000006       49.71256999999159       24.85002000000059
C           17.88863000002144       48.18928999998331       12.26994999997739
C            3.86156999995922       48.94598999999599        9.46403999999745
C           19.85180000018678       49.17311999999116        4.27399000002343
H           20.93201000000298       49.33474000000057        4.25041000002096
C           16.55473999999924       46.19339999999223        5.90679999991992
C           19.26235999980264       48.36994000002019        5.24579999996119
O           14.71997000022353       36.12270000001991       36.10758999997191
H           19.87608000000417       47.86310999999695        5.99475999996807
C           17.86719999998450       48.19154999987434        5.27874000000447
C           17.07748999999753       48.82619000000776        4.30161000001901
H           15.99223999998710       48.70049000000125        4.33575000000682
C           18.12348000000098       48.91858000004482        8.09050999998232
H           18.49936999998804       49.68678000001825        7.41815999997159
H            3.49200000000096       49.71615999996726       10.13677000000190
C           25.14504999969162       53.98403999992443       37.29896999999736
N            5.97013000002895       45.27105000031001        6.73669000000917
N           15.94260999995094       45.27201999988927        6.73383000001497
Zr          22.24040000001397       52.69431999999683       19.28832999994441
H            9.70236000000581       54.24493000000006       13.87480999999877
C            9.95596000000296       54.03713999999681       11.64802999973056
O           -1.31548999999967       50.84494999999654       16.21562000000017
H            9.51793000001090       41.86256000017658        2.54014999999081
C            6.13510999999118       44.58570000005739        4.53074999999896
C            6.72210999994428       55.26004999987734       12.28521000010623
N           11.06484999999887       53.98455999999590        6.73324000001128
C            4.69937000001205       47.35381000005123        6.33648999997464
C            4.49126999997753       47.71971000000440        7.67530000000240
H            6.87583999999891       56.05941000000132       11.55611999998901
O           23.27994999999629       50.79133999999342       18.78080000001458
Zr          22.29018000001068       52.58725999976627       15.77695000006490
O            6.95730000001679       36.13457999999311       16.28550000001061
O           23.32741999998838       50.79100000000024       16.32337000000430
O           22.06844000000271       53.05029000000108       13.60648000001651
N           13.09674999991990       54.11117000000441       26.19318000001294
O           21.94037000002267       53.16742000000022       21.36445999999613
Zr          10.83085999999880       33.68008000001622       34.90348000000870
C            5.54586999998630       54.31311000007462       14.16982999999943
C           14.87888999995127       40.86175999996443       12.28835000000038
H            6.36668000002481       43.94913999999932        3.67962000002815
O           20.17373999995720       53.53404999999896       36.92803000000736
Zr          20.58193999995233       55.67015000006950       15.66263999998729
O           19.49766999999577       57.55353000000137       16.15977000000358
O           20.83022999999469       55.16756999999464       13.57746000003252
O           -1.75908999999961       57.16961000002544       18.84657999996039
O            0.26745999993801       57.44010999999860       19.84432000002979
Zr          20.50023999999927       55.76382999999127       19.17443999992683
O           19.50141999999730       57.57705999999813       18.61518999999961
O            0.01994000023191       53.19171999963438       13.60994000014922
O           10.86672999997830       35.09703000004132       36.36421000000436
O           20.77135000000030       55.32981999999527       21.34854999999006
C            4.34816000002569       49.69415999995707        3.38050999998481
O           19.50628999998307       57.57177999999580       36.04118000001409
H            4.95399000001134       50.21637999992603        2.63537999999617
C           -0.98265000006695       57.68550999998429       19.71962000001784
C            7.57131999998990       54.14083000000596       12.25361000000006
C            5.47518999998068       45.78332000041335        4.53260000005088
C            7.41071999995632       53.11892999999655       13.20463000002601
O           17.65945000000425       53.58650000004729       16.09238999999797
O           12.85906000001381       34.76661999999052       34.87788999997873
O           10.81092999999494       35.09529999995019       16.00636999997952
H            5.05827999998858       46.32221000002257        3.68450000000778
O           18.44610000001546       55.45140000011199       15.05244999996819
O            8.81884000000864       34.75962000000035       34.92333000002509
C            2.96174000008280       49.89377000009573        3.37079999966168
C            2.14617000042124       49.24044999943264        4.30534999995128
Zr           9.11423000000166       36.14920000000686       19.26302000000542
O            8.81397999997023       34.76490999997566       17.49733999999736
O            6.94954000002082       36.16677000000234       18.74331000000241
O            9.64526999999160       36.18706000000681       21.34244999990693
C           13.49389999995156       54.09182000032844       11.21006999995186
C           13.91786000019821       54.09124000000228        9.87073999999909
C           15.65287000003997       53.30582999990153       14.21019999997654
N           13.09187000002838       54.11645999999967        8.76718999998329
Zr           1.52931000000256       55.68966999997320       19.27521999988213
O            2.61631999998712       57.56763000000843       18.75982000000316
O            1.22961999998772       55.25254999999871       21.36146999999815
Zr          12.64204999999447       36.17015999999491       19.19576999999927
H           15.80094999999987       52.53514999996236       14.97065999999890
O           12.10616000003061       36.15606000000704       21.37249000000299
H            1.06579000000868       49.39599999998393        4.25518000000011
O           25.17552000009890       54.76057999979687       33.56713000016638
N           11.05803999997198       53.98009000002630       10.82215999999915
Zr          -0.26253000000237       52.65312000002468       19.20201000001742
O           -1.27882000000710       50.83645000000870       18.67397000000649
O            0.01814000005123       53.11183999999665       21.37751999998043
N           15.94797999994444       45.27788999996184       10.82702000004540
O           24.30819999986826       53.03166999943709       32.36382000003923
O           21.62548000000604       56.62532000003464       34.85647000000566
Zr           9.04172999999603       36.15625000004642       33.17911999999744
H           16.01788999997767       48.71693999999177       13.20870999999844
O            9.56863999998446       36.13925999996983       31.00909999998618
Zr           1.56039000005629       55.75877999999978       33.19260999998068
O            2.64089999993628       57.53869000002851       33.72631999999391
O            1.30491000004298       55.28595999999964       31.01812000000552
O           23.59570999998090       53.09691999997892       34.95899000000421
C           23.18345999990819       57.50508000002521       32.50352000001481
O           20.16885999999909       53.53933999999735       19.50203999998919
Zr          12.56371000000262       36.14257000000034       33.10534000003291
O           14.73083000006385       36.17744000000063       33.64130000000478
O           12.02220000003360       36.16772999999726       31.01736000000724
Zr          -0.20664000000002       52.70677000015053       33.12021999996899
O           -1.31061999999731       50.83965999999231       33.64159999999669
O            0.02480999998128       53.18642999997657       31.03592000000555
Zr          10.85588999999318       38.63564999999239       17.47095000008301
C            5.37643999991238       46.20199999999828        5.91063999997225
Zr           2.78221000000298       52.95911000002503       17.48294000000099
O           22.29805999995649       54.73672999999530       18.94419999999872
O           19.80811999996385       54.91137999999417       34.86143000001262
Zr          -1.48470000001722       55.45551999999391       17.48372000000825
N            4.88579999998962       46.98153999998448       26.20236999999775
O           22.35297999998622       54.66243000000186       33.43868000000926
Zr          22.24525999999688       52.68902999995707       36.71430000005508
O           20.23683000002277       53.44632000000555       32.87174000007830
N           15.03204000004514       43.44887000004178       26.19805999997529
C           18.12786000000307       48.91789000005100        9.45944999997351
O           10.87778000003009       37.54774999992762       19.49695999999193
H           18.50813000000101       49.68572000005216       10.12967000003309
O            1.55273999998571       53.65107000000260       18.94829999996770
O           23.28481000011013       50.78604999988076       36.20678999992380
O           21.94522999992883       53.16213000000154       38.79044000002128
O           -0.56321000001638       54.87961000002014       19.51322000001732
H           22.80395999999522       53.29590999996599       21.81967999999177
H           21.31833000000403       56.02525000002236       21.77964999989414
O           -0.52496000012865       54.92458000004301       32.88257000000065
O           14.71511000001730       36.12799000000376       18.68160000000379
O           10.81824000000390       37.53274999997664       32.87018000000347
O            1.58233999994732       53.68717000001484       33.44439999999677
O            9.41945000002254       37.18811000002978       17.49397999987175
H           22.84579000001089       55.08061999992515       19.87527000001160
O            2.86867000004383       55.24905999997236       17.51099000002270
H           24.54964999998904       52.57787000002050       17.55859999999720
H           10.88852999999416       34.44825999998828       37.29383999996104
O           -0.96103000003591       53.49165000002207       17.46256000000940
H           13.78815000001003       34.19128000000237       34.86215999999958
H           22.86183000000582       49.97157999998135       33.46177000003205
O            0.48342000001470       55.96790000003144       17.50687000009613
H           22.77234000000503       50.00658999993858       19.08813999997740
O           12.29266999997046       37.19965000000715       17.44912999998294
O            0.83012999999818       51.75946000000641       17.45929999999931
N            5.97499000000620       45.26576999995854       24.16266999997914
N           15.94747000000817       45.26672999998571       24.15982000000181
N           11.06972000007638       53.97927000000135       24.15922999997178
H           21.07305000000051       51.27464999999119       17.54676999999494
O           24.25889999982840       53.09186000013418       37.53635999999223
O           21.20215999999676       52.40532999998812       17.51402999991768
C            2.71832000008421       48.40777000003546        5.25912999997082
O            6.96216999996018       36.12929999999526       33.71146999997988
C            4.42211999987730       54.38575999994319       15.13116999981100
N           11.06291999997276       53.97479999999773       28.24813999999805
N           15.95284000002265       45.27260999999928       28.25299999991170
N            5.98054999995260       45.26090999997532       28.25110999997169
N            6.84979000021180       43.42661999998333       26.20133000004016
H            2.09714000000020       47.87937000003319        5.98652000043112
N            9.03477999996962       54.08522999999804       26.20190000001008
C            4.11128000003315       48.22497999975858        5.29681999999922
C            5.71173000006856       55.34461000005931       13.23471999995748
C           11.74253999998930       54.16244999998303       13.02278999994799
H           12.41262000001234       54.26838000000777       13.87287000001214
C            8.21675000002396       40.32329999989144        3.28422999999819
H           18.56223000019326       57.58493000000141       36.31621000025743
O           20.77621000004536       55.32452000000615       38.77452999999657
C            4.92055000012194       48.86675999989652        4.34362000001431
C           16.50062000001756       54.42223999996967       14.21947999996231
N           17.08611999986059       46.96621000004597       26.20316999999927
H           10.15558000003297       54.11753000000679       26.15989000000318
H            6.54332000004536       44.31158999999830       26.14864999999944
H            5.53957999998650       46.19518000002003       26.12952000000647
H           15.69728000001311       44.33297999998909       26.12715000001433
N            5.97567999996788       45.26617999996241       10.82510999999916
C           17.60255999998169       54.50022000005026       15.20246000000773
Zr          10.82599999998851       33.68538000000271       17.47750000014389
C           16.36632000000282       55.42380999999038       13.24865000001593
H           17.05190000001381       56.27370999998998       13.27480999996554
H           19.69976000003998       53.29089999999667       37.88245000001703
C            4.42105000005156       54.35141999986627       37.27878000009557
H            6.00276999976687       48.72024999992899        4.38472999990562
C            3.85937000008196       48.94711999961803        8.09553999988392
C            7.28659999897010       39.94438999988573        4.26184999971011
H            6.87574999985349       38.93330999980464        4.22890999991234
O            4.40527000008374       53.55241000003105       16.09647999991976
C           12.15998000026321       54.05384999999731       11.64480000000556
H            3.48771999971922       49.71787000130603        7.42402999998214
C            6.44080999896356       44.27551999889624        5.90805000000768
C            6.91608999961584       40.84849000011260        5.25090000022658
H            6.17884999937163       40.57730000007285        6.01043999984393
C           15.38274999928764       55.31145000022853       12.27417000004278
H           15.24958999999114       56.08825000001878       11.51725000000175
C           14.53457000021586       54.19120000040356       12.25170000004733
C           14.67652000027194       53.18931000014992       13.22678999996098
N            6.84493999976278       43.43192999991687        8.77537000003411
H           14.02207999995863       52.31512000014334       13.18524999998515
O           21.62061000003073       56.63059999995257       17.43046999998925
O           22.34810999992974       54.66772000000032       16.01270000001016
C           15.29915000073162       54.03106999997055        9.45410999988269
H           16.15182999975826       53.96652000001814       10.12648999999684
O           20.23196000010959       53.45160999996801       15.44576000009694
C           12.16484000014709       54.04856999994755       29.07077000029486
C           25.18227000011706       53.93809000000438       32.59061999979821
N            9.02991000025700       54.09050999997798        8.77590999948866
C           15.38762000005302       55.30618000001588       29.70015000013976
H           15.25445000011449       56.08295999966367       28.94322999992785
C           14.53943999942957       54.18594000004271       29.67768999944883
C           14.68136999993774       53.18401999999563       30.65276999996123
O           23.59084999994658       53.10220999981384       17.53300000000378
H           14.02695000002973       52.30983000000226       30.61123000004413
O           25.12958000024592       54.82004000001482       18.90395999971378
O           24.25403000004522       53.09714999994734       20.11037000000346
C            7.47910000123404       42.13645999923958        5.28314000053526
O           19.80327999976969       54.91669000011601       17.43543999993980
O           25.17066000001143       54.76585000124039       16.14116999994530
O           24.30333999998400       53.03694999980033       14.93784000002340
C            8.41490000063322       42.50701999928457        4.30111999997827
C           15.30403000050168       54.02577999996926       26.88008000057035
H            5.04022999997436       56.20531000000936       13.28099999997217
O           12.19478999946980       39.72399999977720       16.08324999965292
C           25.14019999997902       53.98933000174601       19.87295000045114
C           25.17739000139187       53.94334000347607       15.16467000299301
H           -0.97860999992441       55.20750999966035       14.49931999986346
H            0.65765999954116       52.56847999999161       13.19139999993832
H            2.16381000011161       55.02436999985790       13.20371000024309
H            2.50393000014746       53.15234999994712       15.36157000026000
H           12.42446999995332       35.32186999747665       39.22619000086426
C            8.84658710645096       44.38180719368078       16.57638568163938
C            7.82076868398182       44.92069560802275       17.43254863257938
C            7.08664301924838       46.02958912639908       17.02873456167794
C            6.78211489545625       47.07652485432052       17.97122732764536
C            6.85676392261671       48.33824375049665       17.27806774118631
C            7.37272294536107       49.45598875059478       17.92281071665134
C           11.42058082347774       49.93872931914945       19.78306747094903
C            9.96364630691960       50.26562980584026       15.45401395521140
C           10.93521982489092       50.69630685798217       16.34892523278524
C           12.24610795206770       50.09683696888220       16.33411398460004
C           12.53835100520640       49.08734612075121       15.42519058241005
C           10.25644468180809       45.69645281189358       20.61595720502759
C           11.42845913101008       46.52299200344722       20.75571942129030
C           11.29388305798266       47.89813720605692       20.90366980121489
C           10.26697970549819       49.21824892871123       14.51217637529366
C            9.27194667068982       50.79203454001979       18.14772309416415
C           10.58305352233393       50.96345608061909       17.71996931191020
C           12.70494796892935       49.99441791546725       17.69610919006787
C            9.98340690988310       48.49765243440250       20.91874142258107
C           13.74197987779509       47.83864367288212       17.15763340709869
C           13.30045926699654       47.93717168598511       15.84424999478032
C           12.76389337934345       46.77899717161400       15.17538072348378
C            8.85338415984965       47.70006207262976       20.78501000913231
C            8.99232859988806       46.27470349441230       20.63056280902747
C           10.55992087831619       44.64928027434794       19.67340339365045
C           11.91966213216598       44.82821757340930       19.23046411179391
C           12.45646780243808       45.98653586434779       19.89999204305495
C           13.31296044577760       46.84554561165294       19.22279890188792
C           12.18251521201066       48.78872315233990       20.20227870865343
C           10.06128262189461       49.75893055431902       20.22635454639525
C            9.00622760407840       50.17839762702334       19.42406863694139
C           11.67021660762214       47.21399221325760       14.34383724146082
C           10.54005472416038       46.41687159914193       14.21051696291767
C            9.22908566645162       47.01596734967058       14.22510132050017
C            7.20989825744158       48.06947668923843       15.90726283762636
C            7.35121524031175       46.64368678380022       15.75351088772007
C           13.43999838092776       48.88611900141294       18.10043205364304
C            8.34108587963454       46.12655602269649       14.92783925789428
C            9.10242530552042       44.97732968906936       15.34801790795872
C           10.46227612959118       45.15605274276044       14.90373772137676
C           11.51686949951971       44.73410572071786       15.70481825678553
C           12.68817838669907       45.56281586732453       15.84360911357757
C           13.14558129630708       45.46061525519659       17.20610739284404
C           13.66286527943645       46.57752415486196       17.85110508908796
C           11.67674514940620       50.52973862918816       18.55236568100582
C           13.17393436953072       48.27199672337288       19.37661615052818
C           11.53081426518578       48.63997993361536       14.49772585831570
C            9.09506853838640       48.39130243403964       14.37294251424104
C            8.06682856323152       48.92812455726246       15.22886036517892
C            8.60337037297323       50.08712413405585       15.89761260990782
C            8.26301559175446       50.34581611830253       17.21992676229647
C            7.83334505842399       49.35184796000101       19.28495578220744
C            7.75948340071460       48.13465560910589       19.95307857064789
C            7.22443963865678       46.97646765736469       19.28355128618171
C            7.98697203124681       45.82756454724930       19.70179667785166
C            8.27919738694502       44.81764310462704       18.79385434012511
C            9.58889254524096       44.21580186724248       18.77826949215188
C           12.25802843076426       44.56804585773600       17.90829272943999
C           11.25141879116483       44.11617188380465       16.98044605085047
C            9.93984941025711       43.94249422020170       17.40784641272023
