# Supplementary material for: Charge Transfer and Recombination Pathways through Fullerene Guests in Porphyrin-Based MOFs
Source: J Phys Chem C Nanomater Interfaces. 2025 Apr 23;129(17):8215–27. doi: 10.1021/acs.jpcc.5c00161 (PMC12333347; doi:10.1021/acs.jpcc.5c00161)
Supplement: Supplementary file 2 [file jp5c00161_si_002.zip › geometries/GFN2-xTB_optimized_fixed_MOF/position_2/only_C60/coord.xyz]

60

C            8.84658710645096       44.38180719368078       16.57638568163938
C            7.82076868398182       44.92069560802275       17.43254863257938
C            7.08664301924838       46.02958912639908       17.02873456167794
C            6.78211489545625       47.07652485432052       17.97122732764536
C            6.85676392261671       48.33824375049665       17.27806774118631
C            7.37272294536107       49.45598875059478       17.92281071665134
C           11.42058082347774       49.93872931914945       19.78306747094903
C            9.96364630691960       50.26562980584026       15.45401395521140
C           10.93521982489092       50.69630685798217       16.34892523278524
C           12.24610795206770       50.09683696888220       16.33411398460004
C           12.53835100520640       49.08734612075121       15.42519058241005
C           10.25644468180809       45.69645281189358       20.61595720502759
C           11.42845913101008       46.52299200344722       20.75571942129030
C           11.29388305798266       47.89813720605692       20.90366980121489
C           10.26697970549819       49.21824892871123       14.51217637529366
C            9.27194667068982       50.79203454001979       18.14772309416415
C           10.58305352233393       50.96345608061909       17.71996931191020
C           12.70494796892935       49.99441791546725       17.69610919006787
C            9.98340690988310       48.49765243440250       20.91874142258107
C           13.74197987779509       47.83864367288212       17.15763340709869
C           13.30045926699654       47.93717168598511       15.84424999478032
C           12.76389337934345       46.77899717161400       15.17538072348378
C            8.85338415984965       47.70006207262976       20.78501000913231
C            8.99232859988806       46.27470349441230       20.63056280902747
C           10.55992087831619       44.64928027434794       19.67340339365045
C           11.91966213216598       44.82821757340930       19.23046411179391
C           12.45646780243808       45.98653586434779       19.89999204305495
C           13.31296044577760       46.84554561165294       19.22279890188792
C           12.18251521201066       48.78872315233990       20.20227870865343
C           10.06128262189461       49.75893055431902       20.22635454639525
C            9.00622760407840       50.17839762702334       19.42406863694139
C           11.67021660762214       47.21399221325760       14.34383724146082
C           10.54005472416038       46.41687159914193       14.21051696291767
C            9.22908566645162       47.01596734967058       14.22510132050017
C            7.20989825744158       48.06947668923843       15.90726283762636
C            7.35121524031175       46.64368678380022       15.75351088772007
C           13.43999838092776       48.88611900141294       18.10043205364304
C            8.34108587963454       46.12655602269649       14.92783925789428
C            9.10242530552042       44.97732968906936       15.34801790795872
C           10.46227612959118       45.15605274276044       14.90373772137676
C           11.51686949951971       44.73410572071786       15.70481825678553
C           12.68817838669907       45.56281586732453       15.84360911357757
C           13.14558129630708       45.46061525519659       17.20610739284404
C           13.66286527943645       46.57752415486196       17.85110508908796
C           11.67674514940620       50.52973862918816       18.55236568100582
C           13.17393436953072       48.27199672337288       19.37661615052818
C           11.53081426518578       48.63997993361536       14.49772585831570
C            9.09506853838640       48.39130243403964       14.37294251424104
C            8.06682856323152       48.92812455726246       15.22886036517892
C            8.60337037297323       50.08712413405585       15.89761260990782
C            8.26301559175446       50.34581611830253       17.21992676229647
C            7.83334505842399       49.35184796000101       19.28495578220744
C            7.75948340071460       48.13465560910589       19.95307857064789
C            7.22443963865678       46.97646765736469       19.28355128618171
C            7.98697203124681       45.82756454724930       19.70179667785166
C            8.27919738694502       44.81764310462704       18.79385434012511
C            9.58889254524096       44.21580186724248       18.77826949215188
C           12.25802843076426       44.56804585773600       17.90829272943999
C           11.25141879116483       44.11617188380465       16.98044605085047
C            9.93984941025711       43.94249422020170       17.40784641272023
