# Supplementary material for: Charge Transfer and Recombination Pathways through Fullerene Guests in Porphyrin-Based MOFs
Source: J Phys Chem C Nanomater Interfaces. 2025 Apr 23;129(17):8215–27. doi: 10.1021/acs.jpcc.5c00161 (PMC12333347; doi:10.1021/acs.jpcc.5c00161)
Supplement: Supplementary file 2 [file jp5c00161_si_002.zip › geometries/GFN2-xTB_optimized_fixed_MOF/both_positions/complex/coord.xyz]

1062
 energy: -2087.319481101914 gnorm: 0.000361144601 xtb: 6.7.0 (a73499f)
C           13.38022000002901       31.92561999975327       38.22599000016838
H           13.23591000000081       32.26952000000984       39.24665000009065
H           13.29778999998718       32.26499000002253       13.13429999993243
H           14.43879000006702       31.78084999999697       14.37910999999409
H           12.84694999998742       30.99578000017021       14.31938999999655
H           24.87762000001215       58.54659000001499       20.63164000000086
H            7.16139999997677       31.78663000000017       14.39778999994125
C           -4.34495999997165       53.94382000006541       20.66832999995151
H           -3.91979000004260       53.96153999999512       30.69111000000431
H           -3.94010000001228       53.89598000002482       21.67613999999257
H            7.16385000007028       31.79118000002131       31.81612999989279
C            8.21932000000749       31.91641000000135       14.18101000034526
H            8.30878000000159       32.25164999998140       13.15170999997949
H            8.38219000002501       32.24110000000162       21.82605000000092
C           -1.57311000006560       58.67236000001589       31.70950999999863
H           -1.34141000001932       58.33267999998731       30.70293000009622
H           27.02647000025283       53.21497999992440       14.41991000035722
H           -1.33202000000289       58.39686000005228       39.11328999999736
C           -1.57905999968707       58.69019999994395       38.09626999986194
H           -1.12731999991094       59.66210999975564       37.91366999994332
C           13.38271000005629       31.92709999989773       14.16321000019151
H           24.89299000004481       58.57797999991295       31.77557999999151
C           -4.32611000004480       53.96886999995458       31.69970999998804
H           -4.97854999998808       53.07722999999950       37.95632999993187
C           26.32446000010221       54.05230000006462       38.24549000007153
H           -4.93580999991579       53.07679000007059       31.81532999999746
C           23.80081000006745       58.55716999990839       20.76925999999029
C            8.24075000032556       31.91841999933457       38.22414000000684
H            7.16772999986171       31.84416000003415       38.06402999998064
H           23.63599999999443       58.23459999999175       30.54484999993362
H           23.52986000002153       58.32082999995497       21.79420000002578
H           24.88625000003121       58.59716000000884       14.36774999980370
C           -1.58697000001229       58.68260000008325       20.68112000000572
H            2.51717000008513       50.54101999994768        2.63112999993061
H           -1.11055999998134       59.64922999996358       20.53972999999997
H           -1.11898000001651       59.65137999998715       31.83890999999434
H           23.67006000001254       58.19936999999270       13.11475999998902
C           26.34139999988242       54.03677999950335       31.62135000038620
H           25.97641999999492       53.93508999999908       30.60317000001654
H           -4.92178000001243       54.85952999987121       31.87227000000181
H           26.92165000003356       53.15316000049522       38.11513000000323
H           25.96724000000676       54.06584000003350       39.27166999995291
C           26.32399999996087       54.04804000005370       20.81448999835671
C           26.34247000009015       54.03213000004317       14.20144999974967
H            8.73953000004142       30.97246999992067       31.76258000000038
H           17.21608000000248       54.55900000008921        2.48728999998512
C           13.37583000002263       31.92858000001452       20.79780999988350
H           25.98689000001308       53.90401999996156       13.18286999999227
H           13.28705000006238       32.26300000010941       30.55778000000030
H           13.25134999999572       32.27765000004051       21.81913999977257
H           26.93817999996033       53.16687000000428       20.64410000002437
H           25.97456000002902       54.01340000001564       21.84261999999891
H            8.72135000018262       30.96739000001588       20.61166000000535
H            8.74097999997312       30.97720000015160       14.33762999985384
H           27.02010999997827       53.20947999994154       31.81530000003611
H           -3.93996999993852       53.92308000000342       13.26868999994881
H           -4.91731999999259       54.85368999997035       20.51864000002989
H           -4.92074999999519       54.86676000003859       14.43321000000384
C           23.80165000001835       58.56244999997033       38.18711999985697
H           -2.65672999998796       58.76158000000849       20.51631000000570
H           23.51146000004997       58.35139000001984       39.21229000024029
C            8.22354000004618       31.91431999999280       31.60457999979149
H            8.31940000000592       32.25131000000340       30.57648999999114
H            8.39897000003401       32.23285999985774       39.25231000017994
C           -1.58039999995726       58.67063000014742       14.27820000004263
H           -1.35425000002457       58.32050000000805       13.27379000000607
H           -1.37123000002470       58.35360000001381       21.69459000003076
C           13.38581999987269       31.92507000011233       31.58538999998317
H           14.44878000007486       31.79976999999468       38.06822999999885
H           14.44542999999742       31.78869999999950       31.78948999997279
C           -4.33699000002410       53.96481999998865       14.28006999992509
H           -4.97986999993505       53.07300000000116       20.52601999996519
H           -2.65221000000864       58.73266999999389       14.43722999997256
H           -4.95776000001378       53.08465000007041       14.42685000000668
H           12.86919999989026       30.98384999988747       38.05207000000936
C           -4.33869999995042       53.94472999945482       38.09582999998635
H           -3.93328000002788       53.89822999999785       39.10349999996141
H           12.85893000003580       30.98995000002414       31.74746999999693
H           12.85080000001266       30.99255999998031       20.63415000000317
H           14.44002000000248       31.78705999997849       20.62406999999767
H           26.92456999999036       54.93072999948657       38.02920000003189
H           19.51492999995558       50.42589000002039        2.55180000000228
H           26.86490000035649       54.97756999967845       31.76202000000599
H           26.90642000001236       54.94457999999918       20.62654999988977
H           26.85830999996281       54.97946999969241       14.32522000020784
C            8.23822000011707       31.92143999999918       20.79754000007319
C           23.82771000008935       58.50935000003116       14.14439999972374
H            7.16796999998503       31.83296000003644       20.62634000000988
H           23.41411999997922       59.54830000003119       20.54317000007766
H           23.33793000000427       59.47089000005059       14.27779000000083
C           23.82784999991069       58.51347999975306       31.57727000041056
H            4.75353000014103       54.35672000002009        2.64787999997589
H           23.42989000002593       59.55295000006253       37.93355000000047
H           23.36065999999663       59.48030999996841       31.74965000000813
H           -2.65372000006189       58.74518000001292       37.95476000002897
H           -2.64560000003662       58.73182999996087       31.86460000000028
H           -1.12388000000227       59.64988000028582       14.39611000006427
H           -4.90645999996738       54.85739999998626       37.94445999997907
H           24.88040999994648       58.53918000000240       38.06714000001570
H            8.71131999996790       30.95975999995003       38.03072000007678
H           13.23410000000127       39.64631000002633        2.51110999998142
H            8.50435999968122       39.62224000030098        2.51637000033877
H           15.88622999998328       53.54853000000237       37.98722000008340
H           17.99766999995386       49.65190000010243       37.93086000000119
H           19.54271000001563       48.76486999994297       38.01978999997267
H            8.32960000001025       40.04438999999335       39.09043000000194
C           13.60520000005729       40.37144999991079       38.09223999999405
H           14.67034000009282       40.50425000011593       37.92053999999889
H            7.11335999999855       40.51983000000345       37.91677999997723
C            2.99767999998525       49.83801000000705       38.21060000030294
C           16.40559000005033       54.49739999999111       38.07503999995846
H           16.79122999998991       54.64755999999822       39.07990000000495
H           15.72191999990452       55.31396999999374       37.85516999999830
C           19.06133999994585       49.73278999978567       38.13009999993498
H            5.29280999999198       54.43590999998246       39.23155000003854
H           19.24155000000055       50.07723000000887       39.14541999999318
H            4.06966999999403       49.80316000020791       38.04347999999885
C            5.61799999966394       54.30773999997898       38.20311000014826
H            6.16114999998915       53.37745999999706       38.07042000003222
H            6.26496000032044       55.14586999999624       37.95270000000269
H            8.70642000002543       41.31849999997048       37.88767000000144
H           13.08616000004215       41.31507999995459       37.95754999999584
H           13.47699000000555       39.99325999998433       39.10315999999693
H            2.76623000000761       50.11410000002396       39.23552999999843
H            2.56493999999119       48.85772000003505       38.02533999997179
C            8.18173000008915       40.38578000010421       38.06853999986377
H           15.62317999999994       40.58094000004902       11.53910000000889
C            7.99280999972727       41.54435000008227        8.08811999956814
O           23.33227999999406       50.78571000004090       33.74934999997597
H            8.46343999999143       40.83145000001878        7.41439000000283
H            0.57238999984379       52.41112999973153       39.23129000080876
H            2.10797999996692       53.29844000001714       37.30236000022645
H            0.85900999999939       50.66106000016693       34.86985999999948
H           -2.21969000002099       50.84279000000686       36.37144999996632
O           21.96290000003347       57.19139999988544       14.83253999997769
H           -2.00045000004727       53.02898000012905       34.86066000001114
C           19.73270999996931       50.67466000002204       15.25185000003114
C           19.88299000003801       49.14628000006742       13.27734000007472
H            3.83810999968036       55.75863000042251       34.95392999999653
O            9.51962000001877       32.57346000001107       18.89425999993277
H            2.11612000000097       58.36082999997543       36.45984000001112
H            0.37515999997746       57.09635999976979       34.95818999999867
C           14.35044999998997       42.16511000079784       12.26378999997417
C           15.75307000003562       44.59684999983113       13.02800000019199
H           15.49910000000276       43.96864999997851       13.87896000003453
H           20.96507000000608       49.29502999999055       13.30348999998652
C           13.52120999996249       40.32846999980006       14.21945000003064
H            6.52066999999781       37.00150000000966       36.44144000010008
H            8.50885000024578       37.86195000003259       34.94672000001069
H           10.89577999997857       38.07753000001479       37.87601999990903
H           12.08286999998734       54.18306000003360        8.71287999998225
H           17.10702000002640       50.13379999998894       14.98686000000040
C           16.44553000000251       45.77783000027092       13.02907999995500
C            8.62579999977724       54.06721999997841        6.33380000003639
C            8.20264999890199       54.06940000000871        7.67250000008193
C            6.40734999997211       53.19735000263486        3.38982000007755
H            6.25095999998432       52.40734000001456        2.65059000000556
C           10.37414000005375       54.15153999999601        4.52850999999540
H            9.69978999997538       54.24584000003217        3.68007999998133
C            5.54340999987682       54.29988000058954        3.38038000003379
C            5.71077000000757       55.33699000012077        4.30906999999707
H            5.03501000000452       56.19431999963989        4.26191000000198
C            9.96180000016319       54.04192999998902        5.90762999999260
C            6.72543999997938       55.26107000003071        5.25522999999881
H            6.87877999998979       56.06630000000499        5.97796999997426
C            7.57661000003081       54.14331000003028        5.29440999999590
C            7.41609000010350       53.11727000013460        4.34711000002963
H            8.08065000003125       52.25061000000352        4.38922000001463
C            6.82231000004896       54.01340000000445        8.08953999975700
O           12.16167000020058       32.58265999993370       18.85431999941594
O           13.21057000001260       34.19589999998870       20.07524000000484
H            5.97014999997351       53.95726000004921        7.41612000002237
C           23.15153999994049       57.56451000006250       37.25355000010074
Zr          19.25345000004877       52.94874999999799       34.89889999961938
C           16.56449999979070       46.19685999992109       11.65285999998702
O           22.07330999999357       53.04499999997199       31.03245999999952
H           15.19863999990263       36.94046000001372       36.37035000002279
C           13.02521000039754       39.32662999943395       15.19770999982236
C           12.87332999983521       32.98415000030852       19.83519999998122
C           19.28509000001825       48.35695999994118       12.29904999999212
H           16.56982999994939       46.19314000000432        8.74369999999437
O            9.49757000004005       32.56662999994891       33.50842000015803
O            8.44447000002644       34.18581999999770       32.30108999999374
Zr          23.55239000001856       55.40021000001330       34.91046000003641
C           14.46398999998515       39.94911999986049       13.25287000008073
O           17.61709000008871       53.64782000001434       36.20222999980922
O           18.39121000004030       55.51755999993598       37.24023999999714
C            8.77024000009301       32.97042000005693       32.54021999999377
O            3.54325999982545       55.28667000016431       14.89921000000111
C            8.62150999999632       54.06133999997393       11.21759999994430
O            9.55232000002330       39.68664000000967       36.21167000003442
O            8.24881000009720       38.12466000011556       37.25810999997453
O            8.45779000003841       34.19041000000348       20.09439999999652
H           14.85145000010103       38.92793000028347       13.27292999998519
C            8.20073000050827       54.06554999970398        9.87758999998018
C            6.40436999993864       53.20644000011715       14.16320999996726
H           10.15069999968978       54.12281999992659        8.73384999997879
H            6.53848000013689       44.31686000017964        8.72290999996752
H            5.53473000002779       46.20051999983688        8.70338999997161
H           15.69240000003179       44.33830999991134        8.70115000001039
O           18.97999000001479       51.19917999998885       16.14184999982928
H           -2.25488000004379       50.88905999999924       15.92649999996320
O           20.98803000002724       50.89260999998974       15.11858999994162
C           17.27238999988282       47.33486999965042       11.22522000000747
H            2.17579999999220       58.36480000040931       16.01520999996198
C           17.48209999987876       47.69715999996137        9.88155000001492
C           17.70194000000599       49.61545000000388       14.23045000004071
H           10.80253000000478       38.06800999999361       14.48824000021285
O           13.43350000014580       38.12133999995148       15.04973000002915
O           23.86376999997638       57.12217000009279       36.29019000005484
N           17.08122999973646       46.97150999986850        8.77719000004258
H            6.48493000000187       36.95512999973294       16.02048999997039
C           15.44653000025509       44.29049999968124       11.65102000029164
C           14.80013999979274       43.11775000041069       11.22101000007267
H           16.15666999987068       53.96115000000061       27.55250000006833
H           12.34480999998690       35.35289000001332       30.56816000014393
H            9.24533999995791       35.31528999997592       30.57864000001436
H           10.79225999998315       34.43879000078459       32.50522999986521
H            7.88030999991002       34.19586999987573       17.51515000001420
H            8.07257000001942       52.25026000007259       13.16311000000435
Zr          23.54731000034482       55.40543000000007       17.48403999980067
H            8.85941999994785       43.50439000007551        4.34460999999072
Zr          19.24858000004095       52.95403999989682       17.47290999976051
C            8.68382000001930       39.32246999993779       37.13485000142430
H            9.32926999999675       35.37349999999557       21.79838000004416
H           12.41965999996228       35.32715999999147       21.80020000000653
H           10.88360999999104       34.45353000003919       19.86783999998484
H           13.78327999994573       34.19656999999630       17.43620999999656
O           21.92816999981222       57.26043999993598       37.48139000011934
C           14.58842999991032       42.75302000012356        9.87802000011579
H           15.15885000006111       37.00111999996078       15.88215999990127
H           13.21732999999638       37.86277000005239       17.42159000000420
H            5.96684999999064       53.95161999999536       10.12847000001991
C           13.50190999995080       54.09037999875037        6.32427000001724
H           21.32319000035278       56.01995000002967       39.20564000011532
H           -0.97377999995668       55.20221999997835       31.92530999997000
H            0.66253999982393       52.56319000002252       30.61739999999197
H            2.16866999992356       55.01906000003676       30.62971000016912
H            2.50880999997760       53.14708999999576       32.78755000000719
H           -1.02740000017018       55.13612999993148       20.46892000002205
H            2.09244000001877       55.09928999995979       21.81076000005384
H            0.56751000002986       52.41642000000111       21.80531000000450
H            2.10311999989591       53.30373000000689       19.87637999996952
H            0.85415000000298       50.66633999995107       17.44387999998784
H           -2.22456000007154       50.84808000000849       18.94546000002945
H           -2.24993000001223       50.88376000000788       33.35251000000186
H           -2.00532000004636       53.03427000000958       17.43467999999188
H            3.83324000000013       55.76392000003558       17.52793999998208
H            2.18066999997798       58.35951999959241       33.44116000025674
H            2.11125999998473       58.36611999984111       19.03384999999516
H            0.37030000000121       57.10165000012663       17.53221000000674
H           10.80735999999460       38.06273000007088       31.91413999956773
C           15.63583999992550       53.33167000004943        3.28540999994223
H           15.77454999997665       52.56569000000193        2.51794999999130
C           11.74174999999032       54.15981999999180        4.52524000000039
H           12.40953000000714       54.26185000003449        3.67275000000789
H            6.48981000024227       36.94986000051339       33.44659999987365
H            6.51580000002513       37.00679999994240       19.01546000004608
H           12.34015000000118       35.35816999988459       13.14243999994947
H            9.24046999989044       35.32064999995047       13.15269000000873
H           10.78740000000565       34.44407999999840       15.07921999993742
H            8.50398000000745       37.86724000002816       17.52074000000079
H           10.89090999997668       38.08280999994669       20.45003999992387
C           16.47110999980225       54.45814999987899        3.26067999999140
H            9.33413999992831       35.36819000012590       39.22438000006661
C           13.40513999991440       42.53866000005240       13.23601000004768
Zr           9.03685999987199       36.16154000002516       15.75314000002958
H           12.98250000000897       43.54604999998620       13.20247000001077
O            9.56376999999181       36.14454999999646       13.58312000000249
C           16.34368999993087       55.44850000002967        4.24489999999246
H           17.01668000004068       56.30837999996913        4.21017000002569
H           15.19376999998074       36.94575000022309       18.94436999993534
H           15.16364999989685       36.99578999991542       33.30819000000334
H           13.22218000002894       37.85722999991117       34.84753000000165
C           12.16317000018954       54.05351999998576        5.90263999956487
C           15.38087999998520       55.31905000001824        5.23960999994130
H           15.25659000000875       56.09261999993916        6.00147000016537
C           14.53863000005635       54.19356000001068        5.27317000018239
C           14.67832000005804       53.19967000014373        4.28746000003167
H           14.03328999999293       52.31843000000529        4.33056000000140
C           15.30089999992309       54.03219999997098        8.08550999995192
H           16.15470000000807       53.96921000000557        7.41427999996486
H           22.93763000000879       54.95291999996542       32.51239999997381
O            9.54745999997837       39.69192000006961       18.78568000006742
O            8.24392999999309       38.12994999987653       19.83212999999649
C            7.06571999998409       43.08458000001359       23.75849999998335
C            7.27316999998257       42.71578000004837       25.09738999981636
C            8.78482999996816       41.60193000005695       20.73070999999453
H            9.52280999999798       41.85726999999793       19.96609999997738
C            6.13999000000289       44.58043000009368       21.95669999998519
H            6.37145999999779       43.94386000000095       21.10560999999598
C            8.22146000012154       40.31794000000595       20.71001999993581
C            8.67892000004621       39.32777999993390       19.70888000008463
C            7.29148999985950       39.93937000000396       21.68783000004727
H            6.88057999999699       38.92777999999531       21.65485000000707
C            6.44574999998546       44.27021999997419       23.33412000000399
C            6.92097999983170       40.84325999996810       22.67691000000837
H            6.18369000001964       40.57188000001439       23.43646000000158
C            7.48396999998091       42.13114000000550       22.70911999998274
C            8.41977999998143       42.50173000006116       21.72712000018443
H            8.86433000000061       43.49913999999234       21.77058999999598
C            7.99767999999741       41.53907999998349       25.51410999980050
H            8.46831000001175       40.82616000000371       24.84038000004254
H           21.66077000000868       57.71793000062906       34.82986999999991
O           12.16652000000889       32.57737000007660       36.28030999999926
O           13.21543999994030       34.19061000013527       37.50122000016367
H           18.56413999999763       57.50932000000552       33.29317999997285
H           18.55735999996041       57.59021999999948       18.89023000000914
C           13.92173000005131       54.09174999990427        7.66459000012086
C            8.78414999987632       32.97498999999122       19.85858999992647
C           12.99585999994554       41.62899999981317       14.20902000004008
C           -3.17564000002408       53.92090999996907       15.24714000005051
C           12.87819999995311       32.97887999977678       37.26117999999100
H           12.24938999992794       41.89441999996833       14.96198000000829
O           -3.13226999995793       54.78601999990929       36.21998000069144
O           -2.36105000004252       52.91179000000852       37.25264000002091
C           23.17858000000595       57.51037000010376       15.07753000014270
H           -1.02258000001826       55.13086000000953       37.89496000006631
Zr          20.50511000003693       55.75853999995299       36.60041999999460
C           13.84179999998791       41.59005000008932        9.45948000040355
O           21.20702999993369       52.40003999991158       34.94001999987415
O            9.46228000000456       39.71949000002987       16.16087999998964
O            8.21984000000784       38.12246000004593       15.12154000000609
C            7.06343999994423       43.08384999999785       11.21707999998957
C            7.26935000043060       42.71811999981833        9.87687000013713
C            8.77851999992835       41.58811000000653       14.23529999995606
O            4.39925999999800       53.52363000000850       18.88512999998038
O            3.53013999996522       55.24735999995369       20.09421999994740
C            8.63067000000347       54.06193000000172       23.75978999995262
C            8.20752000008138       54.06411000001312       25.09849000001176
C            6.41220999991391       53.19206000000679       20.81579999999212
H            6.25581999999192       52.40204999999948       20.07656999996709
C           10.37901000018485       54.14625000001741       21.95448999999239
H            9.70465999999699       54.24055000000961       21.10605999999885
C            5.54826999985907       54.29458999999184       20.80636999998242
C            4.41618000000807       54.35669999993320       19.85279999980322
C            5.71563000004343       55.33169999998393       21.73505000004171
H            5.03987000001641       56.18903999999888       21.68789000001227
O           10.86186999999393       35.10232000024013       18.93823000001301
Zr           1.55552000017232       55.76405999998044       15.76663000003693
C            9.96666999999869       54.03663999999799       23.33361999982919
C            6.73030000015480       55.25578000000268       22.68121000004231
H            6.88363999999951       56.06101999998891       23.40396000005118
C            7.58146999993890       54.13802000000393       22.72038999992467
O            2.63603000015906       57.54397999988933       16.30033999999986
O            1.30004000008353       55.29124999993116       13.59213999990897
C            7.42095000006645       53.11198000000014       21.77308999998451
H            8.08551999998194       52.24532000000338       21.81520000001461
C            6.82717000000604       54.00811000001573       25.51552000005693
H            5.97500999999847       53.95197000000595       24.84211000000528
H            9.51847999999292       41.83706000002582       15.00004999996213
C            6.14074000002095       44.57782000015106       13.02655999997024
H            6.37255999999001       43.94073999999481       13.87700000003674
H           18.76994000000103       55.37897999984911       34.82368000000095
H           19.69489000002530       53.29617999999225       20.45647000000682
H           22.85066000003770       55.07534000000721       37.30125000002268
O           23.89242999967831       57.06356999995521       33.46927000000088
C            8.20379999999564       40.30975999990651       14.25617999961379
H           12.08774000013062       54.17777000000054       26.13887000000938
O           18.98484999998694       51.19390000005701       33.56790999997415
O           20.99292000000768       50.88729999997351       32.54452999999226
C           17.27726999992094       47.32962000000052       28.65120999999813
C           17.48698000010064       47.69188999940130       27.30752999988134
C           17.70679999999872       49.61016999981580       31.65644000006758
H           17.11188000002217       50.12851000009319       32.41283999999801
C           16.45038999993614       45.77255000005948       30.45505999998407
H           16.87384000001575       46.29979000004719       31.30704999999117
C           19.10028999999254       49.77118999993561       31.67846000006829
C           19.73758000006393       50.66937000000423       32.67782999989672
C           19.88787000000800       49.14100000005818       30.70330999997057
H           20.96994000000480       49.28973999998953       30.72946999998331
C           16.56936000012019       46.19155999948595       29.07884000009230
O           12.25240999997528       39.74219999998405       36.22852999970937
O           13.48346000001025       38.13611999988434       37.26301000000446
H           13.35709000008917       40.88501000001653       10.13127000005361
O            3.07026999997802       51.28221000008833       16.07173999998908
H           24.55450999971557       52.57257999988946       34.98459000003223
H            7.88516000000782       34.19058999999807       34.94113000000350
O            1.13825999998482       51.17810999987409       14.86635000006203
C            4.70415999995196       47.34674000001808       11.21757999997374
H            2.09728999995913       55.09402000000294       39.23674000006253
C           13.07194999996785       39.34129000008987       37.12363000001194
H           22.77721999985252       50.00129999995237       36.51412000002539
H           21.07791000000084       51.26935999978165       34.97275000000542
O           21.96777000005082       57.18611000003565       32.25851999995449
O           -1.72430999998389       57.20586999973030       16.15599000000457
C            4.49417999999883       47.71692000031907        9.87969000001722
C            4.35412000008782       49.70249999982080       14.15324000010385
O           10.81579999992273       35.09000999999450       33.43236000000084
H            4.95829999998926       50.23160000002197       14.89457000000734
H           16.86900000000205       46.30507999996811       13.88106999997581
C            5.48010999999970       45.77651999960191       13.02580999992228
O            0.28951000002377       57.46275999998389       15.12710000007856
C           17.10429000001727       48.83046999996200       13.24595999997826
O           12.12865999997440       32.59226000006288       33.49359000008430
O           -3.13714000002532       54.79130999999227       18.79399000009040
O           -2.36593000029244       52.91708999989260       19.82664999999693
O           -3.10549999997524       54.84651999996628       16.12393999982907
C           19.09541000012923       49.77649000019193       14.25241999993595
O           13.21038999999134       34.19647999916514       32.28762999998295
H            5.06349999989560       46.31432999999473       13.87452999999102
O            3.06878000002179       51.24110999966089       36.28797999994838
O            1.14244000001574       51.15805999991740       37.50144999998340
Zr          20.58681000008821       55.66487000000998       33.08862000006927
C           -3.19476999995724       53.88403999994075       19.69038999992480
O           19.50254000000034       57.54824000000036       33.58574999984080
O           -2.35143000000857       52.95032999991874       15.11972000002904
C            2.96863000000319       49.90589000006781       14.15424999999242
O           20.83510000000476       55.16227999932406       31.00344000013930
O           22.30291999997737       54.73144000028335       36.37018999996750
N            4.88093999985979       46.98675999991646        8.77635999996299
O            9.49269999992856       32.57191999983705       16.08243999994392
O            8.43959999994774       34.19111000001936       14.87511000004136
C            2.35488999995635       50.82560999872029       37.26075999996257
C            8.64849999990913       39.32021000003315       15.26126000003550
C            7.27431999997698       39.93448999978786       13.27626000010030
H            6.24590000000793       52.42049000000486       14.90605000006569
C            8.76535999998739       32.97570000002018       15.11427000002373
C           10.37404999955153       54.15046999990757       13.02435999988798
C            6.82095999989063       54.01065999994881        9.45781000000104
O           23.88755000000635       57.06885000011830       16.04329999994575
N           15.02718999999732       43.45416999996830        8.77206000000863
C           -0.95988999996220       57.70744999997152       15.26408999998643
C           14.79528000000649       43.11054000002878        6.32338999996961
C           14.58748999990111       42.74875000008989        7.66747000007932
C           19.28996000002160       48.35167000004427       29.72502999987635
H           19.89735999998417       47.84444000000100       28.97125000000806
O           18.93960000000424       51.24793999994347       18.86105999997639
O           20.94224000002183       50.95975000000375       19.90049000000254
C           17.26509999998180       47.32977999994234       23.75461999999181
C           17.48078000002963       47.69277000010586       25.09683999992069
C           17.67203999996498       49.61715999997552       20.74683999999960
H           17.07152999999676       50.13148999999870       19.99189000000654
C           16.44195999997832       45.77298000001160       21.95469000017443
H           16.86460999999854       46.30272000000181       21.10379999999807
C           19.06292999999394       49.79920999999917       20.73118000003231
C           19.69218000010354       50.72238000005230       19.75021999998136
C           19.85666999999984       49.16783000006406       21.69996999998212
H           20.93688000000162       49.32944999999619       21.67639000000681
C           16.55961000001236       46.18809000017911       23.33278000001536
C           19.26722999999634       48.36464999999396       22.67177999999825
C           13.01240999877066       41.64341000005103        3.30056000025988
H           12.27271000019619       41.91931000001900        2.54429999994039
H           19.88095000000144       47.85782000000210       23.42075000000386
C           17.87206999997192       48.18626000000347       22.70472000002414
C           17.08235000000156       48.82089999998376       21.72758999999445
H           15.99709999999982       48.69519999999803       21.76172999999610
C           18.12834000001806       48.91329999994318       25.51649999990700
H           18.50423000000960       49.68148999991823       24.84414999998272
O           -0.52982999787922       54.92987000024858       15.45658999850707
C           15.74804999952999       44.59648999989886        4.52716000034692
O           10.81337000006153       37.53804000000930       15.44419999994396
O            1.57746999998176       53.69244999998216       16.01841999992939
C            2.35276000000679       50.85474000003494       15.10650999994895
H           15.49573000002075       43.96926000002978        3.67486999999986
H           22.85697000000600       49.97684999997959       16.03579000003807
O           -1.71943999994241       57.20058000000766       33.58195999988372
O            0.29438000007002       57.45747000000933       32.55308000003092
C           17.56092000002382       54.55159000005117       37.10306999997538
C           17.89350000011584       48.18401000009056       29.69591999999521
C           17.10914999995917       48.82519000010880       30.67193000009273
H           16.02274999997700       48.71165000001051       30.63468999999737
C           18.13273000007025       48.91259999993427       26.88541999987189
C           -0.95503000020644       57.70215999987085       32.69006000041940
C           13.54274000002095       40.34471999895608        3.27220999998142
H           18.51298999999904       49.68042999979106       27.55565000004562
H            6.85709000002696       38.92551000003782       13.31012000014051
O           -1.75421999999969       57.16433000002952       36.27255999996538
O            0.27232000001090       57.43482999998871       37.27029999999616
C            6.44635999981724       44.26810000010186       11.64981999976321
C            6.91080999998916       40.84025000023471       12.28704999975193
H            6.17327999994950       40.57455999997248       11.52571000000639
H           16.57470000005522       46.18782999995573       26.16969000004600
C            7.48024999984420       42.12516999999018       12.25998999991779
C           -0.97777999996723       57.68024999999426       37.14560000037201
C            8.42019000000965       42.48991999997266       13.23891000002609
C           14.47543999988721       39.95860000029296        4.24689000035543
H           22.80882000026991       53.29061999997458       39.24565999994502
Zr          22.29505000000385       52.58197000007358       33.20292999999648
O           18.94447000003075       51.24265000020657       36.28705000004521
O           20.94712000007777       50.95446000000598       37.32646999962490
C            2.15208999993427       49.25090999991591       13.22206000002695
H            1.07303999998921       49.41717000000314       13.26432000002826
O           17.66431000007162       53.58120999999338       33.51838000008346
O           18.45094999996022       55.44612000044953       32.47843000002867
C           13.49876999987754       54.08652999994595       28.63606000032740
C            7.06082999979473       43.08984000075863        6.33254999979723
C            7.26832999990877       42.72112999987510        7.67135000122147
Zr           9.11909999981474       36.14391999989328       36.68899999995162
O            6.95440999997735       36.16149000217548       36.16929999998081
O            9.65013999976460       36.18175999992101       38.76842999997544
C            5.38085999988199       46.19689000010995       11.64910000027870
C           12.85903000025082       32.98815000000594       32.52470000000879
C           13.92273000027904       54.08595000004687       27.29671999999359
O           12.19968000001750       39.71874000005452       33.50923000004858
O           13.43832000000721       38.11605999985641       32.47572000000027
C           14.80494000006730       43.11266999997466       28.64703000002188
C           14.59346999991885       42.74781000001274       27.30391999986432
C           13.00072999994558       41.62368999977247       31.63499000001465
O           12.12377999997936       32.59755000000359       16.06760000000977
O           13.20553000004291       34.20178000009553       14.86165000001348
H           12.25425999999013       41.88917000000811       32.38797000000474
C           15.75793000003322       44.59155999964295       30.45398000011138
H           15.50395999999929       43.96336999999603       31.30494000002570
C           13.52607999999950       40.32318000009536       31.64542999997817
C           13.03007999992130       39.32134000003521       32.62369000015224
C           14.46885999992896       39.94384000005673       30.67885000000116
C           12.85417000012606       32.99342999998665       15.09871999999625
H           14.85631000000611       38.92264000000507       30.69891000001059
C           15.45139000010327       44.28521999991807       29.07699999955016
C           14.88375000003459       40.85645999999378       29.71433000000136
H           15.62804000006472       40.57565000000560       28.96508000001699
C           14.35531999998579       42.15983000043435       29.68977000009564
C           13.40999999993794       42.53337999985030       30.66199000003063
H           12.98736999999688       43.54076000005660       30.62844999999768
C           13.84668000000172       41.58476000010491       26.88545000025274
H           13.36196000000559       40.87972999999820       27.55724999999914
O            3.07514000002080       51.27691999989193       33.49772000002615
O            1.14313000010400       51.17281999963183       32.29233000003931
C            4.70901999999496       47.34145000001930       28.64355999990769
C            4.49903000002744       47.71161999973707       27.30566999996819
C            4.35898000002332       49.69719999931291       31.57921999982654
H            4.96315999999704       50.22630999997755       32.32054999998866
C            5.48496999993156       45.77123999990375       30.45178999984228
H            5.06836000003117       46.30903999987738       31.30051000000081
C            2.97350000006553       49.90060000006645       31.58023000039866
C            2.35762999994580       50.84944999999090       32.53249999997459
C            2.15695999999063       49.24561999982927       30.64804000012888
H            1.07790999993161       49.41187999998840       30.69030000000117
C            5.38571999978357       46.19159000018532       29.07508000001168
C            2.72868000000225       48.40194000009984       29.70517000012462
H            2.11035000000156       47.87171999999347       28.97658000001870
C            4.12071000006939       48.21404999994394       29.67812000002203
C            4.93128000000948       48.85937000000405       30.62646000000286
H            6.01304999986607       48.70916000003226       30.58591000000216
C            3.86643000000074       48.94070000003989       26.89002000007628
H            3.49685999999485       49.71086999992435       27.56275000001370
C            8.77996999976517       41.60720999917147        3.30474000039067
Zr           1.53417000002171       55.68438000064456       36.70119999996036
O            2.62118000005766       57.56234999995002       36.18580999994779
O            1.23447999987824       55.24725999998773       38.78745000049264
Zr          12.64690999995498       36.16487000000964       36.62174999991548
C           19.69705999976004       50.71708999979592       37.17619999979632
O           12.11102000033161       36.15079000240086       38.79846999324153
H            8.87178999999718       43.48404000033386       13.19272000002142
C            7.99331999989274       41.54230999997954        9.45659999993667
O           17.61221999998970       53.65312000003159       18.77623999983975
Zr          -0.25766999994349       52.64782999955562       36.62798999998832
O           -1.27395000016625       50.83116000000769       36.09995999999668
O            0.02300999979086       53.10655000015651       38.80350000004322
O           18.38632999997436       55.52284000007801       19.81425999979878
C           13.50679000001134       54.08512000002580       23.75030000006944
C           13.92666000005606       54.08645000002340       25.09054999989759
C           15.65774000035379       53.30054000002610       31.63617999955158
C           15.64069999999199       53.32638000010024       20.71139000001916
H           15.80580999997289       52.52985999995387       32.39664000001925
H           14.87079000033395       38.94049999997996        4.21671000000441
H           19.78619999999876       53.16690000002363       31.91587999993837
H           19.78134000013425       53.17219000004609       14.48990000003966
H           21.38430999979047       55.84422000001472       13.12520000000315
H           22.95191999998712       53.16977000000520       13.18937999999614
C           11.74740999974961       54.15715999999862       30.44876999999110
H           12.41749000000040       54.26309000000276       31.29884999988885
C           16.50549000006512       54.41694999982931       31.64547000010008
H           21.38917000001158       55.83893000001216       30.55118999997374
H           22.95678000009439       53.16447999997536       30.61537000007257
C           15.44264999999386       44.28682999988253        5.90400999989722
Zr          10.86074999995192       38.63036000015808       34.89694000007082
H           22.93276000011343       54.95820000026817       15.08642999989273
Zr           2.78707000004625       52.95382000013909       34.90893000000815
H           21.65590000000075       57.72321999946187       17.40388999998052
H           18.55926999999253       57.51459999999506       15.86720000003422
Zr          -1.47982999992617       55.45022999996210       34.90970999996932
C           14.87571000017209       40.85891999961914        5.23089999998202
H           15.61476000001154       40.56738999999895        5.98142999998883
H           18.76506999910306       55.38427000000530       17.39770000000353
O           -3.10062999999270       54.84123000004343       33.54992999997495
O           -2.34656000009064       52.94504000010986       32.54569999999181
C           14.34629000007374       42.16226999986071        5.27088999999465
C            2.72380999981190       48.40723000010679       12.27919000021943
H           15.77940999997172       52.56040000006516       19.94393000001599
O           10.88264000025759       37.54245999992202       36.92293999999116
C           11.74661999997408       54.15453000000195       21.95121999979474
O            1.55759999999112       53.64577999970167       36.37428999998426
C           -3.17076999953165       53.91562000005367       32.67311999997265
H           12.41439999999784       54.25655999999979       21.09873000007165
C           16.47596999999558       54.45286000001222       20.68664999993402
O           -0.55835000000388       54.87431999991915       36.93919999967627
C           17.55605999997065       54.55689999998905       19.67707999973467
C           16.34854999999597       55.44322999999499       21.67088000008175
H           17.02154000001946       56.30310999999920       21.63615000003605
C           17.60741999977103       54.49494000097474       32.62844000049441
O            9.46715000002996       39.71421000050842       33.58688000011600
O            8.22471000000208       38.11716000003237       32.54751999998494
C            7.06829999998267       43.07855999999746       28.64306000004810
C            7.27421000006102       42.71284999994170       27.30284999985247
C            8.78338999992451       41.58282000000358       31.66128000005476
H            9.52335000001582       41.83177000000200       32.42602999998870
C            6.14560000016325       44.57254000005287       30.45253999985399
H            6.37742000001196       43.93545999999375       31.30298000000062
C            8.20867000002360       40.30446999999955       31.68216000003184
C            8.65337000009539       39.31489000264805       32.68724999986913
C            7.27918000000190       39.92921999997547       30.70223999984852
H            6.86194999998755       38.92021999999618       30.73609999998606
C            6.45121999998781       44.26282000016800       29.07580999872824
C            6.91566999996159       40.83496999997753       29.71304000081461
H            6.17813999993770       40.56927000002884       28.95169000003436
C            7.48510999996637       42.11988000000309       29.68597000033808
C            8.42505999986682       42.48464000014559       30.66489000005346
H            8.87666000000295       43.47874999999130       30.61869999997641
C            7.99819000000689       41.53701000001367       26.88257000049608
H            8.46934000000667       40.82156000001844       27.55287999999851
C           16.37117999991701       55.41852000018108       30.67464999989785
O            9.42432000064955       37.18281999995637       34.91996999998851
C           12.16803999997575       54.04823000002363       23.32862999990613
O            2.87352999985225       55.24377000018434       34.93698000006462
C           15.38573999999507       55.31376000000813       22.66558999998412
H           15.26145000000074       56.08734000000102       23.42745999996669
O           -0.95615999991626       53.48636000008993       34.88854999999327
O           23.85887999997513       57.12743000008158       18.86422000006895
O           21.92328999998826       57.26559999999338       20.05538000001881
O            0.48828000010909       55.96259999999254       34.93285999988267
C           14.54350000009760       54.18826999998652       22.69915000006737
O           12.29752999999032       37.19436000004092       34.87512000007028
O            0.83498999998845       51.75415999967110       34.88529000000735
C           13.40837999957180       42.54133000203039        4.29167000000165
H            2.10548000003735       47.87700999999899       11.55060000000269
H            8.46447000004885       40.82684999987168       10.12689999996526
C           14.68318999996165       53.19438000003041       21.71343999990714
H           14.03815999999876       52.31313999999128       21.75654000001990
C           15.30576999996725       54.02690999999871       25.51149999968947
H           16.15955999998817       53.96391999999238       24.84027000000881
O            4.41012999995329       53.54711999978682       33.52245999973691
O            3.54812000003560       55.28137999990831       32.32518999965354
C            8.62637999999907       54.05605000005474       28.64358000001053
C            8.20559999991178       54.06026000000362       27.30357000007666
C            6.40923000004611       53.20115000005271       31.58918999992982
H            6.25076000000321       52.41520000001533       32.33204000004422
C           10.37891999998690       54.14517999996689       30.45034000000086
H            9.70723000000967       54.23964000000078       31.30079000001361
C            5.55072999999727       54.30782000011190       31.59580999978039
C            4.42697999999081       54.38049000000886       32.55714999991118
C            5.71659000004407       55.33933000000534       30.66070000029855
H            5.04505000003597       56.19998000003261       30.70698000002193
C            9.96083000019991       54.03184999994292       29.07401000015780
C            6.72696999998384       55.25476000033401       29.71118999999566
H            6.88069999999253       56.05413000001566       28.98209999997961
C            7.57618000040708       54.13554000001939       29.67959000002165
C            7.41557999973618       53.11363999998886       30.63062000011023
H            8.07742999999625       52.24491999996727       30.58911999999176
C            6.82578000005198       54.00538999998204       26.88381000011788
H            5.97166000000570       53.94622999997324       27.55444999994214
C            4.11585000001159       48.21934000000603       12.25213999977620
C           -3.18989999954563       53.87874000014025       37.11636999974243
C            4.92642000018906       48.86465999989847       13.20048000001372
H           12.98146000003185       43.54680999929650        4.33030999995239
C           13.84215999997949       41.58746000004420        8.09078000004247
C           23.14668999998500       57.56980000029899       19.82755999998512
H           17.05675999996033       56.26843000004352       30.70078999999636
H           13.35856999936908       40.88034000009174        7.42008999987471
H            6.00818999998458       48.71445000001631       13.15992999999929
C           17.26023999993048       47.33507000001129        6.32863000007716
C           17.47592000000531       47.69804999936605        7.67083999998400
C           17.66717000053188       49.62244000001428        3.32086000010943
H           17.06667000010221       50.13677999999569        2.56590999998814
C           16.43709000003658       45.77828000259341        4.52870999997943
H           16.85975000011036       46.30801000006069        3.67782000000453
C           19.05805999998169       49.80449999977068        3.30519999994645
O           25.13443999988586       54.81471999987652       36.32995000050192
O            4.40412999990472       53.51835000007117       36.31110999993259
H           19.89248999996919       47.84972999995588       11.54526999993688
O           12.24755000002853       39.74749000041170       18.80254000003107
O           13.47860000002777       38.14141000004107       19.83703000005527
O            9.52448000026751       32.56818000013567       36.32024999954329
O            8.46266000000439       34.18511000005948       37.52038000003444
C           14.80014000000535       43.10524999998781       23.74938000011846
C           14.59237000026395       42.74346000006129       25.09344999920634
C           13.01728000000907       41.63812999998989       20.72654000001628
H           12.27757999996219       41.91402000000559       19.97028000000196
C           15.75289999999220       44.59121000000900       21.95314000000378
H           15.50058999999804       43.96398000000474       21.10085000004102
C            8.78900999981016       32.96971000000899       37.28455999998958
C           13.54760999998616       40.33941999995125       20.69818999993526
C           13.06709000005689       39.34657000023054       19.69765999999965
C           14.48031000008511       39.95329999993382       21.67286999999452
H           14.87564999999764       38.93520999996130       21.64268999999992
C           15.44751000018648       44.28155000031285       23.32999999992442
C           14.88056999998824       40.85363000028753       22.65687999994696
O            3.53500999992665       55.24205999999919       37.52020000004144
H           15.61961999996135       40.56209999999154       23.40742000003025
Zr          12.55884000002521       36.14785999998565       15.67936000056357
O           14.72596999997274       36.18272999998313       16.21532000002301
C           14.35115999973160       42.15695999999171       22.69686999997686
C           13.41324999991052       42.53603999996452       21.71765000020539
H           12.98632999998612       43.54153000000093       21.75628999999874
C           13.84701999999811       41.58218000003588       25.51677000018780
H           13.36344000001607       40.87505000000621       24.84607999998090
O            3.06392000001954       51.24639999981057       18.86199000008942
O           12.01733000003408       36.17302999977356       13.59138000004166
Zr          -0.21150999990947       52.71205999999662       15.69423999997183
O            1.13757999998300       51.16334999998224       20.07546999997102
C            4.70422999998636       47.34852000000277       23.76248000013499
C            4.49612000001082       47.71441000000812       25.10128000015182
C            4.35301999999282       49.68887999993800       20.80649999999512
O           12.85419000000170       34.77191999998631       17.45190000000815
H            4.95885000000380       50.21109000001965       20.06136000002927
C            5.48004000006195       45.77802999999401       21.95857999998298
H            5.06314000000161       46.31692000000150       21.11047999997840
C            2.96662000002169       49.88849000000012       20.79677999997729
C            2.35002999996755       50.83091000008069       19.83480000012706
C            2.15103999998877       49.23514999942270       21.73131999989564
H            1.07066000000195       49.39070999998849       21.68116000000187
C            5.38129999999149       46.19672000001317       23.33663000001200
C            2.72319999998759       48.40246000000248       22.68510000002470
H            2.10202000000487       47.87407999999801       23.41250999999285
C            4.11614000002521       48.21969000000375       22.72279999991420
C            4.92541000000110       48.86149000002253       21.76959000000939
H            6.00761999999935       48.71496999999957       21.81069000000479
C            3.86421000002810       48.94184000017396       25.52152999990041
H            3.49257999998589       49.71256999991996       24.85002000001133
C           17.88862999977000       48.18929000009981       12.26994999957022
C            3.86157000003388       48.94598999981593        9.46403999997930
C           19.85180000017965       49.17311999923855        4.27399000016062
H           20.93200999998814       49.33473999993471        4.25040999992126
C           16.55473999994552       46.19340000041637        5.90679999966493
C           19.26236000012861       48.36994000007198        5.24579999997955
O           14.71996999998096       36.12269999984193       36.10758999993513
H           19.87607999998768       47.86311000005507        5.99475999998866
C           17.86720000018711       48.19155000010988        5.27873999972237
C           17.07749000003080       48.82619000001390        4.30161000100474
H           15.99224000001188       48.70048999995408        4.33575000004889
C           18.12348000002390       48.91857999982864        8.09051000001755
H           18.49937000008672       49.68678000001069        7.41815999999967
H            3.49200000004724       49.71616000001304       10.13676999999906
C           25.14505000003347       53.98403999980198       37.29896999881957
N            5.97012999977234       45.27105000004022        6.73669000010988
N           15.94260999988135       45.27202000003914        6.73382999986041
Zr          22.24039999995848       52.69431999979920       19.28833000004057
H            9.70235999987107       54.24492999992690       13.87481000013632
C            9.95596000082706       54.03713999996815       11.64803000000656
O           -1.31549000001750       50.84494999995280       16.21561999997092
H            9.51793000013834       41.86255999989369        2.54015000016316
C            6.13510999997540       44.58570000088832        4.53074999856075
C            6.72210999987278       55.26004999986359       12.28521000003919
N           11.06485000006479       53.98456000000849        6.73323999957138
C            4.69936999987460       47.35380999947816        6.33648999959924
C            4.49126999973799       47.71971000007554        7.67529999998979
H            6.87583999986067       56.05940999998717       11.55611999997103
O           23.27994999994285       50.79133999997611       18.78079999991346
Zr          22.29017999999376       52.58726000059183       15.77694999995821
O            6.95729999986129       36.13457999960551       16.28549999985632
O           23.32742000019462       50.79100000009117       16.32336999996670
O           22.06843999980013       53.05028999999846       13.60648000001325
N           13.09675000013938       54.11117000003084       26.19318000021098
O           21.94036999995243       53.16741999999459       21.36445999995853
Zr          10.83086000009059       33.68007999995653       34.90347999997527
C            5.54586999994290       54.31310999888669       14.16982999998264
C           14.87888999988932       40.86176000012596       12.28834999998229
H            6.36667999997750       43.94914000054963        3.67961999990754
O           20.17374000000891       53.53404999997770       36.92803000032416
Zr          20.58193999988575       55.67014999997323       15.66263999996449
O           19.49767000000104       57.55352999999945       16.15976999996839
O           20.83023000004562       55.16757000018458       13.57746000011212
O           -1.75909000019716       57.16961000000374       18.84658000012296
O            0.26746000014068       57.44010999985095       19.84431999999813
Zr          20.50024000002790       55.76383000003640       19.17443999991113
O           19.50141999996898       57.57706000000555       18.61519000000371
O            0.01994000019787       53.19171999951443       13.60993999993567
O           10.86672999990470       35.09702999995088       36.36420999998019
O           20.77134999997148       55.32982000018360       21.34854999993595
C            4.34816000053612       49.69416000049667        3.38050999995347
O           19.50628999978088       57.57177999997494       36.04118000000208
H            4.95398999997699       50.21637999984932        2.63538000001119
C           -0.98264999971899       57.68551000003450       19.71961999997517
C            7.57131999995153       54.14083000001886       12.25360999997176
C            5.47518999949407       45.78332000198175        4.53259999998630
C            7.41071999993837       53.11892999783523       13.20462999996531
O           17.65944999996587       53.58650000008800       16.09238999990809
O           12.85906000010593       34.76662000102166       34.87788999974303
O           10.81092999999623       35.09530000010289       16.00636999995732
H            5.05828000023166       46.32221000013298        3.68449999999057
O           18.44610000007104       55.45139999996508       15.05245000006349
O            8.81884000003546       34.75962000011030       34.92332999999702
C            2.96173999994438       49.89376999825708        3.37080000016922
C            2.14616999993172       49.24045000014711        4.30535000006307
Zr           9.11422999990518       36.14919999996969       19.26302000013770
O            8.81398000012534       34.76491000000588       17.49733999986448
O            6.94953999998313       36.16677000000910       18.74331000002262
O            9.64526999999489       36.18706000000803       21.34245000000611
C           13.49390000076382       54.09182000004385       11.21006999985864
C           13.91785999977957       54.09124000021605        9.87074000017537
C           15.65287000019298       53.30582999986125       14.21020000018816
N           13.09186999978050       54.11646000001404        8.76719000007145
Zr           1.52930999994159       55.68966999999525       19.27522000000693
O            2.61632000001314       57.56763000003799       18.75981999994349
O            1.22961999995561       55.25254999998928       21.36146999998187
Zr          12.64205000008475       36.17015999997847       19.19576999982454
H           15.80095000000227       52.53515000005009       14.97066000000619
O           12.10616000011150       36.15605999986651       21.37249000001686
H            1.06579000002409       49.39599999987929        4.25518000010598
O           25.17552000015861       54.76057999990229       33.56712999621587
N           11.05803999991540       53.98009000002197       10.82216000019139
Zr          -0.26252999996886       52.65312000001389       19.20201000004668
O           -1.27881999999767       50.83644999991186       18.67396999995568
O            0.01813999998404       53.11183999998249       21.37751999998761
N           15.94798000000651       45.27788999825872       10.82701999994841
O           24.30819999886169       53.03167000075609       32.36381999996389
O           21.62547999998193       56.62532000007376       34.85647000014210
Zr           9.04173000004142       36.15625000004301       33.17912000063077
H           16.01789000005058       48.71694000003539       13.20871000010373
O            9.56863999995923       36.13925999982415       31.00909999993907
Zr           1.56039000002161       55.75878000018052       33.19261000002822
O            2.64089999998927       57.53869000004906       33.72631999998311
O            1.30491000010954       55.28595999999502       31.01811999999919
O           23.59570999995466       53.09691999985063       34.95899000002179
C           23.18345999971650       57.50507999980687       32.50351999961125
O           20.16885999998897       53.53934000004252       19.50203999991185
Zr          12.56370999996899       36.14256999999649       33.10534000001605
O           14.73083000000607       36.17744000009526       33.64130000038399
O           12.02219999997332       36.16773000032870       31.01736000001593
Zr          -0.20663999998684       52.70676999784162       33.12022000002470
O           -1.31061999998131       50.83965999999889       33.64159999996048
O            0.02481000026854       53.18642999995754       31.03592000001199
Zr          10.85589000000662       38.63565000003242       17.47094999990894
C            5.37643999984576       46.20200000003736        5.91064000083409
Zr           2.78221000001881       52.95911000011630       17.48294000001736
O           22.29806000035663       54.73672999996641       18.94420000024958
O           19.80811999997168       54.91138000009634       34.86143000000555
Zr          -1.48469999996133       55.45551999998623       17.48371999994798
N            4.88579999997194       46.98153999997662       26.20236999999532
O           22.35298000002305       54.66242999923491       33.43868000000051
Zr          22.24526000007794       52.68903000007401       36.71430000002665
O           20.23682999992119       53.44632000002029       32.87174000003391
N           15.03203999991448       43.44887000032684       26.19806000035794
C           18.12786000024489       48.91789000009946        9.45944999996945
O           10.87777999998907       37.54774999999583       19.49695999943579
H           18.50813000001926       49.68572000005000       10.12967000015871
O            1.55273999996663       53.65107000000291       18.94830000020674
O           23.28480999990985       50.78604999990725       36.20679000026672
O           21.94522999978979       53.16213000002089       38.79043999996806
O           -0.56320999984177       54.87960999995387       19.51321999995610
H           22.80396000033226       53.29591000003803       21.81967999995553
H           21.31832999994213       56.02525000015603       21.77964999998740
O           -0.52495999998346       54.92457999993845       32.88256999985391
O           14.71510999988168       36.12799000019219       18.68160000004587
O           10.81823999997294       37.53274999989897       32.87018000013956
O            1.58233999996377       53.68716999989766       33.44440000012328
O            9.41944999994173       37.18810999985785       17.49397999998338
H           22.84579000021584       55.08062000018669       19.87526999991389
O            2.86867000009789       55.24905999996555       17.51098999999350
H           24.54964999995498       52.57787000006177       17.55859999983355
H           10.88852999999363       34.44825999998089       37.29383999998967
O           -0.96103000000792       53.49165000023981       17.46256000008420
H           13.78815000023838       34.19127999996370       34.86215999996585
H           22.86182999996629       49.97157999980990       33.46177000005044
O            0.48342000036889       55.96790000005726       17.50687000016047
H           22.77233999955667       50.00659000010204       19.08814000000167
O           12.29266999977816       37.19964999974037       17.44912999984582
O            0.83012999999875       51.75945999987180       17.45930000013259
N            5.97499000026574       45.26576999998925       24.16266999997663
N           15.94747000004358       45.26673000026017       24.15981999971297
N           11.06971999987426       53.97927000000118       24.15922999983074
H           21.07304999999052       51.27464999998417       17.54676999999111
O           24.25890000112672       53.09185999992218       37.53635999989510
O           21.20216000008846       52.40532999980697       17.51402999993904
C            2.71832000037060       48.40776999989546        5.25912999801378
O            6.96217000145822       36.12929999984706       33.71147000019837
C            4.42211999989896       54.38575999999991       15.13117000034048
N           11.06291999986241       53.97479999996290       28.24813999996618
N           15.95283999994565       45.27260999994282       28.25299999991528
N            5.98054999995876       45.26091000010909       28.25110999968947
N            6.84979000005650       43.42661999988153       26.20133000016613
H            2.09713999996545       47.87937000006865        5.98651999983226
N            9.03477999973369       54.08523000008245       26.20190000002505
C            4.11127999995706       48.22497999888287        5.29681999873667
C            5.71173000014233       55.34460999986145       13.23472000002628
C           11.74253999990862       54.16244999989583       13.02279000085120
H           12.41262000009158       54.26838000006034       13.87286999998236
C            8.21675000085647       40.32329999982777        3.28422999885767
H           18.56223000009271       57.58493000001396       36.31621000003370
O           20.77621000021761       55.32452000002159       38.77453000001756
C            4.92055000055711       48.86675999961015        4.34361999995013
C           16.50062000002313       54.42224000009298       14.21948000040272
N           17.08611999976615       46.96620999928697       26.20316999999039
H           10.15558000005035       54.11752999999780       26.15989000000236
H            6.54331999976026       44.31159000002275       26.14865000010604
H            5.53957999999255       46.19517999973275       26.12952000002038
H           15.69728000021353       44.33298000002298       26.12714999999789
N            5.97567999992006       45.26617999996651       10.82511000007162
C           17.60256000013050       54.50021999961225       15.20245999997531
Zr          10.82600000000566       33.68537999997568       17.47749999968584
C           16.36631999995944       55.42380999982674       13.24864999990483
H           17.05189999919814       56.27370999999545       13.27480999991481
H           19.69976000002955       53.29090000041095       37.88244999992837
C            4.42104999994248       54.35141999943941       37.27878000000223
H            6.00277000061614       48.72024999948976        4.38472999999774
C            3.85936999986408       48.94712000005480        8.09554000134141
C            7.28660000154848       39.94439000007358        4.26185000007406
H            6.87574999970647       38.93330999943545        4.22890999980940
O            4.40526999996073       53.55241000001202       16.09648000021222
C           12.15997999982311       54.05384999880309       11.64479999996891
H            3.48772000017877       49.71786999993240        7.42403000043383
C            6.44081000110499       44.27551999841197        5.90805000175458
C            6.91608999984927       40.84849000003938        5.25089999961111
H            6.17884999973267       40.57730000205312        6.01043999986613
C           15.38275000017856       55.31145000075192       12.27417000044903
H           15.24959000024647       56.08824999995630       11.51724999874873
C           14.53456999944067       54.19120000009402       12.25169999936604
C           14.67652000010521       53.18930999953955       13.22678999961867
N            6.84494000037866       43.43192999999272        8.77536999993327
H           14.02208000020391       52.31512000026535       13.18525000002927
O           21.62060999996031       56.63059999943762       17.43047000003497
O           22.34811000021785       54.66772000002977       16.01270000006664
C           15.29914999982886       54.03106999977346        9.45411000063077
H           16.15182999996343       53.96651999993661       10.12648999956464
O           20.23196000026462       53.45160999989763       15.44575999985200
C           12.16483999960475       54.04857000007277       29.07077000007232
C           25.18227000061895       53.93808999922914       32.59061999992835
N            9.02990999993462       54.09050999561033        8.77590999984931
C           15.38761999882472       55.30617999995355       29.70015000044982
H           15.25444999994389       56.08296000000588       28.94323000007048
C           14.53944000011119       54.18593999943497       29.67769000019502
C           14.68137000007635       53.18401999986634       30.65277000006412
O           23.59085000009207       53.10220999965744       17.53300000022094
H           14.02695000003902       52.30983000035648       30.61122999983511
O           25.12957999925070       54.82004000346554       18.90395999956635
O           24.25403000004048       53.09714999953355       20.11036999987912
C            7.47910000268295       42.13645999320509        5.28313999936690
O           19.80328000018069       54.91668999991774       17.43543999939204
O           25.17065999983344       54.76584999987799       16.14116999877343
O           24.30333999937865       53.03695000138681       14.93784000006730
C            8.41490000015517       42.50702000022521        4.30112000167579
C           15.30402999915783       54.02578000009430       26.88007999979193
H            5.04023000036616       56.20531000003554       13.28099999987854
O           12.19478999940095       39.72400000010717       16.08325000011676
C           25.14019999938060       53.98933000013362       19.87294999994247
C           25.17738999932271       53.94333999977759       15.16466999870240
H           -0.97860999976222       55.20751000079571       14.49931999986710
H            0.65766000010643       52.56848000057989       13.19140000044314
H            2.16381000012009       55.02436999986885       13.20371000021068
H            2.50392999998974       53.15234999818985       15.36157000202476
H           12.42446999977875       35.32186999711018       39.22618999647013
C            9.81635036327703       44.95028284927911       25.95238206487634
C            8.76639276365209       45.47285134721231       26.78664088899243
C            7.94644795495273       46.48834371101749       26.31787041923068
C            7.57216727036619       47.56975290726282       27.18818610864481
C            7.52791686509091       48.77684915143256       26.40693324010661
C            7.95453648530656       49.97322213507814       26.96596950444209
C           11.96593421859301       50.90061731989312       28.72629166701743
C           10.44874232111954       50.80944570665714       24.40823144499578
C           11.39136048727818       51.37910358261455       25.25351808129330
C           12.74713771266492       50.88901378338055       25.26019336125071
C           13.11053742999244       49.84435960069930       24.41950068913282
C           11.15118695227909       46.65284891905083       29.87708830212341
C           12.25486504501183       47.57862899873156       29.94000751120905
C           12.01485673782119       48.94615104486283       29.99460942218549
C           10.82574051356667       49.72704308680722       23.53671569818026
C            9.74670179224836       51.45231157437843       27.06764671290037
C           11.03201129737174       51.69932981743359       26.61062092611454
C           13.22463115942060       50.91593837063100       26.62053891267866
C           10.66005781491261       49.43994637101199       29.98718990566388
C           14.42211732756877       48.82141888264142       26.21897540035673
C           13.96488833072918       48.79003280611636       24.90814172621087
C           13.51457163498799       47.54806034759234       24.33115642822608
C            9.59563953020610       48.54876465497779       29.92682203722049
C            9.84588803549646       47.12989038036365       29.87006855479488
C           11.52729306451882       45.56898640705023       29.00383151466984
C           12.86013015152488       45.83108045654624       28.52366017882616
C           13.31058973437302       47.06954723690670       29.10302852405350
C           14.08695466705479       47.94419924670539       28.35420978918426
C           12.82347961791413       49.85267567024201       29.21814583176828
C           10.63096292179819       50.64800511590972       29.20319282197681
C            9.53996654764751       50.92118255116971       28.38768738132027
C           12.38245716477521       47.83417480905236       23.48889351497541
C           11.31961577148345       46.94124970254150       23.42747813081066
C            9.96605344957566       47.43437785206886       23.42348296701195
C            7.88215584073651       48.44040205761748       25.05061798804515
C            8.13767835603950       47.02321114732823       24.99543400920376
C           14.05080664082901       49.90469341366964       27.09225387508821
C            9.15718530270916       46.52718475389899       24.19427079126178
C           10.01117508573035       45.47193834602376       24.67985535765139
C           11.34829786122773       45.72721746413078       24.20286201294631
C           12.43997943668107       45.45147374839457       25.01666142898068
C           13.54123581763824       46.37921950738957       25.08071923224873
C           14.00308722661953       46.41882756278302       26.44334770617044
C           14.43496930321920       47.61242711370000       26.99913083337633
C           12.16156470731037       51.41288024635615       27.45269046722898
C           13.84514616486124       49.36282528487023       28.41327046469476
C           12.13214210074718       49.25229306429804       23.54195895316446
C            9.72350424890442       48.80104082769602       23.47549571483169
C            8.66147928201516       49.31459144074532       24.30290038021765
C            9.11102915550522       50.55582821584049       24.88230579994848
C            8.76500026579916       50.87516133700372       26.18879741443243
C            8.43247166401457       50.00214385963591       28.32678378940239
C            8.46307252809591       48.83562437009802       29.08163416856057
C            8.02219580249500       47.59452562872910       28.49862383049035
C            8.87341862275630       46.54103123115225       28.98621901654727
C            9.23703800435611       45.49705441965697       28.14551938526392
C           10.58794155937495       44.99695010294657       28.15419992729253
C           13.19769926456562       45.51470719938374       27.21707749687061
C           12.23139397838230       44.91341143504950       26.33768469362706
C           10.94638172255402       44.66082733506745       26.79792152882181
C            8.61323666108681       44.50761927726067       16.71147578478636
C            7.69585063529097       45.20116819407977       17.57990460722133
C            7.01406560799798       46.32159511743091       17.12001262347891
C            6.85652078117120       47.47233732153079       17.97314212287823
C            6.96810049814374       48.65436760756594       17.15474287941306
C            7.61023687920427       49.78394264572878       17.64690272025008
C           11.81415465641809       50.11990431785620       19.16141542004848
C           10.05562903440375       50.15399119313420       14.93468350983191
C           11.12126617371190       50.58922082639183       15.71209557641552
C           12.38168228099690       49.89021462703353       15.66507188056088
C           12.53075530659178       48.78031613927251       14.84226530513202
C           10.41789311394160       46.07744570613535       20.49009373830144
C           11.65240145000398       46.81985008060634       20.46307771610767
C           11.62829034380770       48.20860717171213       20.48132346756888
C           10.21040432647723       49.00251091219786       14.08225695541914
C            9.61212998287691       50.98142942928096       17.60441331242394
C           10.89522919577860       51.00971210966472       17.07110778801286
C           12.93548649656032       49.87982042746487       16.99502099869914
C           10.36926418936850       48.90731778084626       20.52780003595896
C           13.77181428628125       47.60829171519811       16.60161236972111
C           13.23942976310544       47.61808149136720       15.31904323431563
C           12.57180551028452       46.44781766130461       14.80797535967400
C            9.17920095750464       48.19184847607053       20.55311820634722
C            9.20285965322481       46.75125466828445       20.53638482728958
C           10.57317586349576       44.92532766619423       19.63928090329320
C           11.90464110368010       44.95550373729901       19.08590593489536
C           12.57145096082940       46.12696035606752       19.59704266404573
C           13.43200857418071       46.84946047419112       18.77993917188756
C           12.52215136440107       48.95778598226094       19.63830487419043
C           10.48331709736487       50.08925863559978       19.71414108679589
C            9.40203773998983       50.51288452186737       18.95058848882202
C           11.45071320775315       46.88779446459200       14.01598966467816
C           10.25991691890817       46.17309455749552       14.04235012848943
C            8.99948552430632       46.87120752885077       14.08894998088903
C            7.19667635599680       48.23169581194497       15.79656716771578
C            7.22379920402767       46.79151525342214       15.77546723730354
C           13.61830398129462       48.75978360724081       17.45493047783697
C            8.10822535753677       46.12430610593097       14.93781381118376
C            8.81620844407953       44.96494630671594       15.41702910093823
C           10.14652725584502       44.99353154017017       14.86221340440511
C           11.22662046975651       44.56551949091219       15.62425861527200
C           12.46147537121836       45.30927369585724       15.59740345310297
C           13.01367128681074       45.29879885353637       16.92797878066272
C           13.65629564003838       46.42761733364674       17.42062151046863
C           12.01631036490218       50.57124662242499       17.86400671303122
C           13.40811736593986       48.29031561987630       18.80076170246959
C           11.42533340916762       48.32851058528114       14.03673182296955
C            8.97563374710784       48.26019787828938       14.10867430368918
C            8.05720567541159       48.95317044023726       14.97758788085267
C            8.72420564556970       50.12451572717868       15.48804256888460
C            8.50551218083916       50.53108530639846       16.79856847157297
C            8.16582429068884       49.77191531277356       18.97713011462026
C            8.05707954066284       48.63159954865694       19.76519920476846
C            7.38931543496982       47.46039035448444       19.25485663695861
C            8.09802777089467       46.29878372881621       19.73206905531581
C            8.24824158158228       45.18902762356741       18.90967861357897
C            9.50745200321308       44.48790991266445       18.86187654005499
C           12.12146604796621       44.54766390954105       17.77574322414807
C           11.01658471250946       44.09177409968979       16.96990168865386
C            9.73301410728938       44.06318564273528       17.50345961804011
