# Supplementary material for: Charge Transfer and Recombination Pathways through Fullerene Guests in Porphyrin-Based MOFs
Source: J Phys Chem C Nanomater Interfaces. 2025 Apr 23;129(17):8215–27. doi: 10.1021/acs.jpcc.5c00161 (PMC12333347; doi:10.1021/acs.jpcc.5c00161)
Supplement: Supplementary file 2 [file jp5c00161_si_002.zip › geometries/GFN2-xTB_optimized_fixed_MOF/both_positions/only_C60_a/coord.xyz]

60

C            8.61323666108681       44.50761927726067       16.71147578478636
C            7.69585063529097       45.20116819407977       17.57990460722133
C            7.01406560799798       46.32159511743091       17.12001262347891
C            6.85652078117120       47.47233732153079       17.97314212287823
C            6.96810049814374       48.65436760756594       17.15474287941306
C            7.61023687920427       49.78394264572878       17.64690272025008
C           11.81415465641809       50.11990431785620       19.16141542004848
C           10.05562903440375       50.15399119313420       14.93468350983191
C           11.12126617371190       50.58922082639183       15.71209557641552
C           12.38168228099690       49.89021462703353       15.66507188056088
C           12.53075530659178       48.78031613927251       14.84226530513202
C           10.41789311394160       46.07744570613535       20.49009373830144
C           11.65240145000398       46.81985008060634       20.46307771610767
C           11.62829034380770       48.20860717171213       20.48132346756888
C           10.21040432647723       49.00251091219786       14.08225695541914
C            9.61212998287691       50.98142942928096       17.60441331242394
C           10.89522919577860       51.00971210966472       17.07110778801286
C           12.93548649656032       49.87982042746487       16.99502099869914
C           10.36926418936850       48.90731778084626       20.52780003595896
C           13.77181428628125       47.60829171519811       16.60161236972111
C           13.23942976310544       47.61808149136720       15.31904323431563
C           12.57180551028452       46.44781766130461       14.80797535967400
C            9.17920095750464       48.19184847607053       20.55311820634722
C            9.20285965322481       46.75125466828445       20.53638482728958
C           10.57317586349576       44.92532766619423       19.63928090329320
C           11.90464110368010       44.95550373729901       19.08590593489536
C           12.57145096082940       46.12696035606752       19.59704266404573
C           13.43200857418071       46.84946047419112       18.77993917188756
C           12.52215136440107       48.95778598226094       19.63830487419043
C           10.48331709736487       50.08925863559978       19.71414108679589
C            9.40203773998983       50.51288452186737       18.95058848882202
C           11.45071320775315       46.88779446459200       14.01598966467816
C           10.25991691890817       46.17309455749552       14.04235012848943
C            8.99948552430632       46.87120752885077       14.08894998088903
C            7.19667635599680       48.23169581194497       15.79656716771578
C            7.22379920402767       46.79151525342214       15.77546723730354
C           13.61830398129462       48.75978360724081       17.45493047783697
C            8.10822535753677       46.12430610593097       14.93781381118376
C            8.81620844407953       44.96494630671594       15.41702910093823
C           10.14652725584502       44.99353154017017       14.86221340440511
C           11.22662046975651       44.56551949091219       15.62425861527200
C           12.46147537121836       45.30927369585724       15.59740345310297
C           13.01367128681074       45.29879885353637       16.92797878066272
C           13.65629564003838       46.42761733364674       17.42062151046863
C           12.01631036490218       50.57124662242499       17.86400671303122
C           13.40811736593986       48.29031561987630       18.80076170246959
C           11.42533340916762       48.32851058528114       14.03673182296955
C            8.97563374710784       48.26019787828938       14.10867430368918
C            8.05720567541159       48.95317044023726       14.97758788085267
C            8.72420564556970       50.12451572717868       15.48804256888460
C            8.50551218083916       50.53108530639846       16.79856847157297
C            8.16582429068884       49.77191531277356       18.97713011462026
C            8.05707954066284       48.63159954865694       19.76519920476846
C            7.38931543496982       47.46039035448444       19.25485663695861
C            8.09802777089467       46.29878372881621       19.73206905531581
C            8.24824158158228       45.18902762356741       18.90967861357897
C            9.50745200321308       44.48790991266445       18.86187654005499
C           12.12146604796621       44.54766390954105       17.77574322414807
C           11.01658471250946       44.09177409968979       16.96990168865386
C            9.73301410728938       44.06318564273528       17.50345961804011
