# Supplementary material for: Charge Transfer and Recombination Pathways through Fullerene Guests in Porphyrin-Based MOFs
Source: J Phys Chem C Nanomater Interfaces. 2025 Apr 23;129(17):8215–27. doi: 10.1021/acs.jpcc.5c00161 (PMC12333347; doi:10.1021/acs.jpcc.5c00161)
Supplement: Supplementary file 2 [file jp5c00161_si_002.zip › geometries/GFN2-xTB_optimized_fixed_MOF/both_positions/only_C60_b/coord.xyz]

60

C            9.81635036327703       44.95028284927911       25.95238206487634
C            8.76639276365209       45.47285134721231       26.78664088899243
C            7.94644795495273       46.48834371101749       26.31787041923068
C            7.57216727036619       47.56975290726282       27.18818610864481
C            7.52791686509091       48.77684915143256       26.40693324010661
C            7.95453648530656       49.97322213507814       26.96596950444209
C           11.96593421859301       50.90061731989312       28.72629166701743
C           10.44874232111954       50.80944570665714       24.40823144499578
C           11.39136048727818       51.37910358261455       25.25351808129330
C           12.74713771266492       50.88901378338055       25.26019336125071
C           13.11053742999244       49.84435960069930       24.41950068913282
C           11.15118695227909       46.65284891905083       29.87708830212341
C           12.25486504501183       47.57862899873156       29.94000751120905
C           12.01485673782119       48.94615104486283       29.99460942218549
C           10.82574051356667       49.72704308680722       23.53671569818026
C            9.74670179224836       51.45231157437843       27.06764671290037
C           11.03201129737174       51.69932981743359       26.61062092611454
C           13.22463115942060       50.91593837063100       26.62053891267866
C           10.66005781491261       49.43994637101199       29.98718990566388
C           14.42211732756877       48.82141888264142       26.21897540035673
C           13.96488833072918       48.79003280611636       24.90814172621087
C           13.51457163498799       47.54806034759234       24.33115642822608
C            9.59563953020610       48.54876465497779       29.92682203722049
C            9.84588803549646       47.12989038036365       29.87006855479488
C           11.52729306451882       45.56898640705023       29.00383151466984
C           12.86013015152488       45.83108045654624       28.52366017882616
C           13.31058973437302       47.06954723690670       29.10302852405350
C           14.08695466705479       47.94419924670539       28.35420978918426
C           12.82347961791413       49.85267567024201       29.21814583176828
C           10.63096292179819       50.64800511590972       29.20319282197681
C            9.53996654764751       50.92118255116971       28.38768738132027
C           12.38245716477521       47.83417480905236       23.48889351497541
C           11.31961577148345       46.94124970254150       23.42747813081066
C            9.96605344957566       47.43437785206886       23.42348296701195
C            7.88215584073651       48.44040205761748       25.05061798804515
C            8.13767835603950       47.02321114732823       24.99543400920376
C           14.05080664082901       49.90469341366964       27.09225387508821
C            9.15718530270916       46.52718475389899       24.19427079126178
C           10.01117508573035       45.47193834602376       24.67985535765139
C           11.34829786122773       45.72721746413078       24.20286201294631
C           12.43997943668107       45.45147374839457       25.01666142898068
C           13.54123581763824       46.37921950738957       25.08071923224873
C           14.00308722661953       46.41882756278302       26.44334770617044
C           14.43496930321920       47.61242711370000       26.99913083337633
C           12.16156470731037       51.41288024635615       27.45269046722898
C           13.84514616486124       49.36282528487023       28.41327046469476
C           12.13214210074718       49.25229306429804       23.54195895316446
C            9.72350424890442       48.80104082769602       23.47549571483169
C            8.66147928201516       49.31459144074532       24.30290038021765
C            9.11102915550522       50.55582821584049       24.88230579994848
C            8.76500026579916       50.87516133700372       26.18879741443243
C            8.43247166401457       50.00214385963591       28.32678378940239
C            8.46307252809591       48.83562437009802       29.08163416856057
C            8.02219580249500       47.59452562872910       28.49862383049035
C            8.87341862275630       46.54103123115225       28.98621901654727
C            9.23703800435611       45.49705441965697       28.14551938526392
C           10.58794155937495       44.99695010294657       28.15419992729253
C           13.19769926456562       45.51470719938374       27.21707749687061
C           12.23139397838230       44.91341143504950       26.33768469362706
C           10.94638172255402       44.66082733506745       26.79792152882181
