# Supplementary material for: Charge Transfer and Recombination Pathways through Fullerene Guests in Porphyrin-Based MOFs
Source: J Phys Chem C Nanomater Interfaces. 2025 Apr 23;129(17):8215–27. doi: 10.1021/acs.jpcc.5c00161 (PMC12333347; doi:10.1021/acs.jpcc.5c00161)
Supplement: Supplementary file 2 [file jp5c00161_si_002.zip › geometries/GFN2-xTB_optimized_fixed_MOF/both_positions_explicit_DMF/complex/coord.xyz]

1074
 energy: -2104.293182121135 gnorm: 0.000843638208 xtb: 6.7.0 (a73499f)
C           13.38022000116315       31.92562001324804       38.22599004970381
H           13.23590999939052       32.26951999982596       39.24665000016052
H           13.29779000014926       32.26498999923377       13.13430000244402
H           14.43878999970023       31.78084999986374       14.37910999993454
H           12.84694999982478       30.99578000008468       14.31938999898473
H           24.87761999974060       58.54658999998727       20.63164000005939
H            7.16140000020559       31.78662999997465       14.39778999983311
C           -4.34496000035260       53.94382000039914       20.66832999948339
H           -3.91978999981399       53.96154000015002       30.69111000013723
H           -3.94009999988992       53.89598000016362       21.67613999980426
H            7.16385000039060       31.79118000013780       31.81612999988020
C            8.21931999848093       31.91640999998166       14.18100999948120
H            8.30878000017462       32.25165000061401       13.15170999989466
H            8.38219000004773       32.24110000006209       21.82604999978596
C           -1.57310999912015       58.67235999954125       31.70950999798049
H           -1.34140999997068       58.33267999999991       30.70293000054665
H           27.02646999930009       53.21498000004939       14.41990999852947
H           -1.33201999985042       58.39686000003016       39.11328999806593
C           -1.57906000167097       58.69020000007214       38.09626999986532
H           -1.12731999985028       59.66211000025968       37.91367000127478
C           13.38271000406393       31.92709999987350       14.16321000224310
H           24.89298999854662       58.57797999991099       31.77558000019262
C           -4.32611000011771       53.96887000089383       31.69970999941300
H           -4.97855000127955       53.07723000197625       37.95632999979867
C           26.32446000238704       54.05230000418123       38.24548999996301
H           -4.93581000006360       53.07679000000574       31.81532999984756
C           23.80080999954367       58.55716999866819       20.76926000380541
C            8.24075000021057       31.91841999864860       38.22414000748584
H            7.16773000014284       31.84416000007316       38.06402999986103
H           23.63599999951289       58.23460000015911       30.54484999842174
H           23.52986000002452       58.32082999987399       21.79419999981351
H           24.88624999924026       58.59715999991796       14.36774999996962
C           -1.58696999986873       58.68260000176716       20.68111999935874
H            2.51716999981522       50.54102000092540        2.63113000046043
H           -1.11056000026186       59.64922999947011       20.53972999996891
H           -1.11898000041822       59.65137999998212       31.83891000000131
H           23.67006000007212       58.19936999987193       13.11475999970314
C           26.34139999936546       54.03678000195787       31.62135000105349
H           25.97642000044515       53.93508999993496       30.60316999981764
H           -4.92178000067205       54.85953000011511       31.87226999995981
H           26.92164999929109       53.15316000011233       38.11513000034289
H           25.96724000105187       54.06584000094679       39.27166999864085
C           26.32399999765870       54.04803999865273       20.81448999794351
C           26.34247001128511       54.03213000080201       14.20145000508978
H            8.73953000019083       30.97247000002692       31.76257999990964
H           17.21607999966059       54.55899999999701        2.48728999819223
C           13.37582999989978       31.92858000041037       20.79781000048738
H           25.98689000044246       53.90401999972651       13.18287000020658
H           13.28705000034314       32.26299999990949       30.55778000411743
H           13.25134999984987       32.27765000034255       21.81913999975722
H           26.93817999988476       53.16687000007051       20.64409999996017
H           25.97455999973902       54.01340000008931       21.84261999947126
H            8.72135000015636       30.96738999995739       20.61165999814779
H            8.74097999903728       30.97719999931623       14.33763000013377
H           27.02011000016898       53.20948000144070       31.81530000008958
H           -3.93997000002679       53.92308000001550       13.26868999994374
H           -4.91731999996958       54.85369000017987       20.51864000034056
H           -4.92075000031675       54.86675999902698       14.43321000017301
C           23.80165000237149       58.56244999946016       38.18712000242409
H           -2.65672999882878       58.76158000006258       20.51631000082901
H           23.51145999988104       58.35139000066587       39.21228999943903
C            8.22354000025152       31.91431999844794       31.60457999960873
H            8.31939999965945       32.25130999991158       30.57648999839582
H            8.39897000197033       32.23286000046537       39.25231000060452
C           -1.58040000113924       58.67063000064894       14.27819999987088
H           -1.35425000002400       58.32050000001194       13.27378999604342
H           -1.37123000044330       58.35360000031271       21.69459000012498
C           13.38581999914105       31.92506999936879       31.58538999517608
H           14.44878000156851       31.79977000083937       38.06822999979789
H           14.44542999988204       31.78870000006580       31.78949000001727
C           -4.33699000036084       53.96482000116769       14.28006999937487
H           -4.97986999988575       53.07300000037293       20.52602000041988
H           -2.65221000000923       58.73267000001960       14.43722999985473
H           -4.95776000007000       53.08465000009810       14.42685000002980
H           12.86920000009238       30.98385000021849       38.05207000359255
C           -4.33869999668832       53.94472999956732       38.09582999861866
H           -3.93328000015037       53.89822999997064       39.10350000028632
H           12.85893000035587       30.98994999948034       31.74746999987076
H           12.85079999995437       30.99256000002949       20.63414999989327
H           14.44001999923615       31.78706000007200       20.62406999898726
H           26.92457000023014       54.93072999834179       38.02920000359862
H           19.51492999907218       50.42589000331211        2.55179999977124
H           26.86489999955658       54.97757000093354       31.76201999929076
H           26.90641999992368       54.94457999948363       20.62655000052509
H           26.85830999958752       54.97947000013377       14.32521999996857
C            8.23821999862881       31.92144000019154       20.79753999943471
C           23.82771000061036       58.50935000260905       14.14440000073560
H            7.16797000021841       31.83296000001113       20.62633999980565
H           23.41412000013203       59.54830000008062       20.54316999950096
H           23.33792999996136       59.47088999981926       14.27779000009128
C           23.82784999768906       58.51347999918785       31.57727000196147
H            4.75353000101815       54.35671999966163        2.64788000041641
H           23.42988999997105       59.55295000014070       37.93355000034314
H           23.36066000002580       59.48031000005054       31.74965000018387
H           -2.65371999948013       58.74518000004743       37.95475999957748
H           -2.64559999973399       58.73183000006775       31.86460000033987
H           -1.12388000016310       59.64988000120633       14.39611000008834
H           -4.90645999948561       54.85740000229069       37.94446000008512
H           24.88040999923577       58.53917999926888       38.06713999980084
H            8.71131999988264       30.95975999988352       38.03072000011762
H           13.23410000016182       39.64631000042552        2.51111000005436
H            8.50435999971410       39.62223999805475        2.51637000015730
H           15.88622999983135       53.54852999996491       37.98722000030835
H           17.99766999980990       49.65190000023297       37.93085999992118
H           19.54270999917462       48.76487000021852       38.01978999985459
H            8.32959999997784       40.04438999990874       39.09042999887304
C           13.60520000095945       40.37144999959086       38.09223999807294
H           14.67033999999133       40.50424999979547       37.92054000002515
H            7.11336000005724       40.51982999973641       37.91678000003087
C            2.99767999978037       49.83801000194712       38.21060000256124
C           16.40559000114127       54.49740000266846       38.07504000086243
H           16.79123000004667       54.64756000006739       39.07990000010415
H           15.72191999986793       55.31396999958404       37.85516999948489
C           19.06133999951245       49.73279000274393       38.13009999895851
H            5.29280999949699       54.43590999979895       39.23155000059750
H           19.24155000007449       50.07723000042737       39.14542000046452
H            4.06967000018609       49.80315999970672       38.04347999999722
C            5.61800000008563       54.30774000001372       38.20310999798723
H            6.16114999949637       53.37746000026441       38.07041999996011
H            6.26496000081686       55.14587000006395       37.95270000002785
H            8.70642000036902       41.31849999940270       37.88767000019297
H           13.08616000011729       41.31507999958423       37.95755000018918
H           13.47699000002958       39.99326000001806       39.10316000016254
H            2.76623000002980       50.11410000064291       39.23552999983189
H            2.56493999978033       48.85771999997775       38.02534000006868
C            8.18173000008049       40.38577999985118       38.06853999958785
H           15.62317999980537       40.58093999997567       11.53910000094512
C            7.99281000018315       41.54435000089507        8.08811999915037
O           23.33228000153825       50.78571000002354       33.74934999935891
H            8.46343999905295       40.83144999767730        7.41439000003883
H            0.57239000308997       52.41113000067423       39.23129000305561
H            2.10798000113121       53.29844000056779       37.30235999943991
H            0.85900999996880       50.66106000007608       34.86986000014249
H           -2.21969000018592       50.84279000011438       36.37145000029730
O           21.96290000237593       57.19140000020724       14.83253999983447
H           -2.00044999894743       53.02897999977608       34.86065999974252
C           19.73270999802720       50.67465999973286       15.25184999912049
C           19.88298999919887       49.14627999956006       13.27734000010668
H            3.83810999952654       55.75863000048313       34.95393000002453
O            9.51962000056533       32.57345999990590       18.89425999859883
H            2.11612000282474       58.36082999929713       36.45984000074697
H            0.37516000022068       57.09636000065635       34.95819000007178
C           14.35044999988439       42.16510999927252       12.26379000020968
C           15.75306999956487       44.59684999296955       13.02800000003843
H           15.49910000006425       43.96865000013239       13.87896000065780
H           20.96507000004313       49.29502999992552       13.30348999999043
C           13.52121000018620       40.32846999979981       14.21944999998064
H            6.52067000023446       37.00150000156651       36.44143999994431
H            8.50885000049573       37.86194999969970       34.94671999993772
H           10.89578000009400       38.07752999984461       37.87602000132166
H           12.08287000041466       54.18306000004189        8.71287999848716
H           17.10702000022517       50.13380000011589       14.98686000019879
C           16.44552999943041       45.77783000079304       13.02907999963776
C            8.62580000044520       54.06722000008269        6.33380000004950
C            8.20264999956687       54.06940000271965        7.67249999516708
C            6.40734999230790       53.19734999776393        3.38981999888524
H            6.25096000028676       52.40734000010075        2.65058999925677
C           10.37413999794333       54.15154000012851        4.52851000026878
H            9.69978999988928       54.24583999993130        3.68007999941109
C            5.54341000048726       54.29988000009586        3.38038000071558
C            5.71077000019852       55.33699000239486        4.30907000019183
H            5.03501000001715       56.19431999986575        4.26191000026666
C            9.96179999519812       54.04192999915702        5.90762999949683
C            6.72544000055538       55.26106999934220        5.25523000023253
H            6.87877999986766       56.06630000010426        5.97796999998226
C            7.57661000047707       54.14331000000171        5.29440999950887
C            7.41608999969587       53.11727000047163        4.34711000018279
H            8.08064999960371       52.25060999968396        4.38921999993910
C            6.82230999949375       54.01339999926596        8.08953999863849
O           12.16167000090098       32.58265999990213       18.85432000006983
O           13.21057000025551       34.19589999956769       20.07524000006930
H            5.97015000003274       53.95725999992113        7.41611999972564
C           23.15153999870865       57.56451000277632       37.25355000004932
Zr          19.25345000009828       52.94874999999333       34.89889999996291
C           16.56450000036077       46.19686000155098       11.65286000046975
O           22.07331000024126       53.04500000012199       31.03246000039164
H           15.19863999486661       36.94045999759217       36.37034999966943
C           13.02520999809144       39.32663001178104       15.19771000128051
C           12.87332999992313       32.98415000004677       19.83519999886793
C           19.28508999978369       48.35695999999669       12.29904999941752
H           16.56983000040876       46.19314000082554        8.74369999995520
O            9.49757000013628       32.56663000012882       33.50841999988835
O            8.44446999982904       34.18581999981441       32.30109000017039
Zr          23.55239000283619       55.40020999869097       34.91046000037199
C           14.46399000002582       39.94912000488957       13.25287000081286
O           17.61708999934577       53.64782000003800       36.20223000062787
O           18.39120999903052       55.51756000156771       37.24024000017369
C            8.77023999660725       32.97042000016611       32.54022000243276
O            3.54326000070850       55.28666999891048       14.89920999896436
C            8.62151000157394       54.06134000014364       11.21759999925730
O            9.55232000067408       39.68663999885284       36.21166999904196
O            8.24881000046193       38.12466000041005       37.25810999997982
O            8.45778999943922       34.19041000097873       20.09440000022049
H           14.85145000021472       38.92792999984172       13.27293000014400
C            8.20072999929748       54.06554999914976        9.87758999985977
C            6.40437000046853       53.20643999794498       14.16320999874426
H           10.15070000027517       54.12281999949236        8.73385000001301
H            6.53848000051254       44.31686000286140        8.72291000142847
H            5.53472999863291       46.20051999738951        8.70339000008834
H           15.69239999973847       44.33830999982477        8.70114999968360
O           18.97998999953025       51.19917999735694       16.14185000033187
H           -2.25488000009196       50.88905999994822       15.92649999993491
O           20.98803000009073       50.89261000002394       15.11859000119365
C           17.27239000021701       47.33487000077841       11.22521999984290
H            2.17580000013081       58.36479999932767       16.01521000005321
C           17.48210000033207       47.69716000001730        9.88154999894637
C           17.70194000041974       49.61544999961949       14.23044999894731
H           10.80252999996981       38.06801000013625       14.48823999979507
O           13.43349999997763       38.12134000012676       15.04972999985682
O           23.86376999943231       57.12217000450318       36.29019000173827
N           17.08123000075350       46.97151000506592        8.77718999914785
H            6.48492999940802       36.95512999358646       16.02049000032437
C           15.44653000024805       44.29050000466523       11.65102000357958
C           14.80014000090606       43.11775000013132       11.22100999937713
H           16.15667000052002       53.96114999975958       27.55250000063794
H           12.34480999969327       35.35289000012438       30.56816000183360
H            9.24534000139059       35.31528999780230       30.57863999334408
H           10.79225999998136       34.43879000131032       32.50522999866703
H            7.88030999423925       34.19586999989961       17.51514999996343
H            8.07257000031975       52.25025999992724       13.16311000009969
Zr          23.54731000265238       55.40542999993011       17.48403999985976
H            8.85941997961952       43.50438999160264        4.34461000084873
Zr          19.24857999993454       52.95403999895777       17.47290999961805
C            8.68382000147171       39.32246999970842       37.13484999765274
H            9.32927000070561       35.37349999968949       21.79837999961091
H           12.41966000007680       35.32716000004886       21.80020000097298
H           10.88361000013263       34.45353000020329       19.86784000001925
H           13.78328000019507       34.19656999958879       17.43621000002911
O           21.92816999960068       57.26044000211520       37.48139000005322
C           14.58843000058941       42.75302000056286        9.87802000137497
H           15.15885000049101       37.00111999973701       15.88216000016100
H           13.21732999995115       37.86276999969156       17.42158999998987
H            5.96684999992828       53.95162000012992       10.12847000009017
C           13.50190999812350       54.09038000026597        6.32427000143640
H           21.32319000460564       56.01994999746320       39.20564000099584
H           -0.97378000128274       55.20221999930304       31.92531000255498
H            0.66254000013493       52.56319000019717       30.61740000003888
H            2.16866999960565       55.01905999978189       30.62970999980190
H            2.50880999991865       53.14708999989575       32.78755000010050
H           -1.02740000012875       55.13612999982740       20.46891999945075
H            2.09243999963613       55.09928999961552       21.81075999999251
H            0.56751000030323       52.41642000103850       21.80530999979841
H            2.10311999981598       53.30372999988091       19.87637999675189
H            0.85415000000201       50.66634000384278       17.44388000005850
H           -2.22455999997977       50.84807999999202       18.94546000007567
H           -2.24992999988497       50.88376000002120       33.35250999976623
H           -2.00532000034292       53.03426999973339       17.43468000031007
H            3.83323999966151       55.76392000001139       17.52794000000059
H            2.18067000109993       58.35952000041902       33.44116000009318
H            2.11125999921335       58.36612000100408       19.03385000125208
H            0.37029999999438       57.10164999822629       17.53220999981666
H           10.80735999981868       38.06272999999227       31.91413999967597
C           15.63584000012446       53.33166999996352        3.28540999945915
H           15.77454999995359       52.56569000062176        2.51794999849185
C           11.74175000090091       54.15981999980173        4.52523999973901
H           12.40953000005962       54.26185000000032        3.67274999995378
H            6.48981000175758       36.94985999842256       33.44660000172764
H            6.51580000046958       37.00679999969476       19.01546000000613
H           12.34015000509616       35.35816999997494       13.14243999984749
H            9.24046999980307       35.32064999968951       13.15268999994227
H           10.78740000014941       34.44408000095797       15.07922000006235
H            8.50398000355456       37.86724000001757       17.52074000036034
H           10.89091000003721       38.08280999951707       20.45003999991256
C           16.47111000389673       54.45815000840702        3.26067999976703
H            9.33414000132423       35.36818999932467       39.22437999983897
C           13.40513999989584       42.53866000007243       13.23600999929809
Zr           9.03686000149904       36.16153999993202       15.75313999984937
H           12.98250000042706       43.54604999979739       13.20247000038653
O            9.56376999994073       36.14454999948155       13.58311999921193
C           16.34368999986125       55.44850000121333        4.24489999952269
H           17.01667999996529       56.30837999952670        4.21016999973587
H           15.19376999996724       36.94575000018793       18.94437000014500
H           15.16364999972931       36.99578999880431       33.30819000068568
H           13.22218000076487       37.85722999944972       34.84753000001054
C           12.16317000140136       54.05351999830474        5.90263999900893
C           15.38087999868046       55.31905000008581        5.23961000041977
H           15.25659000001047       56.09261999993292        6.00147000036010
C           14.53862999896535       54.19356000178374        5.27316999835717
C           14.67831999958713       53.19967000225627        4.28746000035786
H           14.03329000001798       52.31842999949008        4.33055999900054
C           15.30090000004733       54.03219999925106        8.08551000020254
H           16.15469999972028       53.96921000079683        7.41427999984927
H           22.93763000005580       54.95292000029897       32.51239999998990
O            9.54745999953819       39.69192000087403       18.78567999987070
O            8.24392999993804       38.12995000050425       19.83213000009200
C            7.06571999992224       43.08457999973464       23.75850000115916
C            7.27317000016150       42.71577999924234       25.09738999960421
C            8.78483000073245       41.60192999988462       20.73071000001843
H            9.52281000014622       41.85726999999886       19.96610000030973
C            6.13998999990948       44.58043000010819       21.95670000046974
H            6.37146000010215       43.94385999993069       21.10560999998960
C            8.22146000001315       40.31794000006839       20.71001999958245
C            8.67892000064073       39.32778000086017       19.70887999727377
C            7.29148999803312       39.93936999983223       21.68783000058233
H            6.88058000002027       38.92778000001098       21.65485000002087
C            6.44574999986251       44.27022000009649       23.33411999987104
C            6.92098000166034       40.84325999987597       22.67691000000837
H            6.18368999998513       40.57188000001492       23.43645999963736
C            7.48397000021995       42.13114000031891       22.70911999937610
C            8.41977999997177       42.50172999997708       21.72711999994412
H            8.86432999999419       43.49913999996351       21.77059000000918
C            7.99768000020569       41.53908000011286       25.51410999643745
H            8.46830999956541       40.82615999974227       24.84038000043612
H           21.66077000004428       57.71792999986613       34.82987000048885
O           12.16652000140411       32.57737000068439       36.28030999579257
O           13.21544000174887       34.19060999991129       37.50122000001301
H           18.56414000107152       57.50931999995287       33.29317999947286
H           18.55735999954028       57.59021999997530       18.89023000017698
C           13.92172999894588       54.09174999894717        7.66458999982863
C            8.78415000787697       32.97499000114486       19.85858999997349
C           12.99586000001336       41.62900000331854       14.20902000331191
C           -3.17564000076987       53.92090999829239       15.24713999837835
C           12.87820000529524       32.97888000012134       37.26117999967131
H           12.24939000070386       41.89441999988111       14.96197999990616
O           -3.13226999985085       54.78602000097450       36.21998000113149
O           -2.36105000075155       52.91179000110044       37.25263999740719
C           23.17858000084455       57.51037000057627       15.07753000028445
H           -1.02257999970608       55.13086000000586       37.89495999900308
Zr          20.50511000046501       55.75854000097299       36.60042000044557
C           13.84179999932092       41.59005000233186        9.45947999724573
O           21.20702999918176       52.40004000011186       34.94001999996559
O            9.46228000113777       39.71949000002119       16.16087999998914
O            8.21984000008612       38.12246000016271       15.12153999854805
C            7.06343999978567       43.08384999110420       11.21708000191248
C            7.26935000027184       42.71811999647572        9.87687000274548
C            8.77851999958509       41.58811000125973       14.23529999969492
O            4.39926000006736       53.52363000007552       18.88512999856058
O            3.53013999956349       55.24736000014500       20.09421999993218
C            8.63066999996986       54.06193000000091       23.75979000010691
C            8.20751999947839       54.06411000038828       25.09848999783830
C            6.41220999984833       53.19205999943513       20.81579999995699
H            6.25581999999401       52.40205000038376       20.07656999996678
C           10.37900999956820       54.14624999981708       21.95449000017847
H            9.70465999991287       54.24054999987681       21.10606000001590
C            5.54826999990181       54.29458999961782       20.80637000221132
C            4.41618000008917       54.35669999986924       19.85280000052082
C            5.71562999993816       55.33170000050075       21.73504999983206
H            5.03987000003627       56.18904000000303       21.68789000026548
O           10.86186999998131       35.10231999779384       18.93822999918080
Zr           1.55551999929627       55.76406000014850       15.76662999885960
C            9.96666999995325       54.03664000002778       23.33362000010899
C            6.73030000017765       55.25577999993700       22.68121000073607
H            6.88364000002428       56.06101999921713       23.40395999995633
C            7.58147000003285       54.13801999953982       22.72039000134631
O            2.63602999994513       57.54398000040901       16.30033999986876
O            1.30004000103046       55.29124999772003       13.59213999778147
C            7.42094999991728       53.11198000025488       21.77308999937301
H            8.08551999999416       52.24532000008009       21.81519999997763
C            6.82716999999179       54.00811000004704       25.51552000562275
H            5.97500999998715       53.95196999988619       24.84211000010008
H            9.51848000006158       41.83705999998693       15.00004999992514
C            6.14074000108791       44.57781999846937       13.02656000081052
H            6.37256000022542       43.94073999940148       13.87699999983290
H           18.76994000070261       55.37897999930595       34.82367999989611
H           19.69489000026229       53.29617999965124       20.45646999861507
H           22.85065999976212       55.07534000038034       37.30125000012973
O           23.89243000047591       57.06357000116743       33.46927000016554
C            8.20379999994907       40.30976000067191       14.25617999835938
H           12.08774000026382       54.17777000007169       26.13887000050480
O           18.98484999991271       51.19389999958976       33.56791000076027
O           20.99292000032814       50.88729999800773       32.54453000011863
C           17.27726999976448       47.32961999975603       28.65121000170666
C           17.48697999992623       47.69188999933294       27.30752999903182
C           17.70680000008487       49.61016999974743       31.65644000050712
H           17.11188000110507       50.12851000006448       32.41284000011166
C           16.45038999895160       45.77255000128231       30.45506000028535
H           16.87384000002648       46.29979000003517       31.30705000003648
C           19.10028999947955       49.77119000123112       31.67846000026784
C           19.73757999941290       50.66937000045809       32.67783000016161
C           19.88786999993840       49.14100000028368       30.70331000051792
H           20.96993999992721       49.28973999992331       30.72946999993718
C           16.56935999984681       46.19155999729488       29.07884000000063
O           12.25240999935560       39.74220000009726       36.22852999997371
O           13.48345999975112       38.13611999942310       37.26301000013885
H           13.35709000012436       40.88500999969512       10.13126999981381
O            3.07026999961539       51.28221000241815       16.07173999953974
H           24.55450999932116       52.57258000047097       34.98459000013528
H            7.88516000046179       34.19058999993033       34.94112999967522
O            1.13825999860106       51.17810999989421       14.86634999953730
C            4.70416000075991       47.34673999939082       11.21757999992123
H            2.09729000023736       55.09401999974603       39.23673999990659
C           13.07194999972333       39.34128999794540       37.12363001315987
H           22.77721999941036       50.00129999937143       36.51412000289005
H           21.07790999976384       51.26935999986642       34.97274999997715
O           21.96777000066088       57.18611000018783       32.25851999946968
O           -1.72431000127418       57.20586999895072       16.15599000013486
C            4.49417999700042       47.71691999952854        9.87968999960079
C            4.35412000059792       49.70250000240046       14.15324000037122
O           10.81580000019063       35.09000999863368       33.43235999862519
H            4.95829999981041       50.23160000002751       14.89457000006073
H           16.86900000054866       46.30508000180248       13.88106999986733
C            5.48011001013478       45.77651999980983       13.02581000041631
O            0.28950999991713       57.46276000087047       15.12709999977005
C           17.10428999978920       48.83047000168618       13.24595999963886
O           12.12865999989962       32.59226000043296       33.49359000148876
O           -3.13714000008018       54.79130999937322       18.79398999981111
O           -2.36592999993842       52.91708999916688       19.82664999994481
O           -3.10549999985587       54.84652000109151       16.12394000057958
C           19.09540999875515       49.77649000066334       14.25242000120098
O           13.21038999994403       34.19648000083230       32.28763000020559
H            5.06349999991407       46.31433000009476       13.87452999978507
O            3.06878000037281       51.24111000042839       36.28797999945516
O            1.14244000020832       51.15805999991841       37.50145000027704
Zr          20.58681000028697       55.66486999981166       33.08862000032932
C           -3.19477000085881       53.88404000058273       19.69038999804448
O           19.50254000112454       57.54823999977872       33.58574999956456
O           -2.35143000112304       52.95032999918949       15.11972000020574
C            2.96863000195103       49.90589000731923       14.15425000266833
O           20.83509999928248       55.16227999869857       31.00344000024933
O           22.30291999996532       54.73143998898659       36.37018999897357
N            4.88094000005940       46.98675999914851        8.77636000382402
O            9.49269999924360       32.57191999959147       16.08244000011074
O            8.43959999996906       34.19110999955833       14.87510999837694
C            2.35488999982838       50.82560999927437       37.26076000263987
C            8.64850000059981       39.32020999780596       15.26125999893026
C            7.27431999985640       39.93448999944415       13.27625999818139
H            6.24590000004194       52.42048999956965       14.90605000028180
C            8.76536000236003       32.97569999934910       15.11426999980628
C           10.37405000140257       54.15047000070929       13.02436000087711
C            6.82096000053765       54.01065999989146        9.45781000048520
O           23.88755000020382       57.06884999976830       16.04330000003818
N           15.02718999904221       43.45417000013916        8.77205999968074
C           -0.95989000103273       57.70744999727904       15.26408999831401
C           14.79528000000802       43.11054000068269        6.32338999926671
C           14.58749000075671       42.74874999883866        7.66746999980222
C           19.28995999948701       48.35167000019391       29.72503000029769
H           19.89735999994296       47.84443999975801       28.97125000046536
O           18.93960000058616       51.24793999941848       18.86105999964351
O           20.94224000007740       50.95974999996920       19.90049000025174
C           17.26510000012412       47.32978000013549       23.75462000051714
C           17.48077999998572       47.69276999903177       25.09684000015488
C           17.67204000003708       49.61716000013759       20.74683999961651
H           17.07152999992557       50.13149000001238       19.99188999991307
C           16.44196000024546       45.77298000007169       21.95468999965852
H           16.86460999998873       46.30271999996873       21.10379999996639
C           19.06293000000852       49.79920999997452       20.73117999957366
C           19.69218000002267       50.72237999979429       19.75022000002485
C           19.85667000018163       49.16783000010365       21.69996999978894
H           20.93687999999139       49.32945000002275       21.67638999998407
C           16.55961000045132       46.18809000029094       23.33277999903319
C           19.26722999995147       48.36464999982591       22.67177999965301
C           13.01241000066568       41.64340999641929        3.30055999965856
H           12.27271000012039       41.91931000029337        2.54430000039188
H           19.88094999996895       47.85781999998049       23.42074999996303
C           17.87207000019744       48.18625999996093       22.70471999980778
C           17.08235000009416       48.82089999979826       21.72758999998979
H           15.99710000000154       48.69520000000029       21.76173000001180
C           18.12834000010168       48.91329999988276       25.51649999878495
H           18.50422999992636       49.68148999987978       24.84414999977123
O           -0.52983000073896       54.92986999807017       15.45658999855083
C           15.74805000057182       44.59649000278549        4.52716000038007
O           10.81337000043067       37.53804000201098       15.44420000481106
O            1.57746999903630       53.69244999950293       16.01841999686205
C            2.35276000080871       50.85473999989102       15.10650999939871
H           15.49573000010384       43.96925999966221        3.67486999901716
H           22.85697000135549       49.97684999923126       16.03578999994825
O           -1.71944000014426       57.20058000036894       33.58196000100136
O            0.29438000131053       57.45746999906183       32.55308000132875
C           17.56091999896907       54.55159000108973       37.10307000037617
C           17.89350000009852       48.18401000038458       29.69591999989386
C           17.10914999949946       48.82519000010065       30.67192999872399
H           16.02275000014813       48.71165000040453       30.63469000001841
C           18.13273000012010       48.91259999921675       26.88541999996874
C           -0.95503000152054       57.70216000176939       32.69005999863558
C           13.54273999943581       40.34472001060634        3.27220999852906
H           18.51299000002571       49.68043000010167       27.55564999964884
H            6.85708999744996       38.92550999864803       13.31011999999007
O           -1.75422000092494       57.16432999811299       36.27255999963471
O            0.27232000127193       57.43483000022999       37.27029999825364
C            6.44636000186924       44.26810000457452       11.64981999936554
C            6.91081000362595       40.84025000050821       12.28704999947527
H            6.17327999981175       40.57455999994325       11.52571000010272
H           16.57470000039203       46.18783000114996       26.16968999946103
C            7.48024999983475       42.12516999863362       12.25999000021631
C           -0.97778000026532       57.68024999524519       37.14559999926708
C            8.42018999998168       42.48991999878611       13.23890999891521
C           14.47543999942935       39.95860000388675        4.24688999953219
H           22.80882000042776       53.29061999995289       39.24565999653509
Zr          22.29504999943642       52.58197000262243       33.20293000039931
O           18.94446999899446       51.24265000014602       36.28704999986338
O           20.94711999968775       50.95446000021096       37.32647000033312
C            2.15209000060868       49.25091000101568       13.22205999984162
H            1.07304000009003       49.41716999976732       13.26432000019380
O           17.66430999993717       53.58120999965930       33.51837999975747
O           18.45095000034840       55.44612000044233       32.47842999976302
C           13.49877000347418       54.08652999652810       28.63606000226086
C            7.06083000249595       43.08984000750539        6.33255000963960
C            7.26833000007722       42.72112999777304        7.67134999522190
Zr           9.11910000064305       36.14391999977322       36.68900000033796
O            6.95440999317309       36.16149000165693       36.16929999981058
O            9.65013999989643       36.18175999779908       38.76842999864358
C            5.38086000043555       46.19688999876835       11.64909999710480
C           12.85902999731243       32.98814999601812       32.52470000009598
C           13.92272999937205       54.08595000126901       27.29672000046735
O           12.19968000009164       39.71873999993284       33.50923000031668
O           13.43831999988582       38.11605999975828       32.47571999979271
C           14.80494000002949       43.11267000153468       28.64702999953171
C           14.59347000059100       42.74781000008302       27.30392000303193
C           13.00072999987314       41.62369000363041       31.63499000060203
O           12.12377999862831       32.59754999954983       16.06759999787728
O           13.20553000019177       34.20178000116969       14.86164999813186
H           12.25425999975814       41.88917000002361       32.38797000072237
C           15.75792999991271       44.59155999965745       30.45398000010062
H           15.50396000008876       43.96336999977547       31.30494000048164
C           13.52607999977013       40.32317999968530       31.64542999856344
C           13.03007999983659       39.32134000011431       32.62368999939638
C           14.46885999951084       39.94384000019225       30.67885000012268
C           12.85417000181710       32.99342999976849       15.09872000246948
H           14.85631000016563       38.92263999978067       30.69890999984456
C           15.45138999976661       44.28521999882852       29.07699999970037
C           14.88374999995733       40.85646000000816       29.71432999987945
H           15.62804000012126       40.57565000031220       28.96507999994051
C           14.35532000010388       42.15982999868421       29.68976999914322
C           13.41000000023310       42.53338000045864       30.66199000111884
H           12.98736999988324       43.54076000022842       30.62845000005069
C           13.84668000032193       41.58475999977589       26.88544999986626
H           13.36196000012235       40.87973000019142       27.55724999949501
O            3.07514000216981       51.27692000052644       33.49772000016412
O            1.14313000006996       51.17281999895024       32.29233000015381
C            4.70902000039186       47.34144999982790       28.64356000038285
C            4.49903000016634       47.71161999992886       27.30566999975065
C            4.35897999883776       49.69719999994155       31.57922000083945
H            4.96316000001554       50.22631000004458       32.32054999977208
C            5.48497000008626       45.77124000007461       30.45178999970230
H            5.06836000034681       46.30903999993080       31.30050999992166
C            2.97349999986824       49.90059999912110       31.58022999928676
C            2.35763000002170       50.84945000065449       32.53249999922207
C            2.15696000128047       49.24561999966966       30.64804000008476
H            1.07790999979481       49.41188000007023       30.69030000013649
C            5.38572000036774       46.19158999972646       29.07507999976783
C            2.72867999990812       48.40194000021884       29.70517000138666
H            2.11034999993628       47.87171999987422       28.97657999995069
C            4.12070999931259       48.21405000041392       29.67811999943115
C            4.93127999973126       48.85936999657352       30.62646000171636
H            6.01305000002781       48.70916000002222       30.58590999988197
C            3.86642999984376       48.94070000119680       26.89002000151781
H            3.49686000003930       49.71087000002098       27.56275000013772
C            8.77996999579741       41.60720999209411        3.30473999951727
Zr           1.53417000021206       55.68437999949477       36.70120000028287
O            2.62118000085901       57.56234999931327       36.18580999944835
O            1.23448000018970       55.24726000040032       38.78744999994713
Zr          12.64691000050810       36.16487000005000       36.62174999849395
C           19.69705999785998       50.71709000007525       37.17619999983979
O           12.11101999958043       36.15079000521582       38.79846999398299
H            8.87178999959164       43.48403999487076       13.19271999994986
C            7.99331999981635       41.54230999935511        9.45659999829899
O           17.61221999973015       53.65312000045294       18.77624000061143
Zr          -0.25767000034217       52.64783000009412       36.62799000063895
O           -1.27394999984851       50.83115999995261       36.09995999926559
O            0.02301000104489       53.10654999713330       38.80349999973247
O           18.38632999992627       55.52283999840473       19.81426000027420
C           13.50678999966178       54.08512000013314       23.75030000093286
C           13.92666000013714       54.08644999987663       25.09054999880027
C           15.65774000935674       53.30053999820274       31.63618000011452
C           15.64070000110138       53.32637999810176       20.71138999984327
H           15.80581000009351       52.52986000004383       32.39663999826544
H           14.87078999975854       38.94049999926426        4.21671000120982
H           19.78620000032970       53.16690000032663       31.91588000061883
H           19.78133999934150       53.17219000175423       14.48990000321787
H           21.38431000025876       55.84421999998601       13.12519999930860
H           22.95192000162231       53.16976999935909       13.18937999979859
C           11.74740999954554       54.15715999943968       30.44876999813086
H           12.41749000011528       54.26309000000096       31.29884999988428
C           16.50549000001244       54.41695000139322       31.64547000015685
H           21.38916999714910       55.83893000033081       30.55119000020624
H           22.95678000400473       53.16448000011245       30.61536999996561
C           15.44265000442403       44.28683000012937        5.90400999990957
Zr          10.86074999963291       38.63035999997950       34.89693999998872
H           22.93276000074723       54.95819999945338       15.08642999926962
Zr           2.78707000041590       52.95381999942474       34.90892999935572
H           21.65589999998670       57.72322000046883       17.40388999976027
H           18.55926999985474       57.51459999999063       15.86720000019354
Zr          -1.47982999971102       55.45022999983743       34.90970999973118
C           14.87570999945790       40.85891999489971        5.23090000279735
H           15.61476000002889       40.56738999996705        5.98142999966606
H           18.76506999818693       55.38426999648197       17.39770000010677
O           -3.10062999967953       54.84122999879096       33.54992999881970
O           -2.34655999993151       52.94504000015767       32.54570000008792
C           14.34628999852370       42.16226999345422        5.27088999920236
C            2.72380999997763       48.40723000251035       12.27919000212116
H           15.77940999978740       52.56040000006114       19.94392999984287
O           10.88263999990219       37.54245999867330       36.92293999432433
C           11.74662000075470       54.15453000000300       21.95122000010069
O            1.55760000156144       53.64578000101978       36.37428999915134
C           -3.17076999886717       53.91562000006163       32.67311999920079
H           12.41439999960238       54.25656000000726       21.09872999973981
C           16.47597000002651       54.45285999985020       20.68665000012093
O           -0.55835000000519       54.87432000016528       36.93919999990580
C           17.55606000021318       54.55689999985445       19.67708000183571
C           16.34855000004027       55.44323000004940       21.67088000012806
H           17.02153999999030       56.30311000000359       21.63614999978050
C           17.60742000211549       54.49493999765146       32.62843999522713
O            9.46715000110489       39.71420999968365       33.58688000103744
O            8.22471000087403       38.11716000081034       32.54751999848302
C            7.06829999952942       43.07855999986932       28.64306000107960
C            7.27420999964022       42.71284999972121       27.30284999874204
C            8.78339000102649       41.58281999817660       31.66128000030751
H            9.52335000033182       41.83177000019509       32.42603000002859
C            6.14559999923459       44.57253999828303       30.45253999854251
H            6.37742000000510       43.93545999995185       31.30297999991634
C            8.20867000038918       40.30447000019682       31.68216000043719
C            8.65336999978062       39.31488999946279       32.68724999887552
C            7.27917999994959       39.92922000059217       30.70223999991420
H            6.86195000045374       38.92022000020262       30.73610000023201
C            6.45121999967023       44.26281999608918       29.07581000470963
C            6.91566999990950       40.83497000027367       29.71304000034495
H            6.17814000150430       40.56926999999394       28.95168999966824
C            7.48510999916432       42.11988000114586       29.68597000067868
C            8.42505999987851       42.48463999982503       30.66489000008221
H            8.87666000043771       43.47875000014193       30.61869999998580
C            7.99819000032323       41.53701000009782       26.88256999954584
H            8.46934000012627       40.82156000004628       27.55287999994174
C           16.37118000159080       55.41851999789047       30.67464999700529
O            9.42431999967190       37.18282000051222       34.91996999932822
C           12.16803999952300       54.04822999993809       23.32862999920714
O            2.87352999997310       55.24377000016293       34.93698000025985
C           15.38574000001692       55.31376000010157       22.66558999997149
H           15.26145000005654       56.08734000029545       23.42745999959124
O           -0.95615999954061       53.48635999977705       34.88854999745252
O           23.85887999933599       57.12742999947852       18.86421999934922
O           21.92329000011948       57.26560000012169       20.05538000023332
O            0.48827999985569       55.96260000428949       34.93286000019730
C           14.54349999848672       54.18827000002864       22.69915000091359
O           12.29753000058239       37.19435999999116       34.87511999996374
O            0.83499000070923       51.75416000083420       34.88528999956590
C           13.40837999992894       42.54133000777745        4.29166999981605
H            2.10548000016584       47.87701000045156       11.55059999996315
H            8.46446999924497       40.82684999971715       10.12690000053880
C           14.68319000071098       53.19437999983158       21.71343999946948
H           14.03816000001359       52.31313999994416       21.75654000004110
C           15.30576999978247       54.02690999958454       25.51150000103308
H           16.15956000062838       53.96392000011489       24.84027000010638
O            4.41013000013589       53.54712000330623       33.52246000361361
O            3.54812000000515       55.28138000613538       32.32518999887760
C            8.62637999953483       54.05604999914456       28.64357999885280
C            8.20560000044247       54.06025999998455       27.30356999913806
C            6.40922999986391       53.20115000029563       31.58919000032145
H            6.25075999988509       52.41519999987452       32.33204000005183
C           10.37892000021832       54.14517999997344       30.45033999943931
H            9.70723000011819       54.23964000017625       31.30079000035353
C            5.55072999825828       54.30782000227341       31.59580999830241
C            4.42698000033723       54.38049000208605       32.55714999861620
C            5.71659000059962       55.33932999979955       30.66069999991044
H            5.04504999987823       56.19998000014230       30.70697999994596
C            9.96083000049613       54.03184999992335       29.07400999996878
C            6.72697000011376       55.25475999955404       29.71119000050620
H            6.88070000009143       56.05412999776789       28.98209999974632
C            7.57618000087773       54.13553999571008       29.67959000303817
C            7.41557999935807       53.11363999845588       30.63061999912580
H            8.07742999995935       52.24492000005333       30.58912000025226
C            6.82578000025813       54.00538999972547       26.88380999921787
H            5.97166000000579       53.94623000007903       27.55445000019040
C            4.11584999826511       48.21934000056922       12.25213999970661
C           -3.18990000084524       53.87873999188443       37.11636999862448
C            4.92641999872227       48.86465999910332       13.20048000040011
H           12.98146000034140       43.54681000016947        4.33030999972504
C           13.84216000032614       41.58745999861292        8.09077999864231
C           23.14669000196768       57.56980000052999       19.82755999916665
H           17.05676000161801       56.26842999909881       30.70078999969525
H           13.35857000050011       40.88033999989347        7.42008999996104
H            6.00819000049956       48.71445000000600       13.15992999960005
C           17.26023999779679       47.33506999922452        6.32862999701557
C           17.47591999915796       47.69804999394833        7.67083999962615
C           17.66717000059673       49.62244000004319        3.32085998273698
H           17.06666999924732       50.13677999998749        2.56591000068399
C           16.43709000001506       45.77828000245788        4.52871000040648
H           16.85975000012563       46.30800999930841        3.67781999970204
C           19.05805999880531       49.80450000485248        3.30520000110541
O           25.13443999927687       54.81471999937476       36.32994999410413
O            4.40413000062593       53.51835000016720       36.31110999928792
H           19.89248999955612       47.84972999907809       11.54526999986046
O           12.24755000195175       39.74749000003722       18.80254000000840
O           13.47860000038210       38.14140999996298       19.83702999998644
O            9.52448000001294       32.56818000070195       36.32025000022018
O            8.46266000010369       34.18510999881718       37.52037999951624
C           14.80013999996258       43.10525000079718       23.74938000018608
C           14.59236999970383       42.74346000074402       25.09345000027568
C           13.01727999984483       41.63813000022457       20.72653999981362
H           12.27757999948651       41.91402000000755       19.97027999979091
C           15.75289999989804       44.59120999939753       21.95313999967759
H           15.50059000003710       43.96397999994990       21.10085000004575
C            8.78901000199936       32.96971000115743       37.28456000501839
C           13.54761000022671       40.33941999998680       20.69818999992605
C           13.06708999957409       39.34657000086031       19.69765999935275
C           14.48031000006307       39.95330000038199       21.67286999921106
H           14.87564999995671       38.93521000003366       21.64268999993930
C           15.44750999992566       44.28154999917632       23.33000000083525
C           14.88056999946438       40.85363000015851       22.65688000004089
O            3.53500999919138       55.24206000073925       37.52020000032278
H           15.61962000013218       40.56210000002751       23.40741999923916
Zr          12.55884000094954       36.14785999937180       15.67935999993962
O           14.72597000028433       36.18273000024727       16.21531999996815
C           14.35116000023675       42.15696000093823       22.69686999866102
C           13.41324999950169       42.53603999945663       21.71765000093393
H           12.98632999999496       43.54153000000976       21.75629000003612
C           13.84701999998877       41.58217999986384       25.51677000042538
H           13.36343999999714       40.87505000004414       24.84607999923566
O            3.06391999952148       51.24639999985183       18.86198999841012
O           12.01732999936983       36.17302999995641       13.59137999980576
Zr          -0.21150999995438       52.71205999933153       15.69424000006176
O            1.13758000010532       51.16334999994612       20.07546999999542
C            4.70422999955178       47.34851999966910       23.76248000057002
C            4.49611999984161       47.71440999972105       25.10127999887171
C            4.35302000007636       49.68888000019306       20.80649999999808
O           12.85418999990182       34.77192000004238       17.45190000023784
H            4.95884999985542       50.21108999922588       20.06136000015269
C            5.48004000027057       45.77802999978659       21.95858000004981
H            5.06314000003547       46.31691999979816       21.11048000035173
C            2.96661999980067       49.88848999968125       20.79678000068075
C            2.35002999928762       50.83090999996949       19.83479999979890
C            2.15103999978812       49.23515000012652       21.73131999999624
H            1.07065999999521       49.39070999999484       21.68116000003536
C            5.38129999992508       46.19671999931811       23.33662999788902
C            2.72320000000687       48.40246000018658       22.68510000048617
H            2.10201999997463       47.87408000009547       23.41250999991451
C            4.11614000001636       48.21969000004214       22.72279999998670
C            4.92541000001968       48.86148999972222       21.76958999973608
H            6.00761999998143       48.71497000003660       21.81068999995446
C            3.86421000055416       48.94184000311894       25.52152999998434
H            3.49258000020137       49.71256999998121       24.85002000009539
C           17.88863000054574       48.18928999427889       12.26994999720656
C            3.86156999880169       48.94598999642258        9.46404000080715
C           19.85180000879354       49.17311999946151        4.27398999785671
H           20.93201000008749       49.33474000085790        4.25040999961657
C           16.55473999742918       46.19340000034621        5.90680000055326
C           19.26235999854059       48.36993999999333        5.24579999082028
O           14.71996999590455       36.12270000489580       36.10759000161003
H           19.87607999890626       47.86310999919580        5.99475999941382
C           17.86720000055450       48.19155000239521        5.27874000080318
C           17.07749000020709       48.82618999335659        4.30161000242493
H           15.99224000004724       48.70048999996440        4.33574999989739
C           18.12347999927157       48.91857999474731        8.09050999989163
H           18.49937000010893       49.68677999788429        7.41816000022596
H            3.49199999995575       49.71616000002859       10.13677000168381
C           25.14504999912566       53.98404000173844       37.29897000241980
N            5.97012999722448       45.27104999312713        6.73668999981339
N           15.94260999993681       45.27201999896218        6.73382999942997
Zr          22.24040000047266       52.69431999957639       19.28833000053224
H            9.70235999991812       54.24493000040155       13.87480999993106
C            9.95596000147043       54.03714000055032       11.64802999855004
O           -1.31549000002762       50.84494999998932       16.21562000017454
H            9.51793000042156       41.86255999872586        2.54014999864530
C            6.13510999931452       44.58569999406321        4.53074999972943
C            6.72210999961843       55.26005000133880       12.28521000086141
N           11.06485000002936       53.98456000636343        6.73324000207603
C            4.69936999002116       47.35380999944007        6.33648999930247
C            4.49127000378602       47.71971000301599        7.67529999818133
H            6.87583999966574       56.05940999965631       11.55612000043476
O           23.27995000166890       50.79134000016811       18.78080000001871
Zr          22.29018000000950       52.58726000165391       15.77695000031835
O            6.95729999906912       36.13458000045626       16.28549999974810
O           23.32741999964840       50.79099999994386       16.32337000131944
O           22.06843999984497       53.05028999982510       13.60647999999702
N           13.09674999916554       54.11117000006036       26.19318000147344
O           21.94036999963703       53.16741999941668       21.36446000188034
Zr          10.83086000135010       33.68007999944385       34.90347999916668
C            5.54587000183540       54.31310999833972       14.16982999685385
C           14.87889000110853       40.86176000223264       12.28834999979745
H            6.36668000054619       43.94913999882544        3.67962000014376
O           20.17374000000247       53.53405000064043       36.92803000240860
Zr          20.58193999968307       55.67014999253243       15.66264000086820
O           19.49766999987570       57.55353000076252       16.15976999998815
O           20.83023000027323       55.16756999974916       13.57745999948735
O           -1.75908999878969       57.16960999854746       18.84657999866819
O            0.26745999757446       57.44010999887396       19.84432000001916
Zr          20.50024000004413       55.76383000029084       19.17443999840222
O           19.50142000137371       57.57706000031986       18.61519000039006
O            0.01994000857833       53.19172000130830       13.60993999972611
O           10.86673000029037       35.09703000163643       36.36420999565853
O           20.77135000058625       55.32982000020466       21.34854999984466
C            4.34816000285719       49.69416000051704        3.38051000098291
O           19.50628999846168       57.57177999971788       36.04118000254905
H            4.95399000111806       50.21638000017504        2.63538000139909
C           -0.98265000243673       57.68550999844872       19.71961999568673
C            7.57131999965758       54.14083000751560       12.25360999884154
C            5.47518999629921       45.78331999997543        4.53260000127944
C            7.41072000448503       53.11893000351425       13.20462999907138
O           17.65944999976998       53.58649999639400       16.09239000060193
O           12.85905999002177       34.76661999011666       34.87789000044904
O           10.81092999877759       35.09530000061569       16.00636999843555
H            5.05828000000569       46.32220999965815        3.68449999983810
O           18.44609999913468       55.45139999615916       15.05244999970510
O            8.81883999933024       34.75962000108488       34.92333000086116
C            2.96174000010299       49.89377000038508        3.37079999978583
C            2.14616999959102       49.24045000000967        4.30534999756074
Zr           9.11423000011473       36.14920000237286       19.26301999936339
O            8.81398000177018       34.76490999911353       17.49734000172491
O            6.94953999950322       36.16677000005150       18.74331000028371
O            9.64526999972452       36.18706000019726       21.34244999908416
C           13.49389999989758       54.09181999989186       11.21006999633986
C           13.91786000201142       54.09123999409792        9.87074000026264
C           15.65286999669270       53.30582999932518       14.21019999889885
N           13.09187000208976       54.11646000030312        8.76719000000826
Zr           1.52930999887430       55.68966999988945       19.27521999815977
O            2.61632000012813       57.56762999985315       18.75982000027576
O            1.22962000082216       55.25254999928578       21.36147000085096
Zr          12.64205000010883       36.17016000002164       19.19577000035379
H           15.80095000083901       52.53515000014137       14.97065999998360
O           12.10615999983363       36.15605999987438       21.37249000056714
H            1.06578999923843       49.39599999956165        4.25518000459792
O           25.17552000307005       54.76058000263387       33.56712999451197
N           11.05803999526346       53.98009000274739       10.82215999885025
Zr          -0.26253000048357       52.65312000026675       19.20201000003723
O           -1.27882000096110       50.83645000004921       18.67396999965709
O            0.01813999969234       53.11183999971215       21.37752000037054
N           15.94797999911259       45.27788999779156       10.82702000021425
O           24.30819999903886       53.03166999448018       32.36382000055288
O           21.62547999968456       56.62532000437958       34.85647000061173
Zr           9.04172999908581       36.15624999685483       33.17912000025345
H           16.01788999965137       48.71693999742927       13.20870999974854
O            9.56863999989938       36.13925999916675       31.00909999937865
Zr           1.56039000137608       55.75877999917216       33.19260999566571
O            2.64090000029965       57.53868998962839       33.72631999934848
O            1.30490999910949       55.28596000019174       31.01811999972069
O           23.59571000128111       53.09692000012934       34.95899000114940
C           23.18345999987084       57.50508000350195       32.50352000006178
O           20.16886000029568       53.53933999975727       19.50204000079811
Zr          12.56371000125201       36.14257000060352       33.10533999933001
O           14.73082999987166       36.17743999812370       33.64130000003974
O           12.02220000241648       36.16772999970625       31.01736000031216
Zr          -0.20663999823447       52.70676999995010       33.12022000040756
O           -1.31061999936525       50.83966000002785       33.64160000057768
O            0.02480999989727       53.18642999881040       31.03592000013494
Zr          10.85588999941960       38.63564999974882       17.47094999867470
C            5.37643999996951       46.20200000208298        5.91063999951270
Zr           2.78221000253137       52.95910999874052       17.48294000014289
O           22.29805999677945       54.73673000004714       18.94420000042249
O           19.80812000350618       54.91137999848664       34.86142999642940
Zr          -1.48470000071037       55.45552000068693       17.48371999966623
N            4.88580000268704       46.98154000191168       26.20237000081946
O           22.35298000102285       54.66242999984873       33.43868000295203
Zr          22.24526000025295       52.68902999869343       36.71429999941265
O           20.23683000020643       53.44631999958538       32.87174000030508
N           15.03203999835118       43.44886999916289       26.19805999950356
C           18.12785999900121       48.91789000093122        9.45945000197781
O           10.87777999901783       37.54774999877347       19.49695999947843
H           18.50813000467282       49.68572000025289       10.12967000128291
O            1.55273999986385       53.65107000042540       18.94829999313050
O           23.28481000446721       50.78605000154642       36.20679000128852
O           21.94523000352943       53.16213000004535       38.79043999941985
O           -0.56321000151153       54.87960999996749       19.51322000226888
H           22.80395999987901       53.29591000029267       21.81967999836518
H           21.31833000034054       56.02525000072212       21.77964999995908
O           -0.52495999873485       54.92457999728274       32.88257000183921
O           14.71510998671105       36.12798999909090       18.68160000027878
O           10.81824000010438       37.53275000038650       32.87018000060987
O            1.58233999865484       53.68717000076380       33.44440000286168
O            9.41944999887139       37.18811000021662       17.49398001075428
H           22.84578999958866       55.08062000034491       19.87527000085327
O            2.86866999705834       55.24906000013992       17.51098999970332
H           24.54964999214549       52.57786999990232       17.55859999972473
H           10.88853000026605       34.44825999827631       37.29384000042672
O           -0.96102999875617       53.49165000053488       17.46256000023036
H           13.78815000406429       34.19127999923238       34.86216000059805
H           22.86182999941022       49.97157999023943       33.46176999975989
O            0.48342000121964       55.96789999834906       17.50687000096830
H           22.77234000080795       50.00659000187638       19.08813999568198
O           12.29267000049378       37.19964999836274       17.44913000067765
O            0.83012999967056       51.75946000007945       17.45929999999409
N            5.97498999999484       45.26577000011023       24.16267000129536
N           15.94746999947701       45.26672999992511       24.15981999943166
N           11.06972000049539       53.97927000007140       24.15922999970383
H           21.07305000008656       51.27464999990666       17.54677000019858
O           24.25889999574247       53.09185999664982       37.53635999943167
O           21.20215999802515       52.40532999803509       17.51402999943893
C            2.71831999984004       48.40776999640836        5.25913000058015
O            6.96216999984630       36.12929999913412       33.71147000035301
C            4.42212000941710       54.38576000479492       15.13117000582173
N           11.06291999895440       53.97480000001913       28.24814000066677
N           15.95284000060005       45.27261000043160       28.25300000106994
N            5.98054999865653       45.26091001469545       28.25110999885657
N            6.84979000049234       43.42661999821528       26.20133000004403
H            2.09713999997069       47.87936999739516        5.98651999979992
N            9.03477999958451       54.08523000014038       26.20190000897761
C            4.11127999700432       48.22497999924307        5.29682000080658
C            5.71172999785937       55.34461000595370       13.23472000009829
C           11.74253999889650       54.16244999958515       13.02278999976333
H           12.41261999955077       54.26837999951967       13.87286999936901
C            8.21674999951214       40.32329999882150        3.28423000083820
H           18.56223000248453       57.58492999979917       36.31620999892137
O           20.77620999999005       55.32451999590956       38.77453000016965
C            4.92054999934198       48.86676000275892        4.34361999859652
C           16.50061999909304       54.42224000083819       14.21948000107380
N           17.08612000385814       46.96620999929075       26.20317000139170
H           10.15557999986308       54.11753000007540       26.15988999990103
H            6.54331999986989       44.31158999974354       26.14864999747399
H            5.53958000022555       46.19517999964997       26.12952000009648
H           15.69728000019653       44.33298000140965       26.12714999986819
N            5.97568001512009       45.26618000727431       10.82511000198384
C           17.60255999939630       54.50021999949192       15.20246000022127
Zr          10.82600000177601       33.68537999984382       17.47750000024595
C           16.36632000062937       55.42380999889079       13.24864999929611
H           17.05190000006424       56.27370999942281       13.27480999992362
H           19.69975999971535       53.29089999987489       37.88245000026814
C            4.42105006555960       54.35142000999333       37.27877999724502
H            6.00276999864560       48.72025000150479        4.38472999817904
C            3.85936999929636       48.94711999031986        8.09553999818322
C            7.28660000882921       39.94439000838859        4.26185000793923
H            6.87574999887086       38.93331003619392        4.22891000153564
O            4.40527000085982       53.55240999968818       16.09647999661170
C           12.15998000205622       54.05385000018813       11.64479999748723
H            3.48771999988821       49.71787000077092        7.42402999897198
C            6.44080997960299       44.27552000148794        5.90805000286912
C            6.91608999456893       40.84849000152953        5.25089999861090
H            6.17885000096665       40.57729999540999        6.01043999819449
C           15.38274999814502       55.31144999886143       12.27416999939850
H           15.24959000063065       56.08824999593291       11.51724999804143
C           14.53457000099585       54.19119996050307       12.25170000025568
C           14.67651999835950       53.18930999983366       13.22679000223066
N            6.84493999809763       43.43193000157842        8.77537000168822
H           14.02207999973627       52.31512000009675       13.18525000008730
O           21.62060999973217       56.63059999877481       17.43047000005561
O           22.34811000043758       54.66772000159849       16.01269999846376
C           15.29915000382238       54.03106999848679        9.45411000139552
H           16.15183000498910       53.96651999958533       10.12648999891949
O           20.23196000188638       53.45161000122241       15.44576000095791
C           12.16483999590121       54.04856999905483       29.07076999889308
C           25.18226998983734       53.93808999561710       32.59062001880446
N            9.02991001134425       54.09051000068654        8.77591000055414
C           15.38761999939491       55.30617999412983       29.70014999719017
H           15.25445000017901       56.08295999945186       28.94322999929113
C           14.53944000196087       54.18593999970051       29.67768999982656
C           14.68136999527210       53.18402000095880       30.65276999817789
O           23.59085000082386       53.10221000226663       17.53299999888378
H           14.02694999748048       52.30982999756744       30.61123000000097
O           25.12957999797963       54.82003999784029       18.90395997948365
O           24.25402999412754       53.09715000086956       20.11037000462180
C            7.47909998347554       42.13645999471314        5.28314000813755
O           19.80328000010948       54.91668999988008       17.43544000018171
O           25.17065999998221       54.76585001145783       16.14116999414093
O           24.30333999801001       53.03694999743719       14.93784000139042
C            8.41489998044808       42.50701999875098        4.30111999954625
C           15.30402998724648       54.02578000028291       26.88007999930779
H            5.04023000141949       56.20530999978704       13.28100000024854
O           12.19479000017715       39.72400000007119       16.08325000210628
C           25.14020000502836       53.98933000363984       19.87295000111496
C           25.17739000081259       53.94333996390986       15.16466998697561
H           -0.97861000251890       55.20751000041403       14.49931999838580
H            0.65766000377980       52.56847999673499       13.19139999571422
H            2.16380999588830       55.02436999081788       13.20371002162033
H            2.50392994188263       53.15234999666171       15.36156997276953
H           12.42447000597234       35.32187003037664       39.22619006592119
C            9.88874623646790       44.85731168270804       27.60439612714913
C            8.89354033357028       45.54643112903447       28.37529478835577
C            7.99194293158211       46.40194118347747       27.75312603950552
C            7.66498827460083       47.66084041438749       28.37583841120492
C            7.51800774170216       48.64983052532052       27.34382608642271
C            7.94223052658776       49.95134561263694       27.57126002137338
C           12.04404889481052       51.31145761628828       28.72643949049863
C           10.20433225539940       50.20294302741377       24.69867852871041
C           11.19346427938583       50.96832984884002       25.30085127108201
C           12.56173457089727       50.51402324990510       25.31124540538233
C           12.89367954204386       49.30204323979985       24.71880403430045
C           11.46387800339248       47.45373132790362       30.90645214005880
C           12.53831803298335       48.38446518873387       30.66100849902656
C           12.25864806662883       49.72355105007770       30.41607712879836
C           10.54984355479669       48.94628139012487       24.09483363993704
C            9.68907577493881       51.43835840253210       27.17359865271218
C           10.92743718528190       51.59136741462098       26.56905268374120
C           13.14085496883576       50.86432368509857       26.58267896979739
C           10.89112922220231       50.17648475041592       30.40183288081302
C           14.37503529071622       48.75163230750908       26.58490872770224
C           13.82231523058297       48.40553328452705       25.35892298838337
C           13.36738772363288       47.05526535716808       25.13013206239277
C            9.85439283343679       49.28281271663032       30.63876758508860
C           10.14625755151373       47.89392682126906       30.89458773947303
C           11.80593218391098       46.20296873346116       30.27991358041377
C           13.08554363903683       46.36609810430316       29.64255756467365
C           13.54107480355529       47.71252744181560       29.87967525922410
C           14.22563723449049       48.39582426999544       28.88238628378378
C           12.97310118273513       50.43054478060230       29.38221582340322
C           10.76140010173463       51.15524751729809       29.35602074943220
C            9.60585270910321       51.21844140104083       28.59218067119361
C           12.15921716274213       47.11840953628366       24.35046386527110
C           11.12559387762249       46.21813066997546       24.57228378105283
C            9.75973793784064       46.67710044887666       24.56099213484707
C            7.78056807958558       48.01043522994360       26.07873625124446
C            8.07675540601250       46.62275649092392       26.33172390435995
C           14.03433406714392       50.00505454963771       27.20804696668833
C            9.04500716513113       45.96392424575129       25.58741989906887
C            9.96703657398603       45.06091684262045       26.23202060093384
C           11.25428997204928       45.21970116335598       25.60378035891180
C           12.41307853131517       45.16732529229883       26.36641134976297
C           13.48739375642636       46.09705551465601       26.12485845851710
C           14.06109160529497       46.45925787959487       27.39497311321274
C           14.48757671333382       47.76164489614735       27.61891451828241
C           12.12540527880275       51.52045384429876       27.35898135050061
C           13.94565706267961       49.78412546419164       28.63000632841920
C           11.86456745855925       48.50497420476755       24.10521536680464
C            9.47710466935979       48.01671189204902       24.32306339769729
C            8.46481101821446       48.69671662620981       25.08733360466732
C            8.91407493022142       50.04888248420524       25.32148353337391
C            8.65858234326414       50.66126676719666       26.53974130529329
C            8.52557503783530       50.30080642114412       28.84063671523783
C            8.65579208553012       49.34625218266086       29.84257993004100
C            8.21099206260145       47.99718134936857       29.60406501640252
C            9.12922079810842       47.09955864986208       30.25779097571009
C            9.46339462241579       45.89686073451750       29.64806730696021
C           10.82594634794958       45.43258341806637       29.66408971268000
C           13.32159159185394       45.76583378937634       28.41996063724145
C           12.32311517034094       44.95235806307623       27.78797191282547
C           11.08843628806017       44.79093446764905       28.39974543120435
C            8.65924985549180       45.54540633983896       16.33282242253442
C            8.35753246239409       46.51565354047896       17.35392225602516
C            7.72740286696657       47.70860398945020       17.01798420176811
C            8.16012228629082       48.95011813139481       17.61018050368054
C            8.07531224906138       49.98100106543550       16.60619157293285
C            9.04463600882769       50.97608701938103       16.54479989116722
C           13.47314964184408       50.50728252370362       16.02798000989094
C           10.01159134698290       50.48312264263183       13.03595667574239
C           11.36408292505110       50.75018363588485       13.18135643889149
C           12.33398061001718       49.78185232800426       12.73866576619091
C           11.91457435485004       48.58796730458928       12.16423323799560
C           12.21685141836542       47.05164537254839       18.58245164558077
C           13.40588940613566       47.48579321480732       17.89263999391724
C           13.61443671588827       48.83842008199699       17.64934912806618
C            9.57277389058375       49.24936150495100       12.43953398109873
C           10.96799580659812       51.67209129770432       15.42108557132349
C           11.84892769032523       51.35069897336919       14.39729044644125
C           13.41887505865848       49.78350036525315       13.68456379350278
C           12.64127833482015       49.80881242992325       18.08510167512350
C           13.61437793885327       47.35635643263685       13.42880826738566
C           12.56896144791772       47.35378284968264       12.51658744615986
C           11.56417541554061       46.32323190404772       12.58084153913330
C           11.49134808008847       49.38709084645022       18.73395475564228
C           11.27744196646705       47.98757291550539       18.98756253865560
C           11.78309163944852       45.80897143689071       18.00123890748998
C           12.70440516109008       45.47731602458195       16.94485604636931
C           13.70640232058280       46.51203055718480       16.87786264202520
C           14.20022462343749       46.93083644070317       15.64790594858159
C           14.12801860245612       49.27050524981930       16.37654364189748
C           12.55618420271209       50.84195098334874       17.08652528630778
C           11.32456418880222       51.41391707424090       16.79084089317628
C           10.29062332881755       46.91587440593101       12.26757784947625
C            9.14859627807988       46.50057354217600       12.94286726963196
C            8.17930664438293       47.46539357165556       13.38451023818923
C            7.59148047063381       49.37437745375640       15.39382015756454
C            7.37314808020364       47.97267025073715       15.64731857674811
C           14.04999750443684       48.59357516156602       14.02233783771671
C            7.66492794984230       47.03881150381880       14.66225086310254
C            8.31864922090380       45.80641966487865       15.01271109199913
C            9.23926480776805       45.48313175750803       13.95508114553313
C           10.46826672813593       44.91172178973985       14.25857743940811
C           11.64633569422562       45.34604510210380       13.56217511946441
C           12.73586431065496       45.34683233515112       14.50501705919228
C           13.70755848893839       46.33149459238953       14.43618155367389
C           13.12171152850343       50.75380538319936       14.70810243841892
C           14.41059922743088       48.33137522823539       15.39421889896859
C           10.50764985699037       48.31657178971280       12.01008040145911
C            8.39066330672027       48.81538159597770       13.13863955912209
C            8.09520547261921       49.78140380250089       14.16528342300461
C            9.10021733347715       50.80910599820474       14.10339849856505
C            9.56405223411705       51.39843039181815       15.27135263659729
C           10.13581956299308       50.98416444084408       17.48502027275937
C           10.21912386909030       49.98589001911250       18.44506558647943
C            9.21611237068514       48.95394103681030       18.51074960590078
C            9.87121609095282       47.71847466148809       18.84777038743991
C            9.45023287998737       46.51937159212080       18.29236849931268
C           10.42421220050256       45.54879641203508       17.85641646612488
C           12.22847874310675       44.90140252305554       15.77593643464227
C           10.82179613437536       44.63217550085340       15.62401417988810
C            9.93324025992983       44.94643635104921       16.64507055584658
C           11.15377805939950       48.49312907360723       21.48583644511405
O           10.41580373913675       49.45158254346475       21.45173341096779
N           12.49758210226222       48.54199509124919       21.49390335998915
H           10.77556804790568       47.45707414325965       21.55798998057331
C           13.16892591309264       49.81666090525449       21.44970293607154
C           13.32753448259126       47.36960780854896       21.49618343195362
H           12.39920759652045       50.58718698789170       21.41617012478372
H           13.78211929679462       49.94855199531502       22.34561442843160
H           13.79948239492083       49.88665898063187       20.56075237063263
H           12.70618784960935       46.47729642840703       21.53697073926984
H           13.93580975629985       47.33055392892452       20.58831234212167
H           13.99207936178127       47.36910611792286       22.36359469569000
