# Supplementary material for: Charge Transfer and Recombination Pathways through Fullerene Guests in Porphyrin-Based MOFs
Source: J Phys Chem C Nanomater Interfaces. 2025 Apr 23;129(17):8215–27. doi: 10.1021/acs.jpcc.5c00161 (PMC12333347; doi:10.1021/acs.jpcc.5c00161)
Supplement: Supplementary file 2 [file jp5c00161_si_002.zip › geometries/GFN2-xTB_optimized_fixed_MOF/both_positions_explicit_DMF/only_C60_a/coord.xyz]

60
energy: -2104.293182121135 gnorm: 0.000843638208 xtb: 6.7.0 (a73499f)
C     14.06109   46.45926   27.39497
C     14.48758   47.76164   27.61891
C     12.12541   51.52045   27.35898
C     13.94566   49.78413   28.63001
C     11.86457   48.50497   24.10522
C      9.47710   48.01671   24.32306
C      8.46481   48.69672   25.08733
C      8.91407   50.04888   25.32148
C      8.65858   50.66127   26.53974
C      8.52558   50.30081   28.84064
C      8.65579   49.34625   29.84258
C      8.21099   47.99718   29.60407
C      9.12922   47.09956   30.25779
C      9.46339   45.89686   29.64807
C     10.82595   45.43258   29.66409
C     13.32159   45.76583   28.41996
C     12.32312   44.95236   27.78797
C     11.08844   44.79093   28.39975
C      9.88875   44.85731   27.60440
C      8.89354   45.54643   28.37529
C      7.99194   46.40194   27.75313
C      7.66499   47.66084   28.37584
C      7.51801   48.64983   27.34383
C      7.94223   49.95135   27.57126
C     12.04405   51.31146   28.72644
C     10.20433   50.20294   24.69868
C     11.19346   50.96833   25.30085
C     12.56173   50.51402   25.31125
C     12.89368   49.30204   24.71880
C     11.46388   47.45373   30.90645
C     12.53832   48.38447   30.66101
C     12.25865   49.72355   30.41608
C     10.54984   48.94628   24.09483
C      9.68908   51.43836   27.17360
C     10.92744   51.59137   26.56905
C     13.14085   50.86432   26.58268
C     10.89113   50.17648   30.40183
C     14.37504   48.75163   26.58491
C     13.82232   48.40553   25.35892
C     13.36739   47.05527   25.13013
C      9.85439   49.28281   30.63877
C     10.14626   47.89393   30.89459
C     11.80593   46.20297   30.27991
C     13.08554   46.36610   29.64256
C     13.54107   47.71253   29.87968
C     14.22564   48.39582   28.88239
C     12.97310   50.43054   29.38222
C     10.76140   51.15525   29.35602
C      9.60585   51.21844   28.59218
C     12.15922   47.11841   24.35046
C     11.12559   46.21813   24.57228
C      9.75974   46.67710   24.56099
C      7.78057   48.01044   26.07874
C      8.07676   46.62276   26.33172
C     14.03433   50.00505   27.20805
C      9.04501   45.96392   25.58742
C      9.96704   45.06092   26.23202
C     11.25429   45.21970   25.60378
C     12.41308   45.16733   26.36641
C     13.48739   46.09706   26.12486
