# Supplementary material for: Charge Transfer and Recombination Pathways through Fullerene Guests in Porphyrin-Based MOFs
Source: J Phys Chem C Nanomater Interfaces. 2025 Apr 23;129(17):8215–27. doi: 10.1021/acs.jpcc.5c00161 (PMC12333347; doi:10.1021/acs.jpcc.5c00161)
Supplement: Supplementary file 2 [file jp5c00161_si_002.zip › geometries/GFN2-xTB_optimized_fixed_MOF/both_positions_explicit_DMF/only_C60_b/coord.xyz]

60
energy: -2104.293182121135 gnorm: 0.000843638208 xtb: 6.7.0 (a73499f)
C      9.87122   47.71847   18.84777
C      9.45023   46.51937   18.29237
C     10.42421   45.54880   17.85642
C     12.22848   44.90140   15.77594
C     10.82180   44.63218   15.62401
C      9.93324   44.94644   16.64507
C     14.05000   48.59358   14.02234
C      7.66493   47.03881   14.66225
C      8.31865   45.80642   15.01271
C      9.23926   45.48313   13.95508
C     10.46827   44.91172   14.25858
C     11.64634   45.34605   13.56218
C     12.73586   45.34683   14.50502
C     13.70756   46.33149   14.43618
C     13.12171   50.75381   14.70810
C     14.41060   48.33138   15.39422
C     10.50765   48.31657   12.01008
C      8.39066   48.81538   13.13864
C      8.09521   49.78140   14.16528
C      9.10022   50.80911   14.10340
C      9.56405   51.39843   15.27135
C     10.13582   50.98416   17.48502
C     10.21912   49.98589   18.44507
C      9.21611   48.95394   18.51075
C      8.65925   45.54541   16.33282
C      8.35753   46.51565   17.35392
C      7.72740   47.70860   17.01798
C      8.16012   48.95012   17.61018
C      8.07531   49.98100   16.60619
C      9.04464   50.97609   16.54480
C     13.47315   50.50728   16.02798
C     10.01159   50.48312   13.03596
C     11.36408   50.75018   13.18136
C     12.33398   49.78185   12.73867
C     11.91457   48.58797   12.16423
C     12.21685   47.05165   18.58245
C     13.40589   47.48579   17.89264
C     13.61444   48.83842   17.64935
C      9.57277   49.24936   12.43953
C     10.96800   51.67209   15.42109
C     11.84893   51.35070   14.39729
C     13.41888   49.78350   13.68456
C     12.64128   49.80881   18.08510
C     13.61438   47.35636   13.42881
C     12.56896   47.35378   12.51659
C     11.56418   46.32323   12.58084
C     11.49135   49.38709   18.73395
C     11.27744   47.98757   18.98756
C     11.78309   45.80897   18.00124
C     12.70441   45.47732   16.94486
C     13.70640   46.51203   16.87786
C     14.20022   46.93084   15.64791
C     14.12802   49.27051   16.37654
C     12.55618   50.84195   17.08653
C     11.32456   51.41392   16.79084
C     10.29062   46.91587   12.26758
C      9.14860   46.50057   12.94287
C      8.17931   47.46539   13.38451
C      7.59148   49.37438   15.39382
C      7.37315   47.97267   15.64732
