# Supplementary material for: Charge Transfer and Recombination Pathways through Fullerene Guests in Porphyrin-Based MOFs
Source: J Phys Chem C Nanomater Interfaces. 2025 Apr 23;129(17):8215–27. doi: 10.1021/acs.jpcc.5c00161 (PMC12333347; doi:10.1021/acs.jpcc.5c00161)
Supplement: Supplementary file 2 [file jp5c00161_si_002.zip › geometries/GFN2-xTB_optimized_fixed_MOF/both_positions_explicit_DMF/only_mof/coord.xyz]

942
energy: -2104.293182121135 gnorm: 0.000843638208 xtb: 6.7.0 (a73499f)
C     13.38022   31.92562   38.22599
H     13.23591   32.26952   39.24665
H     13.29779   32.26499   13.13430
H     14.43879   31.78085   14.37911
H     12.84695   30.99578   14.31939
H     24.87762   58.54659   20.63164
H      7.16140   31.78663   14.39779
C     -4.34496   53.94382   20.66833
H     -3.91979   53.96154   30.69111
H     -3.94010   53.89598   21.67614
H      7.16385   31.79118   31.81613
C      8.21932   31.91641   14.18101
H      8.30878   32.25165   13.15171
H      8.38219   32.24110   21.82605
C     -1.57311   58.67236   31.70951
H     -1.34141   58.33268   30.70293
H     27.02647   53.21498   14.41991
H     -1.33202   58.39686   39.11329
C     -1.57906   58.69020   38.09627
H     -1.12732   59.66211   37.91367
C     13.38271   31.92710   14.16321
H     24.89299   58.57798   31.77558
C     -4.32611   53.96887   31.69971
H     -4.97855   53.07723   37.95633
C     26.32446   54.05230   38.24549
H     -4.93581   53.07679   31.81533
C     23.80081   58.55717   20.76926
C      8.24075   31.91842   38.22414
H      7.16773   31.84416   38.06403
H     23.63600   58.23460   30.54485
H     23.52986   58.32083   21.79420
H     24.88625   58.59716   14.36775
C     -1.58697   58.68260   20.68112
H      2.51717   50.54102    2.63113
H     -1.11056   59.64923   20.53973
H     -1.11898   59.65138   31.83891
H     23.67006   58.19937   13.11476
C     26.34140   54.03678   31.62135
H     25.97642   53.93509   30.60317
H     -4.92178   54.85953   31.87227
H     26.92165   53.15316   38.11513
H     25.96724   54.06584   39.27167
C     26.32400   54.04804   20.81449
C     26.34247   54.03213   14.20145
H      8.73953   30.97247   31.76258
H     17.21608   54.55900    2.48729
C     13.37583   31.92858   20.79781
H     25.98689   53.90402   13.18287
H     13.28705   32.26300   30.55778
H     13.25135   32.27765   21.81914
H     26.93818   53.16687   20.64410
H     25.97456   54.01340   21.84262
H      8.72135   30.96739   20.61166
H      8.74098   30.97720   14.33763
H     27.02011   53.20948   31.81530
H     -3.93997   53.92308   13.26869
H     -4.91732   54.85369   20.51864
H     -4.92075   54.86676   14.43321
C     23.80165   58.56245   38.18712
H     -2.65673   58.76158   20.51631
H     23.51146   58.35139   39.21229
C      8.22354   31.91432   31.60458
H      8.31940   32.25131   30.57649
H      8.39897   32.23286   39.25231
C     -1.58040   58.67063   14.27820
H     -1.35425   58.32050   13.27379
H     -1.37123   58.35360   21.69459
C     13.38582   31.92507   31.58539
H     14.44878   31.79977   38.06823
H     14.44543   31.78870   31.78949
C     -4.33699   53.96482   14.28007
H     -4.97987   53.07300   20.52602
H     -2.65221   58.73267   14.43723
H     -4.95776   53.08465   14.42685
H     12.86920   30.98385   38.05207
C     -4.33870   53.94473   38.09583
H     -3.93328   53.89823   39.10350
H     12.85893   30.98995   31.74747
H     12.85080   30.99256   20.63415
H     14.44002   31.78706   20.62407
H     26.92457   54.93073   38.02920
H     19.51493   50.42589    2.55180
H     26.86490   54.97757   31.76202
H     26.90642   54.94458   20.62655
H     26.85831   54.97947   14.32522
C      8.23822   31.92144   20.79754
C     23.82771   58.50935   14.14440
H      7.16797   31.83296   20.62634
H     23.41412   59.54830   20.54317
H     23.33793   59.47089   14.27779
C     23.82785   58.51348   31.57727
H      4.75353   54.35672    2.64788
H     23.42989   59.55295   37.93355
H     23.36066   59.48031   31.74965
H     -2.65372   58.74518   37.95476
H     -2.64560   58.73183   31.86460
H     -1.12388   59.64988   14.39611
H     -4.90646   54.85740   37.94446
H     24.88041   58.53918   38.06714
H      8.71132   30.95976   38.03072
H     13.23410   39.64631    2.51111
H      8.50436   39.62224    2.51637
H     15.88623   53.54853   37.98722
H     17.99767   49.65190   37.93086
H     19.54271   48.76487   38.01979
H      8.32960   40.04439   39.09043
C     13.60520   40.37145   38.09224
H     14.67034   40.50425   37.92054
H      7.11336   40.51983   37.91678
C      2.99768   49.83801   38.21060
C     16.40559   54.49740   38.07504
H     16.79123   54.64756   39.07990
H     15.72192   55.31397   37.85517
C     19.06134   49.73279   38.13010
H      5.29281   54.43591   39.23155
H     19.24155   50.07723   39.14542
H      4.06967   49.80316   38.04348
C      5.61800   54.30774   38.20311
H      6.16115   53.37746   38.07042
H      6.26496   55.14587   37.95270
H      8.70642   41.31850   37.88767
H     13.08616   41.31508   37.95755
H     13.47699   39.99326   39.10316
H      2.76623   50.11410   39.23553
H      2.56494   48.85772   38.02534
C      8.18173   40.38578   38.06854
H     15.62318   40.58094   11.53910
C      7.99281   41.54435    8.08812
O     23.33228   50.78571   33.74935
H      8.46344   40.83145    7.41439
H      0.57239   52.41113   39.23129
H      2.10798   53.29844   37.30236
H      0.85901   50.66106   34.86986
H     -2.21969   50.84279   36.37145
O     21.96290   57.19140   14.83254
H     -2.00045   53.02898   34.86066
C     19.73271   50.67466   15.25185
C     19.88299   49.14628   13.27734
H      3.83811   55.75863   34.95393
O      9.51962   32.57346   18.89426
H      2.11612   58.36083   36.45984
H      0.37516   57.09636   34.95819
C     14.35045   42.16511   12.26379
C     15.75307   44.59685   13.02800
H     15.49910   43.96865   13.87896
H     20.96507   49.29503   13.30349
C     13.52121   40.32847   14.21945
H      6.52067   37.00150   36.44144
H      8.50885   37.86195   34.94672
H     10.89578   38.07753   37.87602
H     12.08287   54.18306    8.71288
H     17.10702   50.13380   14.98686
C     16.44553   45.77783   13.02908
C      8.62580   54.06722    6.33380
C      8.20265   54.06940    7.67250
C      6.40735   53.19735    3.38982
H      6.25096   52.40734    2.65059
C     10.37414   54.15154    4.52851
H      9.69979   54.24584    3.68008
C      5.54341   54.29988    3.38038
C      5.71077   55.33699    4.30907
H      5.03501   56.19432    4.26191
C      9.96180   54.04193    5.90763
C      6.72544   55.26107    5.25523
H      6.87878   56.06630    5.97797
C      7.57661   54.14331    5.29441
C      7.41609   53.11727    4.34711
H      8.08065   52.25061    4.38922
C      6.82231   54.01340    8.08954
O     12.16167   32.58266   18.85432
O     13.21057   34.19590   20.07524
H      5.97015   53.95726    7.41612
C     23.15154   57.56451   37.25355
Zr    19.25345   52.94875   34.89890
C     16.56450   46.19686   11.65286
O     22.07331   53.04500   31.03246
H     15.19864   36.94046   36.37035
C     13.02521   39.32663   15.19771
C     12.87333   32.98415   19.83520
C     19.28509   48.35696   12.29905
H     16.56983   46.19314    8.74370
O      9.49757   32.56663   33.50842
O      8.44447   34.18582   32.30109
Zr    23.55239   55.40021   34.91046
C     14.46399   39.94912   13.25287
O     17.61709   53.64782   36.20223
O     18.39121   55.51756   37.24024
C      8.77024   32.97042   32.54022
O      3.54326   55.28667   14.89921
C      8.62151   54.06134   11.21760
O      9.55232   39.68664   36.21167
O      8.24881   38.12466   37.25811
O      8.45779   34.19041   20.09440
H     14.85145   38.92793   13.27293
C      8.20073   54.06555    9.87759
C      6.40437   53.20644   14.16321
H     10.15070   54.12282    8.73385
H      6.53848   44.31686    8.72291
H      5.53473   46.20052    8.70339
H     15.69240   44.33831    8.70115
O     18.97999   51.19918   16.14185
H     -2.25488   50.88906   15.92650
O     20.98803   50.89261   15.11859
C     17.27239   47.33487   11.22522
H      2.17580   58.36480   16.01521
C     17.48210   47.69716    9.88155
C     17.70194   49.61545   14.23045
H     10.80253   38.06801   14.48824
O     13.43350   38.12134   15.04973
O     23.86377   57.12217   36.29019
N     17.08123   46.97151    8.77719
H      6.48493   36.95513   16.02049
C     15.44653   44.29050   11.65102
C     14.80014   43.11775   11.22101
H     16.15667   53.96115   27.55250
H     12.34481   35.35289   30.56816
H      9.24534   35.31529   30.57864
H     10.79226   34.43879   32.50523
H      7.88031   34.19587   17.51515
H      8.07257   52.25026   13.16311
Zr    23.54731   55.40543   17.48404
H      8.85942   43.50439    4.34461
Zr    19.24858   52.95404   17.47291
C      8.68382   39.32247   37.13485
H      9.32927   35.37350   21.79838
H     12.41966   35.32716   21.80020
H     10.88361   34.45353   19.86784
H     13.78328   34.19657   17.43621
O     21.92817   57.26044   37.48139
C     14.58843   42.75302    9.87802
H     15.15885   37.00112   15.88216
H     13.21733   37.86277   17.42159
H      5.96685   53.95162   10.12847
C     13.50191   54.09038    6.32427
H     21.32319   56.01995   39.20564
H     -0.97378   55.20222   31.92531
H      0.66254   52.56319   30.61740
H      2.16867   55.01906   30.62971
H      2.50881   53.14709   32.78755
H     -1.02740   55.13613   20.46892
H      2.09244   55.09929   21.81076
H      0.56751   52.41642   21.80531
H      2.10312   53.30373   19.87638
H      0.85415   50.66634   17.44388
H     -2.22456   50.84808   18.94546
H     -2.24993   50.88376   33.35251
H     -2.00532   53.03427   17.43468
H      3.83324   55.76392   17.52794
H      2.18067   58.35952   33.44116
H      2.11126   58.36612   19.03385
H      0.37030   57.10165   17.53221
H     10.80736   38.06273   31.91414
C     15.63584   53.33167    3.28541
H     15.77455   52.56569    2.51795
C     11.74175   54.15982    4.52524
H     12.40953   54.26185    3.67275
H      6.48981   36.94986   33.44660
H      6.51580   37.00680   19.01546
H     12.34015   35.35817   13.14244
H      9.24047   35.32065   13.15269
H     10.78740   34.44408   15.07922
H      8.50398   37.86724   17.52074
H     10.89091   38.08281   20.45004
C     16.47111   54.45815    3.26068
H      9.33414   35.36819   39.22438
C     13.40514   42.53866   13.23601
Zr     9.03686   36.16154   15.75314
H     12.98250   43.54605   13.20247
O      9.56377   36.14455   13.58312
C     16.34369   55.44850    4.24490
H     17.01668   56.30838    4.21017
H     15.19377   36.94575   18.94437
H     15.16365   36.99579   33.30819
H     13.22218   37.85723   34.84753
C     12.16317   54.05352    5.90264
C     15.38088   55.31905    5.23961
H     15.25659   56.09262    6.00147
C     14.53863   54.19356    5.27317
C     14.67832   53.19967    4.28746
H     14.03329   52.31843    4.33056
C     15.30090   54.03220    8.08551
H     16.15470   53.96921    7.41428
H     22.93763   54.95292   32.51240
O      9.54746   39.69192   18.78568
O      8.24393   38.12995   19.83213
C      7.06572   43.08458   23.75850
C      7.27317   42.71578   25.09739
C      8.78483   41.60193   20.73071
H      9.52281   41.85727   19.96610
C      6.13999   44.58043   21.95670
H      6.37146   43.94386   21.10561
C      8.22146   40.31794   20.71002
C      8.67892   39.32778   19.70888
C      7.29149   39.93937   21.68783
H      6.88058   38.92778   21.65485
C      6.44575   44.27022   23.33412
C      6.92098   40.84326   22.67691
H      6.18369   40.57188   23.43646
C      7.48397   42.13114   22.70912
C      8.41978   42.50173   21.72712
H      8.86433   43.49914   21.77059
C      7.99768   41.53908   25.51411
H      8.46831   40.82616   24.84038
H     21.66077   57.71793   34.82987
O     12.16652   32.57737   36.28031
O     13.21544   34.19061   37.50122
H     18.56414   57.50932   33.29318
H     18.55736   57.59022   18.89023
C     13.92173   54.09175    7.66459
C      8.78415   32.97499   19.85859
C     12.99586   41.62900   14.20902
C     -3.17564   53.92091   15.24714
C     12.87820   32.97888   37.26118
H     12.24939   41.89442   14.96198
O     -3.13227   54.78602   36.21998
O     -2.36105   52.91179   37.25264
C     23.17858   57.51037   15.07753
H     -1.02258   55.13086   37.89496
Zr    20.50511   55.75854   36.60042
C     13.84180   41.59005    9.45948
O     21.20703   52.40004   34.94002
O      9.46228   39.71949   16.16088
O      8.21984   38.12246   15.12154
C      7.06344   43.08385   11.21708
C      7.26935   42.71812    9.87687
C      8.77852   41.58811   14.23530
O      4.39926   53.52363   18.88513
O      3.53014   55.24736   20.09422
C      8.63067   54.06193   23.75979
C      8.20752   54.06411   25.09849
C      6.41221   53.19206   20.81580
H      6.25582   52.40205   20.07657
C     10.37901   54.14625   21.95449
H      9.70466   54.24055   21.10606
C      5.54827   54.29459   20.80637
C      4.41618   54.35670   19.85280
C      5.71563   55.33170   21.73505
H      5.03987   56.18904   21.68789
O     10.86187   35.10232   18.93823
Zr     1.55552   55.76406   15.76663
C      9.96667   54.03664   23.33362
C      6.73030   55.25578   22.68121
H      6.88364   56.06102   23.40396
C      7.58147   54.13802   22.72039
O      2.63603   57.54398   16.30034
O      1.30004   55.29125   13.59214
C      7.42095   53.11198   21.77309
H      8.08552   52.24532   21.81520
C      6.82717   54.00811   25.51552
H      5.97501   53.95197   24.84211
H      9.51848   41.83706   15.00005
C      6.14074   44.57782   13.02656
H      6.37256   43.94074   13.87700
H     18.76994   55.37898   34.82368
H     19.69489   53.29618   20.45647
H     22.85066   55.07534   37.30125
O     23.89243   57.06357   33.46927
C      8.20380   40.30976   14.25618
H     12.08774   54.17777   26.13887
O     18.98485   51.19390   33.56791
O     20.99292   50.88730   32.54453
C     17.27727   47.32962   28.65121
C     17.48698   47.69189   27.30753
C     17.70680   49.61017   31.65644
H     17.11188   50.12851   32.41284
C     16.45039   45.77255   30.45506
H     16.87384   46.29979   31.30705
C     19.10029   49.77119   31.67846
C     19.73758   50.66937   32.67783
C     19.88787   49.14100   30.70331
H     20.96994   49.28974   30.72947
C     16.56936   46.19156   29.07884
O     12.25241   39.74220   36.22853
O     13.48346   38.13612   37.26301
H     13.35709   40.88501   10.13127
O      3.07027   51.28221   16.07174
H     24.55451   52.57258   34.98459
H      7.88516   34.19059   34.94113
O      1.13826   51.17811   14.86635
C      4.70416   47.34674   11.21758
H      2.09729   55.09402   39.23674
C     13.07195   39.34129   37.12363
H     22.77722   50.00130   36.51412
H     21.07791   51.26936   34.97275
O     21.96777   57.18611   32.25852
O     -1.72431   57.20587   16.15599
C      4.49418   47.71692    9.87969
C      4.35412   49.70250   14.15324
O     10.81580   35.09001   33.43236
H      4.95830   50.23160   14.89457
H     16.86900   46.30508   13.88107
C      5.48011   45.77652   13.02581
O      0.28951   57.46276   15.12710
C     17.10429   48.83047   13.24596
O     12.12866   32.59226   33.49359
O     -3.13714   54.79131   18.79399
O     -2.36593   52.91709   19.82665
O     -3.10550   54.84652   16.12394
C     19.09541   49.77649   14.25242
O     13.21039   34.19648   32.28763
H      5.06350   46.31433   13.87453
O      3.06878   51.24111   36.28798
O      1.14244   51.15806   37.50145
Zr    20.58681   55.66487   33.08862
C     -3.19477   53.88404   19.69039
O     19.50254   57.54824   33.58575
O     -2.35143   52.95033   15.11972
C      2.96863   49.90589   14.15425
O     20.83510   55.16228   31.00344
O     22.30292   54.73144   36.37019
N      4.88094   46.98676    8.77636
O      9.49270   32.57192   16.08244
O      8.43960   34.19111   14.87511
C      2.35489   50.82561   37.26076
C      8.64850   39.32021   15.26126
C      7.27432   39.93449   13.27626
H      6.24590   52.42049   14.90605
C      8.76536   32.97570   15.11427
C     10.37405   54.15047   13.02436
C      6.82096   54.01066    9.45781
O     23.88755   57.06885   16.04330
N     15.02719   43.45417    8.77206
C     -0.95989   57.70745   15.26409
C     14.79528   43.11054    6.32339
C     14.58749   42.74875    7.66747
C     19.28996   48.35167   29.72503
H     19.89736   47.84444   28.97125
O     18.93960   51.24794   18.86106
O     20.94224   50.95975   19.90049
C     17.26510   47.32978   23.75462
C     17.48078   47.69277   25.09684
C     17.67204   49.61716   20.74684
H     17.07153   50.13149   19.99189
C     16.44196   45.77298   21.95469
H     16.86461   46.30272   21.10380
C     19.06293   49.79921   20.73118
C     19.69218   50.72238   19.75022
C     19.85667   49.16783   21.69997
H     20.93688   49.32945   21.67639
C     16.55961   46.18809   23.33278
C     19.26723   48.36465   22.67178
C     13.01241   41.64341    3.30056
H     12.27271   41.91931    2.54430
H     19.88095   47.85782   23.42075
C     17.87207   48.18626   22.70472
C     17.08235   48.82090   21.72759
H     15.99710   48.69520   21.76173
C     18.12834   48.91330   25.51650
H     18.50423   49.68149   24.84415
O     -0.52983   54.92987   15.45659
C     15.74805   44.59649    4.52716
O     10.81337   37.53804   15.44420
O      1.57747   53.69245   16.01842
C      2.35276   50.85474   15.10651
H     15.49573   43.96926    3.67487
H     22.85697   49.97685   16.03579
O     -1.71944   57.20058   33.58196
O      0.29438   57.45747   32.55308
C     17.56092   54.55159   37.10307
C     17.89350   48.18401   29.69592
C     17.10915   48.82519   30.67193
H     16.02275   48.71165   30.63469
C     18.13273   48.91260   26.88542
C     -0.95503   57.70216   32.69006
C     13.54274   40.34472    3.27221
H     18.51299   49.68043   27.55565
H      6.85709   38.92551   13.31012
O     -1.75422   57.16433   36.27256
O      0.27232   57.43483   37.27030
C      6.44636   44.26810   11.64982
C      6.91081   40.84025   12.28705
H      6.17328   40.57456   11.52571
H     16.57470   46.18783   26.16969
C      7.48025   42.12517   12.25999
C     -0.97778   57.68025   37.14560
C      8.42019   42.48992   13.23891
C     14.47544   39.95860    4.24689
H     22.80882   53.29062   39.24566
Zr    22.29505   52.58197   33.20293
O     18.94447   51.24265   36.28705
O     20.94712   50.95446   37.32647
C      2.15209   49.25091   13.22206
H      1.07304   49.41717   13.26432
O     17.66431   53.58121   33.51838
O     18.45095   55.44612   32.47843
C     13.49877   54.08653   28.63606
C      7.06083   43.08984    6.33255
C      7.26833   42.72113    7.67135
Zr     9.11910   36.14392   36.68900
O      6.95441   36.16149   36.16930
O      9.65014   36.18176   38.76843
C      5.38086   46.19689   11.64910
C     12.85903   32.98815   32.52470
C     13.92273   54.08595   27.29672
O     12.19968   39.71874   33.50923
O     13.43832   38.11606   32.47572
C     14.80494   43.11267   28.64703
C     14.59347   42.74781   27.30392
C     13.00073   41.62369   31.63499
O     12.12378   32.59755   16.06760
O     13.20553   34.20178   14.86165
H     12.25426   41.88917   32.38797
C     15.75793   44.59156   30.45398
H     15.50396   43.96337   31.30494
C     13.52608   40.32318   31.64543
C     13.03008   39.32134   32.62369
C     14.46886   39.94384   30.67885
C     12.85417   32.99343   15.09872
H     14.85631   38.92264   30.69891
C     15.45139   44.28522   29.07700
C     14.88375   40.85646   29.71433
H     15.62804   40.57565   28.96508
C     14.35532   42.15983   29.68977
C     13.41000   42.53338   30.66199
H     12.98737   43.54076   30.62845
C     13.84668   41.58476   26.88545
H     13.36196   40.87973   27.55725
O      3.07514   51.27692   33.49772
O      1.14313   51.17282   32.29233
C      4.70902   47.34145   28.64356
C      4.49903   47.71162   27.30567
C      4.35898   49.69720   31.57922
H      4.96316   50.22631   32.32055
C      5.48497   45.77124   30.45179
H      5.06836   46.30904   31.30051
C      2.97350   49.90060   31.58023
C      2.35763   50.84945   32.53250
C      2.15696   49.24562   30.64804
H      1.07791   49.41188   30.69030
C      5.38572   46.19159   29.07508
C      2.72868   48.40194   29.70517
H      2.11035   47.87172   28.97658
C      4.12071   48.21405   29.67812
C      4.93128   48.85937   30.62646
H      6.01305   48.70916   30.58591
C      3.86643   48.94070   26.89002
H      3.49686   49.71087   27.56275
C      8.77997   41.60721    3.30474
Zr     1.53417   55.68438   36.70120
O      2.62118   57.56235   36.18581
O      1.23448   55.24726   38.78745
Zr    12.64691   36.16487   36.62175
C     19.69706   50.71709   37.17620
O     12.11102   36.15079   38.79847
H      8.87179   43.48404   13.19272
C      7.99332   41.54231    9.45660
O     17.61222   53.65312   18.77624
Zr    -0.25767   52.64783   36.62799
O     -1.27395   50.83116   36.09996
O      0.02301   53.10655   38.80350
O     18.38633   55.52284   19.81426
C     13.50679   54.08512   23.75030
C     13.92666   54.08645   25.09055
C     15.65774   53.30054   31.63618
C     15.64070   53.32638   20.71139
H     15.80581   52.52986   32.39664
H     14.87079   38.94050    4.21671
H     19.78620   53.16690   31.91588
H     19.78134   53.17219   14.48990
H     21.38431   55.84422   13.12520
H     22.95192   53.16977   13.18938
C     11.74741   54.15716   30.44877
H     12.41749   54.26309   31.29885
C     16.50549   54.41695   31.64547
H     21.38917   55.83893   30.55119
H     22.95678   53.16448   30.61537
C     15.44265   44.28683    5.90401
Zr    10.86075   38.63036   34.89694
H     22.93276   54.95820   15.08643
Zr     2.78707   52.95382   34.90893
H     21.65590   57.72322   17.40389
H     18.55927   57.51460   15.86720
Zr    -1.47983   55.45023   34.90971
C     14.87571   40.85892    5.23090
H     15.61476   40.56739    5.98143
H     18.76507   55.38427   17.39770
O     -3.10063   54.84123   33.54993
O     -2.34656   52.94504   32.54570
C     14.34629   42.16227    5.27089
C      2.72381   48.40723   12.27919
H     15.77941   52.56040   19.94393
O     10.88264   37.54246   36.92294
C     11.74662   54.15453   21.95122
O      1.55760   53.64578   36.37429
C     -3.17077   53.91562   32.67312
H     12.41440   54.25656   21.09873
C     16.47597   54.45286   20.68665
O     -0.55835   54.87432   36.93920
C     17.55606   54.55690   19.67708
C     16.34855   55.44323   21.67088
H     17.02154   56.30311   21.63615
C     17.60742   54.49494   32.62844
O      9.46715   39.71421   33.58688
O      8.22471   38.11716   32.54752
C      7.06830   43.07856   28.64306
C      7.27421   42.71285   27.30285
C      8.78339   41.58282   31.66128
H      9.52335   41.83177   32.42603
C      6.14560   44.57254   30.45254
H      6.37742   43.93546   31.30298
C      8.20867   40.30447   31.68216
C      8.65337   39.31489   32.68725
C      7.27918   39.92922   30.70224
H      6.86195   38.92022   30.73610
C      6.45122   44.26282   29.07581
C      6.91567   40.83497   29.71304
H      6.17814   40.56927   28.95169
C      7.48511   42.11988   29.68597
C      8.42506   42.48464   30.66489
H      8.87666   43.47875   30.61870
C      7.99819   41.53701   26.88257
H      8.46934   40.82156   27.55288
C     16.37118   55.41852   30.67465
O      9.42432   37.18282   34.91997
C     12.16804   54.04823   23.32863
O      2.87353   55.24377   34.93698
C     15.38574   55.31376   22.66559
H     15.26145   56.08734   23.42746
O     -0.95616   53.48636   34.88855
O     23.85888   57.12743   18.86422
O     21.92329   57.26560   20.05538
O      0.48828   55.96260   34.93286
C     14.54350   54.18827   22.69915
O     12.29753   37.19436   34.87512
O      0.83499   51.75416   34.88529
C     13.40838   42.54133    4.29167
H      2.10548   47.87701   11.55060
H      8.46447   40.82685   10.12690
C     14.68319   53.19438   21.71344
H     14.03816   52.31314   21.75654
C     15.30577   54.02691   25.51150
H     16.15956   53.96392   24.84027
O      4.41013   53.54712   33.52246
O      3.54812   55.28138   32.32519
C      8.62638   54.05605   28.64358
C      8.20560   54.06026   27.30357
C      6.40923   53.20115   31.58919
H      6.25076   52.41520   32.33204
C     10.37892   54.14518   30.45034
H      9.70723   54.23964   31.30079
C      5.55073   54.30782   31.59581
C      4.42698   54.38049   32.55715
C      5.71659   55.33933   30.66070
H      5.04505   56.19998   30.70698
C      9.96083   54.03185   29.07401
C      6.72697   55.25476   29.71119
H      6.88070   56.05413   28.98210
C      7.57618   54.13554   29.67959
C      7.41558   53.11364   30.63062
H      8.07743   52.24492   30.58912
C      6.82578   54.00539   26.88381
H      5.97166   53.94623   27.55445
C      4.11585   48.21934   12.25214
C     -3.18990   53.87874   37.11637
C      4.92642   48.86466   13.20048
H     12.98146   43.54681    4.33031
C     13.84216   41.58746    8.09078
C     23.14669   57.56980   19.82756
H     17.05676   56.26843   30.70079
H     13.35857   40.88034    7.42009
H      6.00819   48.71445   13.15993
C     17.26024   47.33507    6.32863
C     17.47592   47.69805    7.67084
C     17.66717   49.62244    3.32086
H     17.06667   50.13678    2.56591
C     16.43709   45.77828    4.52871
H     16.85975   46.30801    3.67782
C     19.05806   49.80450    3.30520
O     25.13444   54.81472   36.32995
O      4.40413   53.51835   36.31111
H     19.89249   47.84973   11.54527
O     12.24755   39.74749   18.80254
O     13.47860   38.14141   19.83703
O      9.52448   32.56818   36.32025
O      8.46266   34.18511   37.52038
C     14.80014   43.10525   23.74938
C     14.59237   42.74346   25.09345
C     13.01728   41.63813   20.72654
H     12.27758   41.91402   19.97028
C     15.75290   44.59121   21.95314
H     15.50059   43.96398   21.10085
C      8.78901   32.96971   37.28456
C     13.54761   40.33942   20.69819
C     13.06709   39.34657   19.69766
C     14.48031   39.95330   21.67287
H     14.87565   38.93521   21.64269
C     15.44751   44.28155   23.33000
C     14.88057   40.85363   22.65688
O      3.53501   55.24206   37.52020
H     15.61962   40.56210   23.40742
Zr    12.55884   36.14786   15.67936
O     14.72597   36.18273   16.21532
C     14.35116   42.15696   22.69687
C     13.41325   42.53604   21.71765
H     12.98633   43.54153   21.75629
C     13.84702   41.58218   25.51677
H     13.36344   40.87505   24.84608
O      3.06392   51.24640   18.86199
O     12.01733   36.17303   13.59138
Zr    -0.21151   52.71206   15.69424
O      1.13758   51.16335   20.07547
C      4.70423   47.34852   23.76248
C      4.49612   47.71441   25.10128
C      4.35302   49.68888   20.80650
O     12.85419   34.77192   17.45190
H      4.95885   50.21109   20.06136
C      5.48004   45.77803   21.95858
H      5.06314   46.31692   21.11048
C      2.96662   49.88849   20.79678
C      2.35003   50.83091   19.83480
C      2.15104   49.23515   21.73132
H      1.07066   49.39071   21.68116
C      5.38130   46.19672   23.33663
C      2.72320   48.40246   22.68510
H      2.10202   47.87408   23.41251
C      4.11614   48.21969   22.72280
C      4.92541   48.86149   21.76959
H      6.00762   48.71497   21.81069
C      3.86421   48.94184   25.52153
H      3.49258   49.71257   24.85002
C     17.88863   48.18929   12.26995
C      3.86157   48.94599    9.46404
C     19.85180   49.17312    4.27399
H     20.93201   49.33474    4.25041
C     16.55474   46.19340    5.90680
C     19.26236   48.36994    5.24580
O     14.71997   36.12270   36.10759
H     19.87608   47.86311    5.99476
C     17.86720   48.19155    5.27874
C     17.07749   48.82619    4.30161
H     15.99224   48.70049    4.33575
C     18.12348   48.91858    8.09051
H     18.49937   49.68678    7.41816
H      3.49200   49.71616   10.13677
C     25.14505   53.98404   37.29897
N      5.97013   45.27105    6.73669
N     15.94261   45.27202    6.73383
Zr    22.24040   52.69432   19.28833
H      9.70236   54.24493   13.87481
C      9.95596   54.03714   11.64803
O     -1.31549   50.84495   16.21562
H      9.51793   41.86256    2.54015
C      6.13511   44.58570    4.53075
C      6.72211   55.26005   12.28521
N     11.06485   53.98456    6.73324
C      4.69937   47.35381    6.33649
C      4.49127   47.71971    7.67530
H      6.87584   56.05941   11.55612
O     23.27995   50.79134   18.78080
Zr    22.29018   52.58726   15.77695
O      6.95730   36.13458   16.28550
O     23.32742   50.79100   16.32337
O     22.06844   53.05029   13.60648
N     13.09675   54.11117   26.19318
O     21.94037   53.16742   21.36446
Zr    10.83086   33.68008   34.90348
C      5.54587   54.31311   14.16983
C     14.87889   40.86176   12.28835
H      6.36668   43.94914    3.67962
O     20.17374   53.53405   36.92803
Zr    20.58194   55.67015   15.66264
O     19.49767   57.55353   16.15977
O     20.83023   55.16757   13.57746
O     -1.75909   57.16961   18.84658
O      0.26746   57.44011   19.84432
Zr    20.50024   55.76383   19.17444
O     19.50142   57.57706   18.61519
O      0.01994   53.19172   13.60994
O     10.86673   35.09703   36.36421
O     20.77135   55.32982   21.34855
C      4.34816   49.69416    3.38051
O     19.50629   57.57178   36.04118
H      4.95399   50.21638    2.63538
C     -0.98265   57.68551   19.71962
C      7.57132   54.14083   12.25361
C      5.47519   45.78332    4.53260
C      7.41072   53.11893   13.20463
O     17.65945   53.58650   16.09239
O     12.85906   34.76662   34.87789
O     10.81093   35.09530   16.00637
H      5.05828   46.32221    3.68450
O     18.44610   55.45140   15.05245
O      8.81884   34.75962   34.92333
C      2.96174   49.89377    3.37080
C      2.14617   49.24045    4.30535
Zr     9.11423   36.14920   19.26302
O      8.81398   34.76491   17.49734
O      6.94954   36.16677   18.74331
O      9.64527   36.18706   21.34245
C     13.49390   54.09182   11.21007
C     13.91786   54.09124    9.87074
C     15.65287   53.30583   14.21020
N     13.09187   54.11646    8.76719
Zr     1.52931   55.68967   19.27522
O      2.61632   57.56763   18.75982
O      1.22962   55.25255   21.36147
Zr    12.64205   36.17016   19.19577
H     15.80095   52.53515   14.97066
O     12.10616   36.15606   21.37249
H      1.06579   49.39600    4.25518
O     25.17552   54.76058   33.56713
N     11.05804   53.98009   10.82216
Zr    -0.26253   52.65312   19.20201
O     -1.27882   50.83645   18.67397
O      0.01814   53.11184   21.37752
N     15.94798   45.27789   10.82702
O     24.30820   53.03167   32.36382
O     21.62548   56.62532   34.85647
Zr     9.04173   36.15625   33.17912
H     16.01789   48.71694   13.20871
O      9.56864   36.13926   31.00910
Zr     1.56039   55.75878   33.19261
O      2.64090   57.53869   33.72632
O      1.30491   55.28596   31.01812
O     23.59571   53.09692   34.95899
C     23.18346   57.50508   32.50352
O     20.16886   53.53934   19.50204
Zr    12.56371   36.14257   33.10534
O     14.73083   36.17744   33.64130
O     12.02220   36.16773   31.01736
Zr    -0.20664   52.70677   33.12022
O     -1.31062   50.83966   33.64160
O      0.02481   53.18643   31.03592
Zr    10.85589   38.63565   17.47095
C      5.37644   46.20200    5.91064
Zr     2.78221   52.95911   17.48294
O     22.29806   54.73673   18.94420
O     19.80812   54.91138   34.86143
Zr    -1.48470   55.45552   17.48372
N      4.88580   46.98154   26.20237
O     22.35298   54.66243   33.43868
Zr    22.24526   52.68903   36.71430
O     20.23683   53.44632   32.87174
N     15.03204   43.44887   26.19806
C     18.12786   48.91789    9.45945
O     10.87778   37.54775   19.49696
H     18.50813   49.68572   10.12967
O      1.55274   53.65107   18.94830
O     23.28481   50.78605   36.20679
O     21.94523   53.16213   38.79044
O     -0.56321   54.87961   19.51322
H     22.80396   53.29591   21.81968
H     21.31833   56.02525   21.77965
O     -0.52496   54.92458   32.88257
O     14.71511   36.12799   18.68160
O     10.81824   37.53275   32.87018
O      1.58234   53.68717   33.44440
O      9.41945   37.18811   17.49398
H     22.84579   55.08062   19.87527
O      2.86867   55.24906   17.51099
H     24.54965   52.57787   17.55860
H     10.88853   34.44826   37.29384
O     -0.96103   53.49165   17.46256
H     13.78815   34.19128   34.86216
H     22.86183   49.97158   33.46177
O      0.48342   55.96790   17.50687
H     22.77234   50.00659   19.08814
O     12.29267   37.19965   17.44913
O      0.83013   51.75946   17.45930
N      5.97499   45.26577   24.16267
N     15.94747   45.26673   24.15982
N     11.06972   53.97927   24.15923
H     21.07305   51.27465   17.54677
O     24.25890   53.09186   37.53636
O     21.20216   52.40533   17.51403
C      2.71832   48.40777    5.25913
O      6.96217   36.12930   33.71147
C      4.42212   54.38576   15.13117
N     11.06292   53.97480   28.24814
N     15.95284   45.27261   28.25300
N      5.98055   45.26091   28.25111
N      6.84979   43.42662   26.20133
H      2.09714   47.87937    5.98652
N      9.03478   54.08523   26.20190
C      4.11128   48.22498    5.29682
C      5.71173   55.34461   13.23472
C     11.74254   54.16245   13.02279
H     12.41262   54.26838   13.87287
C      8.21675   40.32330    3.28423
H     18.56223   57.58493   36.31621
O     20.77621   55.32452   38.77453
C      4.92055   48.86676    4.34362
C     16.50062   54.42224   14.21948
N     17.08612   46.96621   26.20317
H     10.15558   54.11753   26.15989
H      6.54332   44.31159   26.14865
H      5.53958   46.19518   26.12952
H     15.69728   44.33298   26.12715
N      5.97568   45.26618   10.82511
C     17.60256   54.50022   15.20246
Zr    10.82600   33.68538   17.47750
C     16.36632   55.42381   13.24865
H     17.05190   56.27371   13.27481
H     19.69976   53.29090   37.88245
C      4.42105   54.35142   37.27878
H      6.00277   48.72025    4.38473
C      3.85937   48.94712    8.09554
C      7.28660   39.94439    4.26185
H      6.87575   38.93331    4.22891
O      4.40527   53.55241   16.09648
C     12.15998   54.05385   11.64480
H      3.48772   49.71787    7.42403
C      6.44081   44.27552    5.90805
C      6.91609   40.84849    5.25090
H      6.17885   40.57730    6.01044
C     15.38275   55.31145   12.27417
H     15.24959   56.08825   11.51725
C     14.53457   54.19120   12.25170
C     14.67652   53.18931   13.22679
N      6.84494   43.43193    8.77537
H     14.02208   52.31512   13.18525
O     21.62061   56.63060   17.43047
O     22.34811   54.66772   16.01270
C     15.29915   54.03107    9.45411
H     16.15183   53.96652   10.12649
O     20.23196   53.45161   15.44576
C     12.16484   54.04857   29.07077
C     25.18227   53.93809   32.59062
N      9.02991   54.09051    8.77591
C     15.38762   55.30618   29.70015
H     15.25445   56.08296   28.94323
C     14.53944   54.18594   29.67769
C     14.68137   53.18402   30.65277
O     23.59085   53.10221   17.53300
H     14.02695   52.30983   30.61123
O     25.12958   54.82004   18.90396
O     24.25403   53.09715   20.11037
C      7.47910   42.13646    5.28314
O     19.80328   54.91669   17.43544
O     25.17066   54.76585   16.14117
O     24.30334   53.03695   14.93784
C      8.41490   42.50702    4.30112
C     15.30403   54.02578   26.88008
H      5.04023   56.20531   13.28100
O     12.19479   39.72400   16.08325
C     25.14020   53.98933   19.87295
C     25.17739   53.94334   15.16467
H     -0.97861   55.20751   14.49932
H      0.65766   52.56848   13.19140
H      2.16381   55.02437   13.20371
H      2.50393   53.15235   15.36157
H     12.42447   35.32187   39.22619
