# Supplementary material for: Charge Transfer and Recombination Pathways through Fullerene Guests in Porphyrin-Based MOFs
Source: J Phys Chem C Nanomater Interfaces. 2025 Apr 23;129(17):8215–27. doi: 10.1021/acs.jpcc.5c00161 (PMC12333347; doi:10.1021/acs.jpcc.5c00161)
Supplement: Supplementary file 2 [file jp5c00161_si_002.zip › geometries/GFN2-xTB_optimized_fixed_MOF/both_positions_explicit_DMF/only_dmf/coord.xyz]

12
energy: -2104.293182121135 gnorm: 0.000843638208 xtb: 6.7.0 (a73499f)
H     12.39921   50.58719   21.41617
H     13.78212   49.94855   22.34561
H     13.79948   49.88666   20.56075
H     12.70619   46.47730   21.53697
H     13.93581   47.33055   20.58831
H     13.99208   47.36911   22.36359
C     11.15378   48.49313   21.48584
O     10.41580   49.45158   21.45173
N     12.49758   48.54200   21.49390
H     10.77557   47.45707   21.55799
C     13.16893   49.81666   21.44970
C     13.32753   47.36961   21.49618
