# Supplementary material for: Charge Transfer and Recombination Pathways through Fullerene Guests in Porphyrin-Based MOFs
Source: J Phys Chem C Nanomater Interfaces. 2025 Apr 23;129(17):8215–27. doi: 10.1021/acs.jpcc.5c00161 (PMC12333347; doi:10.1021/acs.jpcc.5c00161)
Supplement: Supplementary file 2 [file jp5c00161_si_002.zip › geometries/GFN2-xTB_optimized_fixed_MOF/both_positions_explicit_dioxine/complex/coord.xyz]

1076
 energy: -2108.060229599654 gnorm: 0.001469115957 xtb: 6.7.0 (a73499f)
C           13.38022000080615       31.92562000043699       38.22598999932438
H           13.23591000031558       32.26951999996647       39.24665000035611
H           13.29779000013617       32.26498999987283       13.13429999856608
H           14.43879000002027       31.78085000004474       14.37910999998694
H           12.84694999996820       30.99577999991370       14.31938999987665
H           24.87761999966736       58.54658999991171       20.63164000002062
H            7.16140000003376       31.78663000005050       14.39778999997276
C           -4.34495999981059       53.94382000075784       20.66833000029635
H           -3.91978999990371       53.96153999994695       30.69110999987085
H           -3.94010000001232       53.89597999998328       21.67613999988422
H            7.16384999952625       31.79118000009309       31.81613000008121
C            8.21931999938328       31.91641000035821       14.18100999975635
H            8.30877999979742       32.25165000000826       13.15170999998141
H            8.38218999937625       32.24109999988289       21.82604999955776
C           -1.57310999957811       58.67236000015053       31.70951000005277
H           -1.34140999994487       58.33268000035434       30.70292999979825
H           27.02647000115369       53.21497999975522       14.41991000030101
H           -1.33201999973223       58.39685999984538       39.11329000031348
C           -1.57905999964049       58.69019999970978       38.09626999979599
H           -1.12732000019106       59.66210999986939       37.91367000007745
C           13.38271000042364       31.92709999996252       14.16320999866584
H           24.89298999970516       58.57798000029405       31.77557999996802
C           -4.32610999998625       53.96886999848471       31.69970999977123
H           -4.97854999987314       53.07723000195228       37.95633000015817
C           26.32446000196393       54.05229999880429       38.24549000043661
H           -4.93580999989249       53.07678999951907       31.81532999985287
C           23.80080999998893       58.55716999913692       20.76925999950040
C            8.24074999993094       31.91842000128101       38.22413999820195
H            7.16773000049750       31.84415999994607       38.06402999992504
H           23.63600000001916       58.23460000009305       30.54485000003874
H           23.52986000009909       58.32082999999523       21.79419999952510
H           24.88625000122154       58.59716000013745       14.36775000006745
C           -1.58697000024905       58.68259999963300       20.68111999931748
H            2.51717000121128       50.54101999964946        2.63112999995456
H           -1.11055999995224       59.64923000011245       20.53973000004896
H           -1.11897999999985       59.65138000047718       31.83890999965944
H           23.67005999991670       58.19937000011605       13.11475999997285
C           26.34139999909679       54.03677999901657       31.62134999582704
H           25.97641999997236       53.93508999983805       30.60317000016682
H           -4.92178000028019       54.85952999997518       31.87226999987615
H           26.92164999964905       53.15315999974357       38.11512999988233
H           25.96723999992454       54.06584000021395       39.27166999946554
C           26.32400000371938       54.04803999968283       20.81448999772988
C           26.34247000235561       54.03213000000255       14.20145000126249
H            8.73952999999354       30.97247000025192       31.76258000003784
H           17.21608000009403       54.55900000008988        2.48729000011968
C           13.37582999981495       31.92857999908263       20.79781000040035
H           25.98688999982016       53.90401999989092       13.18286999978573
H           13.28704999999164       32.26299999961764       30.55778000008867
H           13.25135000000721       32.27765000006546       21.81913999997597
H           26.93818000065604       53.16686999999659       20.64409999990273
H           25.97456000001594       54.01340000000121       21.84262000071194
H            8.72134999982717       30.96738999874269       20.61165999997075
H            8.74097999943851       30.97720000014765       14.33762999959031
H           27.02011000011481       53.20948000015514       31.81529999982181
H           -3.93996999979057       53.92307999973608       13.26868999827344
H           -4.91732000029920       54.85369000010093       20.51863999996007
H           -4.92075000002854       54.86676000074311       14.43321000004387
C           23.80165000035199       58.56245000260557       38.18711999972241
H           -2.65673000008370       58.76158000010486       20.51631000008287
H           23.51145999998430       58.35139000000805       39.21228999976113
C            8.22353999921343       31.91432000016512       31.60458000006021
H            8.31940000019829       32.25131000003476       30.57648999954789
H            8.39896999997443       32.23285999994382       39.25231000026711
C           -1.58040000042225       58.67062999935617       14.27820000024431
H           -1.35425000011584       58.32049999888574       13.27379000034345
H           -1.37122999999191       58.35360000034505       21.69459000000051
C           13.38582000079830       31.92507000014849       31.58538999997370
H           14.44877999990669       31.79976999997811       38.06823000024427
H           14.44542999981389       31.78869999991041       31.78949000012629
C           -4.33699000008244       53.96482000047359       14.28006999951964
H           -4.97986999927759       53.07300000090326       20.52601999995926
H           -2.65220999837292       58.73267000020070       14.43722999996653
H           -4.95775999993540       53.08465000064562       14.42685000000344
H           12.86919999903148       30.98384999995716       38.05206999970741
C           -4.33869999991890       53.94473000030442       38.09582999933055
H           -3.93328000012696       53.89822999979375       39.10350000003152
H           12.85892999993347       30.98995000027197       31.74747000016253
H           12.85079999981819       30.99255999997682       20.63415000035354
H           14.44001999921112       31.78706000008668       20.62406999991635
H           26.92456999748711       54.93072999928985       38.02919999991717
H           19.51492999983515       50.42588999752250        2.55180000024952
H           26.86490000049897       54.97757000000443       31.76201999981279
H           26.90642000004757       54.94458000104481       20.62655000066272
H           26.85831000049344       54.97947000001763       14.32521999953568
C            8.23821999990170       31.92144000002160       20.79754000069074
C           23.82771000062457       58.50935000074883       14.14440000158153
H            7.16796999932395       31.83295999980179       20.62633999999746
H           23.41411999947534       59.54830000017040       20.54316999981116
H           23.33792999996465       59.47088999994993       14.27779000001198
C           23.82784999934170       58.51347999920631       31.57727000054253
H            4.75353000004653       54.35672000007906        2.64788000008716
H           23.42988999991944       59.55294999915331       37.93354999998859
H           23.36066000029992       59.48030999987734       31.74964999991529
H           -2.65372000016214       58.74518000030238       37.95475999911385
H           -2.64560000029564       58.73182999992526       31.86459999983068
H           -1.12387999998825       59.64988000033664       14.39611000015518
H           -4.90646000007800       54.85739999975792       37.94445999955818
H           24.88040999979571       58.53917999997546       38.06713999954589
H            8.71132000031441       30.95975999841426       38.03072000050501
H           13.23409999967881       39.64631000393918        2.51110999986173
H            8.50435999846045       39.62224000012445        2.51636999946391
H           15.88622999991479       53.54852999996721       37.98721999997932
H           17.99767000007146       49.65190000005296       37.93085999998884
H           19.54271000003181       48.76486999988619       38.01979000013179
H            8.32960000000939       40.04438999999311       39.09042999981115
C           13.60519999775161       40.37145000010070       38.09224000011765
H           14.67034000003087       40.50425000006259       37.92053999996038
H            7.11336000005087       40.51982999999024       37.91678000004463
C            2.99768000033149       49.83801000064845       38.21060000194777
C           16.40558999141970       54.49740000053252       38.07504000012529
H           16.79122999981189       54.64755999969469       39.07990000001015
H           15.72192000003214       55.31397000002252       37.85517000003706
C           19.06134000005571       49.73278999924455       38.13010000112302
H            5.29281000021319       54.43590999998562       39.23155000014384
H           19.24155000001743       50.07723000013152       39.14541999997926
H            4.06966999944653       49.80316000010192       38.04348000002683
C            5.61799999938974       54.30774000060007       38.20310999879413
H            6.16115000004006       53.37746000004189       38.07042000003344
H            6.26495999986247       55.14586999989672       37.95270000006276
H            8.70642000004892       41.31850000016950       37.88767000005549
H           13.08615999964690       41.31508000042083       37.95755000013251
H           13.47699000000997       39.99326000004037       39.10315999974041
H            2.76622999994025       50.11410000013430       39.23552999918599
H            2.56494000023385       48.85771999891485       38.02533999994851
C            8.18173000052255       40.38577999998365       38.06854000008818
H           15.62318000020824       40.58093999986707       11.53910000003621
C            7.99280999980619       41.54435000051722        8.08812000147721
O           23.33227999958934       50.78570999990501       33.74934999993348
H            8.46344000041878       40.83144999764779        7.41439000040452
H            0.57239000025331       52.41113000058294       39.23129000217907
H            2.10797999955278       53.29843999988988       37.30236000008291
H            0.85900999999660       50.66105999987174       34.86985999988019
H           -2.21968999940491       50.84279000001401       36.37144999994357
O           21.96289999969630       57.19139999898344       14.83253999960515
H           -2.00044999979551       53.02898000040006       34.86065999996912
C           19.73270999990170       50.67466000038470       15.25184999948717
C           19.88298999990571       49.14628000063897       13.27733999992715
H            3.83811000005006       55.75862999998547       34.95392999997021
O            9.51961999970325       32.57345999975914       18.89425999970664
H            2.11611999985735       58.36082999944821       36.45984000013614
H            0.37516000017529       57.09635999982608       34.95818999999968
C           14.35044999990858       42.16510999974473       12.26379000209977
C           15.75307000009068       44.59685000003055       13.02800000000185
H           15.49910000007621       43.96864999970845       13.87896000016104
H           20.96506999997835       49.29502999994560       13.30349000002445
C           13.52120999910775       40.32846999743661       14.21944999964145
H            6.52067000020851       37.00150000080251       36.44143999991374
H            8.50884999973438       37.86194999956693       34.94672000000934
H           10.89577999991123       38.07753000055115       37.87601999992157
H           12.08287000558537       54.18305999977535        8.71287999977610
H           17.10702000031032       50.13380000003955       14.98685999988030
C           16.44552999982080       45.77783000028987       13.02908000031119
C            8.62579999989326       54.06722000001673        6.33379999995249
C            8.20264999883935       54.06940000014931        7.67250000003663
C            6.40734999848699       53.19735000106982        3.38982000003926
H            6.25096000001891       52.40733999978449        2.65058999984675
C           10.37413999991335       54.15154000000501        4.52850999983354
H            9.69979000010726       54.24584000012910        3.68008000000959
C            5.54341000028567       54.29987999935340        3.38038000013713
C            5.71077000615854       55.33699000018080        4.30906999843477
H            5.03501000032048       56.19432000091359        4.26190999983822
C            9.96179999935987       54.04193000000311        5.90762999846587
C            6.72544000017772       55.26106999875876        5.25522999989362
H            6.87877999998924       56.06629999999706        5.97796999984480
C            7.57661000068989       54.14330999996002        5.29441000008099
C            7.41609000017647       53.11726999998840        4.34711000009698
H            8.08064999975849       52.25060999998527        4.38921999999434
C            6.82230999987563       54.01339999990120        8.08953999974239
O           12.16166999961979       32.58265999980351       18.85431999958252
O           13.21057000007616       34.19590000004064       20.07524000005523
H            5.97014999987736       53.95726000014859        7.41612000000660
C           23.15153999928179       57.56450999995877       37.25355000092847
Zr          19.25344999992059       52.94874999922793       34.89890000002813
C           16.56449999983107       46.19685999952299       11.65286000013220
O           22.07330999842933       53.04499999953332       31.03246000001531
H           15.19864000084975       36.94046000084979       36.37034999983388
C           13.02520999774470       39.32662999786168       15.19771000393940
C           12.87333000007714       32.98414999994888       19.83520000126415
C           19.28508999956710       48.35695999967906       12.29904999928952
H           16.56982999984235       46.19314000154571        8.74369999992845
O            9.49756999976337       32.56662999989769       33.50841999949989
O            8.44447000000123       34.18582000009444       32.30108999989103
Zr          23.55239000021479       55.40020999966458       34.91045999799930
C           14.46399000002637       39.94911999896087       13.25286999991161
O           17.61708999993564       53.64782000047178       36.20222999991191
O           18.39120999996710       55.51755999996906       37.24024000014013
C            8.77023999968396       32.97041999966219       32.54021999941145
O            3.54325999979612       55.28667000001252       14.89920999991145
C            8.62151000004912       54.06133999999229       11.21759999997533
O            9.55231999953515       39.68664000017620       36.21166999967844
O            8.24880999987962       38.12465999891756       37.25810999998543
O            8.45778999998627       34.19041000022337       20.09439999919624
H           14.85145000006750       38.92793000031595       13.27292999985459
C            8.20073000035190       54.06554999985732        9.87759000037816
C            6.40436999975271       53.20643999878815       14.16320999938790
H           10.15070000155391       54.12281999987171        8.73384999947777
H            6.53847999909088       44.31685999939861        8.72291000002758
H            5.53472999952553       46.20051999986374        8.70339000016780
H           15.69240000008243       44.33830999976399        8.70115000005439
O           18.97998999838245       51.19917999960663       16.14185000013278
H           -2.25487999956570       50.88906000011487       15.92650000011989
O           20.98803000063156       50.89261000097429       15.11859000025983
C           17.27239000057093       47.33487000065966       11.22521999948331
H            2.17579999989901       58.36480000023067       16.01521000016244
C           17.48210000025056       47.69716000018614        9.88154999994171
C           17.70193999961645       49.61544999953204       14.23045000072319
H           10.80252999999374       38.06800999994953       14.48824000008847
O           13.43350000009290       38.12133999953163       15.04973000006006
O           23.86376999831223       57.12217000029904       36.29019000049421
N           17.08122999970440       46.97150999697688        8.77719000010241
H            6.48492999993637       36.95512999932564       16.02048999976170
C           15.44653000004657       44.29049999994776       11.65102000031532
C           14.80013999929203       43.11775000236140       11.22101000038976
H           16.15667000316206       53.96114999998513       27.55249999945270
H           12.34481000020768       35.35289000075759       30.56816000226149
H            9.24533999985776       35.31528999982536       30.57864000163421
H           10.79226000008997       34.43878999906219       32.50523000041667
H            7.88031000037620       34.19586999972886       17.51515000002023
H            8.07256999985727       52.25025999957488       13.16310999979266
Zr          23.54730999896987       55.40543000046775       17.48404000183508
H            8.85941999565698       43.50439000314541        4.34461000097259
Zr          19.24858000001223       52.95404000020169       17.47291000009835
C            8.68381999986667       39.32246999946931       37.13484999979007
H            9.32926999997610       35.37350000020331       21.79838000029338
H           12.41965999996395       35.32715999975368       21.80019999996934
H           10.88361000003614       34.45352999985992       19.86784000061973
H           13.78328000017259       34.19657000001746       17.43621000004094
O           21.92816999921465       57.26044000004761       37.48138999971985
C           14.58842999997188       42.75301999978814        9.87801999998638
H           15.15885000019023       37.00111999828604       15.88216000006134
H           13.21732999924667       37.86277000227435       17.42158999982840
H            5.96685000008941       53.95161999989882       10.12847000021363
C           13.50190999888366       54.09037999993800        6.32426999925576
H           21.32318999920716       56.01994999946460       39.20564000035466
H           -0.97377999998319       55.20222000247404       31.92531000085704
H            0.66254000042637       52.56318999944131       30.61739999964611
H            2.16867000018136       55.01905999979213       30.62971000008963
H            2.50880999943507       53.14709000006543       32.78754999983806
H           -1.02740000013643       55.13612999994177       20.46891999983771
H            2.09243999945204       55.09929000008295       21.81075999993494
H            0.56751000007625       52.41641999971301       21.80531000047806
H            2.10311999988960       53.30372999979642       19.87637999989652
H            0.85414999999956       50.66633999991386       17.44387999992425
H           -2.22455999997392       50.84807999999085       18.94546000002902
H           -2.24993000072333       50.88376000005793       33.35251000014083
H           -2.00532000022195       53.03426999989128       17.43467999995763
H            3.83324000044548       55.76391999919015       17.52794000010881
H            2.18066999903768       58.35952000145843       33.44116000051881
H            2.11126000029987       58.36612000062030       19.03384999983851
H            0.37030000027386       57.10164999974830       17.53220999998670
H           10.80735999999721       38.06272999985768       31.91413999966983
C           15.63584000147623       53.33166999802788        3.28541000012721
H           15.77454999991654       52.56568999980518        2.51794999978068
C           11.74175000189866       54.15981999959044        4.52523999993788
H           12.40952999996307       54.26184999993735        3.67275000013030
H            6.48981000208157       36.94986000084592       33.44660000297684
H            6.51579999984205       37.00679999832129       19.01546000008951
H           12.34014999997527       35.35816999969969       13.14243999993818
H            9.24046999989887       35.32064999982774       13.15269000021634
H           10.78740000013253       34.44408000002310       15.07921999955641
H            8.50398000064450       37.86724000006931       17.52074000004293
H           10.89091000004913       38.08281000014441       20.45004000009092
C           16.47110999996726       54.45815000071551        3.26067999867315
H            9.33413999992981       35.36818999878555       39.22437999991789
C           13.40514000014974       42.53866000000409       13.23601000012626
Zr           9.03686000019423       36.16153999981062       15.75313999998121
H           12.98249999995616       43.54605000000561       13.20246999997803
O            9.56377000022846       36.14455000026517       13.58311999982396
C           16.34368999971479       55.44850000180585        4.24490000043397
H           17.01667999985176       56.30837999975957        4.21017000001222
H           15.19377000061977       36.94575000014375       18.94437000033883
H           15.16365000021411       36.99579000021836       33.30818999996223
H           13.22218000031369       37.85722999994457       34.84753000000704
C           12.16316999974433       54.05352000015638        5.90264000043670
C           15.38087999991874       55.31905000197408        5.23961000026811
H           15.25658999995405       56.09261999984581        6.00147000000852
C           14.53863000138147       54.19355999892079        5.27317000091844
C           14.67831999937261       53.19966999915140        4.28745999989995
H           14.03328999974428       52.31842999999731        4.33056000007023
C           15.30089999885125       54.03219999978201        8.08551000002321
H           16.15470000013689       53.96921000003720        7.41428000041803
H           22.93762999999916       54.95292000070890       32.51240000013196
O            9.54746000009815       39.69192000001282       18.78567999894248
O            8.24393000003418       38.12995000013569       19.83212999991111
C            7.06571999952874       43.08458000031063       23.75849999988803
C            7.27317000045630       42.71578000133321       25.09738999874257
C            8.78482999994424       41.60192999972386       20.73071000015934
H            9.52280999995410       41.85727000006032       19.96609999976367
C            6.13999000016351       44.58043000038055       21.95669999938752
H            6.37145999997874       43.94385999992387       21.10560999997076
C            8.22145999995857       40.31793999998592       20.71002000058500
C            8.67891999820505       39.32777999986293       19.70888000016729
C            7.29148999973246       39.93937000000685       21.68783000000271
H            6.88058000001409       38.92777999996851       21.65485000001532
C            6.44575000134993       44.27022000020634       23.33411999999799
C            6.92098000028370       40.84326000025555       22.67690999992066
H            6.18368999976747       40.57187999998290       23.43645999987937
C            7.48396999995221       42.13114000018606       22.70912000009613
C            8.41978000006526       42.50172999982060       21.72711999992859
H            8.86433000004321       43.49914000000511       21.77058999996265
C            7.99768000046845       41.53907999970644       25.51411000010071
H            8.46830999998117       40.82616000014677       24.84037999984235
H           21.66077000000031       57.71792999947311       34.82986999992789
O           12.16651999859102       32.57737000009581       36.28030999943086
O           13.21544000024495       34.19060999996709       37.50121999984692
H           18.56413999926094       57.50931999996386       33.29317999992386
H           18.55736000023131       57.59021999998005       18.89022999993487
C           13.92172999986789       54.09175000114192        7.66458999919035
C            8.78415000233453       32.97498999915044       19.85858999934046
C           12.99585999987697       41.62899999951573       14.20901999942985
C           -3.17564000012396       53.92090999985911       15.24713999805750
C           12.87819999959646       32.97888000201466       37.26118000011266
H           12.24938999995349       41.89442000011935       14.96197999995168
O           -3.13227000014582       54.78602000032201       36.21998000147818
O           -2.36104999965369       52.91178999945028       37.25263999990575
C           23.17858000000233       57.51036999990067       15.07753000098239
H           -1.02258000002127       55.13085999948720       37.89495999951646
Zr          20.50510999978484       55.75854000075963       36.60041999998742
C           13.84179999984994       41.59004999990619        9.45947999994723
O           21.20703000036906       52.40004000023944       34.94002000029409
O            9.46227999993661       39.71949000019122       16.16087999939462
O            8.21983999997210       38.12246000031302       15.12153999991679
C            7.06343999994096       43.08385000131634       11.21708000022263
C            7.26934999862377       42.71811999857623        9.87687000207682
C            8.77851999959737       41.58811000028872       14.23529999983621
O            4.39926000001184       53.52363000018676       18.88513000026967
O            3.53014000001436       55.24736000054479       20.09421999998882
C            8.63066999902311       54.06192999998955       23.75979000021835
C            8.20752000007914       54.06410999997868       25.09849000046939
C            6.41221000050815       53.19206000009448       20.81580000003417
H            6.25581999987517       52.40204999982236       20.07657000003589
C           10.37900999973781       54.14625000007306       21.95448999984103
H            9.70465999994309       54.24054999999148       21.10606000007643
C            5.54827000004228       54.29458999989276       20.80637000028602
C            4.41617999960682       54.35670000092644       19.85280000070532
C            5.71562999977044       55.33170000023781       21.73504999917012
H            5.03987000010116       56.18903999997472       21.68789000001669
O           10.86186999935917       35.10232000054943       18.93822999966049
Zr           1.55552000041792       55.76406000024770       15.76663000025998
C            9.96666999961899       54.03663999996587       23.33361999983947
C            6.73030000020011       55.25578000004273       22.68121000025677
H            6.88363999996170       56.06102000006446       23.40396000000399
C            7.58146999998198       54.13801999985585       22.72039000037726
O            2.63602999985795       57.54397999963812       16.30033999991175
O            1.30003999187164       55.29125000058661       13.59213999138213
C            7.42094999973606       53.11197999997081       21.77308999873168
H            8.08552000000905       52.24532000001555       21.81519999999805
C            6.82716999975032       54.00811000000095       25.51552000001472
H            5.97501000022452       53.95196999999259       24.84210999994225
H            9.51847999986520       41.83706000019469       15.00005000001282
C            6.14073999974077       44.57782000017028       13.02655999986709
H            6.37255999995294       43.94074000008654       13.87699999994496
H           18.76993999943618       55.37898000005750       34.82368000044740
H           19.69488999989479       53.29618000000993       20.45646999991538
H           22.85066000000803       55.07533999991098       37.30124999986745
O           23.89242999934320       57.06357000281302       33.46927000006612
C            8.20380000011385       40.30975999983946       14.25617999963342
H           12.08774000008629       54.17776999998094       26.13887000001050
O           18.98484999903130       51.19390000001264       33.56791000005369
O           20.99292000004433       50.88729999894684       32.54452999998214
C           17.27727000011251       47.32962000015169       28.65121000005162
C           17.48698000031512       47.69189000017977       27.30752999962257
C           17.70680000072885       49.61017000018203       31.65644000020925
H           17.11187999981190       50.12850999994330       32.41284000004025
C           16.45038999998021       45.77255000073739       30.45506000010145
H           16.87383999986050       46.29979000027838       31.30705000031381
C           19.10029000050289       49.77119000015495       31.67846000168917
C           19.73758000056390       50.66936999967638       32.67783000087385
C           19.88786999989599       49.14099999974508       30.70331000007121
H           20.96993999985417       49.28973999999076       30.72947000000720
C           16.56935999888459       46.19156000309368       29.07883999973089
O           12.25241000075981       39.74220000015951       36.22853000001266
O           13.48345999952710       38.13612000169822       37.26300999988261
H           13.35709000020172       40.88501000021556       10.13126999961255
O            3.07026999989477       51.28220999913430       16.07173999972362
H           24.55450999949381       52.57257999967754       34.98458999999843
H            7.88516000019283       34.19059000020192       34.94112999995833
O            1.13826000115986       51.17811000005145       14.86635000009653
C            4.70415999999536       47.34674000089515       11.21757999938486
H            2.09728999982894       55.09401999999063       39.23674000032084
C           13.07194999981203       39.34129000027936       37.12363000026245
H           22.77721999943912       50.00130000085915       36.51411999930036
H           21.07790999998799       51.26935999976603       34.97274999999394
O           21.96776999968928       57.18611000044414       32.25851999977125
O           -1.72431000170279       57.20586999887399       16.15599000031398
C            4.49417999972123       47.71692000016493        9.87969000064943
C            4.35411999954776       49.70249999937022       14.15323999990096
O           10.81580000053393       35.09000999843128       33.43236000004528
H            4.95830000013865       50.23160000005092       14.89456999991221
H           16.86899999911265       46.30508000006368       13.88106999995763
C            5.48010999989817       45.77652000099357       13.02580999986681
O            0.28951000005503       57.46275999980904       15.12709999992707
C           17.10428999953315       48.83047000019404       13.24596000007949
O           12.12865999929408       32.59226000004996       33.49359000060424
O           -3.13713999965336       54.79131000044592       18.79398999970341
O           -2.36592999987178       52.91709000079854       19.82665000013370
O           -3.10550000020462       54.84651999958227       16.12394000196089
C           19.09541000016362       49.77648999838280       14.25241999886214
O           13.21039000021816       34.19648000063729       32.28763000003136
H            5.06350000003917       46.31432999986968       13.87452999999450
O            3.06877999998988       51.24110999977521       36.28797999882650
O            1.14244000005390       51.15805999994443       37.50145000015725
Zr          20.58681000086258       55.66487000001049       33.08862000014434
C           -3.19477000089044       53.88404000133778       19.69038999977960
O           19.50254000117730       57.54824000000568       33.58575000001568
O           -2.35143000148288       52.95032999838064       15.11971999909361
C            2.96863000029941       49.90589000016200       14.15425000032761
O           20.83510000029601       55.16228000013935       31.00344000032548
O           22.30292000088445       54.73144000065627       36.37018999992605
N            4.88094000094146       46.98675999852988        8.77636000080795
O            9.49270000018504       32.57192000015564       16.08243999962911
O            8.43960000002071       34.19110999986599       14.87510999965074
C            2.35488999987091       50.82560999994721       37.26076000177553
C            8.64850000012522       39.32021000013172       15.26126000039170
C            7.27431999857046       39.93449000034381       13.27625999983948
H            6.24590000006499       52.42049000006674       14.90605000045413
C            8.76535999959785       32.97570000021915       15.11427000031100
C           10.37405000112390       54.15047000076499       13.02436000176544
C            6.82095999995664       54.01066000076884        9.45780999228878
O           23.88754999958736       57.06885000006397       16.04330000117562
N           15.02718999978224       43.45417000041835        8.77205999911981
C           -0.95989000512223       57.70745000053174       15.26408999920633
C           14.79528000042853       43.11053999907452        6.32338999981547
C           14.58748999959754       42.74874999812308        7.66746999903944
C           19.28996000010978       48.35166999997642       29.72502999952113
H           19.89736000000401       47.84444000001896       28.97125000003252
O           18.93959999973800       51.24794000010196       18.86106000013212
O           20.94223999991202       50.95975000006166       19.90049000000404
C           17.26510000031096       47.32978000009921       23.75462000027070
C           17.48078000018368       47.69277000010960       25.09684000168334
C           17.67203999983493       49.61715999968909       20.74684000019196
H           17.07153000002906       50.13149000010225       19.99189000003057
C           16.44195999972237       45.77297999979140       21.95469000026375
H           16.86461000001167       46.30272000010595       21.10379999980747
C           19.06292999983211       49.79920999957047       20.73118000000370
C           19.69218000098352       50.72238000019100       19.75022000006120
C           19.85667000021910       49.16783000016530       21.69997000023722
H           20.93688000001766       49.32945000000136       21.67638999995299
C           16.55960999989097       46.18808998905632       23.33277999986321
C           19.26722999996231       48.36465000003089       22.67178000037017
C           13.01241000053046       41.64340999986087        3.30056000000485
H           12.27271000021103       41.91931000010914        2.54429999987757
H           19.88094999998856       47.85782000000751       23.42075000002114
C           17.87207000018248       48.18626000007406       22.70471999992688
C           17.08235000003785       48.82090000001317       21.72758999996967
H           15.99709999997997       48.69519999999650       21.76172999998592
C           18.12834000003723       48.91329999996609       25.51650000019489
H           18.50423000003093       49.68149000014145       24.84414999992230
O           -0.52982999699969       54.92986999771475       15.45658999841983
C           15.74804999980218       44.59649000006868        4.52715999961853
O           10.81336999987012       37.53803999988531       15.44420000041858
O            1.57746999906588       53.69245000081091       16.01841999921475
C            2.35275999991470       50.85474000142332       15.10651000022606
H           15.49572999993101       43.96926000024038        3.67487000023542
H           22.85697000000540       49.97685000009694       16.03579000021396
O           -1.71943999937981       57.20058000014465       33.58196000080081
O            0.29437999769143       57.45747000049394       32.55308000009442
C           17.56092000006693       54.55158999983187       37.10307000022669
C           17.89350000005249       48.18401000069432       29.69592000018383
C           17.10914999991586       48.82519000114961       30.67193000006267
H           16.02274999992902       48.71165000006587       30.63468999993924
C           18.13273000075384       48.91260000077456       26.88542000030261
C           -0.95502999748205       57.70216000168574       32.69005999825966
C           13.54273999972625       40.34471999907908        3.27221000039483
H           18.51298999999914       49.68042999983674       27.55564999997907
H            6.85708999993884       38.92550999820033       13.31012000006777
O           -1.75422000026367       57.16433000013996       36.27256000022675
O            0.27231999985071       57.43483000000209       37.27029999998940
C            6.44635999967313       44.26809999999826       11.64982000112510
C            6.91081000018943       40.84025000020136       12.28704999965241
H            6.17327999992989       40.57456000004907       11.52570999986266
H           16.57470000066978       46.18783000027379       26.16968999999040
C            7.48024999949744       42.12516999895703       12.25999000021049
C           -0.97778000522758       57.68025000236025       37.14560000014094
C            8.42018999969656       42.48991999945555       13.23891000080287
C           14.47543999843785       39.95859999984580        4.24689000074224
H           22.80882001042875       53.29062000002936       39.24566000005854
Zr          22.29505000028647       52.58196999947394       33.20293000057590
O           18.94447000000081       51.24265000159758       36.28705000028221
O           20.94712000034512       50.95446000045376       37.32646999968006
C            2.15209000024942       49.25090999919653       13.22205999979330
H            1.07304000008533       49.41717000012801       13.26431999997273
O           17.66431000013878       53.58120999906354       33.51837999910195
O           18.45095000009243       55.44611999856647       32.47842999986302
C           13.49876999863233       54.08653000055995       28.63605999810070
C            7.06082999695324       43.08983999749677        6.33255000004648
C            7.26832999939462       42.72113000049820        7.67134999840240
Zr           9.11910000034756       36.14392000037399       36.68900000001153
O            6.95440999985083       36.16148999936212       36.16930000004903
O            9.65014000038073       36.18176000033105       38.76843000010067
C            5.38086000273440       46.19689000128317       11.64910000015013
C           12.85902999917165       32.98815000108032       32.52469999903341
C           13.92273000224028       54.08595000021097       27.29671999991818
O           12.19967999930035       39.71873999999903       33.50922999949376
O           13.43831999998728       38.11606000013106       32.47571999999783
C           14.80494000005758       43.11267000063793       28.64703000087788
C           14.59347000012520       42.74780999970252       27.30391999996872
C           13.00072999992816       41.62369000057300       31.63499000019730
O           12.12378000396097       32.59755000002804       16.06759999918108
O           13.20553000035504       34.20177999957109       14.86165000003512
H           12.25425999994694       41.88916999979287       32.38796999998988
C           15.75792999961459       44.59156000057816       30.45398000027485
H           15.50395999997730       43.96337000005408       31.30493999998633
C           13.52608000028263       40.32318000142814       31.64543000047471
C           13.03007999963826       39.32134000019923       32.62369000164973
C           14.46886000043862       39.94383999996857       30.67884999937784
C           12.85417000317234       32.99342999990557       15.09872000414672
H           14.85630999998863       38.92263999995215       30.69891000000250
C           15.45138999967392       44.28522000009810       29.07699999946248
C           14.88375000006570       40.85646000008363       29.71432999978520
H           15.62804000012272       40.57564999989669       28.96507999916058
C           14.35532000023591       42.15982999903682       29.68976999985442
C           13.41000000016817       42.53337999986257       30.66199000051406
H           12.98737000017289       43.54076000025932       30.62844999989647
C           13.84667999926644       41.58475999948701       26.88544999972899
H           13.36195999993647       40.87973000007678       27.55725000005874
O            3.07514000002283       51.27691999866158       33.49772000019983
O            1.14312999969651       51.17282000083009       32.29232999976450
C            4.70902000031321       47.34144999973721       28.64355999995106
C            4.49903000008250       47.71161999959226       27.30567000011410
C            4.35898000000214       49.69719999967521       31.57922000003470
H            4.96316000015788       50.22631000008860       32.32054999996430
C            5.48497000064348       45.77123999949542       30.45179000029756
H            5.06835999980674       46.30903999989616       31.30050999996137
C            2.97350000013303       49.90060000040747       31.58022999953312
C            2.35763000061062       50.84944999965912       32.53250000044125
C            2.15695999953715       49.24562000024461       30.64804000007731
H            1.07791000022839       49.41188000001917       30.69030000001625
C            5.38571999904890       46.19159000014794       29.07508000025280
C            2.72868000032244       48.40193999990350       29.70516999954091
H            2.11035000007794       47.87172000026645       28.97658000010319
C            4.12071000000423       48.21405000038015       29.67812000019896
C            4.93127999959260       48.85936999998899       30.62646000109748
H            6.01305000014656       48.70915999998986       30.58590999999216
C            3.86642999989914       48.94069999936866       26.89002000042796
H            3.49685999998662       49.71086999993827       27.56274999983879
C            8.77996999997073       41.60720999982681        3.30473999559035
Zr           1.53416999979689       55.68437999941661       36.70120000010903
O            2.62118000176505       57.56234999958771       36.18581000014339
O            1.23447999985154       55.24726000081754       38.78744999988765
Zr          12.64690999991277       36.16487000030097       36.62174999965708
C           19.69706000121658       50.71708999843501       37.17619999976959
O           12.11101999718035       36.15079000900022       38.79846999878306
H            8.87178999991200       43.48403999856817       13.19272000006250
C            7.99331999940259       41.54231000058549        9.45660000037244
O           17.61221999990559       53.65311999965809       18.77623999949668
Zr          -0.25767000144185       52.64782999846597       36.62799000226629
O           -1.27395000012336       50.83115999964857       36.09996000012936
O            0.02301000044229       53.10654999920478       38.80349999961217
O           18.38633000031880       55.52284000030239       19.81425999979005
C           13.50679000024934       54.08511999999909       23.75030000090825
C           13.92666000056518       54.08645000001569       25.09055000022082
C           15.65773999773400       53.30053999963160       31.63618000020580
C           15.64070000012561       53.32637999999720       20.71138999962058
H           15.80581000014603       52.52986000033795       32.39663999945404
H           14.87079000017409       38.94050000000687        4.21671000006786
H           19.78619999999592       53.16690000000661       31.91587999987259
H           19.78134000007245       53.17218999996089       14.48990000228146
H           21.38430999994705       55.84421999708002       13.12520000019910
H           22.95192000011409       53.16977000004498       13.18937999997604
C           11.74741000152916       54.15715999997735       30.44876999988506
H           12.41749000180410       54.26308999997658       31.29885000019163
C           16.50548999891463       54.41694999990789       31.64546999982494
H           21.38916999990283       55.83892999937025       30.55119000001999
H           22.95677999986913       53.16448000002962       30.61537000020193
C           15.44265000004807       44.28682998551760        5.90400999921272
Zr          10.86074999991133       38.63035999904093       34.89694000025422
H           22.93276000005456       54.95820000082752       15.08643000007153
Zr           2.78706999972833       52.95381999983520       34.90892999901290
H           21.65589999962338       57.72322000033083       17.40389000010660
H           18.55926999936970       57.51460000002588       15.86719999990870
Zr          -1.47982999975744       55.45023000043105       34.90971000002084
C           14.87571000012358       40.85891999964701        5.23090000054516
H           15.61475999980561       40.56739000006368        5.98143000012489
H           18.76506999990495       55.38426999934934       17.39770000043321
O           -3.10062999948454       54.84123000031506       33.54993000130398
O           -2.34656000125714       52.94504000038569       32.54570000005862
C           14.34628999993529       42.16227000207226        5.27088999970032
C            2.72380999817510       48.40722999898423       12.27919000031470
H           15.77940999951107       52.56040000012138       19.94393000020872
O           10.88264000044445       37.54245999807738       36.92294000051746
C           11.74662000010207       54.15453000002232       21.95122000062839
O            1.55760000010862       53.64577999995969       36.37428999997847
C           -3.17077000037210       53.91561999902276       32.67311999906860
H           12.41439999936329       54.25656000001814       21.09872999999428
C           16.47596999997876       54.45285999980096       20.68665000010125
O           -0.55834999975955       54.87431999982088       36.93919999931773
C           17.55606000000065       54.55689999832521       19.67708000011866
C           16.34855000002928       55.44322999958408       21.67088000087007
H           17.02153999999457       56.30310999998535       21.63614999998219
C           17.60741999976729       54.49493999414069       32.62843999474214
O            9.46714999955934       39.71421000012342       33.58688000031805
O            8.22471000003319       38.11716000079799       32.54751999995252
C            7.06830000026342       43.07855999936337       28.64305999954238
C            7.27420999927776       42.71285000158108       27.30285000011060
C            8.78339000006296       41.58282000166931       31.66128000010821
H            9.52335000009302       41.83177000034281       32.42603000015121
C            6.14559999988065       44.57254000106696       30.45253999998726
H            6.37741999994154       43.93546000000561       31.30297999996572
C            8.20866999950875       40.30447000084163       31.68215999990252
C            8.65336999939352       39.31489000120241       32.68725000039315
C            7.27918000001777       39.92922000011313       30.70224000113946
H            6.86195000001437       38.92022000005891       30.73610000003944
C            6.45121999916350       44.26281999964208       29.07581000044945
C            6.91566999927389       40.83496999972523       29.71304000066688
H            6.17814000004699       40.56927000001157       28.95169000016768
C            7.48511000000716       42.11988000035679       29.68597000019567
C            8.42506000034231       42.48463999886012       30.66488999955675
H            8.87666000016466       43.47874999911414       30.61869999994559
C            7.99819000013088       41.53700999969924       26.88256999983157
H            8.46934000003313       40.82156000011668       27.55287999985045
C           16.37118000102893       55.41852000057908       30.67464999959410
O            9.42432000071536       37.18282000064487       34.91997000082168
C           12.16803999927388       54.04822999996502       23.32862999922213
O            2.87353000014473       55.24376999904166       34.93698000017943
C           15.38574000084527       55.31375999995691       22.66558999989652
H           15.26145000000865       56.08733999995405       23.42745999966209
O           -0.95616000043035       53.48635999903397       34.88854999968456
O           23.85887999986362       57.12743000063333       18.86422000199478
O           21.92329000008240       57.26560000009292       20.05538000008782
O            0.48828000001268       55.96260000016729       34.93285999999327
C           14.54350000011255       54.18827000011184       22.69914999943609
O           12.29752999954573       37.19435999960434       34.87511999986683
O            0.83498999975662       51.75415999951785       34.88529000003085
C           13.40837999982231       42.54132999900488        4.29167000058199
H            2.10548000003505       47.87700999996117       11.55060000013879
H            8.46446999998424       40.82685000067817       10.12690000069982
C           14.68319000024970       53.19437999994386       21.71343999996024
H           14.03816000000584       52.31313999998391       21.75654000005855
C           15.30577000005560       54.02691000019540       25.51149999983174
H           16.15955999998324       53.96391999990939       24.84026999972636
O            4.41013000055319       53.54712000162470       33.52245999978827
O            3.54812000032202       55.28137999999696       32.32518999880825
C            8.62638000043881       54.05604999993770       28.64357999970635
C            8.20559999980303       54.06025999999692       27.30356999956364
C            6.40923000038487       53.20115000081231       31.58918999989368
H            6.25075999998031       52.41520000011004       32.33204000134690
C           10.37891999911248       54.14517999938502       30.45034000065654
H            9.70722999997933       54.23964000000779       31.30079000006202
C            5.55073000153264       54.30782000047861       31.59581000019622
C            4.42698000005298       54.38049000054175       32.55715000102311
C            5.71658999974593       55.33932999972001       30.66070000008181
H            5.04504999997959       56.19997999977227       30.70697999992522
C            9.96083000290245       54.03184999988873       29.07401000223176
C            6.72696999997682       55.25475999964419       29.71118999984605
H            6.88069999992188       56.05412999974510       28.98210000016419
C            7.57617999876761       54.13553999962032       29.67959000000482
C            7.41558000074408       53.11363999993620       30.63062000067091
H            8.07743000000187       52.24492000015793       30.58912000007965
C            6.82577999991525       54.00538999992710       26.88380999966429
H            5.97166000006525       53.94622999997768       27.55445000054857
C            4.11584999931728       48.21934000009445       12.25213999962540
C           -3.18989999956792       53.87873999917194       37.11636999808449
C            4.92642000089122       48.86465999986217       13.20047999803060
H           12.98146000019471       43.54680999964528        4.33031000017362
C           13.84215999891151       41.58746000136059        8.09078000114208
C           23.14668999965667       57.56980000131050       19.82756000111792
H           17.05675999943265       56.26842999983594       30.70079000027761
H           13.35856999980224       40.88034000008299        7.42008999991102
H            6.00819000008807       48.71444999999174       13.15993000002384
C           17.26023999651086       47.33507000011894        6.32862999961411
C           17.47592000134916       47.69804999927882        7.67084000053718
C           17.66716999628106       49.62244000003251        3.32085999889816
H           17.06667000052577       50.13678000010091        2.56591000059716
C           16.43709000068508       45.77827999828922        4.52871000078461
H           16.85975000022140       46.30801000006331        3.67781999981068
C           19.05805999944660       49.80450000059714        3.30520000005641
O           25.13443999961385       54.81472000001624       36.32995000413055
O            4.40412999657350       53.51834999982674       36.31110999770898
H           19.89249000015197       47.84972999999177       11.54526999984857
O           12.24755000058732       39.74748999996858       18.80254000043688
O           13.47860000006968       38.14140999971919       19.83702999971168
O            9.52448000155632       32.56817999252667       36.32024999828955
O            8.46265999968628       34.18511000024421       37.52038000003724
C           14.80013999981897       43.10525000032298       23.74938000020361
C           14.59237000139833       42.74345999952774       25.09344999972411
C           13.01728000003824       41.63812999998908       20.72654000030995
H           12.27757999998115       41.91402000001412       19.97027999986378
C           15.75289999995213       44.59121000008806       21.95313999981305
H           15.50059000010421       43.96397999998384       21.10084999992068
C            8.78900999968753       32.96971000093201       37.28456000032418
C           13.54760999998935       40.33942000000663       20.69818999991262
C           13.06708999980713       39.34656999866579       19.69766000029611
C           14.48031000021240       39.95329999978917       21.67287000008519
H           14.87564999995883       38.93520999993589       21.64268999996533
C           15.44750999966604       44.28155000022458       23.33000000040322
C           14.88057000038643       40.85362999994762       22.65688000002904
O            3.53500999525019       55.24206000224456       37.52019999982370
H           15.61962000021321       40.56210000000191       23.40742000004985
Zr          12.55884000000882       36.14785999983430       15.67936000020212
O           14.72596999975669       36.18272999975649       16.21531999998757
C           14.35116000012807       42.15696000015615       22.69687000011916
C           13.41325000065592       42.53603999989586       21.71765000033942
H           12.98632999968135       43.54153000000520       21.75629000004517
C           13.84702000001312       41.58218000005284       25.51676999968716
H           13.36343999998302       40.87505000005628       24.84607999993902
O            3.06391999991871       51.24640000026531       18.86198999925817
O           12.01733000010181       36.17303000039205       13.59138000021234
Zr          -0.21150999971239       52.71206000026226       15.69423999996040
O            1.13757999996721       51.16335000010884       20.07546999990976
C            4.70422999994401       47.34852000048487       23.76248000030895
C            4.49611999945142       47.71441000099694       25.10127999931186
C            4.35302000007590       49.68887999963871       20.80650000012035
O           12.85418999966350       34.77192000017442       17.45190000073473
H            4.95884999997415       50.21109000001761       20.06135999986994
C            5.48004000000536       45.77803000016009       21.95858000016692
H            5.06314000000607       46.31691999999828       21.11048000002047
C            2.96661999991293       49.88849000032771       20.79677999987365
C            2.35003000009437       50.83090999986948       19.83479999973723
C            2.15103999995628       49.23515000048305       21.73131999971999
H            1.07065999992791       49.39070999984393       21.68116000033582
C            5.38130000036963       46.19671999997885       23.33662999982381
C            2.72319999993686       48.40246000026456       22.68510000061702
H            2.10202000008828       47.87408000000740       23.41251000024362
C            4.11614000007175       48.21969000007994       22.72280000013096
C            4.92541000002346       48.86149000014893       21.76959000103666
H            6.00761999997933       48.71497000011642       21.81069000000735
C            3.86421000007862       48.94184000017800       25.52153000024271
H            3.49257999994012       49.71257000001869       24.85001999980246
C           17.88862999461828       48.18929000275299       12.26994999871963
C            3.86157000027096       48.94599000010736        9.46403999984676
C           19.85180000030012       49.17312000039664        4.27398999997844
H           20.93201000033595       49.33474000012716        4.25040999992285
C           16.55473999902420       46.19339999861361        5.90680000049462
C           19.26236000011378       48.36993999908402        5.24580000013779
O           14.71997000060648       36.12270000097249       36.10759000010076
H           19.87608000003114       47.86310999969071        5.99475999988659
C           17.86719999989923       48.19155000000903        5.27874000417537
C           17.07748999980420       48.82619000179404        4.30160999774961
H           15.99224000041667       48.70049000017729        4.33575000018278
C           18.12348000176059       48.91858000089720        8.09051000051336
H           18.49936999967501       49.68677999995342        7.41815999935521
H            3.49200000022387       49.71616000100695       10.13676999953054
C           25.14504999837005       53.98404000326046       37.29897000583656
N            5.97012999996373       45.27104999109741        6.73668999662070
N           15.94261000169332       45.27201999966778        6.73382999982439
Zr          22.24039999987501       52.69432000082109       19.28832999952657
H            9.70236000040777       54.24493000017635       13.87480999929325
C            9.95596000170275       54.03714000035401       11.64802999962285
O           -1.31549000035512       50.84495000001586       16.21561999990518
H            9.51793000100186       41.86256000012198        2.54015000104717
C            6.13510999927452       44.58570000085567        4.53075000052438
C            6.72211000271976       55.26005000037088       12.28520999992588
N           11.06484999936413       53.98456000009243        6.73323999967706
C            4.69936999918169       47.35380999947930        6.33649000010170
C            4.49127000009759       47.71971000013754        7.67529999990523
H            6.87583999957271       56.05940999984946       11.55611999981105
O           23.27995000012144       50.79133999974427       18.78080000032551
Zr          22.29017999949640       52.58725999985037       15.77695000028424
O            6.95729999993169       36.13458000026179       16.28550000006419
O           23.32741999988597       50.79099999839319       16.32336999993266
O           22.06844000016536       53.05029000004694       13.60647999997765
N           13.09675000133752       54.11117000009050       26.19318000191346
O           21.94036999974551       53.16742000028071       21.36446000013618
Zr          10.83085999942531       33.68007999989289       34.90347999985152
C            5.54587000092694       54.31310999983242       14.16983000098459
C           14.87888999951778       40.86175999928165       12.28834999820691
H            6.36667999961060       43.94914000052647        3.67961999939343
O           20.17373999868078       53.53405000016691       36.92803000061117
Zr          20.58193999897146       55.67014999983200       15.66263999983282
O           19.49766999836076       57.55353000078586       16.15977000000857
O           20.83023000021753       55.16756999979267       13.57745999978312
O           -1.75908999986340       57.16961000027408       18.84658000039342
O            0.26746000226737       57.44011000002894       19.84432000059583
Zr          20.50023999997972       55.76382999902236       19.17443999980176
O           19.50141999991632       57.57706000007783       18.61518999990781
O            0.01993999886932       53.19171999986141       13.60994000113916
O           10.86672999942330       35.09702999894871       36.36420999843894
O           20.77134999946969       55.32982000060407       21.34855000059286
C            4.34815999964410       49.69416000118292        3.38050999988648
O           19.50629000279404       57.57178000036257       36.04117999933904
H            4.95399000009317       50.21637999993410        2.63538000027468
C           -0.98264999883677       57.68550999950011       19.71961999945872
C            7.57132000036264       54.14082999923679       12.25360999966606
C            5.47518999543013       45.78332000457968        4.53260000009177
C            7.41071999997459       53.11892999963229       13.20462999977227
O           17.65944999978304       53.58649999911080       16.09238999932341
O           12.85906000210508       34.76662000652085       34.87789000043234
O           10.81093000109125       35.09529999980885       16.00637000390195
H            5.05827999997933       46.32220999999066        3.68449999967880
O           18.44610000365687       55.45139999961970       15.05245000033526
O            8.81884000161118       34.75962000124940       34.92333000024709
C            2.96173999845618       49.89376999873144        3.37080000031769
C            2.14616999932633       49.24045000047471        4.30534999718303
Zr           9.11422999983680       36.14919999982366       19.26301999908956
O            8.81398000213378       34.76491000005504       17.49733999994466
O            6.94954000005874       36.16677000007652       18.74331000036689
O            9.64527000095918       36.18705999980440       21.34245000010413
C           13.49390000079178       54.09182000029723       11.21007000116624
C           13.91785999970543       54.09123999919046        9.87073999959788
C           15.65287000076216       53.30583000087761       14.21020000077399
N           13.09186999222232       54.11646000042328        8.76718999959981
Zr           1.52930999907915       55.68966999939315       19.27522000037186
O            2.61632000032137       57.56762999975292       18.75982000013974
O            1.22961999959441       55.25254999996835       21.36147000030897
Zr          12.64205000106388       36.17016000006576       19.19576999979686
H           15.80094999996611       52.53515000035512       14.97066000021176
O           12.10616000010891       36.15606000020156       21.37249000066095
H            1.06578999875033       49.39600000015002        4.25517999968818
O           25.17551999902410       54.76058000026823       33.56712999734906
N           11.05803999925481       53.98008999978398       10.82215999993607
Zr          -0.26252999995875       52.65311999998035       19.20201000073292
O           -1.27882000041783       50.83644999989787       18.67396999986746
O            0.01814000022666       53.11184000108716       21.37751999996850
N           15.94797999952576       45.27788999904254       10.82701999980666
O           24.30819999086994       53.03166999917647       32.36381999960106
O           21.62547999969301       56.62531999998121       34.85646999988638
Zr           9.04173000087300       36.15624999990401       33.17911999893551
H           16.01788999925683       48.71693999953926       13.20871000015922
O            9.56864000005318       36.13926000249099       31.00910000040739
Zr           1.56039000205818       55.75878000027052       33.19260999979841
O            2.64090000094536       57.53868999588254       33.72631999968807
O            1.30490999737460       55.28596000010488       31.01811999971263
O           23.59570999970392       53.09691999875780       34.95899000115569
C           23.18346000068774       57.50508000054592       32.50352000345885
O           20.16885999992318       53.53933999998917       19.50204000054976
Zr          12.56370999919501       36.14257000000414       33.10534000155757
O           14.73082999963861       36.17743999830675       33.64130000015243
O           12.02219999987613       36.16773000007646       31.01735999959991
Zr          -0.20664000004099       52.70676999893868       33.12021999998043
O           -1.31062000025641       50.83965999999734       33.64159999975334
O            0.02480999978751       53.18643000013458       31.03591999947724
Zr          10.85588999898299       38.63565000072027       17.47095000015159
C            5.37644000398973       46.20199999932404        5.91063999946016
Zr           2.78220999967220       52.95910999911090       17.48294000008052
O           22.29805999967749       54.73672999989805       18.94420000125945
O           19.80812000023470       54.91137999999923       34.86142999986586
Zr          -1.48469999959662       55.45551999983312       17.48372000146665
N            4.88579999975139       46.98154000323147       26.20237000173093
O           22.35297999902834       54.66243000032298       33.43868000002090
Zr          22.24526000091974       52.68902999940213       36.71430000073468
O           20.23683000002507       53.44632000058107       32.87174000105581
N           15.03203999985262       43.44886999978721       26.19806000013597
C           18.12785999927691       48.91789000104296        9.45944999948593
O           10.87778000076509       37.54775000087784       19.49696000062594
H           18.50812999977087       49.68572000010168       10.12967000014738
O            1.55274000025987       53.65107000006457       18.94829999968089
O           23.28481000281272       50.78604999850787       36.20678999968330
O           21.94523000197659       53.16212999960668       38.79044000097949
O           -0.56320999939666       54.87960999964487       19.51322000047701
H           22.80396000068956       53.29591000021286       21.81967999904550
H           21.31833000006873       56.02524999958776       21.77964999956219
O           -0.52495999809995       54.92458000052672       32.88257000038444
O           14.71510999959152       36.12798999879503       18.68160000022984
O           10.81823999956673       37.53275000026677       32.87018000084038
O            1.58233999964284       53.68717000195583       33.44439999875453
O            9.41945000090486       37.18810999991123       17.49398000003382
H           22.84578999993187       55.08062000020256       19.87527000264404
O            2.86866999797768       55.24905999978969       17.51099000029510
H           24.54965000133166       52.57787000137282       17.55860000020502
H           10.88852999966222       34.44825999892569       37.29384000052492
O           -0.96103000033524       53.49164999960617       17.46255999985838
H           13.78814999890741       34.19128000056448       34.86215999988539
H           22.86183000009557       49.97158000048612       33.46177000069280
O            0.48342000026300       55.96790000008789       17.50687000100491
H           22.77234000004617       50.00659000083495       19.08814000012774
O           12.29266999612664       37.19964999999056       17.44912999967965
O            0.83013000007678       51.75946000027621       17.45930000035488
N            5.97499000053083       45.26577000098148       24.16266999919459
N           15.94747000080997       45.26672999919888       24.15981999965688
N           11.06971999984101       53.97927000001444       24.15922999811740
H           21.07304999799501       51.27464999966487       17.54676999993834
O           24.25889999996588       53.09186000191054       37.53636000032289
O           21.20215999994867       52.40533000046756       17.51402999972738
C            2.71831999930868       48.40776999934085        5.25913000108897
O            6.96216999967622       36.12930000068993       33.71147000013214
C            4.42212000040733       54.38576000333834       15.13116999853006
N           11.06292000058771       53.97480000008606       28.24813999890733
N           15.95283999957310       45.27261000037696       28.25300000004350
N            5.98055000022803       45.26091000031024       28.25110999984275
N            6.84978999997255       43.42661999953318       26.20132999895162
H            2.09714000052341       47.87936999977799        5.98652000067115
N            9.03478000457431       54.08522999994374       26.20189999854523
C            4.11127999877387       48.22498000107380        5.29682000273819
C            5.71173000023376       55.34461000196279       13.23471999991357
C           11.74253999626936       54.16245000064207       13.02278999963375
H           12.41262000054693       54.26838000031586       13.87287000078584
C            8.21675000769931       40.32330001171510        3.28422999515646
H           18.56222999680881       57.58493000005303       36.31621000021399
O           20.77621000058218       55.32451999934904       38.77453000064124
C            4.92054999730816       48.86676000013632        4.34362000109597
C           16.50061999988745       54.42223999992049       14.21948000182442
N           17.08611999989827       46.96621000048044       26.20316999930035
H           10.15558000111680       54.11752999998303       26.15988999998251
H            6.54331999976967       44.31158999997349       26.14864999980004
H            5.53957999973760       46.19517999889580       26.12952000010781
H           15.69727999987089       44.33298000051749       26.12714999992383
N            5.97568000064519       45.26617999742208       10.82511000021926
C           17.60255999829357       54.50021999419524       15.20246000018748
Zr          10.82599999975243       33.68537999970930       17.47750000029558
C           16.36632000034748       55.42381000280169       13.24864999442502
H           17.05189999977536       56.27370999941130       13.27481000003005
H           19.69975999919498       53.29089999997928       37.88245000164796
C            4.42105000346168       54.35142000462529       37.27878000027774
H            6.00277000591340       48.72025000159708        4.38473000007875
C            3.85937000175377       48.94711999739110        8.09554000033188
C            7.28659999344732       39.94439000599527        4.26184999883491
H            6.87574999858481       38.93331000448398        4.22890999918438
O            4.40527000010359       53.55241000347593       16.09647999935175
C           12.15998000178744       54.05384999978597       11.64479999235283
H            3.48772000081975       49.71786999956279        7.42403000048599
C            6.44080999601074       44.27551999903012        5.90805000233085
C            6.91608999171877       40.84849000154151        5.25090000137005
H            6.17885000281656       40.57729999807871        6.01044000472943
C           15.38275000133323       55.31144999704968       12.27416999905280
H           15.24958999993962       56.08824999906117       11.51724999978201
C           14.53456999955539       54.19119999984582       12.25170000344588
C           14.67652000015207       53.18930999430741       13.22678999905638
N            6.84493999902309       43.43192999977301        8.77536999633438
H           14.02207999928905       52.31511999949454       13.18525000013397
O           21.62061000027602       56.63059999957334       17.43046999970687
O           22.34810999826103       54.66772000132781       16.01269999238701
C           15.29914999781261       54.03107000198638        9.45411000043173
H           16.15183000075300       53.96651999965940       10.12648999962461
O           20.23196000014055       53.45161000087464       15.44575999838785
C           12.16483999552156       54.04857000061332       29.07077000196746
C           25.18227000075654       53.93808999646016       32.59061999495383
N            9.02991000075205       54.09051000014546        8.77590999921233
C           15.38762000313784       55.30618000257069       29.70014999741744
H           15.25445000013253       56.08296000037623       28.94322999586813
C           14.53943999972777       54.18594000533328       29.67769000093564
C           14.68137000161870       53.18401999923470       30.65277000154205
O           23.59085000029746       53.10221000191699       17.53299999938405
H           14.02694999981306       52.30983000000091       30.61122999986572
O           25.12957999695196       54.82003999696443       18.90395999717553
O           24.25402999887661       53.09714998011789       20.11037000422377
C            7.47910000311336       42.13645999626446        5.28313999600828
O           19.80328000077696       54.91668999955181       17.43543999881269
O           25.17066000391103       54.76584997511584       16.14116999945833
O           24.30334000115325       53.03695002614963       14.93784000612611
C            8.41489999708013       42.50702000011549        4.30111999658095
C           15.30403000168806       54.02577999977169       26.88007999933102
H            5.04023000020119       56.20530999561656       13.28100000072441
O           12.19478999247577       39.72400000188450       16.08325000073933
C           25.14020000622427       53.98933000101896       19.87295000189381
C           25.17739000176649       53.94333999389956       15.16466999637459
H           -0.97861000147818       55.20750999965834       14.49931999896346
H            0.65766000139105       52.56847999363716       13.19139999834878
H            2.16381000199996       55.02436999889043       13.20371000448618
H            2.50393000039142       53.15235000144949       15.36157000139788
H           12.42446994751259       35.32187000821651       39.22618997978061
C            9.99559689217732       44.94502150511464       28.90457806985747
C            9.22145688221032       45.79658906668004       29.77417252406695
C            8.20538426659433       46.56673695461618       29.24524643345163
C            7.99776688101483       47.91021497156675       29.69212538315342
C            7.57087920030280       48.69029633019033       28.55678816032875
C            8.00781596287902       49.99730198576395       28.41742844474953
C           12.24065573403656       51.41568699557632       28.18279472301263
C            9.42963942714736       49.63683127426194       25.06525677514023
C           10.52727353923591       50.47171312808147       25.23638625309308
C           11.85832082474395       49.98452154609065       24.97559445114608
C           12.04206211437307       48.67366787277921       24.56078402077919
C           12.32623126295715       48.06362972507861       31.13370338646603
C           13.27967151571110       48.89696173619432       30.44220671831776
C           12.92099304888179       50.17104081181638       30.02671955070151
C            9.62404663640917       48.27606632113141       24.62731387449011
C            9.55646195542839       51.33209603231184       27.30494749762385
C           10.59032193240978       51.33912373731932       26.38052940718639
C           12.74626184369415       50.55759455919002       25.95368664256232
C           11.58766497388137       50.64872077894019       30.28586461243623
C           13.97951992078083       48.44245657291594       26.02837805410164
C           13.12651408213851       47.88751562469231       25.08279783820552
C           12.65863587392477       46.53139543324312       25.23175330709716
C           10.66760258375425       49.85561530605281       30.95848155232050
C           11.04429532532382       48.53320719264467       31.38987872105048
C           12.51608263334882       46.70916855368907       30.68379831064796
C           13.57616668709975       46.71278900996190       29.71298829272635
C           14.05285382113694       48.06236467603532       29.56162092965638
C           14.44547874460979       48.52577193191694       28.31189612352201
C           13.32625681203783       50.64997744735914       28.72680287871174
C           11.17062899067887       51.40100802432006       29.14057130853712
C            9.85610207820794       51.36964226970229       28.71131915170653
C           11.28555776362816       46.47980958946032       24.79550216560797
C           10.36425210018957       45.67031149334208       25.44627493822751
C            9.03619417314779       46.16403036089511       25.70864824857580
C            7.50270236005013       47.81911802583775       27.41479910128886
C            7.87601545185647       46.49186666358174       27.84070542257119
C           13.78989681735587       49.80053847252234       26.47253674402800
C            8.64080070786295       45.68673848322849       27.00333557591056
C            9.71263842017530       44.89662230443801       27.54563194362779
C           10.78035548405773       44.88235637976101       26.57973761407526
C           12.09778848080959       44.93977402429620       27.01036273372272
C           13.05255907550298       45.77519431880866       26.32408574820975
C           13.91873878757043       46.36084539511984       27.31049321786540
C           14.37858373024346       47.65953408774730       27.16587213678876
C           11.95916946405310       51.38795193919628       26.82632238366180
C           14.08402585987914       49.84950959258425       27.88398123581513
C           10.90724308798305       47.80534681657624       24.39218504118618
C            8.66489429575338       47.44003960312067       25.29726569023327
C            7.88419278136899       48.28329857119387       26.16518101877045
C            8.35130668073227       49.64072447933168       26.01717037257160
C            8.41276800727263       50.48116497007288       27.12125522214561
C            8.89921380670910       50.55291202106282       29.40407635267889
C            9.30235449335139       49.80576925977651       30.50551818998396
C            8.83656526748376       48.45275434337793       30.65632393668841
C            9.91042740274495       47.66501982999166       31.20193285371520
C           10.09890361931228       46.35811739238599       30.76789437996014
C           11.42473892520906       45.86757639476771       30.50593068041385
C           13.49127905254073       45.89333048543212       28.60283520647754
C           12.38276410041317       45.00468301355467       28.41874950413772
C           11.35775713471138       44.99762931228487       29.35502561442551
C            8.60317584393985       45.61604404867506       14.65790855873404
C            7.88306138940075       46.55508979127477       15.47489006305495
C            7.54643218424320       47.79742586348624       14.96016277969298
C            7.67135045733015       48.98130109909314       15.76844510355607
C            8.12012573149484       50.05549218652735       14.91975604085124
C            9.02666072885907       50.99234627275577       15.39956339611911
C           13.12665696564910       50.26576553204190       17.04852674352076
C           11.54215202477302       50.59816228310913       12.75755785046289
C           12.65857693721411       50.75809626552248       13.56568138303094
C           13.68886241934569       49.75224532449197       13.58365507740652
C           13.55793739809591       48.61736977670930       12.79409733379801
C           10.66543662223737       46.78896285548267       18.43952495172499
C           12.05532194158639       47.17454539005699       18.43286383003331
C           12.40219459678958       48.51924069568653       18.40597263108537
C           11.40614228860139       49.41883522622217       11.94044233805088
C           11.26871678687984       51.61412580582564       15.39104087829722
C           12.52170507735345       51.27577633888000       14.90442282369200
C           14.19035082838137       49.65095340444187       14.93012269149732
C           11.37245973917007       49.52740989276275       18.38768918061692
C           14.39441709808938       47.23160299324674       14.63638010079740
C           13.91520002239229       47.33347624487894       13.33560545308295
C           12.97473745373678       46.37041334393482       12.83466311857760
C           10.03530834567861       49.15760020075015       18.39580103954039
C            9.67540846484419       47.76359929361026       18.42016064708235
C           10.52835976631368       45.60137026480781       17.63961355929633
C           11.83443622867880       45.25692933102131       17.13667490246620
C           12.77911080821468       46.22782295551217       17.62949308886309
C           13.82391274306759       46.66979608004961       16.82634402203444
C           13.48806559052321       48.97639737953789       17.58225933885672
C           11.82057726254049       50.60797011022002       17.55014591147189
C           10.90802733789874       51.27389812119296       16.74226398214709
C           12.03600913796748       47.05230048305994       11.98224037484331
C           10.69814198185716       46.67833531962168       11.98678235542679
C            9.67044810282820       47.68608683053525       11.96890447526060
C            8.26990457056125       49.53685799392988       13.58553694598870
C            7.91256104391061       48.14089634567885       13.60955394173014
C           14.53984370622584       48.40962667326389       15.44819958711241
C            8.59317753574202       47.23380460307755       12.81268503318271
C            8.94825785092037       45.95039214611602       13.35270419103525
C           10.25011323556618       45.60909982947847       12.84331351973058
C           11.15233938315597       44.95781968436326       13.66970055433494
C           12.53760847300564       45.35288118558694       13.66624731801123
C           13.03814312355012       45.23557770093451       15.01190412988816
C           13.95458512258237       46.15865142124544       15.48776237057216
C           13.47163836110258       50.59612810402115       15.74472447173031
C           14.18511991666610       48.06429463730080       16.80099086386889
C           12.39733245896861       48.44594029539137       11.95744185861884
C           10.01918041196735       49.03103263730009       11.94653385804777
C            9.30299194136141       49.97308275593419       12.76866852983768
C           10.24326105907417       50.94197095254736       13.26860504847313
C           10.10752189922745       51.43894308495816       14.55981101292839
C            9.52007293186588       50.88781533984008       16.74858580193235
C            9.08928665202994       49.84974227051951       17.56405808576127
C            8.14524639732050       48.88033477242676       17.06926147339146
C            8.50583202095554       47.59051462355504       17.60118144857509
C            8.37487485029326       46.44648362891972       16.82407822693173
C            9.40150123476008       45.43587104900282       16.84276386151426
C           11.96445149581144       44.76603155494645       15.84485448290121
C           10.79796441877846       44.59648049410338       15.01594109808304
C            9.53937210288389       44.92223204139943       15.50401275965292
C            9.43147354385501       48.71382625068768       21.47340186093811
C           10.85407726020756       48.15328061338468       21.48725755730930
H            9.04160899504425       48.76535442956384       22.50021289284201
C           10.28270372147275       50.87666935929914       21.52821967145140
O            9.38393750070122       49.99718279599190       20.88680657477203
O           11.78563333577607       49.04974882082072       22.06158525103511
H            8.78414523925810       48.07442806303209       20.87047630953920
H           10.89300516322709       47.24961340133546       22.09747844847123
H           11.17048355975785       47.91229242858318       20.47445986606478
H           12.35061125664482       50.96868937386054       22.12583297187412
C           11.71103066261718       50.33996907313925       21.50375017924761
H           10.23343813635041       51.81838085539206       20.98199238903272
H            9.97688859654051       51.02941840167581       22.57479112351111
H           12.08284071025494       50.33055752377574       20.47059235957751
