# Supplementary material for: Charge Transfer and Recombination Pathways through Fullerene Guests in Porphyrin-Based MOFs
Source: J Phys Chem C Nanomater Interfaces. 2025 Apr 23;129(17):8215–27. doi: 10.1021/acs.jpcc.5c00161 (PMC12333347; doi:10.1021/acs.jpcc.5c00161)
Supplement: Supplementary file 2 [file jp5c00161_si_002.zip › geometries/GFN2-xTB_optimized_fixed_MOF/both_positions_explicit_dioxine/only_C60_a/coord.xyz]

60
energy: -2108.060229599654 gnorm: 0.001469115957 xtb: 6.7.0 (a73499f)
C     11.42474   45.86758   30.50593
C     13.49128   45.89333   28.60284
C     12.38276   45.00468   28.41875
C     11.35776   44.99763   29.35503
C      9.99560   44.94502   28.90458
C      9.22146   45.79659   29.77417
C      8.20538   46.56674   29.24525
C      7.99777   47.91021   29.69213
C      7.57088   48.69030   28.55679
C      8.00782   49.99730   28.41743
C     12.24066   51.41569   28.18279
C      9.42964   49.63683   25.06526
C     10.52727   50.47171   25.23639
C     11.85832   49.98452   24.97559
C     12.04206   48.67367   24.56078
C     12.32623   48.06363   31.13370
C     13.27967   48.89696   30.44221
C     12.92099   50.17104   30.02672
C      9.62405   48.27607   24.62731
C      9.55646   51.33210   27.30495
C     10.59032   51.33912   26.38053
C     12.74626   50.55759   25.95369
C     11.58766   50.64872   30.28586
C     13.97952   48.44246   26.02838
C     13.12651   47.88752   25.08280
C     12.65864   46.53140   25.23175
C     10.66760   49.85562   30.95848
C     11.04430   48.53321   31.38988
C     12.51608   46.70917   30.68380
C     13.57617   46.71279   29.71299
C     14.05285   48.06236   29.56162
C     14.44548   48.52577   28.31190
C     13.32626   50.64998   28.72680
C     11.17063   51.40101   29.14057
C      9.85610   51.36964   28.71132
C     11.28556   46.47981   24.79550
C     10.36425   45.67031   25.44627
C      9.03619   46.16403   25.70865
C      7.50270   47.81912   27.41480
C      7.87602   46.49187   27.84071
C     13.78990   49.80054   26.47254
C      8.64080   45.68674   27.00334
C      9.71264   44.89662   27.54563
C     10.78036   44.88236   26.57974
C     12.09779   44.93977   27.01036
C     13.05256   45.77519   26.32409
C     13.91874   46.36085   27.31049
C     14.37858   47.65953   27.16587
C     11.95917   51.38795   26.82632
C     14.08403   49.84951   27.88398
C     10.90724   47.80535   24.39219
C      8.66489   47.44004   25.29727
C      7.88419   48.28330   26.16518
C      8.35131   49.64072   26.01717
C      8.41277   50.48116   27.12126
C      8.89921   50.55291   29.40408
C      9.30235   49.80577   30.50552
C      8.83657   48.45275   30.65632
C      9.91043   47.66502   31.20193
C     10.09890   46.35812   30.76789
