# Supplementary material for: Charge Transfer and Recombination Pathways through Fullerene Guests in Porphyrin-Based MOFs
Source: J Phys Chem C Nanomater Interfaces. 2025 Apr 23;129(17):8215–27. doi: 10.1021/acs.jpcc.5c00161 (PMC12333347; doi:10.1021/acs.jpcc.5c00161)
Supplement: Supplementary file 2 [file jp5c00161_si_002.zip › geometries/GFN2-xTB_optimized_fixed_MOF/both_positions_explicit_dioxine/only_C60_b/coord.xyz]

60
energy: -2108.060229599654 gnorm: 0.001469115957 xtb: 6.7.0 (a73499f)
C     13.12666   50.26577   17.04853
C     11.54215   50.59816   12.75756
C     12.65858   50.75810   13.56568
C     13.68886   49.75225   13.58366
C     13.55794   48.61737   12.79410
C     10.66544   46.78896   18.43952
C     12.05532   47.17455   18.43286
C     12.40219   48.51924   18.40597
C     11.40614   49.41884   11.94044
C     11.26872   51.61413   15.39104
C     12.52171   51.27578   14.90442
C     14.19035   49.65095   14.93012
C     11.37246   49.52741   18.38769
C     14.39442   47.23160   14.63638
C     13.91520   47.33348   13.33561
C     12.97474   46.37041   12.83466
C     10.03531   49.15760   18.39580
C      9.67541   47.76360   18.42016
C     10.52836   45.60137   17.63961
C     11.83444   45.25693   17.13667
C     12.77911   46.22782   17.62949
C     13.82391   46.66980   16.82634
C     13.48807   48.97640   17.58226
C     11.82058   50.60797   17.55015
C     10.90803   51.27390   16.74226
C     12.03601   47.05230   11.98224
C     10.69814   46.67834   11.98678
C      9.67045   47.68609   11.96890
C      8.26990   49.53686   13.58554
C      7.91256   48.14090   13.60955
C     14.53984   48.40963   15.44820
C      8.59318   47.23380   12.81269
C      8.94826   45.95039   13.35270
C     10.25011   45.60910   12.84331
C     11.15234   44.95782   13.66970
C     12.53761   45.35288   13.66625
C     13.03814   45.23558   15.01190
C     13.95459   46.15865   15.48776
C     13.47164   50.59613   15.74472
C     14.18512   48.06429   16.80099
C     12.39733   48.44594   11.95744
C     10.01918   49.03103   11.94653
C      9.30299   49.97308   12.76867
C     10.24326   50.94197   13.26861
C     10.10752   51.43894   14.55981
C      9.52007   50.88782   16.74859
C      9.08929   49.84974   17.56406
C      8.14525   48.88033   17.06926
C      8.50583   47.59051   17.60118
C      8.37487   46.44648   16.82408
C      9.40150   45.43587   16.84276
C     11.96445   44.76603   15.84485
C     10.79796   44.59648   15.01594
C      9.53937   44.92223   15.50401
C      8.60318   45.61604   14.65791
C      7.88306   46.55509   15.47489
C      7.54643   47.79743   14.96016
C      7.67135   48.98130   15.76845
C      8.12013   50.05549   14.91976
C      9.02666   50.99235   15.39956
