# Supplementary material for: Charge Transfer and Recombination Pathways through Fullerene Guests in Porphyrin-Based MOFs
Source: J Phys Chem C Nanomater Interfaces. 2025 Apr 23;129(17):8215–27. doi: 10.1021/acs.jpcc.5c00161 (PMC12333347; doi:10.1021/acs.jpcc.5c00161)
Supplement: Supplementary file 2 [file jp5c00161_si_002.zip › geometries/GFN2-xTB_optimized_fixed_MOF/both_positions_explicit_dioxine/only_dioxane/coord.xyz]

14
energy: -2108.060229599654 gnorm: 0.001469115957 xtb: 6.7.0 (a73499f)
H      9.04161   48.76535   22.50021
C     10.28270   50.87667   21.52822
O      9.38394   49.99718   20.88681
O     11.78563   49.04975   22.06159
H      8.78415   48.07443   20.87048
H     10.89301   47.24961   22.09748
H     11.17048   47.91229   20.47446
H     12.35061   50.96869   22.12583
C     11.71103   50.33997   21.50375
H     10.23344   51.81838   20.98199
H      9.97689   51.02942   22.57479
H     12.08284   50.33056   20.47059
C      9.43147   48.71383   21.47340
C     10.85408   48.15328   21.48726
