# Supplementary material for: Charge Transfer and Recombination Pathways through Fullerene Guests in Porphyrin-Based MOFs
Source: J Phys Chem C Nanomater Interfaces. 2025 Apr 23;129(17):8215–27. doi: 10.1021/acs.jpcc.5c00161 (PMC12333347; doi:10.1021/acs.jpcc.5c00161)
Supplement: Supplementary file 2 [file jp5c00161_si_002.zip › geometries/NEB_calculations/C60_pos_1_to_pos_2/orca_MEP_trj.xyz]

1002
Coordinates from ORCA-job orca_MEP E -1960.974386142300
  C       2.351035    -16.509371     15.468093
  H       2.190944    -16.253436     16.511186
  H       2.237370    -16.276639     -9.176270
  H       3.402513    -16.607731     -7.902251
  H       1.850852    -17.474636     -7.902311
  H      13.635430     10.400935     -1.852077
  H      -3.973308    -16.194608     -8.089489
  C     -15.386629      5.679378     -1.825403
  H     -15.183707      5.818303      8.231088
  H     -15.055773      5.613163     -0.793412
  H      -3.782687    -16.586295      9.494867
  C      -2.914627    -16.048893     -8.285815
  H      -2.803768    -15.692661     -9.305936
  H      -2.514348    -16.293092     -0.841910
  C     -12.576980     10.674809      9.239083
  H     -12.421362     10.491515      8.180128
  H      16.003803      4.798467     -8.082231
  H     -12.692903     10.337956     16.479759
  C     -12.923451     10.551179     15.439760
  H     -12.505371     11.523810     15.194411
  C       2.341595    -16.533779     -8.126565
  H      14.140720     10.550891      9.483033
  C     -15.521911      5.869475      9.262325
  H     -16.055831      4.859580     15.272806
  C      15.526602      6.024058     15.526067
  H     -16.158665      5.010123      9.452002
  C      12.556992     10.422144     -1.730184
  C      -2.849798    -16.088894     15.669718
  H      -3.923293    -16.190403     15.536813
  H      12.999336     10.193893      8.151170
  H      12.280369     10.171950     -0.710239
  H      14.135304     10.527577     -7.812204
  C     -12.883793     10.566338     -1.942600
  H      -8.329536      2.358698    -19.919946
  H     -12.485281     11.562736     -2.109471
  H     -12.035360     11.576895      9.510139
  H      13.049316     10.115022     -9.172078
  C      15.376406      5.654369      9.051620
  H      15.025845      5.543226      8.029910
  H     -16.069702      6.787320      9.447518
  H      16.063512      5.087946     15.398267
  H      15.225525      6.096586     16.567027
  C      15.542185      6.030895     -1.835897
  C      15.300931      5.601709     -8.286175
  H      -2.258451    -17.502248      9.493557
  H       6.228762      6.225122    -19.984441
  C       2.602408    -16.045550     -1.673801
  H      14.919248      5.473394     -9.294905
  H       2.487396    -15.824619      7.981519
  H       2.460163    -15.680368     -0.660822
  H      16.085758      5.107678     -2.018435
  H      15.267296      6.055604     -0.785833
  H      -2.250969    -17.467153     -2.167138
  H      -2.381798    -16.984401     -8.147153
  H      16.048178      4.829597      9.273470
  H     -15.059277      5.954657     -9.057126
  H     -15.937279      6.598424     -1.999644
  H     -16.069922      7.076070     -8.092713
  C      12.649388     10.403708     15.619219
  H     -13.966425     10.575189     -2.001767
  H      12.347900     10.161733     16.634177
  C      -2.722316    -16.550335      9.259127
  H      -2.621567    -16.313028      8.204585
  H      -2.664368    -15.758276     16.687820
  C     -12.476501     10.600671     -8.213948
  H     -12.285972     10.356682     -9.254625
  H     -12.546743     10.230973     -0.964277
  C       2.585055    -16.150889      9.012624
  H       3.422964    -16.564923     15.298076
  H       3.641528    -16.282639      9.229690
  C     -15.556971      6.120998     -8.104093
  H     -16.026987      4.826372     -2.034144
  H     -13.542244     10.636361     -8.010398
  H     -16.259945      5.307479     -7.949904
  H       1.884966    -17.457734     15.223652
  C     -15.446444      5.732011     15.491772
  H     -15.172011      5.699096     16.542201
  H       2.057449    -17.085737      9.172728
  H       2.063975    -16.976140     -1.823660
  H       3.665473    -16.202905     -1.833278
  H      16.157770      6.860495     15.245883
  H       8.365897      2.259885    -19.879480
  H      15.898941      6.596956      9.180632
  H      16.158197      6.883857     -2.099073
  H      15.800098      6.560114     -8.182488
  C      -2.665664    -16.502278     -1.896496
  C      13.105762     10.383963     -8.121406
  H      -3.735045    -16.488014     -2.090095
  H      12.181434     11.417635     -1.950589
  H      12.539325     11.300775     -7.980774
  C      13.098800     10.435462      9.205017
  H      -6.125602      6.079842    -19.841653
  H      12.307327     11.410268     15.393705
  H      12.557507     11.359841      9.388512
  H     -13.994157     10.556225     15.267546
  H     -13.632062     10.796691      9.460689
  H     -12.033902     11.570430     -8.002425
  H     -16.002130      6.635928     15.264860
  H      13.728519     10.352005     15.514235
  H      -2.359838    -17.039155     15.482689
  H       2.150458     -8.400336    -19.916018
  H      -2.343066     -8.494337    -19.959749
  H       4.898211      5.170362     15.775879
  H       7.451384      1.575310     15.713852
  H       8.846463      0.461883     15.583542
  H      -2.586350     -8.321897     16.295206
  C       2.858442     -8.208075     15.538757
  H       3.905878     -7.920624     15.513234
  H      -3.676746     -7.325000     15.337876
  C      -7.676618      1.461765     15.678175
  C       5.358299      6.107117     15.480866
  H       6.039211      6.474840     16.249290
  H       4.601147      6.867774     15.309455
  C       8.529242      1.500406     15.605614
  H      -5.302478      6.118016     16.508159
  H       9.035741      1.996726     16.433075
  H      -6.617066      1.406779     15.452243
  C      -5.134173      6.029646     15.439167
  H      -4.479837      5.195372     15.207194
  H      -4.677743      6.950116     15.083022
  H      -2.051436     -6.701576     15.736494
  H       2.224303     -7.338700     15.685440
  H       2.720290     -8.934118     16.340108
  H      -7.840344      1.709520     16.723035
  H      -8.150702      0.503874     15.480512
  C      -2.632982     -7.584203     15.493915
  H       4.617079     -7.717462    -10.919701
  C      -2.973258     -6.602709    -14.399416
  O      11.915717      2.802560     11.511159
  H      -2.493678     -7.310337    -15.046099
  H     -10.828854      4.703472     16.834357
  H      -9.210968      5.013681     14.706350
  H     -10.067748      2.317410     12.166219
  H     -12.745137      2.362162     14.912578
  O      11.328526      8.874190     -7.633442
  H     -12.987354      4.285419     12.284424
  C       8.084409      2.394319     -6.899920
  C       8.560462      1.111252     -8.994971
  H      -7.255387      7.949989     12.672905
  O      -1.321427    -15.762402     -3.729777
  H      -8.761982      9.698004     14.817967
  H     -10.371122      9.200086     12.438061
  C       3.439874     -6.098829    -10.162367
  C       4.911240     -3.714966     -9.428253
  H       4.677712     -4.344919     -8.593408
  H       9.599775      1.410579     -8.892514
  C       2.719306     -7.860320     -8.124869
  H      -4.486347    -11.326299     13.470813
  H      -2.198259    -10.391265     12.295312
  H       0.006932    -10.047216     15.424235
  H       1.216375      5.996670    -13.674317
  H       5.599679      1.680373     -7.463735
  C       5.577349     -2.545045     -9.433255
  C      -2.313764      5.924201    -16.098081
  C      -2.741589      5.889290    -14.770069
  C      -4.488217      4.967402    -19.023947
  H      -4.580597      4.160187    -19.735238
  C      -0.584957      6.071839    -17.906079
  H      -1.260241      6.159432    -18.734384
  C      -5.355981      6.044678    -19.084947
  C      -5.231220      7.078632    -18.172091
  H      -5.901751      7.924267    -18.217505
  C      -0.978700      5.951670    -16.512394
  C      -4.246873      7.033505    -17.201780
  H      -4.142874      7.843556    -16.494693
  C      -3.368074      5.955795    -17.135860
  C      -3.498976      4.922083    -18.058272
  H      -2.825769      4.078848    -18.007791
  C      -4.086524      5.777544    -14.317275
  O       1.260115    -15.407333     -3.529738
  O       2.529833    -13.830365     -2.576663
  H      -4.944280      5.698814    -14.955565
  C      11.998181      9.433402     14.645339
  Zr      8.015349      4.654789     12.453366
  C       5.653109     -2.122359    -10.823170
  O      11.104492      3.637740      8.639907
  H       4.670349    -11.835901     14.240739
  C       2.388743     -8.767188     -6.991545
  C       2.096983    -15.007474     -2.665366
  C       8.122565      0.305847    -10.031411
  H       5.661142     -2.102783    -13.675810
  O      -1.374835    -15.793538     11.082414
  O      -2.299388    -14.257296      9.754094
  Zr     12.602197      7.224195     12.306191
  C       3.579487     -8.282521     -9.136416
  O       6.214375      4.785415     13.663819
  O       6.806459      6.915141     13.772701
  C      -2.091234    -15.445260     10.086164
  O      -7.395795      5.963301     -7.504630
  C      -2.244191      5.909962    -11.219624
  O      -1.084335     -7.751034     13.663055
  O      -2.653509     -9.300673     13.844419
  O      -2.203361    -14.215706     -2.382575
  H       3.947408     -9.300746     -9.104262
  C      -2.711630      5.879024    -12.535650
  C      -4.160314      4.719749     -8.217058
  H      -0.939310      5.982820    -13.679029
  H      -4.656770     -3.943784    -13.725363
  H      -5.682658     -2.053378    -13.727704
  H       4.568477     -3.962971    -13.624257
  O       7.203832      3.036798     -6.245666
  H     -12.876598      2.723023     -7.290975
  O       9.306851      2.409000     -6.586338
  C       6.291233     -0.938658    -11.218183
  H      -8.331023      9.679812     -7.706148
  C       6.491365     -0.526911    -12.537546
  C       6.286765      1.279854     -8.193456
  H      -0.046613    -10.006425     -8.214989
  O       3.001412     -9.866631     -6.878528
  O      12.747338      8.904992     13.771930
  N       6.138861     -1.210569    -13.660589
  H      -4.510559    -11.517083     -6.096029
  C       4.580255     -4.001628    -10.813895
  C       3.888105     -5.152499    -11.210043
  H       5.234961      5.717664      5.025339
  H       2.589801    -12.198209      8.180309
  H      -2.601671    -12.296765      8.242279
  H      -0.208266    -13.271779      9.440250
  H      -2.722404    -13.793081     -4.976297
  H      -2.461303      4.041545     -9.324923
  Zr     12.567991      7.205197     -4.988446
  H      -2.121475     -4.656330    -18.095010
  Zr      7.981407      4.581855     -5.010913
  C      -2.090500     -8.246971     14.248473
  H      -2.488930    -12.268851     -0.916335
  H       2.684895    -12.154547     -0.929830
  H      -0.125968    -13.185481     -2.087826
  H       2.469887    -13.813156     -5.028013
  O      10.762969      9.214169     14.757096
  C       3.619745     -5.498002    -12.537340
  H       4.588556    -11.755585     -6.959692
  H       1.990220    -10.331354     -5.033635
  H      -4.910228      5.678315    -12.296993
  C       2.524495      5.950011    -16.142470
  H       9.096703      8.580829     16.343248
  H     -11.931510      6.991957      9.644066
  H     -11.463282      3.954997      7.741971
  H      -9.542057      6.977704      8.108264
  H      -8.905926      5.583649     10.478718
  H     -11.985961      7.015534     -2.320430
  H      -9.377090      7.675167     -0.284157
  H     -10.639348      4.772378     -0.639637
  H      -9.056130      5.245567     -2.903705
  H     -10.207943      2.273922     -4.992652
  H     -12.655158      2.505810     -2.366443
  H     -12.479161      2.708239     10.172672
  H     -12.936247      4.447526     -5.048196
  H      -6.972823      7.637030     -4.942998
  H      -8.151851      9.940561      9.972602
  H      -8.640755      9.711431     -2.708778
  H     -10.129208      9.121191     -5.000430
  H      -0.209672    -10.025980      9.098859
  C       4.644373      5.064079    -19.130936
  H       4.736450      4.266095    -19.852753
  C       0.761416      6.078896    -17.917737
  H       1.420573      6.173308    -18.758109
  H      -4.870059    -11.732626     10.531601
  H      -4.827573    -11.752428     -3.068116
  H       2.271770    -12.314740     -9.068896
  H      -2.931680    -12.147939     -9.037561
  H      -0.114233    -13.210611     -7.905193
  H      -2.166308    -10.328967     -4.952112
  H      -0.158975     -9.976859     -1.779657
  C       5.483300      6.163190    -19.205671
  H      -2.919359    -12.092837     16.403093
  C       2.537235     -5.705514     -9.172926
  Zr     -1.901608    -11.532787     -6.819386
  H       2.124368     -4.708205     -9.205822
  O      -2.506745    -11.368582     -8.652048
  C       5.360928      7.184715    -18.278603
  H       6.010358      8.046096    -18.333061
  H       4.289749    -11.691347     -3.881409
  H       4.217393    -11.410988     11.133482
  H       1.941082    -10.329027     12.259051
  C       1.181339      5.961969    -16.530946
  C       4.405234      7.106960    -17.282354
  H       4.302109      7.907295    -16.564150
  C       3.553611      6.008416    -17.204100
  C       3.683941      4.985776    -18.138598
  H       3.032632      4.126182    -18.077240
  C       4.347713      5.857876    -14.411167
  H       5.187890      5.784358    -15.072696
  H      11.525496      6.609155      9.442692
  O      -1.727945     -8.394452     -3.868917
  O      -3.232295     -9.864109     -3.154737
  C      -3.895842     -5.202564      1.262328
  C      -3.659478     -5.563543      2.590124
  C      -2.242517     -6.651903     -1.797213
  H      -1.539290     -6.388556     -2.577530
  C      -4.829988     -3.731508     -0.540707
  H      -4.593409     -4.362829     -1.372921
  C      -2.857721     -7.901842     -1.859849
  C      -2.584417     -8.788139     -3.021115
  C      -3.726142     -8.308851     -0.850300
  H      -4.142371     -9.307272     -0.903420
  C      -4.546408     -4.033570      0.852878
  C      -4.027918     -7.437551      0.178619
  H      -4.722524     -7.729326      0.951826
  C      -3.472297     -6.156978      0.214444
  C      -2.552241     -5.786192     -0.767086
  H      -2.090652     -4.811426     -0.713308
  C      -2.917841     -6.692046      3.039888
  H      -2.433594     -7.402360      2.400429
  H      10.736930      9.191675     12.287353
  O       1.074830    -15.765179     13.590219
  O       2.039327    -14.220044     14.885752
  H       7.876838      9.949715     10.457890
  H       7.797259      9.563651     -3.945336
  C       2.986970      5.927655    -14.825685
  C      -2.020918    -15.404728     -2.724834
  C       2.174430     -6.577415     -8.164449
  C     -14.497227      6.074590     -7.022261
  C       1.785992    -15.408718     14.586690
  H       1.478005     -6.293569     -7.385942
  O     -14.078030      6.522881     13.704171
  O     -13.312121      4.823196     14.937533
  C      12.455762      9.292339     -7.288504
  H     -11.902833      6.816814     15.030215
  Zr      9.229186      7.418952     14.098077
  C       2.857419     -6.612817    -12.987138
  O      10.024793      4.285547     12.437514
  O      -1.022986     -7.752269     -6.246190
  O      -2.610289     -9.272781     -6.572445
  C      -3.965335     -5.083810    -11.285314
  C      -3.717765     -5.464869    -12.604752
  C      -2.057037     -6.133828     -8.241509
  O      -6.712984      5.299532     -3.369617
  O      -7.815813      6.449507     -1.805474
  C      -2.295331      5.946422      1.303253
  C      -2.723086      5.885592      2.631738
  C      -4.569919      4.993919     -1.543424
  H      -4.698304      4.230741     -2.297686
  C      -0.556815      6.096248     -0.492537
  H      -1.226102      6.200964     -1.323050
  C      -5.535869      5.990465     -1.439876
  C      -6.764833      5.924381     -2.272500
  C      -5.393137      7.019644     -0.513803
  H      -6.144083      7.798723     -0.490184
  O       0.097200    -12.858688     -2.982851
  Zr     -9.140685      7.443639     -6.824497
  C      -0.960464      5.975244      0.896887
  C      -4.308415      7.017659      0.338317
  H      -4.179306      7.811244      1.058462
  C      -3.369640      5.984891      0.291576
  O      -7.942643      8.844677     -7.410482
  O      -9.729500      6.584714     -8.519611
  C      -3.497941      4.985683     -0.671731
  H      -2.767698      4.191187     -0.708100
  C      -4.060270      5.710213      3.084495
  H      -4.917149      5.600845      2.450952
  H      -1.376039     -5.724794     -7.510967
  C      -4.991377     -3.647454     -9.503990
  H      -4.765704     -4.281312     -8.669847
  H       8.014051      6.980445     12.266875
  H       8.723394      4.951258     -1.791758
  H      11.508747      6.599027     15.209424
  O      13.112324      8.895004     11.032847
  C      -2.477598     -7.451595     -8.084414
  H       1.231098      6.008634      3.749379
  O       7.367120      3.042917     11.183949
  O       9.441247      2.403817     10.698759
  C       6.318837     -0.856737      6.125274
  C       6.535667     -0.457691      4.803780
  C       6.345663      1.358863      9.166405
  H       5.670304      1.752671      9.910829
  C       5.570393     -2.448889      7.910660
  H       5.976621     -1.917129      8.747211
  C       7.702810      1.644028      9.289714
  C       8.200667      2.421727     10.456139
  C       8.604454      1.180366      8.331664
  H       9.647816      1.470027      8.422132
  C       5.688289     -2.044552      6.518875
  O       1.527880     -8.434238     13.567077
  O       3.139687     -9.921657     13.899486
  H       2.373960     -7.325199    -12.348872
  O      -7.927645      3.270156     -6.582188
  H      13.300621      4.635985     12.292327
  H      -2.767119    -13.841409     12.337164
  O      -9.610751      3.512308     -8.026179
  C      -6.339745     -0.865838    -11.297448
  H      -9.002445      7.872186     17.016127
  C       2.483711     -8.900394     14.247337
  H      12.577175      1.721507     14.367221
  H       9.952278      3.339975     12.296869
  O      11.324890      8.922020      9.696595
  O     -12.502918      9.144300     -6.331355
  C      -6.497156     -0.452135    -12.623300
  C      -6.636870      1.548681     -8.417812
  O       0.002055    -12.929147     10.333713
  H      -6.032085      2.037578     -7.666773
  H       6.004358     -2.019939     -8.602543
  C      -5.651610     -2.474558     -9.506676
  O     -10.668976      9.157014     -7.612598
  C       5.859630      0.477766     -9.229889
  O       1.199292    -15.481857     10.826550
  O     -14.156788      6.453092     -3.712819
  O     -13.279335      4.785676     -2.516595
  O     -14.340367      7.100357     -6.281163
  C       7.639948      1.579733     -8.058700
  O       2.388814    -13.897118      9.788284
  H      -6.076029     -1.944080     -8.677617
  O      -7.645320      3.036680     13.880970
  O      -9.526343      2.825530     15.051778
  Zr      9.247865      7.902060     10.669221
  C     -14.181756      5.631122     -2.748842
  O       8.822563      9.762752     10.386575
  O     -13.806089      5.036976     -6.910210
  C      -7.987850      1.874866     -8.495337
  O       9.158509      7.466601      8.780089
  O      11.119932      6.606481     14.312786
  N      -6.139832     -1.150281    -13.734680
  O      -1.525554    -15.414695     -6.461814
  O      -2.776416    -13.823950     -7.415997
  C      -8.336544      2.514128     14.807416
  C      -2.008712     -8.212979     -6.902147
  C      -3.331695     -8.038387     -9.016647
  H      -4.153050      3.913604     -7.499916
  C      -2.368211    -15.008733     -7.317924
  C      -0.484617      6.128676     -9.453501
  C      -4.068414      5.767286    -12.954188
  O      13.104777      8.857852     -6.280315
  N       4.029210     -4.819604    -13.644527
  C     -11.830136      9.553786     -7.320167
  C       3.849009     -5.073757    -16.091904
  C       3.598764     -5.452069    -14.771363
  C       8.148000      0.386747      7.295436
  H       8.841988     -0.004260      6.566392
  O       8.041375      2.788290     -3.816170
  O      10.063486      2.211918     -3.100143
  C       6.395582     -0.860596      1.242500
  C       6.577913     -0.461302      2.569207
  C       6.788781      1.339194     -1.802229
  H       6.200704      1.809138     -2.579763
  C       5.609019     -2.433680     -0.544335
  H       6.028868     -1.912032     -1.380797
  C       8.174802      1.484430     -1.848071
  C       8.805232      2.217026     -2.981438
  C       8.964768      0.938205     -0.839033
  H      10.033353      1.110183     -0.875075
  C       5.727314     -2.024785      0.845005
  C       8.372923      0.204466      0.171434
  C       1.974717     -6.442676    -19.063474
  H       1.237018     -6.112201    -19.779841
  H       8.980606     -0.242349      0.943887
  C       6.991214      0.000103      0.194086
  C       6.204982      0.600025     -0.790888
  H       5.132497      0.478556     -0.753422
  C       7.126457      0.774781      3.012340
  H       7.476735      1.556453      2.368563
  O     -11.750820      6.676086     -6.852467
  C       4.849189     -3.638293    -17.884962
  O      -0.254257    -10.231402     -7.289637
  O      -9.555562      5.442543     -6.213457
  C      -8.552606      2.944129     -7.632236
  H       4.588245     -4.259687    -18.718921
  H      12.226205      1.916149     -6.067299
  O     -12.753280      9.032673     10.959318
  O     -10.878351      9.074912      9.739373
  C       6.172324      5.920110     14.221492
  C       6.796164      0.050952      7.192601
  C       5.897388      0.570432      8.125571
  H       4.846222      0.344530      8.026495
  C       7.095833      0.779443      4.375786
  C     -12.017881      9.510184     10.038833
  C       2.486646     -7.726961    -19.141616
  H       7.417646      1.566614      5.027424
  H      -3.590667     -9.086946     -8.893507
  O     -12.954034      8.971968     13.641427
  O     -11.063103      9.209325     14.802049
  C      -4.660557     -3.933033    -10.892120
  C      -3.802437     -7.278449    -10.072502
  H      -4.488225     -7.707245    -10.787975
  H       5.779344     -2.071622      3.667845
  C      -3.426909     -5.941498    -10.210127
  C     -12.259084      9.499454     14.569262
  C      -2.529405     -5.385945     -9.297219
  C       3.433464     -8.145362    -18.221633
  H      11.689929      4.079590     16.336520
  Zr     10.921526      4.212523     10.476257
  O       8.096354      2.835859     13.674983
  O      10.175724      2.126668     13.991224
  C      -8.811810      1.246226     -9.425722
  H      -9.864158      1.499157     -9.436009
  O       6.552862      5.560008     11.216420
  O       7.071307      7.602671     10.505575
  C       2.606202      5.952730      6.165895
  C      -3.959492     -5.101021    -16.162152
  C      -3.717364     -5.470614    -14.838619
  Zr     -1.911226    -11.655446     14.122266
  O      -3.644291    -11.669106     13.145393
  O      -2.422936    -11.384202     15.970331
  C      -5.719321     -2.050349    -10.894533
  C       2.020209    -15.087471      9.941605
  C       3.033036      5.917927      4.837436
  O       0.879683     -7.867732     11.109800
  O       2.443171     -9.379477     10.648344
  C       3.884304     -5.051243      6.122316
  C       3.639830     -5.419198      4.797463
  C       1.921161     -6.147930      9.135504
  O       1.055726    -15.767464     -6.263300
  O       1.980038    -14.237318     -7.601818
  H       1.243937     -5.746396      9.873939
  C       4.895595     -3.614105      7.910428
  H       4.636189     -4.232454      8.746013
  C       2.310356     -7.479480      9.250996
  C       1.841743     -8.295927     10.401355
  C       3.159394     -8.046258      8.300481
  C       1.753893    -15.422236     -7.273854
  H       3.396834     -9.103090      8.385889
  C       4.604398     -3.916721      6.518859
  C       3.654901     -7.260493      7.276423
  H       4.336030     -7.680591      6.551412
  C       3.310970     -5.910332      7.180820
  C       2.417697     -5.371678      8.108205
  H       2.119755     -4.338423      8.013418
  C       2.814859     -6.490794      4.351772
  H       2.283612     -7.165664      4.992431
  O      -7.473185      2.945342     11.142800
  O      -8.954301      3.689345      9.658707
  C      -6.289857     -0.932196      6.106129
  C      -6.466192     -0.532666      4.778711
  C      -6.294378      1.419404      9.036506
  H      -5.618576      1.822138      9.775491
  C      -5.572036     -2.519298      7.909910
  H      -5.979521     -1.977388      8.739849
  C      -7.620278      1.840946      9.048329
  C      -8.050272      2.881399     10.016740
  C      -8.530659      1.330771      8.125425
  H      -9.561787      1.665630      8.179010
  C      -5.668296     -2.118167      6.515434
  C      -8.101806      0.407018      7.190689
  H      -8.800978     -0.017706      6.486081
  C      -6.764822      0.005949      7.144459
  C      -5.867565      0.520676      8.080226
  H      -4.831494      0.221093      8.037332
  C      -6.975549      0.719269      4.330110
  H      -7.302433      1.515422      4.968301
  C      -2.128242     -6.532757    -19.127797
  Zr     -9.487671      7.253125     14.682379
  O      -8.366110      8.835367     14.639040
  O      -9.772474      7.479202     16.580443
  Zr      2.237734    -11.943412     13.798440
  C       8.963225      2.200079     14.336487
  O       1.945697    -11.543050     15.680065
  H      -2.214048     -4.361924     -9.427210
  C      -2.970132     -6.597705    -13.036339
  O       6.243434      4.699051     -3.808108
  Zr    -11.146222      4.194204     14.131436
  O     -12.131592      2.531403     14.185486
  O     -10.698129      4.955597     15.913139
  O       6.781558      6.829736     -3.477965
  C       2.542618      5.901244      1.288846
  C       3.002793      5.882949      2.605129
  C       4.704973      5.192521      9.198170
  C       4.379625      4.764229     -1.767859
  H       4.818822      4.450692      9.978005
  H       3.839391     -9.144668    -18.278268
  H       8.710472      5.038770      9.123137
  H       8.685585      5.006536     -8.209157
  H       9.513364      8.140009     -9.094079
  H      11.991554      3.577326     -9.011260
  C       0.860603      6.010591      7.972530
  H       1.524323      6.098733      8.808778
  C       5.515087      6.326090      9.244041
  H       9.483511      8.167222      8.197030
  H      12.001185      3.635212      8.276364
  C       4.542688     -3.927954    -16.493548
  Zr     -0.141013     -9.245862     12.400781
  H      11.478968      6.559508     -7.896817
  Zr     -8.117754      4.569215     12.390972
  H      10.700256      9.137761     -5.039258
  H       7.897607      9.955312     -6.975011
  Zr    -12.486759      7.300042     12.326060
  C       3.865650     -7.284848    -17.229271
  H       4.612089     -7.606538    -16.517748
  H       7.953439      6.941410     -5.063578
  O     -14.200489      6.693667     11.073391
  O     -13.476139      4.879584      9.983551
  C       3.361250     -5.989992    -17.147408
  C      -8.271486      0.328025    -10.301726
  H       4.359517      3.971205     -2.499547
  O      -0.285294    -10.254754     14.516300
  C       0.789246      6.080371     -0.495278
  O      -9.340209      5.335523     13.810720
  C     -14.306108      5.801612     10.171561
  H       1.452320      6.174276     -1.331590
  C       5.299706      5.794846     -1.940643
  O     -11.468822      6.716366     14.163035
  C       6.169843      5.778001     -3.141601
  C       5.392931      6.825726     -1.007387
  H       6.167124      7.577321     -1.140116
  C       6.451572      6.508166     10.382244
  O      -1.707460     -8.407384     11.233901
  O      -3.214364     -9.870842     10.506094
  C      -3.943286     -5.170940      6.142273
  C      -3.680379     -5.545428      4.822736
  C      -2.273639     -6.621550      9.198260
  H      -1.567487     -6.358711      9.975532
  C      -4.917600     -3.695578      7.920193
  H      -4.672226     -4.313391      8.760549
  C      -2.872216     -7.879791      9.251136
  C      -2.573914     -8.787715     10.390276
  C      -3.749078     -8.282030      8.246601
  H      -4.155750     -9.285007      8.291759
  C      -4.616377     -4.007351      6.532452
  C      -4.067858     -7.402492      7.230290
  H      -4.765982     -7.693006      6.459704
  C      -3.520594     -6.117894      7.199141
  C      -2.599422     -5.747270      8.179407
  H      -2.145939     -4.768161      8.132314
  C      -2.928902     -6.680037      4.403233
  H      -2.454602     -7.380194      5.061101
  C       5.442561      7.286170      8.237898
  O      -1.379577    -10.880091     12.198006
  C       1.199357      5.951160      0.894816
  O      -7.951631      7.299146     12.464627
  C       4.514608      6.847763      0.061262
  H       4.549061      7.655428      0.777073
  O     -12.174321      4.812359     12.419788
  O      12.691497      8.890674     -3.544701
  O      10.689772      9.199973     -2.594271
  O     -10.478301      8.236419     12.310767
  C       3.550350      5.850030      0.210095
  O       1.142259    -10.844068     12.383182
  O      -9.923117      3.261315     12.369446
  C       2.408952     -5.577916    -18.074882
  H      -8.899174     -0.170556    -11.024797
  H      -2.487846     -7.300609    -12.387142
  C       3.511773      4.791839     -0.698355
  H       2.789550      4.002050     -0.556291
  C       4.359514      5.767670      3.023963
  H       5.198904      5.667556      2.365995
  O      -6.760167      5.358766     10.825246
  O      -7.152113      7.355077      9.910434
  C      -2.226792      5.848568      6.181592
  C      -2.683215      5.838184      4.861480
  C      -4.521780      5.011536      9.072668
  H      -4.706041      4.243908      9.811273
  C      -0.485242      5.971535      7.973733
  H      -1.155996      6.018013      8.808188
  C      -5.346073      6.131842      9.062336
  C      -6.488958      6.289762     10.004725
  C      -5.135275      7.146271      8.129962
  H      -5.791068      8.004909      8.149083
  C      -0.890077      5.885049      6.580932
  C      -4.115534      7.034231      7.212592
  H      -3.944566      7.816009      6.487979
  C      -3.285523      5.912286      7.211472
  C      -3.494707      4.904775      8.150746
  H      -2.856902      4.033340      8.140328
  C      -4.035828      5.682050      4.447428
  H      -4.870268      5.547875      5.105901
  C      -6.906398      0.036503    -10.273420
  C     -14.184265      5.683759     14.645640
  C      -6.099831      0.639278     -9.308871
  H       2.006993     -4.577171    -18.012627
  C       2.843344     -6.583444    -14.350022
  C      11.921840      9.428669     -2.692249
  H       6.126107      8.125822      8.279702
  H       2.349236     -7.270443    -15.007906
  H      -5.045535      0.407878     -9.284156
  C       6.296159     -0.899057    -16.096769
  C       6.491120     -0.506446    -14.771725
  C       6.575260      1.424615    -19.052271
  H       5.927659      1.904556    -19.771219
  C       5.530176     -2.476739    -17.887432
  H       5.945126     -1.947813    -18.722797
  C       7.943970      1.624956    -19.114626
  O      14.253788      6.784317     13.652568
  O      -6.471237      5.264785     13.613175
  H       8.827333     -0.083855    -10.750952
  O       0.826339     -7.712095     -3.742641
  O       2.397317     -9.242135     -3.401253
  O      -1.501991    -15.443241     13.816100
  O      -2.729884    -13.860727     14.811846
  C       3.881827     -5.009273      1.243581
  C       3.638406     -5.395918      2.562948
  C       1.913092     -6.059209     -1.775928
  H       1.228186     -5.647443     -2.501251
  C       4.908664     -3.583397     -0.542225
  H       4.641166     -4.199683     -1.376967
  C      -2.323626    -15.046723     14.694210
  C       2.311788     -7.385015     -1.925490
  C       1.817252     -8.166135     -3.088366
  C       3.170355     -7.968593     -0.994827
  H       3.415856     -9.021034     -1.106997
  C       4.604896     -3.875116      0.849691
  C       3.664177     -7.202186      0.045867
  O      -7.494038      6.301998     15.304584
  H       4.350826     -7.634208      0.758485
  Zr      2.147776    -11.885726     -6.610697
  O       3.969793    -12.489310     -6.842586
  C       3.310079     -5.857583      0.174738
  C       2.408228     -5.303072     -0.734339
  H       2.104889     -4.274020     -0.613044
  C       2.814411     -6.477047      2.988672
  H       2.282763     -7.138977      2.335022
  O      -7.408121      2.941871     -3.896235
  O       1.849670    -11.643373     -8.514624
  Zr    -11.264021      4.644815     -7.119321
  O      -9.024621      3.373839     -2.432713
  C      -6.185012     -0.935109      1.226984
  C      -6.413198     -0.532808      2.544557
  C      -6.179222      1.362163     -1.756199
  O       1.624225    -13.350191     -5.181424
  H      -5.494044      1.792368     -2.470383
  C      -5.460098     -2.541724     -0.548414
  H      -5.848954     -1.999902     -1.386691
  C      -7.526696      1.690945     -1.845312
  C      -8.012500      2.715580     -2.808421
  C      -8.443468      1.148781     -0.944130
  H      -9.489759      1.415967     -1.050098
  C      -5.565409     -2.127966      0.841027
  C      -8.004208      0.290516      0.043978
  H      -8.707045     -0.148619      0.736065
  C      -6.649477     -0.025616      0.157691
  C      -5.744068      0.516059     -0.753944
  H      -4.695255      0.278408     -0.657809
  C      -6.944359      0.718535      2.967179
  H      -7.243228      1.512435      2.312488
  C       6.774402     -0.037365    -10.149183
  C      -7.057227      0.780185    -13.064868
  C       8.770461      1.007601    -18.190674
  H       9.839227      1.157340    -18.235320
  C       5.635554     -2.064399    -16.498112
  C       8.231592      0.195848    -17.209386
  O       4.046533    -12.556946     14.079092
  H       8.876911     -0.294074    -16.494867
  C       6.857191     -0.016568    -17.143439
  C       6.033806      0.608251    -18.075561
  H       4.965607      0.455668    -18.025243
  C       7.084733      0.708020    -14.325462
  H       7.450571      1.484556    -14.967830
  H      -7.408170      1.563331    -12.423318
  C      14.289067      5.987257     14.645946
  N      -5.093501     -2.962947    -15.761627
  N       5.042260     -2.966871    -15.686223
  Zr     11.417095      3.947888     -3.358412
  H      -1.146538      6.225262     -8.616474
  C      -0.898919      5.973613    -10.839027
  O     -12.032735      2.890224     -6.849310
  H      -1.389195     -6.222589    -19.851624
  C      -4.927665     -3.646157    -17.959064
  C      -4.242997      6.830259    -10.022392
  N       0.108644      5.901964    -15.711963
  C      -6.287854     -0.861670    -16.176584
  C      -6.470986     -0.451944    -14.855459
  H      -4.248166      7.659551    -10.714114
  O      12.821225      2.650580     -3.082935
  Zr     10.925116      4.172276     -6.803505
  O      -3.603136    -11.597886     -5.773011
  O      11.813907      2.729195     -5.746092
  O      11.100508      3.564823     -8.634009
  N       2.241777      5.960908      3.730984
  O      11.002159      4.113741     -1.468067
  Zr     -0.139772    -14.514816     12.300840
  C      -5.159595      5.681782     -8.126414
  C       3.932718     -7.405724    -10.144664
  H      -4.689143     -4.278863    -18.791147
  O       8.763898      5.341924     14.526325
  Zr      9.209477      7.890037     -6.627898
  O       8.843581      9.768850     -6.901995
  O       9.130761      7.461356     -8.520336
  O     -13.116847      9.009480     -3.750125
  O     -11.063879      9.462505     -3.006249
  Zr      9.112511      7.323161     -3.186582
  O       8.347674      8.830723     -4.251917
  O     -11.923070      4.770181     -8.941201
  O      -0.282976    -12.919306     14.305998
  O       8.654005      7.790809     -1.364991
  C      -6.547250      1.488579    -19.111841
  O       8.414212      8.917344     13.075800
  H      -5.896251      1.968980    -19.827076
  C     -12.306562      9.617574     -2.975378
  C      -3.254605      5.852198    -10.142162
  C      -5.574537     -2.465241    -17.963005
  C      -3.222044      4.800935     -9.226036
  O       6.516503      5.592553     -6.193612
  O       1.626487    -13.408721     12.440108
  O      -0.332801    -12.883887     -7.009085
  H      -5.976833     -1.925754    -18.797827
  O       7.039800      7.645066     -6.864160
  O      -1.917214    -13.385800     12.189200
  C      -7.913394      1.707631    -19.165639
  C      -8.745061      1.086943    -18.248482
  Zr     -2.380091    -11.880666     -3.381681
  O      -1.868581    -13.349523     -4.812178
  O      -4.199801    -12.484862     -3.133904
  O      -2.074657    -11.604219     -1.484385
  C       2.599182      6.020173    -11.264278
  C       3.025568      5.966033    -12.592938
  C       4.676671      5.256462     -8.217802
  N       2.228212      5.972427    -13.695906
  Zr     -9.583243      7.389104     -2.727168
  O      -8.322051      8.836060     -2.967437
  O     -10.052935      7.930218     -0.927050
  Zr      1.682286    -11.530300     -3.162289
  H       4.782284      4.509718     -7.440982
  O       2.278249    -11.371907     -1.327704
  H      -9.812094      1.250190    -18.287710
  O      14.138510      6.506533     10.895291
  N       0.176224      5.935133    -11.655791
  Zr    -11.005829      4.235290     -3.249351
  O     -11.749726      2.537333     -2.703342
  O     -10.635033      5.177259     -1.516840
  N       5.059780     -3.032104    -11.627296
  O      13.353533      4.677574      9.875395
  O      10.756926      8.225371     12.154706
  Zr     -2.407258    -11.921410     10.703723
  H       4.812493      0.240120     -9.341224
  O      -2.120428    -11.670182      8.801073
  Zr     -9.140238      7.711781     10.780357
  O      -8.501949      9.544735     10.781254
  O      -9.443773      6.704881      9.031608
  O      12.491716      5.145379     12.488937
  C      12.456071      9.338487     10.033828
  O       8.760858      5.264504     -2.714254
  Zr      1.616623    -11.576653     10.419700
  O       3.351510    -11.735992     11.413600
  O       2.167663    -11.421484      8.573430
  Zr    -10.936632      4.714017     10.037607
  O     -11.532618      2.871554     10.068431
  O     -11.327092      4.827358      8.139189
  Zr     -0.090941     -9.183409     -4.986914
  C      -5.662692     -2.045948    -16.574685
  Zr     -8.016797      4.746217     -5.013892
  O      11.055707      6.607923     -2.988909
  O       8.851889      6.520916     12.190271
  Zr    -12.587495      7.311009     -5.018441
  N      -6.140931     -1.250588      3.668415
  O      11.321827      6.281315     10.343035
  Zr     11.517477      3.899185     13.852762
  O       9.015804      4.966030     10.043819
  N       4.112776     -4.790275      3.685799
  C       7.083255      0.697331    -12.962666
  O       0.049532    -10.205223     -2.704013
  H       7.439868      1.468926    -12.309697
  O      -9.400860      5.570967     -3.734244
  O      12.912335      2.613801     14.204153
  O      10.951878      4.022583     15.713516
  O     -11.573885      6.924034     -3.200633
  H      11.775446      4.075687     -0.887968
  H       9.126166      8.541312     -0.977462
  O     -11.638264      6.623621     10.497238
  O       3.382653    -11.600473     -4.202943
  O       0.001837    -10.274367     10.015564
  O      -9.440102      5.609462     11.274030
  O      -1.344658    -10.816166     -4.879330
  H      11.446767      6.595047     -2.092137
  O      -7.723695      7.052401     -5.155063
  H      13.259195      4.611906     -4.948713
  H      -0.061126    -13.242952     15.201545
  O     -12.119224      4.966051     -4.902626
  H       2.470810    -13.858764     12.247421
  H      12.067503      1.884063     11.250706
  O     -10.164400      8.158661     -5.177308
  H      12.484939      1.746629     -3.016503
  O       1.158400    -10.800054     -5.107236
  O     -10.072013      3.228320     -4.859443
  N      -5.021483     -3.056842      1.657543
  N       5.130315     -2.927373      1.657414
  N       0.121445      5.913612      1.705998
  H       9.992607      3.318839     -4.956118
  O      13.371464      5.189245     14.946506
  O       9.995371      4.272560     -4.866905
  C      -8.212266      0.255763    -17.280474
  O      -4.243769    -12.467152     10.480672
  C      -6.263600      5.526537     -7.146459
  N       0.189641      5.882165      5.768903
  N       5.122900     -2.967130      5.708484
  N      -5.100971     -3.046316      5.714363
  N      -4.085571     -4.896125      3.696860
  H      -8.859662     -0.234708    -16.568174
  N      -1.929897      5.949954      3.734367
  C      -6.839929      0.028755    -17.221188
  C      -5.199677      6.744561     -9.028905
  C       0.860902      6.164201     -9.463691
  H       1.529450      6.290135     -8.636055
  C      -2.662593     -7.808793    -19.189059
  H       7.656170      9.442939     13.361413
  O       8.726641      7.787660     15.931237
  C      -6.011661      0.653409    -18.147943
  C       5.493225      6.385491     -8.162669
  N       6.232478     -1.166981      3.680992
  H      -0.921960      6.034561      3.707472
  H      -4.612134     -4.032117      3.680870
  H      -5.707694     -2.165022      3.680731
  H       4.689556     -3.958592      3.698495
  N      -5.132425     -2.961950    -11.702525
  C       6.420460      6.553751     -7.014019
  Zr     -0.129265    -14.483001     -4.998719
  C       5.430277      7.347129     -9.167908
  H       6.115324      8.184796     -9.119898
  H       8.886515      4.937120     15.408019
  C      -6.465661      5.855988     14.734329
  H      -4.945206      0.488217    -18.101067
  C      -7.042933      0.779020    -14.427749
  C      -3.610723     -8.201809    -18.259186
  H      -4.033344     -9.194907    -18.303606
  O      -6.084677      4.934745     -6.042220
  C       1.261442      6.025846    -10.854248
  H      -7.381488      1.559294    -15.079971
  C      -4.624468     -3.939485    -16.567940
  C      -4.021979     -7.323551    -17.273463
  H      -4.768624     -7.625044    -16.553289
  C       4.509178      7.205581    -10.188157
  H       4.432044      7.957053    -10.959640
  C       3.641704      6.112107    -10.218796
  C       3.755204      5.126325     -9.237334
  N      -4.135367     -4.811198    -13.723173
  H       3.109856      4.261840     -9.284084
  O      10.730970      8.174986     -5.196552
  O      11.304514      6.210388     -6.999328
  C       4.371551      5.882183    -13.048416
  H       5.233076      5.831769    -12.413026
  O       8.983709      4.932669     -7.284092
  C       1.268782      5.938794      6.578179
  C      14.195128      5.598793     10.007669
  N      -1.950379      5.936715    -13.662665
  C       4.513643      7.138681      7.226646
  H       4.425203      7.888287      6.454818
  C       3.652786      6.039469      7.205336
  C       3.778729      5.053043      8.183980
  O      12.440048      5.119605     -4.793616
  H       3.141553      4.182353      8.138225
  O      14.245600      6.799313     -3.690203
  O      13.354344      5.243772     -2.358522
  C      -3.495216     -6.036527    -17.209514
  O       8.786155      6.471726     -5.126904
  O      14.089729      6.441988     -6.419624
  O      13.346868      4.561362     -7.376725
  C      -2.541546     -5.650211    -18.146364
  C       4.378205      5.794054      4.386680
  H      -5.983324      7.488272     -8.917175
  O       1.527474     -8.373921     -6.147722
  C      14.283376      6.014912     -2.685478
  C      14.153810      5.521442     -7.289056
  H     -12.016389      6.964538     -7.746180
  H     -11.309867      4.384678     -9.581902
  H      -9.340331      6.743172     -9.389003
  H      -9.159224      5.234625     -7.058871
  H       2.275259    -12.231106     16.275082
  C      -1.388710     -3.186040      3.415593
  C      -2.382455     -2.564305      4.252927
  C      -3.149310     -1.519575      3.762122
  C      -3.431619     -0.378586      4.593335
  C      -3.412489      0.796479      3.760030
  C      -2.888224      1.984096      4.250954
  C       1.227332      2.727165      5.859045
  C      -0.422995      2.545873      1.593032
  C       0.579128      3.086034      2.386692
  C       1.900065      2.508830      2.378416
  C       2.169157      1.406736      1.577107
  C       0.171688     -1.407514      7.216544
  C       1.334929     -0.555239      7.208460
  C       1.185523      0.825325      7.208364
  C      -0.143517      1.402430      0.761262
  C      -1.000745      3.350181      4.237297
  C       0.282912      3.493635      3.735792
  C       2.420003      2.565132      3.722770
  C      -0.134111      1.406129      7.215215
  C       3.465064      0.376782      3.382345
  C       2.967655      0.320035      2.088300
  C       2.420872     -0.913558      1.580092
  C      -1.254742      0.585719      7.223043
  C      -1.098937     -0.847725      7.223468
  C       0.451138     -2.551596      6.384601
  C       1.786010     -2.402377      5.860262
  C       2.332220     -1.170600      6.369742
  C       3.142075     -0.382872      5.563221
  C       2.028454      1.643377      6.371395
  C      -0.107646      2.580609      6.380717
  C      -1.202618      2.889639      5.585745
  C       1.284162     -0.590047      0.755092
  C       0.164478     -1.411672      0.762113
  C      -1.155066     -0.830764      0.770026
  C      -3.117421      0.379516      2.411391
  C      -2.956649     -1.052916      2.413413
  C       3.190223      1.520436      4.214838
  C      -1.996756     -1.647754      1.607665
  C      -1.198413     -2.734807      2.117011
  C       0.137787     -2.589609      1.593944
  C       1.233137     -2.901018      2.388749
  C       2.393461     -2.045482      2.381820
  C       2.906057     -1.983069      3.725972
  C       3.430412     -0.797549      4.215379
  C       1.418827      3.174891      4.560343
  C       2.990686      1.050652      5.564251
  C       1.127679      0.843353      0.753732
  C      -1.306477      0.549726      0.768567
  C      -2.306702      1.166963      1.604131
  C      -1.759560      2.399870      2.114157
  C      -2.043653      2.796509      3.412873
  C      -2.368335      2.041924      5.595370
  C      -2.392449      0.909379      6.398209
  C      -2.935705     -0.324841      5.887128
  C      -2.137763     -1.410397      6.397685
  C      -1.867589     -2.511458      5.596524
  C      -0.549814     -3.095554      5.590352
  C       2.067296     -2.800680      4.562442
  C       1.032090     -3.369410      3.737833
  C      -0.253486     -3.512393      4.241252
1002
Coordinates from ORCA-job orca_MEP E -1961.032302862870
  C       2.330063    -16.698515     14.985813
  H       2.148432    -16.585250     16.049869
  H       2.152662    -16.627561     -8.771238
  H       3.412547    -16.595482     -7.543382
  H       2.015305    -17.674008     -7.325746
  H      13.298793     10.491918     -1.834137
  H      -4.060674    -15.869683     -7.959791
  C     -15.675633      6.100807     -2.069231
  H     -15.390686      5.390897      8.389681
  H     -15.172207      5.729350     -1.178968
  H      -3.823722    -16.342135      9.655157
  C      -2.998996    -15.802975     -8.181242
  H      -2.887450    -15.462412     -9.207019
  H      -2.454254    -16.420191     -0.921337
  C     -12.491531     10.824907      9.522316
  H     -12.495136     10.782411      8.437035
  H      15.744208      4.428716     -8.053338
  H     -12.639915     10.443788     16.416163
  C     -12.903174     10.468979     15.363585
  H     -12.476555     11.363578     14.915987
  C       2.343908    -16.712673     -7.706092
  H      14.016708     10.683630      9.641530
  C     -15.583279      5.566588      9.443493
  H     -15.850526      4.516982     15.028805
  C      15.805469      6.280552     14.885665
  H     -16.177018      4.741411      9.827243
  C      12.223519     10.422762     -1.705420
  C      -2.931899    -15.725982     15.632461
  H      -4.003670    -15.761572     15.458651
  H      13.069610     10.161443      8.219144
  H      11.977746     10.208353     -0.669043
  H      14.138398     10.802528     -7.236817
  C     -12.289302     10.718855     -1.788716
  H      -8.070007      2.463435    -19.722208
  H     -11.808725     11.606623     -2.192370
  H     -11.755926     11.564478      9.827378
  H      13.413558     10.215885     -8.760146
  C      15.066828      5.158438      8.929793
  H      14.806031      5.063878      7.879437
  H     -16.120675      6.497759      9.592842
  H      16.297356      5.330442     14.692920
  H      15.636231      6.364923     15.954525
  C      15.621110      6.006357     -2.016830
  C      15.116454      5.283075     -8.291594
  H      -2.536141    -17.550395      9.881776
  H       6.331012      5.964189    -19.805236
  C       2.874788    -15.748383     -1.607976
  H      14.732333      5.151135     -9.299322
  H       2.684982    -15.494853      7.869634
  H       2.769652    -15.435498     -0.572801
  H      15.930483      4.965325     -2.065324
  H      15.460590      6.261582     -0.973907
  H      -2.611700    -17.378359     -2.419834
  H      -2.527044    -16.770987     -8.048291
  H      15.570617      4.246483      9.237665
  H     -15.009551      5.225638     -9.168270
  H     -16.120799      7.074050     -1.891753
  H     -15.842151      6.345184     -8.042347
  C      12.373350     10.473575     15.381227
  H     -13.362987     10.808632     -1.922670
  H      12.118835     10.353033     16.430278
  C      -2.772327    -16.565799      9.492410
  H      -2.576287    -16.512386      8.426224
  H      -2.765266    -15.410432     16.658855
  C     -13.083537     10.572051     -7.807566
  H     -12.474288     10.314382     -8.671846
  H     -12.029221     10.627139     -0.739084
  C       2.785267    -15.737901      8.923653
  H       3.402590    -16.643876     14.817333
  H       3.840804    -15.710569      9.179044
  C     -15.265683      5.429494     -8.133413
  H     -16.439887      5.383038     -2.352673
  H     -14.139584     10.436435     -8.016183
  H     -15.858298      4.603348     -7.748419
  H       1.946739    -17.646881     14.624254
  C     -15.385573      5.453733     15.324534
  H     -15.221164      5.424772     16.397848
  H       2.373889    -16.721528      9.125819
  H       2.415214    -16.719983     -1.757663
  H       3.934302    -15.790705     -1.843632
  H      16.424354      7.093802     14.521636
  H       8.102148      2.406247    -19.723405
  H      15.713479      6.016428      9.083937
  H      16.377351      6.646733     -2.458285
  H      15.692225      6.200027     -8.219586
  C      -2.743914    -16.401157     -1.967695
  C      13.229704     10.455721     -7.717157
  H      -3.784056    -16.089869     -2.024042
  H      11.750704     11.361961     -1.978354
  H      12.462445     11.224870     -7.678503
  C      13.030062     10.426183      9.271297
  H      -6.027657      5.788091    -19.858787
  H      11.924703     11.397437     15.025727
  H      12.354436     11.270597      9.381638
  H     -13.979889     10.491403     15.225943
  H     -13.474136     11.089090      9.899297
  H     -12.882006     11.606606     -7.545366
  H     -16.026281      6.286515     15.052846
  H      13.449313     10.510530     15.246202
  H      -2.488648    -16.701117     15.459069
  H       1.839502     -8.229638    -19.834750
  H      -2.128303     -8.337050    -19.897562
  H       4.211766      4.902744     15.289770
  H       7.420056      1.619696     15.765227
  H       8.710390      0.410313     15.551068
  H      -2.764407     -7.664255     16.186932
  C       2.851101     -8.441540     15.667878
  H       3.888455     -8.124806     15.739958
  H      -3.633858     -6.768752     14.945113
  C      -7.529104      1.319010     15.503908
  C       4.814265      5.805007     15.309880
  H       5.225685      5.965907     16.303997
  H       4.218181      6.673865     15.047216
  C       8.488968      1.470624     15.642489
  H      -4.920987      6.186074     16.295065
  H       9.046751      1.868524     16.488413
  H      -6.515372      1.156144     15.152900
  C      -4.808512      6.175508     15.215409
  H      -4.162369      5.365161     14.893527
  H      -4.378383      7.124548     14.905109
  H      -2.049547     -6.169679     15.499915
  H       2.184346     -7.622628     15.921719
  H       2.705160     -9.303278     16.324029
  H      -7.546321      1.457836     16.581068
  H      -8.151471      0.461082     15.263491
  C      -2.645084     -7.052979     15.294534
  H       4.651236     -7.877095    -10.889811
  C      -2.844973     -6.565403    -14.305117
  O      11.564120      2.683857     11.557684
  H      -2.330037     -7.241959    -14.959184
  H     -10.859768      5.006019     16.796290
  H      -8.930325      4.948916     14.823810
  H      -9.869411      2.331506     12.180220
  H     -11.945731      2.261803     15.308976
  O      11.728408      8.609519     -7.474898
  H     -12.851528      3.851435     12.293339
  C       7.861070      2.343005     -6.705821
  C       8.409705      1.160112     -8.823662
  H      -7.292925      8.145848     12.719844
  O      -1.288369    -15.767820     -3.751791
  H      -8.949323      9.692880     15.169671
  H     -10.301074      9.421384     12.428016
  C       3.579087     -6.208487    -10.086465
  C       5.143989     -3.906276     -9.354785
  H       4.977880     -4.579842     -8.538227
  H       9.422331      1.545157     -8.716573
  C       2.830747     -7.928591     -8.044900
  H      -4.405718    -11.809153     13.294867
  H      -2.136341    -10.181949     12.270734
  H      -0.034841     -9.649322     15.488467
  H       1.195767      6.051687    -13.593504
  H       5.427206      1.415772     -7.239764
  C       5.765719     -2.712336     -9.341927
  C      -2.265814      5.832544    -16.065597
  C      -2.718163      5.777981    -14.746540
  C      -4.319426      4.785902    -19.044060
  H      -4.339726      3.991110    -19.774676
  C      -0.507494      6.074853    -17.835090
  H      -1.168361      6.169880    -18.674126
  C      -5.266127      5.795087    -19.093338
  C      -5.230688      6.815776    -18.157928
  H      -5.962882      7.609047    -18.194087
  C      -0.925966      5.922911    -16.452201
  C      -4.256866      6.824337    -17.176418
  H      -4.221690      7.625333    -16.452400
  C      -3.301289      5.813218    -17.120124
  C      -3.342381      4.793010    -18.065441
  H      -2.609465      4.000826    -18.020892
  C      -4.064863      5.600788    -14.322219
  O       1.231757    -15.136244     -3.217073
  O       2.635575    -13.545972     -2.499915
  H      -4.899594      5.441510    -14.975393
  C      11.797881      9.312860     14.585203
  Zr      7.842914      4.512475     12.473673
  C       5.754305     -2.232588    -10.714770
  O      10.647710      3.349369      8.703396
  H       4.552060    -12.211241     14.338720
  C       2.459961     -8.821691     -6.919874
  C       2.199313    -14.726654     -2.510795
  C       8.029307      0.360906     -9.885631
  H       5.721388     -2.166779    -13.538119
  O      -1.351783    -15.879616     11.287230
  O      -1.901549    -14.352307      9.773167
  Zr     12.514670      7.173487     12.160035
  C       3.639452     -8.396647     -9.076763
  O       6.168936      4.553468     13.789718
  O       6.701596      6.678269     14.128560
  C      -1.951501    -15.516503     10.216956
  O      -7.709517      6.943534     -7.826814
  C      -2.325438      6.000368    -11.189888
  O      -0.905615     -7.477492     13.699509
  O      -2.472990     -9.018320     13.947399
  O      -1.871060    -14.198723     -2.279834
  H       3.951166     -9.433699     -9.054378
  C      -2.745491      5.858107    -12.515894
  C      -4.580102      5.206304     -8.272114
  H      -0.950971      6.002429    -13.613993
  H      -4.671265     -4.009387    -13.615881
  H      -5.728940     -2.107227    -13.502478
  H       4.655049     -4.053137    -13.549991
  O       6.964973      2.997257     -6.092244
  H     -12.031772      2.779830     -8.308262
  O       9.078230      2.375241     -6.360625
  C       6.297523     -0.997331    -11.086957
  H      -8.913363     10.084718     -7.022676
  C       6.450071     -0.547557    -12.398816
  C       6.136696      1.102974     -7.990519
  H      -0.062062     -9.851945     -8.158780
  O       3.047522     -9.936024     -6.800597
  O      12.588625      8.686830     13.819407
  N       6.143868     -1.247066    -13.524896
  H      -4.465907    -11.235908     -5.792049
  C       4.750069     -4.143553    -10.733572
  C       4.029986     -5.272588    -11.135676
  H       5.264282      5.555752      5.161534
  H       2.852820    -11.646052      8.225272
  H      -2.509291    -12.342290      8.306961
  H      -0.131014    -12.916714      9.316159
  H      -2.668388    -13.697167     -4.883288
  H      -2.784867      4.359400     -9.074273
  Zr     12.548938      7.165325     -4.944459
  H      -2.211590     -4.501466    -18.017443
  Zr      7.877832      4.506831     -4.915963
  C      -1.971197     -7.900419     14.239184
  H      -2.148596    -12.076956     -0.811331
  H       3.258473    -11.750608     -1.054894
  H       0.068905    -12.988942     -2.018984
  H       2.515692    -13.767685     -5.019224
  O      10.574777      9.050085     14.728103
  C       3.701500     -5.582585    -12.456219
  H       4.478216    -12.105017     -7.215460
  H       1.976499    -10.243712     -5.056590
  H      -4.933615      5.534267    -12.320000
  C       2.568160      5.938905    -16.013117
  H       8.586271      8.574264     16.315602
  H     -11.882572      6.957662      9.740741
  H     -11.630094      4.007449      7.817970
  H      -9.584552      6.925005      8.212974
  H      -8.849291      5.678054     10.660148
  H     -12.122691      6.828758     -2.360989
  H     -10.068881      6.661227     -0.528365
  H     -11.932650      4.115248     -0.569314
  H      -9.185773      5.064968     -2.869856
  H      -9.948964      2.199632     -5.178216
  H     -13.045255      2.791002     -2.786266
  H     -12.210682      2.604859     10.046255
  H     -12.807753      4.119230     -5.138756
  H      -6.812804      7.717566     -4.591062
  H      -7.947561      9.846482      9.880592
  H      -8.412856      9.210153     -1.467806
  H      -9.917571      9.184774     -4.676169
  H      -0.213635     -9.579537      9.064178
  C       4.671763      4.907993    -18.958718
  H       4.724517      4.098063    -19.670587
  C       0.838852      6.099479    -17.820286
  H       1.513384      6.219977    -18.644974
  H      -4.690147    -12.016706     10.082163
  H      -4.720180    -11.956048     -2.635421
  H       2.174720    -12.469096     -8.934843
  H      -3.306554    -11.820459     -8.722432
  H      -0.161129    -13.058502     -7.799676
  H      -2.083355    -10.204617     -4.789884
  H      -0.415413    -10.151596     -1.896418
  C       5.573848      5.955622    -19.035422
  H      -3.233877    -11.529398     16.256016
  C       2.732197     -5.765231     -9.069641
  Zr     -1.881510    -11.341453     -6.698849
  H       2.378786     -4.745298     -9.088466
  O      -2.660490    -11.147381     -8.462850
  C       5.498915      6.994410    -18.122676
  H       6.196752      7.816805    -18.180318
  H       4.303087    -11.813192     -4.016770
  H       4.165728    -11.812607     11.099522
  H       1.957310    -10.198487     12.355638
  C       1.232580      5.965995    -16.427688
  C       4.528206      6.985303    -17.137778
  H       4.460688      7.801362    -16.433233
  C       3.615099      5.937847    -17.056579
  C       3.697940      4.897321    -17.977257
  H       2.997743      4.077380    -17.912548
  C       4.343523      5.840564    -14.230069
  H       5.200919      5.733281    -14.864363
  H      11.160560      6.431264      9.357460
  O      -1.722625     -8.375401     -3.728023
  O      -3.273827     -9.851807     -3.115430
  C      -4.095561     -5.212876      1.297596
  C      -3.805144     -5.570934      2.613481
  C      -2.383055     -6.625830     -1.735756
  H      -1.653575     -6.360199     -2.491130
  C      -5.104360     -3.760394     -0.481189
  H      -4.887555     -4.395223     -1.316842
  C      -2.987209     -7.879929     -1.814182
  C      -2.639993     -8.768707     -2.948783
  C      -3.888146     -8.296971     -0.839106
  H      -4.296757     -9.296899     -0.910316
  C      -4.774414     -4.055944      0.903838
  C      -4.223036     -7.433595      0.185345
  H      -4.933742     -7.731879      0.941320
  C      -3.670139     -6.153641      0.240248
  C      -2.731215     -5.765659     -0.714887
  H      -2.281610     -4.786735     -0.642552
  C      -3.035939     -6.693793      3.031684
  H      -2.567467     -7.396330      2.371966
  H      10.628404      9.081117     12.158293
  O       1.062330    -15.861871     13.145881
  O       1.766202    -14.394913     14.668697
  H       8.123671     10.024672     10.093136
  H       8.125095      9.648729     -4.065402
  C       2.997558      5.929140    -14.685827
  C      -1.908772    -15.373877     -2.707820
  C       2.352223     -6.619784     -8.055733
  C     -14.000738      5.550202     -7.297700
  C       1.673587    -15.558189     14.228332
  H       1.695288     -6.307572     -7.253844
  O     -13.949630      6.465678     13.708454
  O     -13.110170      4.825632     14.956403
  C      12.701568      9.227017     -7.000090
  H     -11.678307      6.453887     14.604690
  Zr      9.058068      7.215900     14.223198
  C       2.887006     -6.662489    -12.898795
  O       9.896042      4.317914     12.465883
  O      -0.928064     -7.595606     -6.056700
  O      -2.548152     -9.093858     -6.328755
  C      -3.914291     -5.126197    -11.180256
  C      -3.639614     -5.479842    -12.500429
  C      -2.006770     -6.011627     -8.088923
  O      -6.030939      4.831444     -3.880506
  O      -7.386177      5.738401     -2.382304
  C      -2.222030      5.840238      1.304460
  C      -2.674486      5.727715      2.620110
  C      -4.049701      4.660385     -1.753782
  H      -3.979347      3.901291     -2.517655
  C      -0.442698      6.200154     -0.420475
  H      -1.090743      6.364616     -1.257771
  C      -5.134472      5.530196     -1.771800
  C      -6.234852      5.361602     -2.750056
  C      -5.255493      6.535012     -0.812163
  H      -6.103338      7.211741     -0.880308
  O       0.187740    -12.535664     -2.876486
  Zr     -9.539227      7.668545     -6.836124
  C      -0.879110      5.979706      0.945799
  C      -4.298597      6.646889      0.176641
  H      -4.368936      7.430272      0.915911
  C      -3.224150      5.757367      0.226381
  O      -8.490830      9.293241     -6.658284
  O     -10.175289      8.337831     -8.565644
  C      -3.104078      4.772259     -0.754529
  H      -2.272302      4.085698     -0.712125
  C      -4.003714      5.475837      3.056249
  H      -4.844500      5.321246      2.410578
  H      -1.374640     -5.547598     -7.347299
  C      -5.058543     -3.806184     -9.387081
  H      -4.870794     -4.482690     -8.578017
  H       7.818167      6.893869     12.408425
  H       8.942643      4.753168     -1.817099
  H      11.430751      6.532982     15.135279
  O      13.115902      8.909015     11.114494
  C      -2.362031     -7.346988     -7.917239
  H       1.279589      5.917339      3.853856
  O       6.794393      3.048341     11.303236
  O       8.899649      2.449511     10.979516
  C       6.261102     -0.835163      6.145345
  C       6.526676     -0.434183      4.836334
  C       5.962945      1.283802      9.225393
  H       5.217192      1.604414      9.936254
  C       5.587516     -2.492479      7.892966
  H       6.027493     -1.991111      8.731132
  C       7.290698      1.645140      9.440661
  C       7.679574      2.424484     10.641790
  C       8.278892      1.271272      8.528990
  H       9.297083      1.620598      8.693166
  C       5.670429     -2.050215      6.510793
  O       1.720892     -8.319145     13.553969
  O       3.189505     -9.955652     13.869682
  H       2.401755     -7.369899    -12.256487
  O      -7.059448      2.985545     -5.897394
  H      13.197738      4.544342     12.263965
  H      -2.696806    -13.665468     12.182129
  O      -8.519435      3.721552     -7.387502
  C      -6.264772     -0.900637    -11.081825
  H      -8.616707      7.951570     16.970226
  C       2.566669     -8.929146     14.265709
  H      12.799078      2.104809     14.532910
  H       9.918668      3.360636     12.489548
  O      11.416379      8.710422      9.690698
  O     -13.554547      8.951073     -6.104738
  C      -6.423283     -0.457942    -12.396760
  C      -6.013030      1.281969     -8.040309
  O       0.006653    -12.509809     10.195612
  H      -5.285590      1.589296     -7.304768
  H       6.218604     -2.206265     -8.513122
  C      -5.711194     -2.628998     -9.357635
  O     -11.455604      9.612958     -6.342374
  C       5.770496      0.298279     -9.047772
  O       1.089855    -15.116581     10.474870
  O     -14.479266      7.331634     -3.741651
  O     -13.955342      5.198319     -3.463227
  O     -14.062934      6.283565     -6.268961
  C       7.461215      1.513970     -7.865582
  O       2.415982    -13.500804      9.671543
  H      -6.168595     -2.139275     -8.521553
  O      -7.404788      3.125545     13.949587
  O      -9.252466      2.941692     15.180359
  Zr      9.036872      7.811194     10.801109
  C     -14.640274      6.199330     -3.169915
  O       8.911750      9.744351     10.580751
  O     -12.978062      4.916467     -7.673699
  C      -7.293719      1.820848     -7.984682
  O       8.849782      7.582560      8.887662
  O      10.981821      6.455110     14.267722
  N      -6.136719     -1.180643    -13.513823
  O      -1.446914    -15.214781     -6.471645
  O      -2.770569    -13.602848     -7.283873
  C      -8.112156      2.547333     14.829471
  C      -1.914133     -8.062274     -6.700711
  C      -3.143527     -8.004459     -8.865599
  H      -4.697607      4.489488     -7.470197
  C      -2.359201    -14.790631     -7.242687
  C      -0.607819      6.329081     -9.393447
  C      -4.082074      5.649436    -12.960163
  O      13.283673      8.888762     -5.911833
  N       4.097672     -4.897943    -13.562799
  C     -12.658425      9.666796     -6.669830
  C       3.848408     -5.098837    -16.001053
  C       3.610088     -5.495039    -14.684655
  C       7.939204      0.495225      7.437741
  H       8.699332      0.175837      6.741264
  O       8.102764      2.702871     -3.766090
  O      10.158993      2.183936     -3.082490
  C       6.604632     -0.932522      1.294160
  C       6.698784     -0.489255      2.612822
  C       6.927884      1.229643     -1.764006
  H       6.327121      1.674290     -2.547302
  C       5.968723     -2.565082     -0.495306
  H       6.451376     -2.068570     -1.313055
  C       8.308931      1.412501     -1.809756
  C       8.900987      2.153340     -2.949929
  C       9.124156      0.912467     -0.798190
  H      10.185852      1.120413     -0.844300
  C       5.997933     -2.124912      0.889030
  C       8.559340      0.178488      0.226284
  C       1.838318     -6.276837    -18.955986
  H       1.114154     -5.878365    -19.650527
  H       9.178464     -0.234194      1.008444
  C       7.186386     -0.068866      0.245738
  C       6.373112      0.485808     -0.742850
  H       5.306666      0.323163     -0.698038
  C       7.186906      0.772740      3.054045
  H       7.555192      1.546328      2.410346
  O     -11.549579      7.055996     -6.546873
  C       4.903429     -3.675134    -17.770558
  O      -0.272838    -10.071076     -7.234878
  O      -9.316695      5.743051     -6.070772
  C      -7.639185      2.888655     -7.017156
  H       4.657813     -4.297228    -18.608706
  H      12.422191      2.073053     -5.805612
  O     -12.851274      8.918951     10.914564
  O     -10.995939      8.970009      9.668266
  C       5.968512      5.677772     14.339465
  C       6.621995      0.080032      7.244748
  C       5.634381      0.504026      8.135522
  H       4.611268      0.205755      7.961924
  C       7.076320      0.808933      4.413078
  C     -12.070822      9.474434     10.074474
  C       2.245318     -7.596214    -19.060149
  H       7.340293      1.617404      5.064652
  H      -3.343030     -9.066139     -8.727845
  O     -12.928106      8.852713     13.613561
  O     -11.291547      8.716960     15.120094
  C      -4.678915     -4.025767    -10.774112
  C      -3.618772     -7.297359     -9.954486
  H      -4.249781     -7.781892    -10.683950
  H       5.875500     -2.093161      3.705652
  C      -3.328060     -5.941516    -10.099301
  C     -12.326563      9.254016     14.657325
  C      -2.493302     -5.314159     -9.172682
  C       3.177446     -8.099828    -18.168199
  H      12.127127      4.212259     16.286494
  Zr     10.626201      4.087973     10.493070
  O       8.089641      2.677358     13.620876
  O      10.200321      2.266862     14.185389
  C      -8.267282      1.435290     -8.907094
  H      -9.266548      1.855161     -8.807862
  O       6.315945      5.683677     11.488147
  O       6.886167      7.689807     10.709672
  C       2.616421      5.852114      6.266381
  C      -3.947851     -5.112121    -16.047708
  C      -3.660010     -5.479150    -14.732654
  Zr     -1.856524    -11.375002     14.133323
  O      -3.550462    -11.410292     13.080994
  O      -2.426616    -11.085015     15.959760
  C      -5.725849     -2.140604    -10.725623
  C       2.044427    -14.698353      9.751249
  C       3.068989      5.795883      4.947993
  O       0.715766     -7.441717     11.229382
  O       2.252340     -8.983820     10.813897
  C       3.794572     -4.999262      6.081727
  C       3.574853     -5.375459      4.757349
  C       1.809109     -5.819892      9.153880
  O       1.050220    -15.901732     -5.868697
  O       1.646910    -14.440332     -7.438210
  H       1.199116     -5.332582      9.898924
  C       4.907505     -3.654141      7.875904
  H       4.676016     -4.301921      8.696983
  C       2.105241     -7.170949      9.312144
  C       1.658240     -7.906056     10.519153
  C       2.859373     -7.848506      8.353064
  C       1.629891    -15.594687     -6.967880
  H       3.017232     -8.919758      8.475498
  C       4.577669     -3.910387      6.483713
  C       3.370476     -7.150216      7.276828
  H       3.983348     -7.654059      6.545126
  C       3.144651     -5.779367      7.149366
  C       2.329299     -5.130097      8.078460
  H       2.121993     -4.078256      7.950853
  C       2.682582     -6.377437      4.283663
  H       2.062465     -6.991746      4.904907
  O      -7.155964      3.017412     11.251542
  O      -8.698346      3.777754      9.851981
  C      -6.215398     -0.898924      6.207470
  C      -6.370213     -0.475813      4.885161
  C      -6.115836      1.375006      9.192516
  H      -5.434894      1.696105      9.966057
  C      -5.644270     -2.586649      7.971639
  H      -6.075928     -2.067004      8.803207
  C      -7.396015      1.922187      9.161232
  C      -7.777522      2.960112     10.148326
  C      -8.314302      1.520943      8.192017
  H      -9.311750      1.954681      8.216013
  C      -5.671724     -2.129573      6.592296
  C      -7.934874      0.580930      7.252815
  H      -8.639741      0.241718      6.508884
  C      -6.641360      0.051193      7.252263
  C      -5.738443      0.455740      8.235609
  H      -4.736070      0.055136      8.225690
  C      -6.778292      0.814725      4.446889
  H      -6.988085      1.646794      5.087825
  C      -2.075144     -6.366171    -19.062110
  Zr     -9.428309      7.227481     14.706831
  O      -8.625376      8.996472     14.581249
  O      -9.331371      7.388684     16.638081
  Zr      2.164400    -11.867692     13.744536
  C       8.959279      2.190442     14.397335
  O       2.118266    -11.661985     15.673619
  H      -2.245239     -4.272846     -9.312414
  C      -2.828201     -6.563528    -12.941848
  O       6.097567      4.469366     -3.804498
  Zr    -10.956086      4.247097     14.096713
  O     -11.814865      2.536587     14.390346
  O     -10.654561      5.164149     15.865347
  O       6.615032      6.614683     -3.546768
  C       2.611309      5.828991      1.401824
  C       3.060509      5.761214      2.717987
  C       4.614472      5.205292      9.386226
  C       4.283486      4.601271     -1.702408
  H       4.709529      4.490622     10.194906
  H       3.502641     -9.126824    -18.247268
  H       8.214904      4.866848      9.205948
  H       8.479171      4.808993     -8.178927
  H       9.750255      8.123342     -8.959000
  H      11.830704      3.007469     -8.769305
  C       0.828599      5.979383      8.025234
  H       1.473849      6.111773      8.871028
  C       5.404135      6.353582      9.424423
  H       9.412514      8.181261      8.375994
  H      11.512545      3.169906      8.307139
  C       4.575648     -3.968050    -16.385490
  Zr     -0.072860     -9.005274     12.445621
  H      11.342497      6.358152     -7.853841
  Zr     -7.928539      4.639409     12.421270
  H      10.660151      9.060152     -5.064202
  H       8.308076      9.953196     -7.297361
  Zr    -12.466687      7.229736     12.277898
  C       3.696557     -7.289996    -17.174771
  H       4.431139     -7.678533    -16.484552
  H       7.877750      6.837073     -5.077905
  O     -14.160278      6.516854     11.096714
  O     -13.365931      4.797182      9.900546
  C       3.293282     -5.962322    -17.064399
  C      -7.941514      0.533071     -9.900089
  H       4.183756      3.818066     -2.437967
  O      -0.117164    -10.001929     14.583874
  C       0.903305      6.192075     -0.390405
  O      -9.041430      5.321854     13.947893
  C     -14.262171      5.620907     10.197086
  H       1.586915      6.351041     -1.199740
  C       5.249997      5.583150     -1.902934
  O     -11.239976      6.504110     13.749117
  C       6.049617      5.554634     -3.147111
  C       5.447660      6.593658     -0.964259
  H       6.259693      7.301605     -1.126159
  C       6.271593      6.590381     10.602279
  O      -1.805794     -8.259042     11.366581
  O      -3.229815     -9.788657     10.592209
  C      -3.996294     -5.201815      6.168503
  C      -3.750977     -5.565190      4.843738
  C      -2.327776     -6.550497      9.255821
  H      -1.653818     -6.249161     10.047847
  C      -5.021739     -3.780594      7.960930
  H      -4.834241     -4.440548      8.783784
  C      -2.884083     -7.826936      9.313455
  C      -2.610505     -8.689654     10.487996
  C      -3.706626     -8.290716      8.289433
  H      -4.064384     -9.312726      8.342608
  C      -4.674111     -4.046193      6.574062
  C      -4.034764     -7.442749      7.250506
  H      -4.699661     -7.773361      6.466946
  C      -3.546814     -6.134679      7.221448
  C      -2.661640     -5.709941      8.213384
  H      -2.249607     -4.713532      8.157986
  C      -3.001131     -6.689433      4.394524
  H      -2.497555     -7.387696      5.032361
  C       5.375491      7.272124      8.378154
  O      -1.309430    -10.662039     12.236572
  C       1.278330      5.969245      0.996463
  O      -7.928265      7.448110     12.477370
  C       4.622496      6.652086      0.143959
  H       4.737498      7.446060      0.866104
  O     -12.127444      4.499174     12.367485
  O      12.516827      8.665346     -3.285012
  O      10.437416      9.101083     -2.579906
  O     -10.451996      8.467175     12.286191
  C       3.601224      5.718789      0.313743
  O       1.127805    -10.677061     12.364384
  O      -9.694534      3.251115     12.461025
  C       2.358611     -5.463244    -17.966524
  H      -8.688765      0.212825    -10.610190
  H      -2.299646     -7.237052    -12.298552
  C       3.459556      4.675100     -0.601718
  H       2.687434      3.937836     -0.443819
  C       4.409527      5.610710      3.149767
  H       5.251736      5.491138      2.498223
  O      -6.754158      5.507631     10.816755
  O      -7.091727      7.507100      9.898367
  C      -2.218741      5.722102      6.178131
  C      -2.655128      5.674154      4.850889
  C      -4.538986      5.061024      9.100030
  H      -4.731480      4.340909      9.885133
  C      -0.515539      5.935314      7.997703
  H      -1.204687      6.019773      8.814690
  C      -5.346418      6.192512      9.026460
  C      -6.466464      6.420473      9.980501
  C      -5.131516      7.141721      8.029882
  H      -5.777596      8.006546      7.996982
  C      -0.889954      5.781835      6.601452
  C      -4.116782      6.959852      7.117515
  H      -3.940102      7.692555      6.344704
  C      -3.293723      5.834548      7.187623
  C      -3.514973      4.886906      8.185046
  H      -2.886418      4.009776      8.227438
  C      -3.993372      5.450611      4.420263
  H      -4.825649      5.271308      5.070956
  C      -6.647368      0.019289     -9.994255
  C     -14.050457      5.582756     14.612089
  C      -5.693515      0.391942     -9.045993
  H       2.036455     -4.435951    -17.879307
  C       2.829037     -6.607265    -14.259754
  C      11.677474      9.311908     -2.590682
  H       6.054902      8.115489      8.417867
  H       2.287035     -7.263060    -14.911648
  H      -4.693965     -0.009248     -9.120937
  C       6.275156     -0.913495    -15.957621
  C       6.446013     -0.514509    -14.631406
  C       6.384948      1.418608    -18.909974
  H       5.702592      1.836800    -19.634767
  C       5.587028     -2.515018    -17.758599
  H       6.019593     -1.986570    -18.585236
  C       7.731457      1.737205    -18.961244
  O      14.414958      6.903391     13.044192
  O      -6.233668      5.377860     13.478854
  H       8.754843      0.060681    -10.626407
  O       0.821486     -7.451389     -3.793405
  O       2.407028     -8.988910     -3.567226
  O      -1.391921    -15.116033     13.920230
  O      -2.737342    -13.523329     14.737172
  C       4.025199     -5.025663      1.224156
  C       3.685073     -5.382864      2.528275
  C       2.092706     -5.842093     -1.876227
  H       1.484052     -5.357315     -2.623937
  C       5.250338     -3.703429     -0.513217
  H       5.028690     -4.338186     -1.347581
  C      -2.305817    -14.708397     14.691513
  C       2.353310     -7.203018     -2.009547
  C       1.826987     -7.930235     -3.184984
  C       3.106050     -7.883525     -1.054620
  H       3.237774     -8.959032     -1.167138
  C       4.848867     -3.952850      0.861676
  C       3.629220     -7.179152      0.013403
  O      -7.157282      6.570307     15.128015
  H       4.229210     -7.684115      0.755104
  Zr      2.103652    -11.861762     -6.524551
  O       3.838142    -12.704332     -6.804907
  C       3.420308     -5.804745      0.127923
  C       2.632678     -5.145907     -0.816833
  H       2.451615     -4.087509     -0.708707
  C       2.748028     -6.380625      2.921437
  H       2.190252     -6.998767      2.247196
  O      -7.977484      3.216140     -3.311340
  O       1.866615    -11.693310     -8.443863
  Zr    -10.748013      4.369414     -6.807825
  O      -9.739283      3.386544     -1.945625
  C      -6.344859     -0.938579      1.330500
  C      -6.434456     -0.504640      2.655334
  C      -6.704838      1.483178     -1.539161
  O       1.649086    -13.328558     -5.115554
  H      -6.128894      1.956268     -2.323102
  C      -5.740400     -2.573400     -0.472643
  H      -6.154053     -2.029563     -1.298151
  C      -8.045763      1.833199     -1.402939
  C      -8.634229      2.874240     -2.285865
  C      -8.833808      1.238876     -0.421565
  H      -9.876490      1.517434     -0.358172
  C      -5.790487     -2.150503      0.915976
  C      -8.269040      0.319733      0.436793
  H      -8.866843     -0.151593      1.202120
  C      -6.917298     -0.014057      0.331478
  C      -6.143449      0.564869     -0.672415
  H      -5.097667      0.307120     -0.747908
  C      -6.821401      0.795724      3.084550
  H      -7.072977      1.609204      2.434318
  C       6.715409     -0.094571     -9.996911
  C      -6.905432      0.809163    -12.828810
  C       8.601632      1.191731    -18.032087
  H       9.653917      1.432539    -18.069889
  C       5.666649     -2.104367    -16.366946
  C       8.127832      0.334643    -17.055744
  O       3.895884    -12.750605     13.873325
  H       8.807338     -0.100426    -16.337447
  C       6.775934      0.007363    -16.999224
  C       5.908352      0.560071    -17.936666
  H       4.856587      0.318358    -17.890447
  C       6.955225      0.735595    -14.178032
  H       7.261309      1.541659    -14.814897
  H      -7.190992      1.613106    -12.180443
  C      14.473604      6.277470     14.158193
  N      -5.123315     -3.009429    -15.586088
  N       5.073787     -3.016675    -15.566050
  Zr     11.387925      3.971246     -3.322933
  H      -1.288028      6.463716     -8.576282
  C      -0.995098      6.101063    -10.775727
  O     -11.270924      2.734981     -7.711790
  H      -1.381589     -5.988637    -19.798704
  C      -5.033790     -3.677315    -17.792679
  C      -4.358105      7.094854    -10.294160
  N       0.145854      5.887723    -15.630247
  C      -6.286047     -0.877601    -15.953965
  C      -6.432178     -0.460587    -14.630167
  H      -4.250669      7.832523    -11.075118
  O      12.954605      2.872866     -2.983093
  Zr     10.748817      4.027995     -6.727996
  O      -3.555243    -11.474366     -5.568218
  O      11.689058      2.665551     -5.582151
  O      10.935202      3.252706     -8.494490
  N       2.289513      5.851625      3.836121
  O      10.934049      4.075296     -1.432044
  Zr     -0.133617    -14.414838     12.181749
  C      -5.541465      6.204370     -8.412034
  C       4.007374     -7.536578    -10.092851
  H      -4.828137     -4.307478    -18.635705
  O       8.759249      5.121104     14.717710
  Zr      9.212526      7.754277     -6.557271
  O       9.114158      9.684366     -6.832781
  O       9.196861      7.490103     -8.479067
  O     -12.461698      9.150515     -3.566290
  O     -10.735958      8.940362     -2.153280
  Zr      8.884617      7.211622     -3.117321
  O       8.221274      8.708673     -4.276958
  O     -10.288192      5.515781     -8.377318
  O      -0.240272    -12.612143     14.305686
  O       8.374395      7.825258     -1.354017
  C      -6.364031      1.463715    -18.900260
  O       8.259586      8.731713     13.180950
  H      -5.674717      1.882404    -19.617990
  C     -11.786419      9.507461     -2.557586
  C      -3.405773      6.079635    -10.185037
  C      -5.685219     -2.499090    -17.764528
  C      -3.520806      5.144936     -9.156903
  O       6.462579      5.608088     -6.121743
  O       1.573994    -13.287241     12.342839
  O      -0.322862    -12.669100     -6.916077
  H      -6.125579     -1.960226    -18.580346
  O       7.074932      7.628914     -6.838765
  O      -1.821813    -13.240647     12.097813
  C      -7.708351      1.790234    -18.959322
  C      -8.588009      1.247976    -18.037269
  Zr     -2.323038    -11.822196     -3.312154
  O      -1.808143    -13.281772     -4.682916
  O      -4.054191    -12.597454     -2.919667
  O      -1.945961    -11.381632     -1.453202
  C       2.509415      6.120814    -11.140083
  C       2.970537      6.019827    -12.454302
  C       4.541812      5.357202     -8.068923
  N       2.206914      6.015076    -13.580266
  Zr     -9.100717      7.299280     -2.982147
  O      -7.980917      8.595892     -2.078165
  O      -9.861033      6.325766     -1.411754
  Zr      1.803967    -11.279833     -3.079623
  H       4.626208      4.620580     -7.279670
  O       2.608427    -11.088046     -1.329754
  H      -9.638547      1.495354    -18.081302
  O      13.695316      6.392066     10.432777
  N       0.095677      6.021745    -11.570302
  Zr    -11.301058      4.575355     -2.935486
  O     -12.136797      2.833370     -3.118822
  O     -12.219333      4.775027     -1.217522
  N       5.166012     -3.133718    -11.529857
  O      12.941241      4.407327      9.720582
  O      10.663274      8.107993     12.084983
  Zr     -2.294202    -11.721193     10.708098
  H       4.749638     -0.036544     -9.153796
  O      -2.236534    -11.540336      8.776565
  Zr     -9.135200      7.796091     10.813268
  O      -8.570629      9.642262     10.590992
  O      -9.390811      6.669772      9.128520
  O      12.412825      5.114986     12.373226
  C      12.470180      9.260742     10.067295
  O       8.504633      5.168902     -2.589279
  Zr      1.601768    -11.222244     10.378100
  O       3.310792    -11.452998     11.373770
  O       2.238064    -10.980231      8.565663
  Zr    -10.796669      4.689268     10.089758
  O     -11.265193      2.806202     10.057818
  O     -11.174201      4.780920      8.181838
  Zr     -0.030352     -9.076803     -4.843910
  C      -5.716321     -2.084290    -16.371593
  Zr     -7.947188      4.711962     -4.893785
  O      10.785805      6.469553     -2.908574
  O       8.643845      6.417724     12.323006
  Zr    -12.721401      7.413939     -4.909641
  N      -6.153786     -1.228030      3.772534
  O      10.929960      6.099866     10.247988
  Zr     11.422843      4.067882     13.892821
  O       8.593611      4.906533     10.101454
  N       4.157506     -4.807188      3.666949
  C       6.953363      0.717763    -12.814900
  O       0.246873     -9.896571     -2.577801
  H       7.258499      1.505759    -12.155921
  O      -9.530168      5.363037     -3.708547
  O      12.991098      2.924036     14.053430
  O      11.279070      4.132048     15.827322
  O     -11.816995      6.603531     -3.260668
  H      11.675518      4.290212     -0.848331
  H       8.612057      8.731441     -1.110088
  O     -11.587364      6.555478     10.577443
  O       3.430331    -11.456817     -4.237815
  O      -0.072121     -9.901819      9.970731
  O      -9.402531      5.662146     11.443135
  O      -1.277594    -10.719189     -4.736415
  H      11.234526      6.612846     -2.052284
  O      -7.608882      7.159215     -4.561587
  H      13.228607      4.595045     -4.852866
  H      -0.065195    -12.979693     15.194635
  O     -12.001736      4.671446     -5.198645
  H       2.441195    -13.719580     12.222569
  H      12.019081      1.861826     11.333656
  O      -9.996337      8.210989     -4.608006
  H      12.747162      2.028447     -2.558160
  O       1.161039    -10.743618     -5.035849
  O      -9.867401      3.168234     -5.220178
  N      -5.222967     -3.077925      1.718787
  N       5.350409     -3.006311      1.683258
  N       0.182145      5.897037      1.779872
  H       9.895521      3.309832     -4.790938
  O      13.506633      5.665215     14.654000
  O       9.922582      4.266051     -4.779501
  C      -8.125724      0.386241    -17.059365
  O      -4.039680    -12.576513     10.530559
  C      -6.717450      6.228802     -7.502847
  N       0.208737      5.745453      5.814982
  N       5.097427     -2.952938      5.685493
  N      -5.109681     -3.047534      5.775030
  N      -4.199665     -4.913488      3.737530
  H      -8.811877     -0.044567    -16.344820
  N      -1.896906      5.827345      3.733829
  C      -6.776744      0.049763    -16.996286
  C      -5.421600      7.158598     -9.418263
  C       0.738201      6.359621     -9.379881
  H       1.392991      6.526211     -8.548114
  C      -2.494646     -7.684544    -19.119130
  H       8.176488      9.667396     13.414848
  O       8.623583      7.642794     16.056530
  C      -5.899628      0.598169    -17.927145
  C       5.410388      6.447125     -8.049687
  N       6.308732     -1.178482      3.718650
  H      -0.893425      5.957796      3.713324
  H      -4.729569     -4.051591      3.750668
  H      -5.805003     -2.177757      3.778584
  H       4.791571     -4.019157      3.700750
  N      -5.138634     -3.028106    -11.558224
  C       6.386416      6.572035     -6.938685
  Zr     -0.086188    -14.415832     -4.879919
  C       5.374273      7.398849     -9.064856
  H       6.093816      8.207230     -9.036263
  H       8.579770      4.895754     15.647777
  C      -6.173863      6.033681     14.566439
  H      -4.850333      0.346873    -17.876058
  C      -6.915218      0.805579    -14.192288
  C      -3.388129     -8.162377    -18.174971
  H      -3.722849     -9.188553    -18.217357
  O      -6.673732      5.502992     -6.467359
  C       1.164458      6.152331    -10.755297
  H      -7.211068      1.607165    -14.839608
  C      -4.671591     -3.974016    -16.417322
  C      -3.856820     -7.327492    -17.177170
  H      -4.561743     -7.695912    -16.446143
  C       4.439897      7.278763    -10.074472
  H       4.387233      8.018027    -10.859601
  C       3.534806      6.216291    -10.080648
  C       3.606551      5.249051     -9.077651
  N      -4.105848     -4.849005    -13.612070
  H       2.924160      4.412903     -9.104655
  O      10.728687      8.092150     -5.171936
  O      11.109631      6.026534     -6.963084
  C       4.327730      5.897311    -12.868308
  H       5.170409      5.844174    -12.208345
  O       8.809372      4.820360     -7.263578
  C       1.268928      5.845520      6.645639
  C      13.800622      5.327434      9.756085
  N      -1.958015      5.901366    -13.623705
  C       4.492759      7.076689      7.334603
  H       4.432748      7.793247      6.529539
  C       3.635925      5.973822      7.326501
  C       3.732101      5.021552      8.341512
  O      12.414970      5.115374     -4.711728
  H       3.103327      4.145067      8.300901
  O      14.346285      6.823105     -3.863277
  O      13.289408      5.588657     -2.338307
  C      -3.442270     -5.999992    -17.114642
  O       8.718125      6.380208     -5.063883
  O      13.870187      6.351282     -6.565107
  O      13.149625      4.362450     -7.302280
  C      -2.545016     -5.527690    -18.068072
  C       4.416062      5.644319      4.512531
  H      -6.172571      7.933266     -9.486345
  O       1.582597     -8.402490     -6.109787
  C      14.317315      6.145326     -2.780758
  C      13.952213      5.333062     -7.312821
  H     -11.877852      7.205436     -7.454329
  H     -10.665813      5.507373     -9.267878
  H      -9.454270      8.443169     -9.203604
  H      -8.885434      5.609177     -6.911673
  H       2.367114    -12.469966     16.145136
  C      -1.302252     -3.337689      2.616248
  C      -2.318295     -2.727422      3.435174
  C      -3.101067     -1.704177      2.922463
  C      -3.412610     -0.558151      3.737785
  C      -3.404500      0.608225      2.891403
  C      -2.909266      1.811968      3.373094
  C       1.172477      2.658107      5.016721
  C      -0.426328      2.388154      0.735748
  C       0.555249      2.952004      1.536611
  C       1.886627      2.403338      1.549426
  C       2.186869      1.299290      0.762148
  C       0.182774     -1.482852      6.410454
  C       1.329175     -0.607506      6.404606
  C       1.152264      0.769998      6.385698
  C      -0.115643      1.241515     -0.080463
  C      -1.049725      3.217144      3.363182
  C       0.236616      3.383770      2.873020
  C       2.391102      2.490484      2.897090
  C      -0.178739      1.324603      6.371453
  C       3.486237      0.319743      2.592732
  C       3.002977      0.236944      1.293934
  C       2.484900     -1.012323      0.793552
  C      -1.282975      0.481596      6.376944
  C      -1.099134     -0.948592      6.396481
  C       0.494243     -2.631465      5.596724
  C       1.832044     -2.462154      5.086555
  C       2.348908     -1.213306      5.586286
  C       3.152607     -0.419485      4.779911
  C       1.988416      1.594901      5.549095
  C      -0.165596      2.491433      5.525896
  C      -1.257527      2.767565      4.714949
  C       1.350508     -0.721603     -0.047925
  C       0.246335     -1.564160     -0.042359
  C      -1.083841     -1.009422     -0.056482
  C      -3.085480      0.182294      1.551647
  C      -2.895382     -1.245308      1.572750
  C       3.177616      1.467635      3.408738
  C      -1.919358     -1.832759      0.781837
  C      -1.105849     -2.898255      1.314061
  C       0.232278     -2.731267      0.804662
  C       1.323223     -3.009218      1.616928
  C       2.466151     -2.131655      1.612113
  C       2.968019     -2.044630      2.958382
  C       3.466370     -0.844626      3.440071
  C       1.369895      3.095369      3.715019
  C       2.971978      1.010295      4.761395
  C       1.166381      0.707603     -0.066992
  C      -1.261900      0.367681     -0.075560
  C      -2.282332      0.975321      0.742492
  C      -1.766378      2.223984      1.243938
  C      -2.071707      2.631707      2.534516
  C      -2.405562      1.895953      4.721769
  C      -2.418526      0.772148      5.537416
  C      -2.933115     -0.478514      5.036796
  C      -2.119133     -1.542163      5.568729
  C      -1.818342     -2.647069      4.783913
  C      -0.488583     -3.203336      4.798766
  C       2.134348     -2.867352      3.795995
  C       1.118533     -3.465929      2.968204
  C      -0.169511     -3.629827      3.458490
1002
Coordinates from ORCA-job orca_MEP E -1961.014559355550
  C       2.336205    -16.735478     14.945567
  H       2.234329    -16.596985     16.017027
  H       2.173483    -16.538431     -8.879248
  H       3.470766    -16.453884     -7.694032
  H       2.135538    -17.605129     -7.442813
  H      13.472736     10.570649     -1.898826
  H      -4.052140    -15.908401     -7.964900
  C     -15.788364      6.199773     -2.070861
  H     -15.342424      5.880031      8.767617
  H     -15.292061      5.805588     -1.186241
  H      -3.790682    -16.344168      9.632465
  C      -2.991614    -15.833946     -8.188148
  H      -2.885245    -15.473640     -9.207406
  H      -2.463754    -16.624975     -0.964165
  C     -12.269607     10.778631      9.536840
  H     -12.121031     10.682867      8.465810
  H      15.799874      4.409141     -8.093155
  H     -12.548163     10.235810     16.401155
  C     -12.990451     10.488452     15.440430
  H     -12.665643     11.489303     15.171308
  C       2.404459    -16.624802     -7.821862
  H      13.605786     10.541398      9.334392
  C     -15.740322      6.110358      9.753198
  H     -15.716957      4.351372     15.316391
  C      15.382781      5.965494     15.199299
  H     -16.409125      5.305452     10.043343
  C      12.401308     10.496950     -1.743599
  C      -2.988314    -15.726733     15.566162
  H      -4.040148    -15.737295     15.293618
  H      12.561134     10.099143      7.957225
  H      12.183091     10.277300     -0.702075
  H      14.146337     10.899087     -7.260091
  C     -12.363077     10.804759     -1.755703
  H      -8.034264      2.463410    -19.488522
  H     -11.870171     11.677925     -2.176171
  H     -11.730656     11.656380      9.884514
  H      13.477530     10.267842     -8.790375
  C      15.289936      5.484638      9.083076
  H      15.103434      5.471977      8.013939
  H     -16.268061      7.057923      9.745474
  H      15.969162      5.072315     14.999157
  H      15.151423      5.986886     16.260335
  C      15.776890      6.095121     -2.053952
  C      15.173527      5.266601     -8.323701
  H      -2.445977    -17.488143      9.862952
  H       6.339501      5.932342    -19.628300
  C       2.867639    -15.968649     -1.631835
  H      14.767879      5.131730     -9.322594
  H       2.728531    -15.470567      7.924758
  H       2.755658    -15.672166     -0.592527
  H      16.088203      5.054138     -2.089503
  H      15.627852      6.366726     -1.013475
  H      -2.642402    -17.525161     -2.495742
  H      -2.517180    -16.803105     -8.075158
  H      15.731600      4.530648      9.357936
  H     -15.051106      5.239353     -9.140759
  H     -16.218043      7.176931     -1.877430
  H     -15.901897      6.362232     -8.031780
  C      12.504421     10.534998     15.317791
  H     -13.435059     10.906506     -1.894669
  H      12.305480     10.277641     16.355088
  C      -2.726936    -16.511417      9.483271
  H      -2.519172    -16.433848      8.420764
  H      -2.912503    -15.459206     16.616334
  C     -13.041330     10.578152     -7.840835
  H     -12.376886     10.292569     -8.655106
  H     -12.107122     10.730514     -0.703649
  C       2.852160    -15.678598      8.984019
  H       3.394403    -16.715682     14.696927
  H       3.910268    -15.614412      9.221102
  C     -15.307079      5.457175     -8.108716
  H     -16.564771      5.500063     -2.366584
  H     -14.081799     10.427215     -8.108788
  H     -15.879691      4.625764     -7.705257
  H       1.906594    -17.680151     14.628682
  C     -15.169427      5.241042     15.616822
  H     -14.898832      5.142181     16.663533
  H       2.469450    -16.666339      9.220348
  H       2.403363    -16.934635     -1.802106
  H       3.929090    -16.015378     -1.858665
  H      15.944029      6.846725     14.906729
  H       8.070021      2.407685    -19.533035
  H      15.953769      6.300174      9.350182
  H      16.526545      6.729708     -2.514667
  H      15.756589      6.180153     -8.268971
  C      -2.757907    -16.562989     -2.007811
  C      13.264909     10.500795     -7.751170
  H      -3.793107    -16.232671     -2.047111
  H      11.917205     11.434858     -2.000515
  H      12.453905     11.224507     -7.727077
  C      12.584314     10.381917      9.005095
  H      -6.020287      5.757493    -19.693943
  H      12.118063     11.534116     15.137065
  H      12.003909     11.293050      9.121855
  H     -14.073305     10.442806     15.487172
  H     -13.322300     10.886362      9.778995
  H     -12.862042     11.623217     -7.605171
  H     -15.789040      6.117447     15.453655
  H      13.569413     10.498712     15.113089
  H      -2.545781    -16.701141     15.386466
  H       1.815653     -8.219630    -19.641095
  H      -2.109092     -8.337236    -19.684023
  H       4.760870      5.522833     15.373563
  H       6.406446      1.493652     15.346527
  H       7.826349      0.423428     15.179870
  H      -2.480893     -7.417862     16.221853
  C       2.831739     -8.054539     15.542769
  H       3.845418     -7.664130     15.497103
  H      -3.598955     -6.773338     15.025951
  C      -7.060951      1.333894     14.938631
  C       5.258423      6.461900     15.598184
  H       5.399752      6.590303     16.666883
  H       4.651139      7.283190     15.224374
  C       7.486582      1.425824     15.424027
  H      -5.379917      6.241979     16.915467
  H       7.810791      1.653794     16.436662
  H      -6.096068      1.070240     14.518171
  C      -5.280563      6.428581     15.850013
  H      -4.466268      5.849198     15.426024
  H      -5.099143      7.491877     15.707889
  H      -2.021288     -5.971639     15.275056
  H       2.126446     -7.240773     15.686778
  H       2.776116     -8.783422     16.350502
  H      -6.999299      1.469602     16.013944
  H      -7.781808      0.544072     14.738592
  C      -2.547676     -6.920265     15.256254
  H       4.683327     -7.877687    -10.724936
  C      -2.773799     -6.560776    -14.077595
  O      12.595301      2.322564     10.560869
  H      -2.258429     -7.232725    -14.734860
  H     -10.710870      5.019557     16.723726
  H      -8.737100      5.200739     14.484242
  H      -9.895623      2.150832     12.376399
  H     -11.885683      2.381935     15.585057
  O      11.838437      8.597442     -7.504591
  H     -12.733009      4.044605     12.539215
  C       7.936947      2.367854     -6.557412
  C       8.446609      1.161744     -8.671469
  H      -6.733608      7.593596     12.388758
  O      -1.274545    -15.891075     -3.756050
  H      -8.783760      9.709666     14.826273
  H      -9.822465      9.101266     12.434818
  C       3.600742     -6.228572     -9.894593
  C       5.153811     -3.914605     -9.158825
  H       4.992228     -4.590690     -8.343275
  H       9.461556      1.546670     -8.586428
  C       2.872948     -7.983996     -7.875749
  H      -4.365919    -11.754502     13.479632
  H      -2.149538    -10.120256     12.347197
  H      -0.000000     -9.657567     15.554983
  H       1.195197      6.052683    -13.426109
  H       5.493584      1.431046     -7.035759
  C       5.772532     -2.719062     -9.145606
  C      -2.264345      5.819613    -15.895290
  C      -2.715828      5.767038    -14.575872
  C      -4.306969      4.764861    -18.878067
  H      -4.320133      3.971973    -19.610949
  C      -0.506586      6.065642    -17.665496
  H      -1.167509      6.162050    -18.504298
  C      -5.260588      5.767540    -18.926702
  C      -5.234387      6.785832    -17.988413
  H      -5.972322      7.573799    -18.023794
  C      -0.924720      5.912695    -16.282575
  C      -4.262313      6.799128    -17.005240
  H      -4.234134      7.598854    -16.279522
  C      -3.299469      5.794834    -16.949815
  C      -3.332006      4.776383    -17.897459
  H      -2.593806      3.989126    -17.853046
  C      -4.061742      5.587447    -14.150282
  O       1.255443    -15.316821     -3.258472
  O       2.639686    -13.743925     -2.469204
  H      -4.896095      5.421446    -14.802292
  C      11.774585      9.541156     14.433627
  Zr      7.992606      4.606464     12.358816
  C       5.753140     -2.235352    -10.516960
  O      10.655570      3.582633      8.989322
  H       4.465391    -12.146060     14.526210
  C       2.501439     -8.898911     -6.770255
  C       2.207594    -14.924981     -2.520544
  C       8.045987      0.355722     -9.720638
  H       5.706608     -2.166164    -13.340638
  O      -1.340927    -15.787813     11.288363
  O      -1.985257    -14.258217      9.807565
  Zr     12.261875      7.090524     12.040480
  C       3.683466     -8.430060     -8.915404
  O       6.727478      5.795292     13.845117
  O       7.511342      7.227488     15.353500
  C      -1.965008    -15.431827     10.229720
  O      -7.738450      6.988419     -7.724815
  C      -2.323814      6.011058    -11.020128
  O      -0.886060     -7.459048     13.618575
  O      -2.465843     -8.959645     14.014650
  O      -1.867554    -14.358079     -2.249480
  H       4.002080     -9.465359     -8.908875
  C      -2.742783      5.858701    -12.345523
  C      -4.605588      5.240135     -8.116045
  H      -0.948967      6.001628    -13.445222
  H      -4.608526     -4.013521    -13.374253
  H      -5.681153     -2.123368    -13.291353
  H       4.643332     -4.051978    -13.357181
  O       7.054263      3.038002     -5.941969
  H     -12.060770      2.831090     -8.280977
  O       9.159054      2.395713     -6.229475
  C       6.293756     -0.999358    -10.890521
  H      -8.954932     10.131252     -6.889758
  C       6.434132     -0.545843    -12.202735
  C       6.189300      1.111962     -7.796697
  H       0.204720    -10.204407     -7.860560
  O       3.117111     -9.999263     -6.643349
  O      12.450304      8.838447     13.633891
  N       6.124607     -1.244514    -13.328429
  H      -4.442392    -11.143933     -5.631381
  C       4.753444     -4.149039    -10.536235
  C       4.035526     -5.279117    -10.938877
  H       5.297473      5.803150      5.121964
  H       2.851241    -11.601521      8.228241
  H      -2.585935    -12.280164      8.408332
  H      -0.160603    -12.890330      9.374070
  H      -2.691858    -13.809596     -4.864214
  H      -2.801502      4.386408     -8.893928
  Zr     12.673698      7.206155     -4.965429
  H      -2.177077     -4.502946    -17.800858
  Zr      7.996041      4.573448     -4.818050
  C      -1.934069     -7.838398     14.222141
  H      -2.117035    -12.224654     -0.746472
  H       3.304746    -11.980872     -1.008108
  H       0.062744    -13.184730     -1.995307
  H       2.526885    -13.899984     -4.947458
  O      10.514833      9.471426     14.543668
  C       3.695246     -5.582262    -12.258252
  H       4.533426    -12.115164     -7.193805
  H       1.989813    -10.352108     -4.937033
  H      -4.930144      5.529164    -12.147949
  C       2.569106      5.924121    -15.843873
  H       9.637416      7.385852     16.799394
  H     -12.097074      6.869724      9.883332
  H     -11.860605      4.198306      7.989172
  H     -10.031532      6.844289      8.088839
  H      -9.080377      5.147615     10.405133
  H     -12.250214      6.888575     -2.313502
  H     -10.230204      6.708071     -0.458876
  H     -12.160843      4.124208     -0.557690
  H      -9.297265      5.110638     -2.790788
  H     -10.056902      2.251007     -5.109975
  H     -13.197937      2.886019     -2.807043
  H     -12.899410      2.794298     10.183428
  H     -12.898547      4.188033     -5.116207
  H      -6.893147      7.762623     -4.477636
  H      -8.290477      9.439354      9.281209
  H      -8.524533      9.249568     -1.350610
  H      -9.980289      9.234342     -4.581430
  H      -0.232755     -9.541417      9.115725
  C       4.669930      4.886806    -18.789025
  H       4.717797      4.078769    -19.503310
  C       0.839779      6.090128    -17.650990
  H       1.514289      6.211092    -18.475676
  H      -4.780093    -11.979591     10.261938
  H      -4.755928    -12.095839     -2.626971
  H       1.986235    -12.265746     -8.920198
  H      -3.414639    -11.850881     -8.588027
  H      -0.217279    -13.096426     -7.708405
  H      -2.050333    -10.292378     -4.668384
  H      -0.363158    -10.363784     -1.819880
  C       5.580492      5.927470    -18.860310
  H      -3.156629    -11.464778     16.351684
  C       2.755268     -5.806098     -8.868011
  Zr     -1.922253    -11.373882     -6.614936
  H       2.394028     -4.788748     -8.870189
  O      -2.751432    -11.184442     -8.354331
  C       5.511538      6.964087    -17.944581
  H       6.216028      7.781079    -17.997983
  H       4.389225    -11.776333     -3.961201
  H       4.235051    -11.595449     11.196899
  H       1.957969    -10.198271     12.380959
  C       1.233766      5.955335    -16.258700
  C       4.538435      6.959516    -16.962055
  H       4.475611      7.774035    -16.255278
  C       3.617168      5.918719    -16.885852
  C       3.694004      4.880493    -17.809654
  H       2.987736      4.065494    -17.748637
  C       4.342141      5.820742    -14.059109
  H       5.199230      5.703284    -14.691940
  H      11.242415      6.386954      9.612087
  O      -1.656958     -8.566240     -3.482370
  O      -3.296948    -10.008696     -3.021446
  C      -4.352744     -5.314960      1.296950
  C      -4.021846     -5.646134      2.611391
  C      -2.620862     -6.708984     -1.724428
  H      -1.910129     -6.420233     -2.488444
  C      -5.464153     -3.935933     -0.481398
  H      -5.307382     -4.610945     -1.298810
  C      -3.127490     -8.006897     -1.747827
  C      -2.668505     -8.928127     -2.813239
  C      -4.014217     -8.443384     -0.768883
  H      -4.357706     -9.469313     -0.806635
  C      -5.054371     -4.175105      0.892710
  C      -4.404754     -7.570197      0.227967
  H      -5.094205     -7.889835      0.994757
  C      -3.925875     -6.260210      0.245033
  C      -3.030772     -5.837999     -0.737318
  H      -2.653138     -4.827457     -0.704972
  C      -3.264856     -6.780290      3.026519
  H      -2.814294     -7.492817      2.365367
  H      10.397575      9.371629     12.081018
  O       1.067102    -15.875653     13.115265
  O       1.703645    -14.440153     14.690006
  H       7.983782      9.802464      9.643867
  H       8.263951      9.729982     -4.075162
  C       2.997096      5.914978    -14.516102
  C      -1.907893    -15.523172     -2.711154
  C       2.383624     -6.679120     -7.866525
  C     -14.041565      5.616004     -7.280694
  C       1.655888    -15.592064     14.215557
  H       1.722914     -6.385112     -7.061102
  O     -13.961170      6.152181     13.782751
  O     -12.917910      4.650117     15.073398
  C      12.795454      9.246604     -7.038065
  H     -11.789360      6.909827     15.023248
  Zr      9.396534      7.561268     14.201706
  C       2.874084     -6.658745    -12.697333
  O       9.966532      4.130528     12.459026
  O      -0.951300     -7.665910     -5.794670
  O      -2.590406     -9.139895     -6.093622
  C      -3.842007     -5.133532    -10.946087
  C      -3.566761     -5.481497    -12.268137
  C      -1.972106     -6.068522     -7.842585
  O      -6.141013      4.888836     -3.771111
  O      -7.495292      5.775640     -2.259068
  C      -2.209230      6.024345      1.263313
  C      -2.645701      5.829116      2.577389
  C      -4.046100      4.916717     -1.813144
  H      -3.952228      4.209839     -2.623107
  C      -0.434569      6.536005     -0.433529
  H      -1.082992      6.748841     -1.259707
  C      -5.209512      5.673130     -1.718990
  C      -6.338429      5.439779     -2.648163
  C      -5.358511      6.620821     -0.706798
  H      -6.257517      7.231153     -0.703960
  O       0.209105    -12.720896     -2.843409
  Zr     -9.580657      7.713051     -6.760702
  C      -0.871789      6.222690      0.913206
  C      -4.367653      6.757288      0.244631
  H      -4.467284      7.488625      1.032214
  C      -3.222438      5.959108      0.196780
  O      -8.527428      9.330192     -6.553306
  O     -10.180930      8.401190     -8.495948
  C      -3.058419      5.064859     -0.861797
  H      -2.161540      4.468299     -0.911865
  C      -3.957457      5.494869      3.014838
  H      -4.789025      5.292905      2.370178
  H      -1.345539     -5.617280     -7.088448
  C      -4.995855     -3.815943     -9.155798
  H      -4.802238     -4.488902     -8.344927
  H       8.012384      6.892073     12.711478
  H       9.108428      4.864686     -1.772970
  H      11.571452      6.819375     14.644118
  O      12.645003      8.817593     10.800512
  C      -2.339422     -7.403138     -7.689222
  H       1.308270      6.177714      3.836289
  O       7.809172      2.656235     11.417109
  O       9.874080      1.933450     11.024106
  C       6.678978     -0.929288      6.208922
  C       6.848209     -0.495704      4.894223
  C       6.786237      1.107829      9.354343
  H       6.121568      1.496804     10.113040
  C       5.976621     -2.616475      7.924793
  H       6.479516     -2.177902      8.763045
  C       8.155519      1.321291      9.501301
  C       8.650892      2.023448     10.711525
  C       9.047769      0.885069      8.523595
  H      10.101221      1.124612      8.647782
  C       6.027058     -2.116556      6.561959
  O       1.690388     -8.250189     13.450183
  O       3.086949     -9.878605     14.029804
  H       2.390203     -7.365149    -12.052868
  O      -7.138713      3.024870     -5.753043
  H      13.313833      4.356850     12.213828
  H      -2.680644    -13.637552     12.263013
  O      -8.561848      3.748294     -7.285368
  C      -6.227212     -0.926538    -10.860769
  H      -9.386614      8.020183     17.003093
  C       2.512362     -8.777087     14.251938
  H      11.744570      1.749841     13.753095
  H       9.911091      3.195923     12.658221
  O      10.783352      8.911241      9.566463
  O     -13.599512      9.029786     -6.092254
  C      -6.379283     -0.480522    -12.175652
  C      -6.050478      1.289498     -7.837048
  O       0.022752    -12.496606     10.250472
  H      -5.340593      1.613128     -7.091441
  H       6.227830     -2.213685     -8.317641
  C      -5.660057     -2.645194     -9.130641
  O     -11.490778      9.675825     -6.263568
  C       5.803023      0.299733     -8.841315
  O       1.121789    -15.044812     10.491134
  O     -14.572336      7.426877     -3.735356
  O     -14.076840      5.286149     -3.466286
  O     -14.111330      6.369129     -6.267214
  C       7.515630      1.524502     -7.699624
  O       2.467977    -13.435645      9.705873
  H      -6.124345     -2.158003     -8.296692
  O      -7.046174      2.988398     13.214246
  O      -8.517476      3.226201     14.857244
  Zr      8.802563      7.710307     10.797794
  C     -14.749624      6.294350     -3.169177
  O       8.182308      9.536253     10.553089
  O     -13.011068      4.989239     -7.648647
  C      -7.332648      1.827796     -7.821158
  O       8.505976      7.415270      8.906167
  O      11.213696      6.491763     13.802309
  N      -6.089175     -1.196943    -13.295445
  O      -1.441812    -15.273388     -6.467600
  O      -2.762956    -13.648342     -7.257992
  C      -7.576553      2.605508     14.298903
  C      -1.923018     -8.126597     -6.465940
  C      -3.111290     -8.043172     -8.657342
  H      -4.734721      4.526445     -7.312974
  C      -2.353520    -14.836470     -7.233820
  C      -0.607045      6.351493     -9.224436
  C      -4.078803      5.643519    -12.788534
  O      13.404529      8.918397     -5.961878
  N       4.084035     -4.895621    -13.366076
  C     -12.678183      9.720318     -6.646679
  C       3.825462     -5.095359    -15.802898
  C       3.588189     -5.489957    -14.485781
  C       8.565064      0.190933      7.428414
  H       9.244877     -0.167180      6.670135
  O       8.219635      2.796273     -3.626853
  O      10.283397      2.261307     -2.975025
  C       6.732974     -0.961145      1.345158
  C       6.853589     -0.517429      2.662878
  C       7.063288      1.208240     -1.707175
  H       6.461312      1.653441     -2.489060
  C       6.197654     -2.626781     -0.442690
  H       6.715795     -2.136233     -1.242154
  C       8.440679      1.419308     -1.734677
  C       9.026107      2.213469     -2.842546
  C       9.255705      0.907193     -0.729374
  H      10.315250      1.125616     -0.765530
  C       6.144528     -2.160915      0.932786
  C       8.693249      0.153090      0.281678
  C       1.824971     -6.264600    -18.767386
  H       1.110086     -5.861405    -19.468720
  H       9.313878     -0.264085      1.060331
  C       7.321626     -0.102959      0.294467
  C       6.510944      0.442616     -0.700997
  H       5.447175      0.260272     -0.671398
  C       7.432734      0.712753      3.090026
  H       7.792754      1.480923      2.435511
  O     -11.590909      7.122487     -6.493958
  C       4.889376     -3.677720    -17.572493
  O      -0.390273    -10.042467     -7.099466
  O      -9.376450      5.787895     -5.991532
  C      -7.695697      2.915545     -6.883253
  H       4.647584     -4.302238    -18.409973
  H      12.518721      2.104279     -5.735092
  O     -12.356845      9.137633     11.255144
  O     -10.659082      9.033658      9.796390
  C       6.595561      6.498959     14.884112
  C       7.203481     -0.092244      7.308238
  C       6.317642      0.394700      8.271101
  H       5.261533      0.202334      8.156503
  C       7.433397      0.723958      4.453870
  C     -11.717133      9.554040     10.248858
  C       2.221146     -7.587778    -18.865081
  H       7.794750      1.499292      5.099186
  H      -3.318721     -9.106483     -8.540243
  O     -13.335215      8.805058     13.773680
  O     -11.242441      9.380733     14.245071
  C      -4.610850     -4.035506    -10.541239
  C      -3.566432     -7.318011     -9.743825
  H      -4.189088     -7.789956    -10.488631
  H       6.013152     -2.089703      3.809849
  C      -3.267607     -5.961759     -9.868370
  C     -12.472033      9.499824     14.414313
  C      -2.439952     -5.352710     -8.923622
  C       3.142177     -8.097142    -17.964883
  H      12.119528      3.170871     16.267413
  Zr     11.228259      3.658823     10.833305
  O       7.386590      3.227080     13.856056
  O       9.386940      2.405708     14.359296
  C      -8.285911      1.419427     -8.754203
  H      -9.287416      1.838879     -8.684837
  O       6.084128      4.801351     11.464352
  O       6.739954      6.900931     11.152674
  C       2.641620      6.134734      6.227171
  C      -3.893017     -5.115441    -15.814596
  C      -3.595473     -5.477543    -14.500433
  Zr     -1.790479    -11.278215     14.219897
  O      -3.516838    -11.374485     13.212650
  O      -2.354278    -11.014909     16.051042
  C      -5.675725     -2.159489    -10.499672
  C       2.091792    -14.635169      9.789095
  C       3.104264      6.054746      4.916344
  O       0.698543     -7.377107     11.119598
  O       2.233794     -8.939446     10.803033
  C       3.980604     -4.949233      6.089676
  C       3.711906     -5.301705      4.766752
  C       1.965656     -5.748867      9.150516
  O       1.074457    -15.907809     -5.971961
  O       1.658152    -14.378777     -7.486380
  H       1.349593     -5.252031      9.884092
  C       5.220273     -3.729834      7.888582
  H       4.978875     -4.396978      8.691456
  C       2.219166     -7.109387      9.303701
  C       1.686045     -7.846619     10.475256
  C       2.988419     -7.794001      8.361879
  C       1.659391    -15.551017     -7.050585
  H       3.121870     -8.867872      8.482971
  C       4.820230     -3.906014      6.501275
  C       3.534286     -7.101579      7.297305
  H       4.149872     -7.615542      6.574745
  C       3.330627     -5.727911      7.163851
  C       2.524146     -5.064855      8.090553
  H       2.347815     -4.006812      7.968026
  C       2.812714     -6.312987      4.322088
  H       2.196637     -6.911215      4.962874
  O      -7.814900      3.383933     10.668727
  O      -9.584762      3.552692      9.317176
  C      -6.347079     -0.955905      6.150738
  C      -6.460992     -0.529881      4.824045
  C      -6.628499      1.513387      8.985254
  H      -6.034343      1.984131      9.756975
  C      -5.803097     -2.619592      7.943532
  H      -6.230772     -2.080014      8.764753
  C      -7.953547      1.914100      8.833557
  C      -8.496599      3.014253      9.670021
  C      -8.768871      1.315200      7.877715
  H      -9.802521      1.627996      7.816352
  C      -5.812332     -2.177093      6.559775
  C      -8.238488      0.355162      7.042824
  H      -8.855584     -0.115842      6.293013
  C      -6.895957     -0.016208      7.148510
  C      -6.103098      0.551778      8.143677
  H      -5.068693      0.254534      8.227564
  C      -6.860997      0.765177      4.391431
  H      -7.056230      1.597393      5.037006
  C      -2.049219     -6.366937    -18.847881
  Zr     -9.450282      7.316980     14.623578
  O      -8.348899      8.903324     14.514242
  O     -10.108597      7.899258     16.368432
  Zr      2.106907    -11.820219     13.828395
  C       8.137879      2.416705     14.478899
  O       2.038455    -11.675559     15.764066
  H      -2.181658     -4.311770     -9.046914
  C      -2.752686     -6.561163    -12.714360
  O       6.217813      4.588501     -3.703926
  Zr    -10.664683      4.096289     14.163678
  O     -11.319519      2.397319     14.800786
  O     -10.273580      5.086919     15.863441
  O       6.761773      6.734697     -3.505088
  C       2.623515      6.103133      1.372458
  C       3.081857      6.021611      2.685842
  C       4.299657      4.944955      9.352831
  C       4.280989      4.866117     -1.731225
  H       4.222641      4.143247     10.071696
  H       3.458992     -9.127142    -18.038789
  H       8.365793      4.718639      9.525871
  H       8.550862      4.806071     -8.098518
  H       9.825269      8.096653     -8.960078
  H      11.882784      2.974461     -8.701956
  C       0.842738      6.446606      7.942332
  H       1.483051      6.656147      8.775147
  C       5.241757      5.947142      9.575603
  H       9.139295      7.821861      8.299344
  H      11.386051      3.527972      8.356712
  C       4.556230     -3.966905    -16.187979
  Zr     -0.065172     -8.963454     12.345702
  H      11.425103      6.351246     -7.836366
  Zr     -7.803854      4.774128     12.341297
  H      10.790313      9.109261     -5.077336
  H       8.420615      9.968580     -7.309596
  Zr    -12.585044      7.293400     12.498123
  C       3.661410     -7.289070    -16.970122
  H       4.388466     -7.681832    -16.274327
  H       8.008637      6.894018     -5.036507
  O     -14.359058      7.268114     11.333605
  O     -13.851120      5.160457     10.865005
  C       3.268738     -5.957651    -16.865900
  C      -7.935777      0.499300     -9.721895
  H       4.161905      4.092361     -2.473800
  O      -0.100566     -9.966395     14.637267
  C       0.912007      6.539982     -0.399231
  O      -9.162672      5.486370     13.677360
  C     -14.574588      6.166856     10.719854
  H       1.596388      6.757565     -1.194387
  C       5.309911      5.789458     -1.888947
  O     -11.415923      6.822802     14.125099
  C       6.159804      5.700130     -3.094393
  C       5.527442      6.790202     -0.944485
  H       6.378202      7.456707     -1.081523
  C       6.075574      5.881755     10.797694
  O      -1.849271     -8.244600     11.343439
  O      -3.334345     -9.771905     10.690318
  C      -4.175975     -5.271097      6.168131
  C      -3.941668     -5.636293      4.842592
  C      -2.468829     -6.571347      9.248231
  H      -1.773417     -6.256482     10.016549
  C      -5.192038     -3.819709      7.949661
  H      -5.016117     -4.474267      8.779473
  C      -3.026804     -7.845093      9.343041
  C      -2.709368     -8.685339     10.522766
  C      -3.877143     -8.324211      8.349554
  H      -4.239502     -9.342263      8.433515
  C      -4.835354     -4.101911      6.567637
  C      -4.221978     -7.497848      7.297567
  H      -4.903413     -7.842649      6.534477
  C      -3.727108     -6.194234      7.229750
  C      -2.824916     -5.750902      8.198159
  H      -2.414765     -4.755836      8.115538
  C      -3.218729     -6.776013      4.388496
  H      -2.725959     -7.484144      5.023914
  C       5.405810      6.986814      8.659956
  O      -1.327063    -10.605082     12.282575
  C       1.286974      6.240863      0.973443
  O      -7.529438      7.039478     12.299473
  C       4.677148      6.884395      0.142445
  H       4.813490      7.667095      0.873166
  O     -11.926630      4.597637     12.593730
  O      12.663363      8.732785     -3.321494
  O      10.596234      9.183095     -2.589095
  O      -9.930073      8.150059     12.237379
  C       3.609933      5.998157      0.281914
  O       1.116925    -10.655939     12.383093
  O      -9.780619      3.108129     12.498128
  C       2.344659     -5.453101    -17.775983
  H      -8.666785      0.161988    -10.440886
  H      -2.219264     -7.233827    -12.073098
  C       3.430990      4.980717     -0.655869
  H       2.615817      4.285460     -0.526991
  C       4.433532      5.864879      3.112163
  H       5.272994      5.743145      2.457777
  O      -5.883396      4.957558     11.371820
  O      -7.278248      5.940582      9.957266
  C      -2.184392      5.897163      6.126550
  C      -2.621845      5.770110      4.807636
  C      -4.005669      4.733769      9.193949
  H      -3.935749      3.984089      9.967088
  C      -0.501872      6.383795      7.912286
  H      -1.194422      6.533761      8.715560
  C      -5.069606      5.628777      9.227766
  C      -6.126556      5.506598     10.256674
  C      -5.201619      6.615994      8.252382
  H      -6.037790      7.303601      8.327862
  C      -0.863903      6.108591      6.530948
  C      -4.264731      6.700571      7.242615
  H      -4.337868      7.472997      6.492305
  C      -3.200264      5.800652      7.191760
  C      -3.079583      4.818560      8.174769
  H      -2.256358      4.122341      8.122236
  C      -3.943070      5.459799      4.378379
  H      -4.762507      5.231615      5.030156
  C      -6.636438     -0.007354     -9.782605
  C     -13.914914      5.350291     14.764934
  C      -5.705343      0.383254     -8.819475
  H       2.030468     -4.422953    -17.693536
  C       2.805899     -6.600046    -14.057644
  C      11.837834      9.386335     -2.618208
  H       6.189165      7.723186      8.843158
  H       2.256212     -7.251909    -14.707057
  H      -4.702598     -0.014137     -8.865821
  C       6.251062     -0.909675    -15.761452
  C       6.419754     -0.509498    -14.435310
  C       6.357103      1.408901    -18.724257
  H       5.675226      1.816355    -19.455601
  C       5.573176     -2.517686    -17.560993
  H       6.009642     -1.992093    -18.387343
  C       7.700889      1.739666    -18.769235
  O      13.951382      6.681241     13.427613
  O      -6.528508      5.348491     14.124791
  H       8.757281      0.050614    -10.473112
  O       0.917867     -7.659093     -3.636602
  O       2.507201     -9.202919     -3.450786
  O      -1.348120    -15.087905     13.961779
  O      -2.636318    -13.480762     14.841133
  C       4.202229     -5.085519      1.226241
  C       3.817020     -5.379181      2.536479
  C       2.390457     -5.987673     -1.922352
  H       1.841612     -5.510930     -2.719833
  C       5.511912     -3.785384     -0.476426
  H       5.359497     -4.445588     -1.306584
  C      -2.269947    -14.680775     14.727735
  C       2.539158     -7.370556     -1.947439
  C       1.950169     -8.130720     -3.072092
  C       3.226333     -8.031530     -0.931623
  H       3.293252     -9.117705     -0.974792
  C       5.034126     -4.014342      0.876070
  C       3.760786     -7.293967      0.110273
  O      -7.651061      6.545171     15.632315
  H       4.299176     -7.790767      0.903293
  Zr      2.170039    -11.948877     -6.436049
  O       3.882455    -12.752917     -6.867681
  C       3.639162     -5.903151      0.135884
  C       2.954310     -5.261424     -0.897482
  H       2.855792     -4.188001     -0.880862
  C       2.877522     -6.360754      2.960865
  H       2.319857     -7.000690      2.307272
  O      -8.115680      3.281134     -3.214077
  O       1.777877    -11.549199     -8.303240
  Zr    -10.805574      4.418849     -6.741966
  O      -9.896587      3.429744     -1.870184
  C      -6.551404     -1.021718      1.279675
  C      -6.561921     -0.558619      2.598455
  C      -6.936866      1.381934     -1.591214
  O       1.677462    -13.440490     -5.089090
  H      -6.372470      1.828134     -2.399518
  C      -6.086169     -2.740650     -0.488778
  H      -6.545336     -2.227891     -1.310388
  C      -8.245927      1.809600     -1.383915
  C      -8.800484      2.905057     -2.219085
  C      -9.021773      1.249742     -0.373386
  H     -10.043794      1.583669     -0.263086
  C      -6.048360     -2.257390      0.878483
  C      -8.467210      0.301079      0.458737
  H      -9.050859     -0.137613      1.253785
  C      -7.140669     -0.100608      0.290389
  C      -6.389512      0.426789     -0.757728
  H      -5.366686      0.107205     -0.888053
  C      -6.921831      0.747782      3.029756
  H      -7.175366      1.563354      2.383127
  C       6.729504     -0.098395     -9.805974
  C      -6.859043      0.789460    -12.602727
  C       8.570379      1.207690    -17.831650
  H       9.620547      1.458359    -17.864258
  C       5.647199     -2.103227    -16.170191
  C       8.098782      0.351253    -16.853684
  O       3.855477    -12.668569     13.984283
  H       8.778148     -0.073865    -16.129325
  C       6.749617      0.011554    -16.803507
  C       5.882597      0.551622    -17.748887
  H       4.832769      0.300886    -17.707225
  C       6.923962      0.742717    -13.982498
  H       7.222504      1.551485    -14.619453
  H      -7.143743      1.591538    -11.951741
  C      14.091370      5.892874     14.405485
  N      -5.074165     -3.013994    -15.359341
  N       5.052516     -3.014121    -15.369132
  Zr     11.519351      4.043863     -3.273274
  H      -1.288091      6.489015     -8.408428
  C      -0.994033      6.114780    -10.605310
  O     -11.324939      2.786768     -7.653797
  H      -1.367643     -5.986835    -19.594182
  C      -4.995793     -3.696387    -17.561776
  C      -4.355082      7.119531    -10.143729
  N       0.147191      5.877929    -15.460948
  C      -6.241369     -0.887171    -15.733270
  C      -6.383910     -0.471645    -14.408749
  H      -4.236794      7.853136    -10.926988
  O      13.084443      2.945833     -2.930145
  Zr     10.830865      4.041225     -6.667390
  O      -3.587908    -11.570529     -5.473403
  O      11.786053      2.697466     -5.511885
  O      10.992459      3.230672     -8.420426
  N       2.318484      6.115551      3.807360
  O      11.085735      4.186040     -1.380379
  Zr     -0.105611    -14.367103     12.233535
  C      -5.563910      6.238847     -8.273137
  C       4.040515     -7.552818     -9.920626
  H      -4.794265     -4.332079    -18.401472
  O       9.282275      5.067148     14.903940
  Zr      9.326206      7.781966     -6.543570
  O       9.238861      9.706072     -6.862939
  O       9.277794      7.475027     -8.458546
  O     -12.542276      9.218302     -3.515906
  O     -10.842793      8.988585     -2.073510
  Zr      9.032323      7.307274     -3.090227
  O       8.374632      8.789128     -4.275991
  O     -10.308193      5.564006     -8.303962
  O      -0.186926    -12.571939     14.310429
  O       8.517532      7.953108     -1.338546
  C      -6.329067      1.448218    -18.683713
  O       8.029521      8.706217     13.281539
  H      -5.643299      1.860432    -19.408516
  C     -11.874653      9.572556     -2.501268
  C      -3.407951      6.101047    -10.020118
  C      -5.647831     -2.518425    -17.538270
  C      -3.535596      5.172598     -8.987934
  O       6.577281      5.655220     -6.042552
  O       1.631063    -13.260838     12.389397
  O      -0.337353    -12.671747     -6.835351
  H      -6.094625     -1.986063    -18.354896
  O       7.181084      7.667577     -6.791247
  O      -1.812146    -13.203558     12.158510
  C      -7.670910      1.786901    -18.729363
  C      -8.545942      1.252692    -17.798226
  Zr     -2.343712    -11.968837     -3.244146
  O      -1.834856    -13.403160     -4.633702
  O      -4.065446    -12.745295     -2.819980
  O      -1.905233    -11.540089     -1.396737
  C       2.509663      6.136206    -10.971429
  C       2.969155      6.020258    -12.285431
  C       4.585722      5.411724     -7.917950
  N       2.206212      6.011067    -13.411549
  Zr     -9.197025      7.344353     -2.884172
  O      -8.089613      8.636527     -1.960054
  O      -9.993639      6.367713     -1.333144
  Zr      1.835305    -11.453964     -3.000861
  H       4.683197      4.684701     -7.121349
  O       2.679153    -11.288395     -1.265939
  H      -9.594707      1.509000    -17.831511
  O      13.897182      6.564052     10.690017
  N       0.096748      6.031477    -11.399251
  Zr    -11.419365      4.640044     -2.876759
  O     -12.269534      2.906562     -3.081586
  O     -12.377752      4.835572     -1.178202
  N       5.161739     -3.135139    -11.331348
  O      13.039770      4.837709      9.564865
  O      10.343188      8.399135     12.114414
  Zr     -2.364008    -11.695275     10.815457
  H       4.780011     -0.034465     -8.926530
  O      -2.309215    -11.488102      8.891248
  Zr     -9.080985      7.387894     10.562854
  O      -7.912885      8.758839      9.856371
  O      -9.747044      6.469012      8.933673
  O      12.454063      4.815247     12.163611
  C      11.945809      9.284733      9.842801
  O       8.639921      5.280790     -2.527550
  Zr      1.632008    -11.237219     10.415435
  O       3.329913    -11.375950     11.454759
  O       2.254934    -10.939027      8.605828
  Zr    -11.181306      4.611486     10.354818
  O     -11.962685      2.838512     10.423564
  O     -12.081483      4.884229      8.636334
  Zr     -0.016582     -9.219443     -4.716584
  C      -5.672130     -2.094885    -16.148166
  Zr     -8.035259      4.761652     -4.792240
  O      10.930952      6.550149     -2.894061
  O       8.843111      6.434286     12.570471
  Zr    -12.792235      7.491799     -4.874156
  N      -6.256700     -1.280431      3.709788
  O      11.009793      6.371659     10.561292
  Zr     11.073166      4.263469     14.230415
  O       8.603603      4.983052     10.428031
  N       4.280394     -4.758078      3.656144
  C       6.928825      0.722746    -12.619359
  O       0.323945    -10.098117     -2.472241
  H       7.232809      1.511793    -11.961174
  O      -9.633251      5.419507     -3.629080
  O      11.873879      2.637189     13.394931
  O      11.305016      3.647958     16.054007
  O     -11.928983      6.662654     -3.207771
  H      11.838416      4.393946     -0.808464
  H       8.767624      8.858229     -1.103107
  O     -11.731250      6.622203     10.753491
  O       3.458738    -11.638527     -4.191967
  O      -0.084795     -9.886096     10.013886
  O      -9.454938      5.430522     11.237099
  O      -1.273823    -10.851218     -4.625546
  H      11.395019      6.701202     -2.047315
  O      -7.688180      7.202685     -4.447454
  H      13.344506      4.634810     -4.831706
  H      -0.037636    -13.003376     15.176863
  O     -12.088682      4.736128     -5.160565
  H       2.509549    -13.676989     12.293274
  H      12.315161      1.427259     10.793013
  O     -10.068639      8.261229     -4.515637
  H      12.878965      2.119511     -2.470109
  O       1.183278    -10.867497     -4.966707
  O      -9.965698      3.218764     -5.148775
  N      -5.441777     -3.156425      1.688066
  N       5.468244     -3.039361      1.705684
  N       0.189515      6.101428      1.745494
  H      10.000990      3.360489     -4.704142
  O      13.226547      5.044766     14.760981
  O      10.037743      4.316348     -4.709643
  C      -8.081423      0.387696    -16.824372
  O      -4.112255    -12.547839     10.672553
  C      -6.755811      6.268157     -7.384664
  N       0.235751      6.059985      5.748887
  N       5.357416     -2.941357      5.725117
  N      -5.245713     -3.105299      5.756363
  N      -4.385402     -4.975294      3.738471
  H      -8.764191     -0.036946    -16.102958
  N      -1.872211      5.958623      3.689102
  C      -6.734706      0.039820    -16.773967
  C      -5.428155      7.189859     -9.280398
  C       0.739027      6.385024     -9.211211
  H       1.393670      6.557306     -8.380368
  C      -2.465869     -7.686405    -18.899761
  H       7.831420      9.652413     13.261701
  O      10.173784      7.425751     15.997519
  C      -5.862454      0.579426    -17.714549
  C       5.465000      6.493006     -7.935785
  N       6.490896     -1.197265      3.783742
  H      -0.875546      6.135078      3.666806
  H      -4.893154     -4.100490      3.763142
  H      -5.925515     -2.236305      3.700369
  H       4.921947     -3.975084      3.645591
  N      -5.076447     -3.042577    -11.328278
  C       6.479693      6.616685     -6.859808
  Zr     -0.086818    -14.500988     -4.859597
  C       5.408903      7.433965     -8.959857
  H       6.134024      8.237683     -8.958665
  H       9.042313      4.850087     15.822644
  C      -6.579504      6.082982     15.149153
  H      -4.814874      0.319366    -17.673602
  C      -6.865378      0.793086    -13.966139
  C      -3.345052     -8.167166    -17.943758
  H      -3.677625     -9.194198    -17.982521
  O      -6.735213      5.539574     -6.350616
  C       1.165457      6.169478    -10.585285
  H      -7.158135      1.598765    -14.609647
  C      -4.624579     -3.982836    -16.186539
  C      -3.803516     -7.333675    -16.940044
  H      -4.497989     -7.704285    -16.200226
  C       4.450997      7.306803     -9.945904
  H       4.385357      8.036066    -10.739292
  C       3.542172      6.247547     -9.920662
  C       3.626887      5.296355     -8.903716
  N      -4.038648     -4.850068    -13.377134
  H       2.938933      4.464376     -8.904020
  O      10.859501      8.141047     -5.181646
  O      11.194583      6.036546     -6.938720
  C       4.325892      5.886600    -12.697820
  H       5.167997      5.831832    -12.037364
  O       8.894265      4.819613     -7.188268
  C       1.288784      6.212879      6.579062
  C      13.973877      5.629469      9.826988
  N      -1.955598      5.897718    -13.453759
  C       4.591791      7.034232      7.541879
  H       4.693057      7.839109      6.829821
  C       3.605888      6.068552      7.341796
  C       3.481875      5.013126      8.247322
  O      12.533894      5.160282     -4.692471
  H       2.734020      4.255615      8.068724
  O      14.480491      6.876954     -3.900026
  O      13.441147      5.672372     -2.339343
  C      -3.392573     -6.004781    -16.883225
  O       8.849092      6.437347     -5.023411
  O      13.965618      6.360562     -6.586926
  O      13.224091      4.364636     -7.283211
  C      -2.508202     -5.530093    -17.847511
  C       4.447624      5.892854      4.475356
  H      -6.176392      7.965942     -9.360501
  O       1.586920     -8.515841     -5.983363
  C      14.463989      6.219817     -2.804455
  C      14.029469      5.332199     -7.322498
  H     -11.916246      7.250382     -7.405812
  H     -10.669379      5.547079     -9.201296
  H      -9.437912      8.524209     -9.105149
  H      -8.934826      5.643879     -6.825346
  H       2.309398    -12.479095     16.230635
  C      -1.265183     -3.394911      1.474353
  C      -2.306734     -2.872472      2.321099
  C      -3.154044     -1.876664      1.850857
  C      -3.506985     -0.770573      2.706018
  C      -3.562802      0.422812      1.900349
  C      -3.125678      1.635121      2.417346
  C       0.922335      2.637700      4.054039
  C      -0.703967      2.425381     -0.216612
  C       0.253152      3.019375      0.593296
  C       1.610544      2.534787      0.575854
  C       1.959391      1.473546     -0.250166
  C       0.162101     -1.596130      5.311114
  C       1.261596     -0.663382      5.324624
  C       1.012121      0.702426      5.353538
  C      -0.343193      1.325480     -1.074835
  C      -1.347224      3.148097      2.440562
  C      -0.072230      3.395391      1.946732
  C       2.124096      2.602121      1.921452
  C      -0.345113      1.188420      5.369662
  C       3.328727      0.500303      1.534186
  C       2.835791      0.438826      0.237425
  C       2.378254     -0.818547     -0.299919
  C      -1.403420      0.289372      5.356617
  C      -1.145902     -1.129170      5.326516
  C       0.524933     -2.699252      4.457652
  C       1.849431     -2.447639      3.945021
  C       2.306012     -1.190195      4.482243
  C       3.060037     -0.328539      3.696631
  C       1.795595      1.597689      4.539755
  C      -0.401195      2.385029      4.567663
  C      -1.514734      2.634904      3.777108
  C       1.221716     -0.559334     -1.121561
  C       0.162394     -1.456566     -1.135084
  C      -1.194733     -0.971727     -1.119534
  C      -3.237187      0.057716      0.544977
  C      -2.979560     -1.360385      0.514896
  C       2.967078      1.603162      2.389872
  C      -1.978282     -1.864915     -0.302511
  C      -1.104215     -2.903334      0.185681
  C       0.217790     -2.649225     -0.327723
  C       1.329276     -2.895843      0.466241
  C       2.429948     -1.963725      0.481205
  C       2.948912     -1.904083      1.824286
  C       3.386029     -0.691944      2.341161
  C       1.083620      3.130883      2.767211
  C       2.800268      1.089985      3.726402
  C       0.964071      0.858080     -1.090389
  C      -1.442697      0.393878     -1.090108
  C      -2.483271      0.918643     -0.242153
  C      -2.028249      2.174151      0.297249
  C      -2.341685      2.527852      1.601395
  C      -2.613643      1.700723      3.762753
  C      -2.560304      0.549484      4.537794
  C      -3.016539     -0.708878      4.001817
  C      -2.144582     -1.747190      4.491321
  C      -1.795065     -2.808113      3.666486
  C      -0.436740     -3.292869      3.650510
  C       2.163250     -2.796715      2.639487
  C       1.164857     -3.411186      1.800721
  C      -0.109069     -3.656224      2.294803
1002
Coordinates from ORCA-job orca_MEP E -1960.982439284830
  C       2.366895    -16.703669     15.068128
  H       2.230199    -16.586830     16.138378
  H       2.209492    -16.489655     -8.923392
  H       3.524742    -16.368245     -7.762221
  H       2.236475    -17.571905     -7.500035
  H      13.570463     10.617466     -1.858270
  H      -4.027584    -15.916546     -7.984109
  C     -15.810669      6.228381     -2.007307
  H     -15.340052      5.848713      8.812652
  H     -15.312933      5.823880     -1.127910
  H      -3.810373    -16.320372      9.736641
  C      -2.965851    -15.847201     -8.203880
  H      -2.853691    -15.472149     -9.217442
  H      -2.437766    -16.820180     -1.027247
  C     -12.283043     10.787785      9.609674
  H     -12.147981     10.692424      8.536731
  H      15.768158      4.358524     -8.000705
  H     -12.547958     10.251998     16.472272
  C     -12.973611     10.494333     15.501543
  H     -12.641597     11.491075     15.225534
  C       2.463607    -16.578376     -7.871594
  H      13.648044     10.599488      9.498287
  C     -15.728320      6.065386      9.805114
  H     -15.696955      4.337245     15.387223
  C      15.477360      6.040613     15.261628
  H     -16.388953      5.253005     10.093390
  C      12.502126     10.536056     -1.686950
  C      -2.960816    -15.700685     15.693130
  H      -4.019100    -15.720469     15.447623
  H      12.648357     10.132111      8.097579
  H      12.301721     10.303065     -0.644726
  H      14.142583     10.887959     -7.301233
  C     -12.391327     10.832619     -1.677667
  H      -8.013711      2.444615    -19.315928
  H     -11.893269     11.696322     -2.111344
  H     -11.732532     11.660622      9.951638
  H      13.425578     10.245553     -8.804751
  C      15.244329      5.415646      9.111306
  H      14.981236      5.395603      8.058294
  H     -16.261882      7.009622      9.814794
  H      16.100129      5.171358     15.066642
  H      15.242566      6.056758     16.322032
  C      15.937201      6.218077     -2.138418
  C      15.166054      5.224578     -8.261278
  H      -2.479423    -17.480299      9.972913
  H       6.331858      5.930986    -19.487345
  C       2.860852    -16.108828     -1.623862
  H      14.782125      5.080703     -9.267437
  H       2.713713    -15.511826      8.028748
  H       2.741391    -15.826265     -0.581523
  H      16.284722      5.190495     -2.209549
  H      15.805079      6.457378     -1.087874
  H      -2.623863    -17.668449     -2.587189
  H      -2.497059    -16.820802     -8.104628
  H      15.748724      4.483283      9.348845
  H     -15.007742      5.225316     -9.073390
  H     -16.228406      7.209442     -1.807054
  H     -15.868487      6.359858     -7.984024
  C      12.616509     10.555652     15.364223
  H     -13.462439     10.938478     -1.819611
  H      12.387070     10.335334     16.403485
  C      -2.748911    -16.502338      9.588508
  H      -2.539641    -16.432249      8.525700
  H      -2.860546    -15.419526     16.737698
  C     -12.961550     10.554538     -7.790198
  H     -12.266142     10.251194     -8.571965
  H     -12.136812     10.772544     -0.624370
  C       2.841266    -15.732721      9.084916
  H       3.431230    -16.651978     14.852646
  H       3.901375    -15.681768      9.316256
  C     -15.271801      5.454898     -8.045885
  H     -16.596635      5.539090     -2.302340
  H     -13.991328     10.396378     -8.093160
  H     -15.846809      4.627720     -7.636998
  H       1.969406    -17.652902     14.724151
  C     -15.159417      5.235713     15.679444
  H     -14.891387      5.150848     16.728134
  H       2.449662    -16.718675      9.313140
  H       2.393822    -17.069892     -1.812952
  H       3.924039    -16.156758     -1.841849
  H      16.003392      6.942666     14.967127
  H       8.051545      2.387891    -19.381391
  H      15.887811      6.261606      9.329581
  H      16.653601      6.888545     -2.601159
  H      15.766281      6.127072     -8.207642
  C      -2.733662    -16.722505     -2.067557
  C      13.242262     10.499123     -7.764855
  H      -3.767039    -16.385682     -2.093219
  H      12.008909     11.474259     -1.925036
  H      12.445984     11.238625     -7.733258
  C      12.639030     10.411270      9.146793
  H      -6.011843      5.761648    -19.537709
  H      12.247418     11.552674     15.140486
  H      12.026394     11.302052      9.254050
  H     -14.057189     10.452633     15.530744
  H     -13.332004     10.903226      9.863877
  H     -12.791688     11.604671     -7.570428
  H     -15.787003      6.104170     15.505140
  H      13.685515     10.503925     15.186049
  H      -2.517127    -16.675139     15.516106
  H       1.823020     -8.234346    -19.490415
  H      -2.112799     -8.343988    -19.500004
  H       4.636841      5.420377     15.358184
  H       6.595056      1.415067     15.380630
  H       8.021097      0.348105     15.282032
  H      -2.492617     -7.434594     16.241059
  C       2.821911     -8.203544     15.671948
  H       3.840849     -7.825398     15.700856
  H      -3.537647     -6.702385     15.029681
  C      -7.013196      1.354060     15.016475
  C       5.165779      6.329027     15.630253
  H       5.306620      6.393346     16.705123
  H       4.592645      7.194464     15.306229
  C       7.669486      1.349137     15.517422
  H      -5.354117      6.250799     16.958050
  H       7.941167      1.567289     16.547239
  H      -6.034223      1.122368     14.609908
  C      -5.254096      6.417379     15.889438
  H      -4.446245      5.823369     15.473351
  H      -5.061466      7.476026     15.728448
  H      -1.941482     -5.974691     15.362615
  H       2.117347     -7.396559     15.852367
  H       2.724999     -8.999986     16.411358
  H      -6.970956      1.495043     16.092018
  H      -7.702755      0.538461     14.810079
  C      -2.502418     -6.900874     15.292568
  H       4.636196     -7.902828    -10.571964
  C      -2.735227     -6.562303    -13.884198
  O      12.302685      2.149511     10.684970
  H      -2.223748     -7.234347    -14.544425
  H     -10.707732      5.010218     16.774537
  H      -8.723145      5.177123     14.544109
  H      -9.878430      2.156203     12.413919
  H     -11.865327      2.373272     15.637645
  O      11.785595      8.629030     -7.451333
  H     -12.730828      4.025399     12.602849
  C       7.874031      2.403301     -6.415688
  C       8.384841      1.185370     -8.518773
  H      -6.751834      7.623741     12.461264
  O      -1.246700    -15.998436     -3.791716
  H      -8.750666      9.680322     14.907988
  H      -9.833668      9.111469     12.504866
  C       3.578476     -6.243420     -9.731106
  C       5.130009     -3.924394     -8.997101
  H       4.974208     -4.600945     -8.180813
  H       9.396655      1.579658     -8.437368
  C       2.844142     -7.995520     -7.710023
  H      -4.341756    -11.744743     13.543115
  H      -2.107524    -10.116518     12.396387
  H       0.008035     -9.591941     15.597893
  H       1.209836      6.051973    -13.262934
  H       5.428618      1.435544     -6.885535
  C       5.741582     -2.725153     -8.985143
  C      -2.259001      5.829077    -15.735699
  C      -2.707451      5.776569    -14.415223
  C      -4.300214      4.769564    -18.717557
  H      -4.313000      3.975137    -19.448805
  C      -0.502631      6.075264    -17.507395
  H      -1.164335      6.173099    -18.345439
  C      -5.253123      5.772776    -18.769494
  C      -5.227436      6.792883    -17.833169
  H      -5.964611      7.581424    -17.871393
  C      -0.919657      5.921257    -16.124308
  C      -4.256784      6.807511    -16.848534
  H      -4.229051      7.608700    -16.124428
  C      -3.294442      5.803008    -16.789980
  C      -3.326379      4.782755    -17.735851
  H      -2.588316      3.995491    -17.689399
  C      -4.052387      5.600155    -13.985472
  O       1.284189    -15.428029     -3.273935
  O       2.644822    -13.868817     -2.419789
  H      -4.889564      5.439617    -14.635176
  C      11.897898      9.545868     14.487738
  Zr      7.968398      4.625679     12.418141
  C       5.720453     -2.243406    -10.357002
  O      10.611394      3.661554      9.102497
  H       4.518943    -12.202300     14.594543
  C       2.474848     -8.912105     -6.604245
  C       2.217067    -15.049954     -2.506129
  C       7.992818      0.368524     -9.562444
  H       5.687967     -2.180016    -13.183577
  O      -1.349089    -15.788255     11.387099
  O      -1.991100    -14.255163      9.908243
  Zr     12.295478      7.106525     12.156949
  C       3.642758     -8.448487     -8.756612
  O       6.692341      5.550708     13.974937
  O       7.378501      7.180122     15.321394
  C      -1.976195    -15.428391     10.331299
  O      -7.701103      6.988521     -7.552824
  C      -2.302018      6.005445    -10.859283
  O      -0.840696     -7.425960     13.647389
  O      -2.423983     -8.925168     14.026616
  O      -1.845978    -14.512655     -2.240800
  H       3.949215     -9.488203     -8.755373
  C      -2.725742      5.860543    -12.184168
  C      -4.576916      5.227102     -7.949819
  H      -0.935774      6.002662    -13.292312
  H      -4.567415     -4.017180    -13.163764
  H      -5.653534     -2.133371    -13.117924
  H       4.635486     -4.073297    -13.189401
  O       6.996528      3.075393     -5.792674
  H     -12.022296      2.855282     -8.179718
  O       9.099000      2.445255     -6.103465
  C       6.254621     -1.004497    -10.730692
  H      -8.922551     10.137810     -6.738807
  C       6.401419     -0.554025    -12.043614
  C       6.129101      1.120253     -7.643612
  H       0.186865    -10.179922     -7.730242
  O       3.104935    -10.004161     -6.476337
  O      12.580434      8.872983     13.666289
  N       6.103367     -1.256978    -13.169708
  H      -4.436863    -11.227903     -5.539565
  C       4.731207     -4.163044    -10.374270
  C       4.017036     -5.296618    -10.775915
  H       5.275100      6.085820      5.180378
  H       2.895392    -11.689296      8.332298
  H      -2.580199    -12.270696      8.476615
  H      -0.132474    -12.913744      9.426733
  H      -2.672751    -13.902733     -4.853801
  H      -2.779417      4.370656     -8.737241
  Zr     12.722473      7.235957     -4.911155
  H      -2.159090     -4.513864    -17.608322
  Zr      8.008687      4.598364     -4.696373
  C      -1.889530     -7.807282     14.247848
  H      -2.095643    -12.405091     -0.683318
  H       3.334355    -12.124502     -0.948030
  H       0.068596    -13.334774     -1.958511
  H       2.553167    -13.944230     -4.906683
  O      10.646035      9.433306     14.626190
  C       3.682075     -5.602564    -12.096363
  H       4.555314    -12.073653     -7.095959
  H       1.977795    -10.426227     -4.823914
  H      -4.913693      5.538045    -11.980278
  C       2.574713      5.927134    -15.689487
  H       9.286865      7.663421     16.922190
  H     -12.081412      6.881940      9.944474
  H     -11.831025      4.202894      8.018907
  H     -10.003229      6.863621      8.139876
  H      -9.076047      5.151775     10.464959
  H     -12.285411      6.918791     -2.224282
  H     -10.313617      6.715144     -0.333856
  H     -12.268314      4.139180     -0.467172
  H      -9.340552      5.109105     -2.649135
  H     -10.068007      2.255272     -4.982125
  H     -13.255117      2.909304     -2.738573
  H     -12.855385      2.770888     10.236999
  H     -12.900998      4.200061     -5.028740
  H      -6.903386      7.777125     -4.319914
  H      -8.308932      9.459901      9.356060
  H      -8.591405      9.270868     -1.211479
  H      -9.979884      9.243789     -4.439748
  H      -0.184836     -9.581652      9.175771
  C       4.668134      4.884435    -18.637977
  H       4.715565      4.073695    -19.349214
  C       0.843739      6.099053    -17.493918
  H       1.517674      6.220406    -18.318999
  H      -4.758744    -11.950009     10.420253
  H      -4.761006    -12.286439     -2.563841
  H       1.978159    -12.175697     -8.859237
  H      -3.396371    -11.854915     -8.510217
  H      -0.215576    -13.089143     -7.667910
  H      -2.062241    -10.387708     -4.552983
  H      -0.350290    -10.509028     -1.717005
  C       5.575942      5.926986    -18.716307
  H      -3.133974    -11.453498     16.404450
  C       2.743228     -5.814826     -8.698458
  Zr     -1.917015    -11.404559     -6.522722
  H       2.390499     -4.794410     -8.697937
  O      -2.741678    -11.186990     -8.259281
  C       5.508106      6.966565    -17.803885
  H       6.210628      7.784859    -17.862865
  H       4.404153    -11.622594     -3.892327
  H       4.254113    -11.684570     11.274073
  H       1.992627    -10.201293     12.453859
  C       1.238825      5.961982    -16.102097
  C       4.538852      6.963146    -16.817491
  H       4.477456      7.779598    -16.112818
  C       3.619979      5.920830    -16.734714
  C       3.695541      4.879681    -17.655284
  H       2.990891      4.063688    -17.589169
  C       4.353489      5.815370    -13.912035
  H       5.207514      5.698876    -14.549228
  H      11.256788      6.414520      9.679134
  O      -1.687555     -8.714126     -3.273539
  O      -3.336495    -10.181204     -2.927776
  C      -4.631346     -5.515075      1.373678
  C      -4.305033     -5.841766      2.690791
  C      -2.861250     -6.858100     -1.643588
  H      -2.167562     -6.535823     -2.409174
  C      -5.751283     -4.140651     -0.400546
  H      -5.620742     -4.830357     -1.210214
  C      -3.277723     -8.186587     -1.639086
  C      -2.735615     -9.094883     -2.676980
  C      -4.144584     -8.655650     -0.657083
  H      -4.425661     -9.700933     -0.675568
  C      -5.318418     -4.363544      0.970094
  C      -4.589854     -7.792144      0.326053
  H      -5.260110     -8.142235      1.096688
  C      -4.189924     -6.455407      0.324457
  C      -3.332520     -5.999271     -0.675983
  H      -3.021125     -4.967185     -0.670233
  C      -3.539209     -6.963856      3.121183
  H      -3.080487     -7.681450      2.471417
  H      10.480611      9.304384     12.216085
  O       1.076929    -15.862220     13.245919
  O       1.742817    -14.407933     14.793599
  H       7.974154      9.912009      9.883051
  H       8.349744      9.763539     -3.965127
  C       3.006728      5.913765    -14.363117
  C      -1.882640    -15.660989     -2.737001
  C       2.369901     -6.685479     -7.695505
  C     -14.013401      5.626994     -7.209476
  C       1.681344    -15.565238     14.334644
  H       1.719907     -6.384899     -6.884301
  O     -13.946060      6.154086     13.851450
  O     -12.904409      4.652322     15.142983
  C      12.767423      9.265696     -7.019523
  H     -11.773913      6.886819     15.075018
  Zr      9.371831      7.559822     14.339986
  C       2.862511     -6.678960    -12.538696
  O       9.941615      4.178235     12.613926
  O      -0.991413     -7.726669     -5.558548
  O      -2.617696     -9.198933     -5.926737
  C      -3.789740     -5.136542    -10.746266
  C      -3.517185     -5.484274    -12.069404
  C      -1.959585     -6.102900     -7.624029
  O      -6.159365      4.904499     -3.585584
  O      -7.542982      5.772353     -2.091458
  C      -2.249571      6.453202      1.345394
  C      -2.681324      6.230730      2.658003
  C      -4.000317      5.263149     -1.742586
  H      -3.847071      4.575806     -2.560260
  C      -0.473226      7.043059     -0.327913
  H      -1.120459      7.298351     -1.142945
  C      -5.242686      5.873728     -1.605429
  C      -6.370953      5.503294     -2.489616
  C      -5.460191      6.807013     -0.590853
  H      -6.413654      7.329583     -0.570356
  O       0.214909    -12.856768     -2.798506
  Zr     -9.551219      7.720680     -6.616224
  C      -0.910799      6.678314      1.006908
  C      -4.470708      7.037767      0.343710
  H      -4.630358      7.753081      1.135926
  C      -3.252084      6.357086      0.272768
  O      -8.497066      9.336229     -6.400987
  O     -10.127859      8.408765     -8.361461
  C      -3.010496      5.518175     -0.817188
  H      -2.047776      5.043850     -0.908119
  C      -3.984004      5.873172      3.103623
  H      -4.820207      5.666124      2.467034
  H      -1.343999     -5.658840     -6.856468
  C      -4.952872     -3.816328     -8.962422
  H      -4.759756     -4.485568     -8.148362
  H       7.952583      6.934654     12.815389
  H       8.661117      5.003224     -1.491147
  H      11.663887      6.878330     14.911496
  O      12.729760      8.795997     10.896550
  C      -2.331123     -7.438540     -7.488779
  H       1.291529      6.594934      3.928004
  O       7.440644      2.825745     11.324635
  O       9.544937      2.124246     11.193486
  C       6.901437     -1.106591      6.278759
  C       7.086043     -0.667695      4.968799
  C       6.665864      1.013813      9.348663
  H       5.922583      1.373167     10.044460
  C       6.212761     -2.799848      7.991625
  H       6.705071     -2.351533      8.831110
  C       7.999694      1.349888      9.567296
  C       8.355248      2.156368     10.760303
  C       8.990985      0.938984      8.677777
  H      10.014663      1.263399      8.861696
  C       6.276495     -2.310125      6.625618
  O       1.741171     -8.260947     13.533392
  O       3.165216     -9.891984     14.031669
  H       2.374938     -7.384789    -11.896378
  O      -7.139025      3.016934     -5.573736
  H      13.248753      4.452376     12.407012
  H      -2.646662    -13.608944     12.361353
  O      -8.532247      3.751092     -7.128028
  C      -6.193525     -0.937557    -10.679117
  H      -9.345977      7.978546     17.077976
  C       2.555253     -8.823968     14.318468
  H      11.955589      1.805912     13.869554
  H       9.870538      3.271822     12.912562
  O      10.852813      8.917966      9.692864
  O     -13.577954      9.043820     -6.026843
  C      -6.349453     -0.492438    -11.994144
  C      -6.030716      1.279125     -7.654053
  O       0.045735    -12.528701     10.307639
  H      -5.323531      1.602084     -6.905540
  H       6.194196     -2.216180     -8.157813
  C      -5.622514     -2.648692     -8.943821
  O     -11.464860      9.685533     -6.145152
  C       5.751028      0.297598     -8.683743
  O       1.129419    -15.091084     10.612222
  O     -14.595020      7.448476     -3.677474
  O     -14.108062      5.306394     -3.408304
  O     -14.095067      6.388532     -6.203105
  C       7.450742      1.547824     -7.549156
  O       2.489549    -13.493656      9.828925
  H      -6.093598     -2.162448     -8.113054
  O      -7.041714      2.992387     13.277183
  O      -8.520850      3.204322     14.918436
  Zr      8.851796      7.790065     10.925144
  C     -14.776116      6.317264     -3.109876
  O       8.371194      9.665050     10.729797
  O     -12.976523      5.003024     -7.563441
  C      -7.312298      1.819541     -7.645007
  O       8.517438      7.539332      9.034268
  O      11.269447      6.567462     14.074945
  N      -6.062437     -1.207233    -13.115621
  O      -1.394125    -15.315423     -6.493541
  O      -2.741507    -13.683896     -7.220172
  C      -7.563275      2.605315     14.364934
  C      -1.941469     -8.179436     -6.266069
  C      -3.090143     -8.065736     -8.475643
  H      -4.705442      4.509487     -7.150439
  C      -2.322310    -14.868071     -7.233619
  C      -0.582633      6.340370     -9.066132
  C      -4.064181      5.651531    -12.623386
  O      13.398627      8.944388     -5.954646
  N       4.076222     -4.916843    -13.202994
  C     -12.639620      9.722725     -6.566599
  C       3.826492     -5.118158    -15.641664
  C       3.585472     -5.511660    -14.324875
  C       8.639242      0.165915      7.585116
  H       9.395001     -0.167755      6.890475
  O       8.244650      2.816974     -3.500575
  O      10.331075      2.346999     -2.862613
  C       6.962119     -1.094246      1.416259
  C       7.097127     -0.665290      2.737348
  C       7.175028      1.103989     -1.621774
  H       6.545506      1.519232     -2.397967
  C       6.452973     -2.772160     -0.366045
  H       6.981358     -2.284474     -1.160616
  C       8.535064      1.405002     -1.640108
  C       9.077185      2.250743     -2.731945
  C       9.379876      0.929159     -0.640908
  H      10.423386      1.216724     -0.671186
  C       6.375936     -2.296997      1.005014
  C       8.865228      0.127923      0.359144
  C       1.829009     -6.282190    -18.610246
  H       1.114743     -5.877495    -19.311380
  H       9.510011     -0.260590      1.132878
  C       7.511417     -0.211092      0.367357
  C       6.672256      0.291718     -0.627017
  H       5.621784      0.043812     -0.602734
  C       7.648145      0.572748      3.178746
  H       7.989332      1.358309      2.535093
  O     -11.565419      7.131782     -6.382989
  C       4.893719     -3.703070    -17.411397
  O      -0.412721    -10.042152     -6.968335
  O      -9.360732      5.792020     -5.846475
  C      -7.679371      2.911336     -6.712686
  H       4.655053     -4.329623    -18.248237
  H      12.528363      2.163032     -5.668815
  O     -12.376690      9.129516     11.311564
  O     -10.669751      9.044535      9.862620
  C       6.510794      6.357429     14.928906
  C       7.314105     -0.222205      7.387270
  C       6.330094      0.221319      8.272687
  H       5.303220     -0.063619      8.100380
  C       7.643386      0.570110      4.542536
  C     -11.731628      9.557507     10.312809
  C       2.226900     -7.604544    -18.711864
  H       7.982102      1.348199      5.196535
  H      -3.302425     -9.129995     -8.373770
  O     -13.298496      8.802602     13.839326
  O     -11.210189      9.362847     14.353322
  C      -4.561324     -4.038591    -10.345365
  C      -3.528282     -7.329074     -9.560779
  H      -4.141985     -7.792939    -10.318031
  H       6.294558     -2.270158      3.859405
  C      -3.225673     -5.971788     -9.668327
  C     -12.441956      9.492731     14.494563
  C      -2.409962     -5.375523     -8.705113
  C       3.147718     -8.115559    -17.812424
  H      12.218363      3.341410     16.443255
  Zr     11.174124      3.687650     10.954368
  O       7.653952      3.068500     13.855482
  O       9.621014      2.408290     14.643742
  C      -8.260745      1.411036     -8.583126
  H      -9.262017      1.832403     -8.521248
  O       6.077174      5.096606     11.528223
  O       6.770605      7.183402     11.224030
  C       2.637681      6.478947      6.308481
  C      -3.868064     -5.122926    -15.615932
  C      -3.560843     -5.480043    -14.302383
  Zr     -1.769374    -11.267188     14.279275
  O      -3.492175    -11.366675     13.274978
  O      -2.346012    -10.978874     16.103177
  C      -5.635669     -2.167053    -10.314467
  C       2.099458    -14.687854      9.904754
  C       3.090232      6.412897      4.992811
  O       0.782937     -7.410857     11.166775
  O       2.298781     -8.997233     10.875901
  C       4.208217     -5.121428      6.153445
  C       3.933988     -5.461523      4.828178
  C       2.130952     -5.821502      9.196008
  O       1.111966    -15.939244     -6.009682
  O       1.684312    -14.355210     -7.471311
  H       1.525071     -5.295670      9.917733
  C       5.459599     -3.915508      7.955240
  H       5.207968     -4.576849      8.759766
  C       2.330060     -7.189043      9.361115
  C       1.767629     -7.900262     10.534576
  C       3.085531     -7.910005      8.435075
  C       1.698204    -15.540295     -7.072488
  H       3.177944     -8.987427      8.567187
  C       5.071653     -4.098783      6.565739
  C       3.670605     -7.248465      7.372039
  H       4.275246     -7.791966      6.662074
  C       3.521723     -5.869407      7.226399
  C       2.730074     -5.168624      8.138566
  H       2.596642     -4.105420      8.007305
  C       3.020351     -6.455270      4.375256
  H       2.395335     -7.049829      5.010849
  O      -7.789347      3.370867     10.710846
  O      -9.555165      3.594325      9.362252
  C      -6.558732     -1.069633      6.202552
  C      -6.654590     -0.649818      4.872450
  C      -6.693684      1.429032      9.020680
  H      -6.063869      1.883122      9.773469
  C      -6.051914     -2.737217      8.004679
  H      -6.469050     -2.186031      8.823633
  C      -8.004121      1.881436      8.892585
  C      -8.489674      3.014557      9.720421
  C      -8.862662      1.304923      7.960657
  H      -9.885441      1.656492      7.921718
  C      -6.060224     -2.304131      6.618196
  C      -8.388467      0.319075      7.121565
  H      -9.040103     -0.132542      6.389379
  C      -7.059719     -0.103407      7.201270
  C      -6.225877      0.439395      8.177409
  H      -5.203231      0.100263      8.244891
  C      -7.030510      0.648237      4.427959
  H      -7.216405      1.488317      5.066181
  C      -2.041646     -6.376204    -18.659202
  Zr     -9.430665      7.296128     14.693921
  O      -8.322831      8.876600     14.580060
  O     -10.072825      7.867771     16.447080
  Zr      2.159153    -11.816164     13.891732
  C       8.368417      2.345033     14.612518
  O       2.110937    -11.619259     15.822756
  H      -2.146645     -4.334012     -8.814002
  C      -2.704978     -6.562838    -12.521031
  O       6.277485      4.635342     -3.460204
  Zr    -10.653487      4.088465     14.214614
  O     -11.320898      2.389074     14.838059
  O     -10.260200      5.070342     15.918900
  O       6.889181      6.763658     -3.305276
  C       2.583203      6.507562      1.451398
  C       3.051101      6.397918      2.760654
  C       4.321136      5.251912      9.411194
  C       4.159684      5.163637     -1.650114
  H       4.251329      4.444287     10.124549
  H       3.466241     -9.144775    -17.889842
  H       8.398850      4.823308      9.626895
  H       8.473308      4.802122     -7.975349
  H       9.760382      8.136168     -8.889521
  H      11.790751      2.965097     -8.625403
  C       0.839059      6.746412      8.036133
  H       1.480580      6.926056      8.876257
  C       5.269141      6.248772      9.633406
  H       9.136180      7.974622      8.432025
  H      11.339559      3.481775      8.490069
  C       4.557571     -3.989884    -16.026968
  Zr     -0.022123     -8.966806     12.412186
  H      11.398374      6.352007     -7.795694
  Zr     -7.796736      4.767078     12.380883
  H      10.830744      9.117193     -5.010375
  H       8.421399      9.984580     -7.184324
  Zr    -12.567076      7.284180     12.558866
  C       3.665024     -7.310124    -16.814419
  H       4.392193     -7.704176    -16.119490
  H       8.060005      6.947823     -4.918590
  O     -14.343303      7.210295     11.390881
  O     -13.817234      5.115285     10.875528
  C       3.270807     -5.979540    -16.706348
  C      -7.906841      0.488750     -9.547466
  H       3.980673      4.401710     -2.393019
  O      -0.078890     -9.935151     14.691160
  C       0.873062      7.037608     -0.294488
  O      -9.140369      5.473492     13.736750
  C     -14.551548      6.117596     10.759047
  H       1.559570      7.283511     -1.079667
  C       5.290448      5.964595     -1.765618
  O     -11.392656      6.807642     14.179751
  C       6.205953      5.775623     -2.911134
  C       5.567272      6.955188     -0.824370
  H       6.477834      7.541174     -0.941856
  C       6.098426      6.171969     10.859308
  O      -1.779649     -8.238445     11.351580
  O      -3.290173     -9.784654     10.801244
  C      -4.440465     -5.408343      6.244041
  C      -4.218463     -5.796440      4.922468
  C      -2.600376     -6.577358      9.296215
  H      -1.897837     -6.218127     10.036806
  C      -5.453178     -3.943782      8.016725
  H      -5.279690     -4.594129      8.850358
  C      -3.086746     -7.876607      9.421366
  C      -2.683858     -8.693759     10.590175
  C      -3.949910     -8.409018      8.466377
  H      -4.257486     -9.443504      8.574084
  C      -5.106160     -4.239676      6.635005
  C      -4.370512     -7.615054      7.417370
  H      -5.060802     -8.002064      6.683126
  C      -3.938746     -6.291756      7.314662
  C      -3.031435     -5.789875      8.249427
  H      -2.673858     -4.777105      8.142030
  C      -3.487801     -6.937185      4.482764
  H      -2.983100     -7.629773      5.125789
  C       5.432947      7.288483      8.718807
  O      -1.286329    -10.604881     12.344642
  C       1.246026      6.685444      1.066777
  O      -7.534510      7.055611     12.345942
  C       4.702284      7.139651      0.238176
  H       4.894678      7.910824      0.968291
  O     -11.926477      4.581130     12.656548
  O      12.741098      8.789351     -3.289355
  O      10.686557      9.227536     -2.512960
  O      -9.939297      8.162588     12.297308
  C       3.553902      6.357566      0.353517
  O       1.152160    -10.660544     12.461076
  O      -9.760197      3.112292     12.542652
  C       2.346853     -5.473314    -17.615725
  H      -8.634135      0.151473    -10.270202
  H      -2.166139     -7.235042    -11.883782
  C       3.291207      5.377231     -0.604250
  H       2.395190      4.789260     -0.510991
  C       4.399217      6.190480      3.177641
  H       5.230343      6.037152      2.519655
  O      -5.872934      4.972991     11.408058
  O      -7.287954      5.945567     10.008789
  C      -2.188155      6.239883      6.208228
  C      -2.634577      6.139643      4.889210
  C      -3.970767      4.901458      9.226629
  H      -3.881437      4.115864      9.960928
  C      -0.503910      6.680424      8.004810
  H      -1.197187      6.799699      8.814052
  C      -5.059765      5.762933      9.300806
  C      -6.121721      5.552616     10.310238
  C      -5.215333      6.795505      8.376696
  H      -6.068911      7.458222      8.485427
  C      -0.867537      6.450577      6.615663
  C      -4.280666      6.953371      7.373085
  H      -4.374558      7.759127      6.661167
  C      -3.194869      6.083234      7.276693
  C      -3.047413      5.060417      8.213831
  H      -2.206581      4.388838      8.129552
  C      -3.956802      5.822671      4.466776
  H      -4.769000      5.578309      5.121708
  C      -6.607505     -0.018811     -9.602215
  C     -13.901947      5.349455     14.832346
  C      -5.681156      0.372574     -8.634862
  H       2.031853     -4.443623    -17.530814
  C       2.801212     -6.621400    -13.899419
  C      11.928371      9.432529     -2.563410
  H       6.224882      8.014775      8.897243
  H       2.254953     -7.273916    -14.551128
  H      -4.677893     -0.024047     -8.678158
  C       6.243038     -0.927537    -15.602742
  C       6.403607     -0.524012    -14.276557
  C       6.342098      1.385342    -18.569943
  H       5.658501      1.789005    -19.301861
  C       5.575676     -2.541982    -17.400668
  H       6.012917     -2.017147    -18.227162
  C       7.684836      1.720303    -18.616061
  O      14.026160      6.692105     13.480086
  O      -6.510589      5.356564     14.158869
  H       8.708142      0.064551    -10.311506
  O       0.936424     -7.777885     -3.427513
  O       2.523861     -9.332467     -3.322512
  O      -1.349485    -15.077479     14.055078
  O      -2.646277    -13.466037     14.913587
  C       4.444630     -5.232204      1.289547
  C       4.042064     -5.523716      2.596654
  C       2.632474     -6.105738     -1.865059
  H       2.120065     -5.609065     -2.674672
  C       5.784575     -3.940677     -0.398058
  H       5.664154     -4.615004     -1.222101
  C      -2.267114    -14.663322     14.823085
  C       2.663631     -7.495297     -1.838982
  C       1.997233     -8.252725     -2.923082
  C       3.319236     -8.170972     -0.811492
  H       3.316026     -9.259584     -0.826833
  C       5.281633     -4.159674      0.948299
  C       3.907801     -7.445109      0.209597
  O      -7.627365      6.522226     15.695054
  H       4.414763     -7.958236      1.012855
  Zr      2.175983    -11.971038     -6.365989
  O       3.895176    -12.732573     -6.838172
  C       3.880055     -6.048364      0.199543
  C       3.260305     -5.395355     -0.866829
  H       3.269409     -4.320515     -0.896013
  C       3.085824     -6.492962      3.013502
  H       2.514136     -7.117263      2.357147
  O      -8.160951      3.277535     -3.046360
  O       1.769501    -11.488918     -8.209605
  Zr    -10.783478      4.430425     -6.621302
  O      -9.970532      3.434355     -1.741948
  C      -6.771616     -1.182528      1.332221
  C      -6.750476     -0.696667      2.644834
  C      -7.162646      1.159681     -1.588907
  O       1.697013    -13.497531     -5.048470
  H      -6.610479      1.542249     -2.437413
  C      -6.362801     -2.940916     -0.413094
  H      -6.842176     -2.443772     -1.232344
  C      -8.403696      1.720219     -1.298930
  C      -8.889633      2.878446     -2.091278
  C      -9.163895      1.231862     -0.239724
  H     -10.145223      1.652440     -0.072097
  C      -6.288564     -2.434553      0.946180
  C      -8.642341      0.250380      0.575988
  H      -9.214162     -0.124554      1.411317
  C      -7.365360     -0.266855      0.340716
  C      -6.657120      0.161699     -0.780748
  H      -5.693092     -0.266867     -0.994152
  C      -7.084552      0.620947      3.065958
  H      -7.318731      1.438354      2.414794
  C       6.680362     -0.097411     -9.646929
  C      -6.832038      0.777602    -12.419279
  C       8.556375      1.192900    -17.677770
  H       9.605804      1.446521    -17.711713
  C       5.644955     -2.124194    -16.010654
  C       8.087892      0.337300    -16.697477
  O       3.891953    -12.694861     14.044272
  H       8.769160     -0.083825    -15.972568
  C       6.739867     -0.006563    -16.646039
  C       5.870910      0.528427    -17.592665
  H       4.821994      0.273925    -17.550504
  C       6.900448      0.731054    -13.823768
  H       7.201346      1.538878    -14.460783
  H      -7.114631      1.579867    -11.767611
  C      14.191605      5.913776     14.464237
  N      -5.053152     -3.021154    -15.169571
  N       5.050166     -3.034600    -15.209052
  Zr     11.537283      4.121955     -3.165111
  H      -1.262994      6.477569     -8.249450
  C      -0.970956      6.105967    -10.446979
  O     -11.293367      2.802328     -7.545158
  H      -1.363480     -5.996185    -19.408640
  C      -4.981486     -3.717589    -17.367733
  C      -4.327072      7.115464     -9.969207
  N       0.152892      5.884780    -15.303522
  C      -6.223293     -0.898278    -15.552035
  C      -6.362443     -0.481783    -14.227430
  H      -4.209787      7.852786    -10.749178
  O      13.140072      3.028196     -2.966061
  Zr     10.815186      4.070351     -6.577233
  O      -3.584465    -11.663992     -5.397531
  O      11.764845      2.717999     -5.455121
  O      10.914380      3.257257     -8.335040
  N       2.299765      6.508928      3.889084
  O      11.371396      4.215173     -1.234837
  Zr     -0.100224    -14.377448     12.331245
  C      -5.532240      6.229645     -8.097735
  C       4.002841     -7.572878     -9.762213
  H      -4.782617     -4.357632    -18.204700
  O       9.306230      5.108739     15.025697
  Zr      9.345658      7.792137     -6.460938
  O       9.242566      9.720707     -6.744083
  O       9.213079      7.522487     -8.378117
  O     -12.567366      9.231664     -3.424987
  O     -10.891289      8.994162     -1.956392
  Zr      9.167034      7.347515     -3.008145
  O       8.441400      8.819025     -4.155596
  O     -10.258307      5.573736     -8.174165
  O      -0.180839    -12.551474     14.441795
  O       8.648504      7.919871     -1.228529
  C      -6.309973      1.427411    -18.510255
  O       8.116372      8.798594     13.412349
  H      -5.624290      1.835288    -19.237664
  C     -11.909206      9.587031     -2.404446
  C      -3.382800      6.093122     -9.854731
  C      -5.632925     -2.539194    -17.350000
  C      -3.510284      5.160434     -8.826218
  O       6.541305      5.701428     -5.823754
  O       1.608834    -13.257080     12.485398
  O      -0.326042    -12.686109     -6.783557
  H      -6.082532     -2.011893    -18.168472
  O       7.184308      7.678825     -6.627313
  O      -1.772128    -13.189650     12.251685
  C      -7.650919      1.769808    -18.554985
  C      -8.525776      1.241526    -17.620308
  Zr     -2.348584    -12.112028     -3.179722
  O      -1.818435    -13.502160     -4.604064
  O      -4.059832    -12.920027     -2.770709
  O      -1.903611    -11.708603     -1.326918
  C       2.533453      6.124175    -10.815857
  C       2.988652      6.011329    -12.131801
  C       4.594140      5.412324     -7.748060
  N       2.220800      6.007898    -13.254788
  Zr     -9.227220      7.345728     -2.738062
  O      -8.142435      8.646191     -1.798537
  O     -10.057124      6.374410     -1.202267
  Zr      1.845249    -11.597731     -2.926250
  H       4.681690      4.692858     -6.943518
  O       2.695016    -11.439800     -1.192268
  H      -9.573857      1.500645    -17.653005
  O      13.895010      6.477975     10.763951
  N       0.119540      6.023321    -11.241604
  Zr    -11.465303      4.655721     -2.767350
  O     -12.319989      2.926434     -2.989262
  O     -12.456437      4.858795     -1.087585
  N       5.135232     -3.148249    -11.170547
  O      13.090557      4.634599      9.791247
  O      10.424106      8.332020     12.233712
  Zr     -2.326312    -11.707178     10.884182
  H       4.731140     -0.046732     -8.766551
  O      -2.289736    -11.484296      8.961114
  Zr     -9.078567      7.399118     10.628074
  O      -7.917050      8.774694      9.916027
  O      -9.747964      6.491212      8.995114
  O      12.381969      4.891816     12.332334
  C      12.016653      9.289850      9.963249
  O       8.844292      5.254082     -2.413664
  Zr      1.657537    -11.268349     10.492245
  O       3.355589    -11.431033     11.524337
  O       2.289930    -11.017412      8.677599
  Zr    -11.172231      4.622134     10.385770
  O     -11.912958      2.833098     10.448531
  O     -12.063599      4.888397      8.662356
  Zr     -0.029150     -9.307792     -4.543383
  C      -5.653775     -2.107324    -15.962668
  Zr     -8.043323      4.758064     -4.626950
  O      11.062497      6.602680     -2.785468
  O       8.781039      6.466104     12.707436
  Zr    -12.798165      7.508143     -4.788605
  N      -6.450536     -1.410163      3.763121
  O      11.048415      6.357997     10.631674
  Zr     11.118598      4.293009     14.354740
  O       8.604394      5.084134     10.538840
  N       4.508128     -4.914738      3.721345
  C       6.894570      0.715283    -12.460586
  O       0.333684    -10.244822     -2.373348
  H       7.190744      1.507885    -11.803160
  O      -9.659403      5.424739     -3.491818
  O      11.937161      2.691354     13.484700
  O      11.420441      3.834877     16.208203
  O     -11.960083      6.676542     -3.112654
  H      12.210250      4.377408     -0.779581
  H       8.894377      8.820447     -0.972039
  O     -11.723069      6.618874     10.812834
  O       3.470142    -11.738114     -4.118226
  O      -0.028738     -9.920854     10.074509
  O      -9.451333      5.435661     11.296760
  O      -1.282525    -10.942924     -4.522933
  H      11.487636      6.682298     -1.908118
  O      -7.693298      7.210423     -4.283086
  H      13.343502      4.648622     -4.742556
  H      -0.034205    -12.951801     15.322247
  O     -12.090629      4.748135     -5.063705
  H       2.481708    -13.680622     12.378811
  H      11.931016      1.327354     11.030643
  O     -10.070191      8.270505     -4.380597
  H      12.983290      2.228340     -2.443524
  O       1.171953    -10.941448     -4.873743
  O      -9.973038      3.222869     -5.016144
  N      -5.683408     -3.330986      1.757722
  N       5.697451     -3.175356      1.775622
  N       0.149213      6.532022      1.834806
  H      10.043767      3.398388     -4.584552
  O      13.356685      5.038683     14.818344
  O      10.055750      4.353124     -4.634145
  C      -8.062166      0.378788    -16.643963
  O      -4.078738    -12.552822     10.754145
  C      -6.724434      6.261307     -7.209091
  N       0.232013      6.431029      5.832314
  N       5.623066     -3.144040      5.786889
  N      -5.513955     -3.247274      5.818196
  N      -4.671849     -5.157521      3.808967
  H      -8.745177     -0.041108    -15.920004
  N      -1.898101      6.348771      3.764672
  C      -6.716484      0.026561    -16.594621
  C      -5.396400      7.184962     -9.101250
  C       0.763418      6.373940     -9.053780
  H       1.418214      6.546411     -8.223115
  C      -2.462564     -7.694274    -18.711644
  H       8.018943      9.760236     13.409835
  O       9.925587      7.568898     16.204281
  C      -5.844437      0.560381    -17.538937
  C       5.477725      6.490064     -7.769371
  N       6.755230     -1.368536      3.849946
  H      -0.903346      6.535769      3.727988
  H      -5.187316     -4.286900      3.815011
  H      -6.138065     -2.372496      3.763849
  H       5.160973     -4.141093      3.720167
  N      -5.028596     -3.049989    -11.137498
  C       6.473613      6.634212     -6.678642
  Zr     -0.062734    -14.575996     -4.859469
  C       5.438656      7.416089     -8.808216
  H       6.172121      8.212704     -8.812879
  H       9.103663      4.938119     15.963107
  C      -6.557297      6.074474     15.195079
  H      -4.797522      0.297387    -17.499427
  C      -6.843448      0.782107    -13.782652
  C      -3.337609     -8.174532    -17.751650
  H      -3.673594     -9.200472    -17.791138
  O      -6.712887      5.532155     -6.175507
  C       1.189129      6.159214    -10.428170
  H      -7.139632      1.587477    -14.424964
  C      -4.604993     -3.994804    -15.991582
  C      -3.787997     -7.341853    -16.743446
  H      -4.479825     -7.712138    -16.001017
  C       4.486267      7.283972     -9.798984
  H       4.431463      8.004562    -10.601095
  C       3.567420      6.233139     -9.766385
  C       3.642424      5.290745     -8.740197
  N      -3.996533     -4.852813    -13.175662
  H       2.951358      4.461267     -8.737098
  O      10.893338      8.146351     -5.090914
  O      11.154414      6.065923     -6.892440
  C       4.343286      5.875946    -12.550508
  H       5.188315      5.816299    -11.894157
  O       8.830625      4.865899     -7.072355
  C       1.285861      6.557832      6.666779
  C      13.978521      5.508362      9.947179
  N      -1.942845      5.901909    -13.295424
  C       4.609650      7.345961      7.607844
  H       4.711411      8.151316      6.896208
  C       3.611861      6.390810      7.413582
  C       3.492557      5.330494      8.314158
  O      12.546952      5.204648     -4.644745
  H       2.740358      4.576350      8.139655
  O      14.583202      6.952838     -3.963951
  O      13.597580      5.769060     -2.358796
  C      -3.372832     -6.014377    -16.686063
  O       8.883996      6.462589     -4.910632
  O      13.931386      6.380849     -6.585842
  O      13.180108      4.376047     -7.245325
  C      -2.492572     -5.540263    -17.654457
  C       4.424360      6.211588      4.541008
  H      -6.142166      7.964211     -9.174882
  O       1.554412     -8.541265     -5.819030
  C      14.602715      6.315585     -2.854717
  C      13.999486      5.331287     -7.289929
  H     -11.874892      7.253786     -7.301173
  H     -10.609832      5.563638     -9.075427
  H      -9.374210      8.528226     -8.958227
  H      -8.909650      5.650892     -6.675614
  H       2.340057    -12.431519     16.297122
  C      -1.679504     -3.259601     -0.219082
  C      -2.670584     -2.659404      0.640726
  C      -3.400401     -1.567293      0.197061
  C      -3.658813     -0.463789      1.086977
  C      -3.582065      0.753604      0.319314
  C      -3.029316      1.895931      0.879769
  C       1.083122      2.423328      2.570848
  C      -0.515765      2.519615     -1.717438
  C       0.489880      2.985186     -0.881934
  C       1.790536      2.362479     -0.905828
  C       2.038040      1.302541     -1.765395
  C      -0.116199     -1.744945      3.685899
  C       1.072933     -0.931035      3.736786
  C       0.963780      0.450904      3.808583
  C      -0.259536      1.416925     -2.610166
  C      -1.106171      3.213294      0.963510
  C       0.189891      3.339804      0.483367
  C       2.294762      2.332445      0.444299
  C      -0.337038      1.072011      3.832962
  C       3.283520      0.136450     -0.004084
  C       2.796341      0.167543     -1.304597
  C       2.219540     -1.017235     -1.887302
  C      -1.481470      0.287785      3.784087
  C      -1.369498     -1.147598      3.709326
  C       0.140094     -2.851583      2.798879
  C       1.487686     -2.720124      2.302064
  C       2.065598     -1.533783      2.882710
  C       2.912038     -0.730104      2.131178
  C       1.842154      1.285737      3.028470
  C      -0.263407      2.292234      3.068777
  C      -1.338518      2.681283      2.281984
  C       1.105434     -0.615232     -2.709256
  C      -0.038764     -1.399676     -2.758894
  C      -1.339436     -0.778944     -2.735465
  C      -3.278359      0.401506     -1.045603
  C      -3.167192     -1.033891     -1.121732
  C       3.028226      1.241001      0.886838
  C      -2.216034     -1.612088     -1.950480
  C      -1.457000     -2.746495     -1.490100
  C      -0.112371     -2.616234     -1.988978
  C       0.958409     -3.002614     -1.196616
  C       2.145357     -2.186138     -1.144254
  C       2.650240     -2.218838      0.206809
  C       3.211318     -1.081241      0.766214
  C       1.306074      2.937730      1.301986
  C       2.797943      0.705523      2.205097
  C       0.993167      0.819615     -2.633366
  C      -1.447898      0.602868     -2.662687
  C      -2.436618      1.202824     -1.802343
  C      -1.860353      2.385212     -1.217438
  C      -2.149664      2.724725      0.097132
  C      -2.527437      1.866177      2.230466
  C      -2.598935      0.691508      2.967693
  C      -3.176590     -0.495500      2.387502
  C      -2.417905     -1.632127      2.846834
  C      -2.169902     -2.695631      1.990486
  C      -0.868571     -3.316786      1.965647
  C       1.774961     -3.056541      0.987774
  C       0.729442     -3.539644      0.120794
  C      -0.566003     -3.667097      0.600802
1002
Coordinates from ORCA-job orca_MEP E -1960.958310550030
  C       2.379077    -16.694795     15.187021
  H       2.205820    -16.592384     16.253520
  H       2.193757    -16.387895     -8.932659
  H       3.520881    -16.250962     -7.787561
  H       2.253077    -17.476277     -7.515917
  H      13.556406     10.618910     -1.818116
  H      -4.052422    -15.844989     -7.943249
  C     -15.787919      6.232338     -1.942999
  H     -15.414708      5.401176      8.605386
  H     -15.271719      5.817546     -1.078764
  H      -3.831716    -16.287592      9.827913
  C      -2.990481    -15.768686     -8.159728
  H      -2.877778    -15.372632     -9.165186
  H      -2.460374    -16.783710     -0.958800
  C     -12.593566     10.851554      9.812754
  H     -12.640235     10.865530      8.727646
  H      15.708743      4.332539     -7.929316
  H     -12.486352     10.323517     16.672834
  C     -12.811230     10.386491     15.638821
  H     -12.340902     11.245783     15.166384
  C       2.461892    -16.477541     -7.884369
  H      13.631162     10.650367      9.590919
  C     -15.590957      5.586019      9.660225
  H     -15.752877      4.511290     15.360552
  C      15.537523      6.010130     15.333429
  H     -16.190462      4.771745     10.058649
  C      12.489686     10.538540     -1.636537
  C      -2.935058    -15.690678     15.813788
  H      -4.000007    -15.715458     15.599888
  H      12.657751     10.155641      8.181896
  H      12.299476     10.309276     -0.591542
  H      14.096802     10.861350     -7.261517
  C     -12.430881     10.842365     -1.630832
  H      -8.003984      2.427182    -19.202835
  H     -11.934026     11.703465     -2.070998
  H     -11.831925     11.560666     10.126360
  H      13.371288     10.208379     -8.756409
  C      15.276006      5.388271      9.103130
  H      14.978970      5.357334      8.059455
  H     -16.117085      6.523565      9.811830
  H      16.214636      5.174802     15.176913
  H      15.244996      6.015579     16.379757
  C      15.909647      6.199358     -2.086118
  C      15.108558      5.199200     -8.192324
  H      -2.536028    -17.485706     10.072515
  H       6.320045      5.934442    -19.414697
  C       2.825272    -16.193880     -1.627268
  H      14.722975      5.052535     -9.197453
  H       2.692032    -15.550208      8.096320
  H       2.702823    -15.922822     -0.582241
  H      16.255316      5.171445     -2.161359
  H      15.783380      6.436760     -1.034452
  H      -2.604465    -17.646191     -2.515805
  H      -2.520249    -16.743386     -8.080188
  H      15.810552      4.469699      9.327894
  H     -14.946912      5.190705     -9.029974
  H     -16.194616      7.214649     -1.726572
  H     -15.817034      6.340732     -7.964899
  C      12.713411     10.533570     15.344301
  H     -13.501606     10.943451     -1.778742
  H      12.472462     10.362833     16.389974
  C      -2.776762    -16.503765      9.679469
  H      -2.568099    -16.450295      8.615572
  H      -2.804327    -15.387859     16.848968
  C     -12.907759     10.536880     -7.748260
  H     -12.194903     10.227510     -8.511851
  H     -12.181308     10.793509     -0.575772
  C       2.818274    -15.784309      9.149690
  H       3.448320    -16.614098     15.008111
  H       3.879800    -15.754403      9.378210
  C     -15.220946      5.434312     -8.008376
  H     -16.584807      5.550486     -2.225655
  H     -13.930724     10.376504     -8.072355
  H     -15.801906      4.614175     -7.593812
  H       2.014630    -17.649536     14.822741
  C     -15.287595      5.458326     15.621860
  H     -15.074351      5.445923     16.687302
  H       2.411245    -16.766099      9.368475
  H       2.347225    -17.146380     -1.831408
  H       3.889130    -16.252744     -1.839046
  H      16.027499      6.940120     15.064531
  H       8.051466      2.376180    -19.286197
  H      15.906259      6.250163      9.296676
  H      16.624351      6.869745     -2.551661
  H      15.711413      6.100199     -8.143030
  C      -2.747864    -16.701126     -2.002705
  C      13.193789     10.469550     -7.717427
  H      -3.790820    -16.396997     -2.041086
  H      11.994235     11.475944     -1.873011
  H      12.398331     11.209975     -7.686858
  C      12.632178     10.422797      9.234141
  H      -6.010217      5.773999    -19.457743
  H      12.336761     11.514298     15.066430
  H      11.978918     11.283195      9.348637
  H     -13.888723     10.503949     15.570877
  H     -13.555692     11.111034     10.242273
  H     -12.742766     11.588578     -7.532693
  H     -15.947943      6.281253     15.368709
  H      13.784927     10.489732     15.180360
  H      -2.495394    -16.668218     15.644487
  H       1.833034     -8.231910    -19.404718
  H      -2.121950     -8.336770    -19.381034
  H       4.501075      5.127080     15.283204
  H       6.707310      1.481311     15.353011
  H       8.046506      0.318418     15.291649
  H      -2.575729     -7.517190     16.274328
  C       2.803424     -8.363571     15.805988
  H       3.832749     -8.023797     15.889229
  H      -3.512497     -6.672149     15.047126
  C      -7.414132      1.326565     15.564785
  C       5.053454      6.019334     15.560146
  H       5.220672      6.047678     16.633638
  H       4.498637      6.910618     15.280182
  C       7.761833      1.331695     15.564671
  H      -4.946105      6.271419     16.546632
  H       7.976137      1.477711     16.619207
  H      -6.407060      1.167922     15.192740
  C      -4.797455      6.263469     15.471186
  H      -4.175059      5.428747     15.164534
  H      -4.318104      7.196314     15.185349
  H      -1.899397     -6.053976     15.489618
  H       2.117349     -7.549688     16.021451
  H       2.660699     -9.207543     16.485232
  H      -7.410316      1.452581     16.643705
  H      -8.037447      0.467910     15.329692
  C      -2.505544     -6.943251     15.352209
  H       4.625201     -7.911599    -10.473068
  C      -2.699389     -6.552433    -13.752205
  O      12.090701      2.136411     10.759461
  H      -2.197104     -7.228971    -14.414874
  H     -10.889029      5.104296     16.883049
  H      -8.788806      4.873877     14.949507
  H      -9.887232      2.380893     12.405705
  H     -11.898431      2.322530     15.483891
  O      11.741909      8.598274     -7.384776
  H     -12.884768      3.789794     12.470045
  C       7.815528      2.392073     -6.280134
  C       8.328666      1.201822     -8.397940
  H      -7.379336      8.237263     12.873596
  O      -1.280864    -15.941915     -3.726775
  H      -9.076351      9.676035     15.529758
  H     -10.294116      9.483446     12.710489
  C       3.575312     -6.246562     -9.633562
  C       5.115423     -3.922037     -8.898538
  H       4.965741     -4.600483     -8.082739
  H       9.339688      1.598517     -8.312616
  C       2.852085     -7.987470     -7.599063
  H      -4.340708    -11.754406     13.584544
  H      -2.090805    -10.133378     12.447378
  H      -0.014734     -9.611201     15.661545
  H       1.206263      6.047457    -13.184808
  H       5.366896      1.425586     -6.770950
  C       5.715260     -2.716830     -8.884182
  C      -2.265600      5.837103    -15.647518
  C      -2.713707      5.780853    -14.327072
  C      -4.304482      4.777789    -18.630509
  H      -4.317668      3.981989    -19.360275
  C      -0.512691      6.086778    -17.421756
  H      -1.176119      6.186619    -18.258220
  C      -5.254119      5.783886    -18.686968
  C      -5.228359      6.805413    -17.752189
  H      -5.963260      7.595901    -17.794020
  C      -0.926734      5.929819    -16.037974
  C      -4.260378      6.819127    -16.764824
  H      -4.232728      7.621333    -16.041816
  C      -3.300738      5.812383    -16.702399
  C      -3.333196      4.790290    -17.646324
  H      -2.597153      4.001312    -17.596450
  C      -4.059258      5.606549    -13.898056
  O       1.272511    -15.468584     -3.282018
  O       2.642467    -13.939985     -2.390910
  H      -4.896757      5.452981    -14.549008
  C      12.018143      9.478721     14.501176
  Zr      7.984837      4.564184     12.445651
  C       5.693439     -2.234519    -10.255685
  O      10.643037      3.744749      9.078204
  H       4.547606    -12.196959     14.609743
  C       2.494393     -8.893592     -6.481792
  C       2.202433    -15.114982     -2.499300
  C       7.943256      0.390991     -9.448748
  H       5.674050     -2.176573    -13.078774
  O      -1.347581    -15.813091     11.464782
  O      -1.961208    -14.274908      9.979731
  Zr     12.383931      7.082505     12.205054
  C       3.642512     -8.447734     -8.648952
  O       6.674646      5.052398     14.100134
  O       7.157204      7.012926     15.036491
  C      -1.972545    -15.445406     10.410285
  O      -7.664432      6.981209     -7.411917
  C      -2.306037      5.987186    -10.770120
  O      -0.840538     -7.453546     13.703686
  O      -2.434266     -8.947458     14.056693
  O      -1.910606    -14.470919     -2.171414
  H       3.947583     -9.488506     -8.644152
  C      -2.732001      5.852275    -12.095360
  C      -4.553426      5.204079     -7.838999
  H      -0.941558      5.996324    -13.201781
  H      -4.522168     -4.003016    -13.021459
  H      -5.622261     -2.124476    -12.995331
  H       4.634547     -4.078761    -13.092803
  O       6.942571      3.056161     -5.642663
  H     -11.967610      2.850163     -8.091841
  O       9.041339      2.423446     -5.968802
  C       6.219926     -0.991353    -10.626990
  H      -8.893654     10.137478     -6.633472
  C       6.374802     -0.544125    -11.940364
  C       6.071782      1.120541     -7.529253
  H       0.182375    -10.118241     -7.596610
  O       3.136816     -9.978112     -6.340956
  O      12.705280      8.847260     13.648621
  N       6.086952     -1.252465    -13.066035
  H      -4.410035    -11.102957     -5.406922
  C       4.720881     -4.163193    -10.276583
  C       4.013793     -5.301248    -10.679610
  H       5.257190      6.260538      5.278296
  H       2.919795    -11.734305      8.414837
  H      -2.551421    -12.268702      8.524856
  H      -0.105630    -12.929508      9.500919
  H      -2.679465    -13.846530     -4.798420
  H      -2.768296      4.345026     -8.651459
  Zr     12.684366      7.224489     -4.845053
  H      -2.144967     -4.513485    -17.475361
  Zr      7.960442      4.589836     -4.554766
  C      -1.892996     -7.836833     14.296487
  H      -2.096924    -12.357500     -0.588754
  H       3.407524    -12.210305     -0.941221
  H       0.057636    -13.363126     -1.893545
  H       2.546921    -13.945087     -4.853370
  O      10.786148      9.288197     14.695947
  C       3.683339     -5.610068    -12.000598
  H       4.604442    -12.024346     -6.945885
  H       1.984291    -10.420890     -4.737952
  H      -4.920951      5.536195    -11.893010
  C       2.568579      5.932069    -15.611176
  H       8.821313      8.300379     16.768932
  H     -11.869523      6.975905     10.016544
  H     -11.656591      4.001807      7.981303
  H      -9.707485      6.989372      8.355017
  H      -8.792265      5.709666     10.752747
  H     -12.292258      6.925362     -2.168007
  H     -10.352539      6.731750     -0.235155
  H     -12.294774      4.184256     -0.379908
  H      -9.353343      5.114711     -2.528586
  H     -10.038158      2.252119     -4.862336
  H     -13.269962      2.922421     -2.666876
  H     -12.217430      2.624287     10.235012
  H     -12.880881      4.184607     -4.964639
  H      -6.907947      7.794635     -4.189758
  H      -8.234606      9.754886      9.750431
  H      -8.654146      9.293798     -1.113282
  H      -9.973699      9.251367     -4.343574
  H      -0.141849     -9.593826      9.249043
  C       4.657010      4.888696    -18.562878
  H       4.703363      4.077458    -19.273731
  C       0.833703      6.109244    -17.411490
  H       1.505799      6.231870    -18.237892
  H      -4.741226    -11.949687     10.491983
  H      -4.793969    -12.197953     -2.542615
  H       1.954625    -12.029081     -8.803651
  H      -3.400546    -11.786273     -8.386313
  H      -0.242808    -13.016156     -7.602798
  H      -2.032407    -10.320092     -4.427585
  H      -0.279840    -10.530718     -1.624098
  C       5.564907      5.931073    -18.642878
  H      -3.160344    -11.455220     16.443352
  C       2.744526     -5.812627     -8.599363
  Zr     -1.915122    -11.343435     -6.405718
  H       2.391388     -4.792387     -8.602665
  O      -2.740576    -11.121838     -8.140298
  C       5.498317      6.971300    -17.731092
  H       6.200635      7.789679    -17.791589
  H       4.335045    -11.312629     -3.904124
  H       4.237758    -11.840763     11.356402
  H       1.998541    -10.234653     12.541334
  C       1.231845      5.968907    -16.020895
  C       4.530626      6.968446    -16.743117
  H       4.470270      7.785211    -16.038728
  C       3.611815      5.926284    -16.658537
  C       3.685684      4.884797    -17.578914
  H       2.980625      4.069245    -17.511638
  C       4.349250      5.810801    -13.835765
  H       5.202942      5.697633    -14.474030
  H      11.266513      6.417263      9.654277
  O      -1.618117     -8.677111     -3.072425
  O      -3.302508    -10.123512     -2.822256
  C      -4.816478     -5.545565      1.486646
  C      -4.521479     -5.896194      2.805558
  C      -2.884567     -6.820602     -1.463197
  H      -2.154737     -6.477656     -2.184735
  C      -5.865937     -4.107550     -0.281414
  H      -5.673030     -4.752955     -1.115081
  C      -3.289599     -8.151877     -1.506281
  C      -2.698466     -9.048396     -2.530034
  C      -4.208992     -8.641423     -0.582688
  H      -4.482911     -9.687842     -0.636586
  C      -5.497512     -4.386394      1.097040
  C      -4.715813     -7.799755      0.389648
  H      -5.425172     -8.169959      1.114386
  C      -4.325319     -6.461216      0.436062
  C      -3.414317     -5.984139     -0.504628
  H      -3.119691     -4.950861     -0.456739
  C      -3.743320     -7.009382      3.234374
  H      -3.272076     -7.718951      2.584753
  H      10.549972      9.129671     12.320505
  O       1.079938    -15.870946     13.362190
  O       1.753735    -14.403371     14.895807
  H       7.861830      9.975851     10.254968
  H       8.326343      9.767778     -3.895878
  C       3.002404      5.913298    -14.285507
  C      -1.922402    -15.618682     -2.671361
  C       2.377743     -6.677410     -7.589290
  C     -13.971303      5.617815     -7.161384
  C       1.689416    -15.564465     14.445052
  H       1.734755     -6.371430     -6.774719
  O     -13.893322      6.505764     13.985562
  O     -13.052549      4.793503     15.123344
  C      12.722516      9.241935     -6.960448
  H     -11.609047      6.311964     14.587072
  Zr      9.319567      7.468305     14.407471
  C       2.867417     -6.688900    -12.444049
  O      10.000244      4.318210     12.706176
  O      -0.956625     -7.689808     -5.378271
  O      -2.603579     -9.134835     -5.761542
  C      -3.721043     -5.110332    -10.609826
  C      -3.459641     -5.464819    -11.933796
  C      -1.897340     -6.058220     -7.474254
  O      -6.176042      4.918775     -3.416202
  O      -7.572272      5.799086     -1.939641
  C      -2.285274      6.682623      1.451115
  C      -2.720794      6.479431      2.764470
  C      -4.036526      5.349465     -1.566474
  H      -3.883631      4.610186     -2.337840
  C      -0.496969      7.170131     -0.242162
  H      -1.140042      7.392876     -1.069932
  C      -5.272721      5.980353     -1.477505
  C      -6.397151      5.549947     -2.339966
  C      -5.487866      6.977744     -0.524897
  H      -6.439488      7.505433     -0.540436
  O       0.221129    -12.896638     -2.736818
  Zr     -9.521230      7.720035     -6.504179
  C      -0.941140      6.864629      1.105535
  C      -4.499861      7.263900      0.397740
  H      -4.657230      8.031143      1.140332
  C      -3.291052      6.563712      0.381792
  O      -8.469895      9.337674     -6.289343
  O     -10.078060      8.399256     -8.260755
  C      -3.057012      5.648892     -0.644844
  H      -2.104901      5.143947     -0.676567
  C      -4.038304      6.183868      3.211093
  H      -4.888961      6.036902      2.577285
  H      -1.286899     -5.607175     -6.706563
  C      -4.889146     -3.789830     -8.829282
  H      -4.692123     -4.454868     -8.012516
  H       7.827927      6.978218     12.833678
  H       8.624422      5.004039     -1.390779
  H      11.803840      6.820564     15.137716
  O      12.796636      8.765002     10.941061
  C      -2.272373     -7.391951     -7.330482
  H       1.259292      6.711465      4.049029
  O       7.117464      2.947632     11.298441
  O       9.266107      2.409612     11.231656
  C       6.981926     -1.168688      6.366553
  C       7.203176     -0.765145      5.050750
  C       6.522438      1.029737      9.351282
  H       5.735005      1.369292     10.006361
  C       6.268477     -2.820979      8.108112
  H       6.720333     -2.335294      8.949550
  C       7.826393      1.447354      9.606858
  C       8.085203      2.319925     10.775368
  C       8.874107      1.055628      8.773279
  H       9.874684      1.437351      8.979923
  C       6.373834     -2.376200      6.729331
  O       1.749609     -8.298851     13.649163
  O       3.186683     -9.939283     14.071487
  H       2.380556     -7.396028    -11.802596
  O      -7.112858      3.009918     -5.427189
  H      13.277940      4.487986     12.439997
  H      -2.640548    -13.625022     12.437308
  O      -8.487970      3.750060     -6.994357
  C      -6.150355     -0.924449    -10.553570
  H      -8.493432      7.876994     17.136585
  C       2.560376     -8.894837     14.411491
  H      12.331133      1.929994     13.832315
  H      10.004571      3.385839     12.921886
  O      10.900420      8.864377      9.773526
  O     -13.559475      9.037752     -5.987375
  C      -6.314893     -0.482587    -11.868778
  C      -5.987924      1.279953     -7.518871
  O       0.064947    -12.547777     10.384768
  H      -5.281168      1.597676     -6.767566
  H       6.162199     -2.205039     -8.055534
  C      -5.568333     -2.627850     -8.814828
  O     -11.445026      9.680530     -6.067439
  C       5.700281      0.303672     -8.576890
  O       1.132286    -15.135681     10.701952
  O     -14.605455      7.451142     -3.638946
  O     -14.112327      5.310601     -3.375040
  O     -14.068133      6.383164     -6.159066
  C       7.391436      1.552477     -7.426450
  O       2.495284    -13.545463      9.908997
  H      -6.043833     -2.143085     -7.985741
  O      -7.311816      3.140383     14.019582
  O      -9.124832      2.980526     15.305100
  Zr      8.889072      7.818686     11.006722
  C     -14.776485      6.321321     -3.065996
  O       8.579905      9.732048     10.854831
  O     -12.926578      5.000482     -7.503141
  C      -7.269628      1.819660     -7.507826
  O       8.513007      7.585708      9.124714
  O      11.367955      6.543758     14.307104
  N      -6.033334     -1.199475    -12.990440
  O      -1.430171    -15.275684     -6.427383
  O      -2.765271    -13.625520     -7.130918
  C      -8.004046      2.565847     14.916463
  C      -1.903529     -8.129978     -6.098344
  C      -3.026574     -8.023166     -8.319052
  H      -4.671643      4.485513     -7.039222
  C      -2.351323    -14.810090     -7.166473
  C      -0.582186      6.318771     -8.981096
  C      -4.071132      5.650449    -12.535674
  O      13.355436      8.932144     -5.893185
  N       4.077663     -4.923852    -13.106799
  C     -12.610998      9.714077     -6.512541
  C       3.830245     -5.124336    -15.545564
  C       3.589291     -5.519536    -14.229367
  C       8.606932      0.226152      7.698003
  H       9.407322     -0.093670      7.048248
  O       8.194584      2.807491     -3.343693
  O      10.304078      2.339409     -2.780042
  C       7.141675     -1.271568      1.505395
  C       7.260369     -0.817259      2.820301
  C       7.220349      0.948200     -1.524110
  H       6.560642      1.338806     -2.287375
  C       6.660207     -2.973961     -0.260745
  H       7.163320     -2.474852     -1.064645
  C       8.561386      1.322804     -1.549070
  C       9.054677      2.220813     -2.622823
  C       9.441191      0.871703     -0.568282
  H      10.468779      1.212157     -0.606069
  C       6.589943     -2.495437      1.109554
  C       8.979649      0.032324      0.426300
  C       1.836761     -6.282095    -18.519237
  H       1.123590     -5.875742    -19.220578
  H       9.652070     -0.332063      1.188085
  C       7.644125     -0.371615      0.446675
  C       6.771868      0.096605     -0.535840
  H       5.737989     -0.209164     -0.507619
  C       7.765807      0.447090      3.241984
  H       8.094480      1.228288      2.586702
  O     -11.535813      7.124768     -6.298770
  C       4.900849     -3.707705    -17.311879
  O      -0.419960     -9.982532     -6.836289
  O      -9.337280      5.789005     -5.727868
  C      -7.640552      2.907702     -6.572552
  H       4.665180     -4.334511    -18.149367
  H      12.479025      2.156185     -5.588847
  O     -12.964433      8.869183     11.088789
  O     -11.123410      8.969033      9.828550
  C       6.392998      6.033736     14.846814
  C       7.311844     -0.234136      7.460487
  C       6.271614      0.186685      8.291648
  H       5.268011     -0.155331      8.089576
  C       7.733257      0.477629      4.604909
  C     -12.185260      9.465917     10.277240
  C       2.235401     -7.603999    -18.623848
  H       8.033954      1.282615      5.244871
  H      -3.245345     -9.086036     -8.212941
  O     -12.972443      8.899811     13.782410
  O     -11.468163      8.424854     15.348074
  C      -4.497224     -4.014515    -10.211580
  C      -3.456102     -7.294423     -9.412662
  H      -4.066680     -7.763574    -10.169148
  H       6.483331     -2.417414      3.967306
  C      -3.152779     -5.938070     -9.527987
  C     -12.384275      9.144491     14.879302
  C      -2.341079     -5.337845     -8.563527
  C       3.155229     -8.116957    -17.724507
  H      12.090424      3.430240     16.661336
  Zr     11.142019      3.804179     10.951165
  O       8.025273      2.840020     13.735203
  O       9.769118      2.533490     15.075608
  C      -8.216863      1.418142     -8.450778
  H      -9.218262      1.840063     -8.389207
  O       6.171304      5.439116     11.655870
  O       6.769762      7.532612     11.217275
  C       2.615672      6.519519      6.424618
  C      -3.847956     -5.120555    -15.479256
  C      -3.528689     -5.471387    -14.166734
  Zr     -1.772271    -11.285824     14.332158
  O      -3.487501    -11.385463     13.315641
  O      -2.367518    -10.984225     16.149085
  C      -5.585299     -2.150572    -10.187049
  C       2.096248    -14.736388      9.983457
  C       3.062634      6.533706      5.104254
  O       0.831100     -7.431090     11.258918
  O       2.329874     -9.036900     10.995342
  C       4.379398     -5.243847      6.279331
  C       4.161987     -5.640259      4.959288
  C       2.212478     -5.877494      9.274298
  O       1.088460    -15.871899     -6.026898
  O       1.690163    -14.259511     -7.445628
  H       1.585099     -5.337970      9.966964
  C       5.539017     -3.952451      8.082484
  H       5.270331     -4.591130      8.899655
  C       2.407279     -7.241415      9.471496
  C       1.816916     -7.934450     10.641106
  C       3.189519     -7.980449      8.582399
  C       1.691712    -15.453904     -7.071688
  H       3.276495     -9.055652      8.736006
  C       5.208031     -4.190531      6.686535
  C       3.808045     -7.339773      7.526719
  H       4.435903     -7.896052      6.847568
  C       3.662513     -5.964085      7.349430
  C       2.841915     -5.245634      8.221616
  H       2.709524     -4.185909      8.063353
  C       3.279494     -6.664670      4.511764
  H       2.645571     -7.250661      5.146229
  O      -7.262660      3.014843     11.334825
  O      -8.731411      3.861374      9.904822
  C      -6.859042     -1.158045      6.407332
  C      -7.033418     -0.751301      5.081887
  C      -6.451134      1.181707      9.308013
  H      -5.703294      1.484545     10.024768
  C      -6.279703     -2.841839      8.174218
  H      -6.686868     -2.310098      9.010639
  C      -7.683996      1.827292      9.319200
  C      -7.911651      2.958374     10.250086
  C      -8.689306      1.452452      8.428183
  H      -9.652670      1.957789      8.495575
  C      -6.339216     -2.399175      6.791696
  C      -8.435416      0.449503      7.510993
  H      -9.207308      0.129454      6.827782
  C      -7.183457     -0.168685      7.452983
  C      -6.200598      0.199179      8.372696
  H      -5.234087     -0.278955      8.326474
  C      -7.450918      0.532428      4.632528
  H      -7.653193      1.373490      5.264175
  C      -2.038525     -6.372502    -18.532933
  Zr     -9.460113      7.242354     14.885077
  O      -8.894495      9.102538     14.771326
  O      -9.269931      7.391707     16.821365
  Zr      2.170783    -11.857282     13.971591
  C       8.583194      2.308288     14.743134
  O       2.118176    -11.627083     15.899766
  H      -2.076732     -4.296942     -8.675814
  C      -2.653258     -6.546080    -12.389335
  O       6.227059      4.654720     -3.307129
  Zr    -10.921477      4.261380     14.195365
  O     -11.718159      2.535462     14.557178
  O     -10.639676      5.219942     15.955364
  O       6.860975      6.777917     -3.202843
  C       2.553583      6.694805      1.563754
  C       3.021726      6.590977      2.872946
  C       4.438547      5.380631      9.495279
  C       4.147161      5.218655     -1.463899
  H       4.436553      4.575222     10.216580
  H       3.474725     -9.145672    -17.804483
  H       8.387660      4.886014      9.649769
  H       8.412918      4.779046     -7.866734
  H       9.698383      8.092455     -8.812300
  H      11.728201      2.951355     -8.525230
  C       0.819895      6.631488      8.176660
  H       1.461287      6.743794      9.027267
  C       5.322955      6.439515      9.690776
  H       9.084716      8.080298      8.521372
  H      11.374701      3.469130      8.506677
  C       4.561005     -3.994936    -15.928484
  Zr     -0.000442     -8.993566     12.481660
  H      11.343459      6.320361     -7.717613
  Zr     -7.844000      4.704255     12.567677
  H      10.793555      9.102557     -4.952327
  H       8.374497      9.954511     -7.106298
  Zr    -12.498478      7.245505     12.497395
  C       3.670738     -7.314006    -16.723553
  H       4.397286     -7.709585    -16.028856
  H       8.023939      6.938351     -4.823738
  O     -14.169149      6.468677     11.351335
  O     -13.345616      4.854568     10.035092
  C       3.275819     -5.983894    -16.612419
  C      -7.862588      0.500764     -9.419589
  H       3.980398      4.410031     -2.158950
  O      -0.094061     -9.959457     14.756160
  C       0.849165      7.153203     -0.205810
  O      -8.931614      5.348068     14.125674
  C     -14.259409      5.630650     10.395684
  H       1.539140      7.356646     -1.000160
  C       5.256690      6.038590     -1.639743
  O     -11.151428      6.435599     13.752443
  C       6.166618      5.807669     -2.783182
  C       5.519524      7.085530     -0.756557
  H       6.419832      7.678340     -0.911538
  C       6.154110      6.467497     10.916711
  O      -1.743763     -8.251393     11.375867
  O      -3.264951     -9.802899     10.867647
  C      -4.657687     -5.465489      6.359852
  C      -4.441960     -5.853063      5.036793
  C      -2.693412     -6.574551      9.360337
  H      -1.983540     -6.191580     10.081271
  C      -5.661779     -4.038437      8.159350
  H      -5.452079     -4.690714      8.982997
  C      -3.128510     -7.890797      9.493711
  C      -2.671746     -8.706154     10.644631
  C      -4.001251     -8.449435      8.562091
  H      -4.267166     -9.495520      8.673216
  C      -5.350144     -4.318486      6.766762
  C      -4.482634     -7.667438      7.530810
  H      -5.180358     -8.076226      6.815629
  C      -4.099709     -6.329996      7.419254
  C      -3.183400     -5.799832      8.329278
  H      -2.863858     -4.775129      8.214593
  C      -3.692420     -6.981420      4.596056
  H      -3.174109     -7.665491      5.237121
  C       5.414945      7.469735      8.756472
  O      -1.270675    -10.624055     12.401625
  C       1.216973      6.853710      1.169466
  O      -8.016372      7.524325     12.688600
  C       4.657700      7.316719      0.300128
  H       4.840202      8.132418      0.982947
  O     -12.184118      4.462455     12.522675
  O      12.714269      8.779811     -3.227761
  O      10.664802      9.233555     -2.447327
  O     -10.523582      8.571460     12.447030
  C       3.529176      6.517526      0.471198
  O       1.162122    -10.701024     12.543506
  O      -9.718918      3.317158     12.630358
  C       2.352909     -5.475670    -17.521849
  H      -8.589778      0.167151    -10.144339
  H      -2.108825     -7.216485    -11.754978
  C       3.287777      5.471402     -0.419286
  H       2.414207      4.859609     -0.263356
  C       4.375811      6.409448      3.282562
  H       5.210424      6.302306      2.619763
  O      -6.551927      5.435871     11.051591
  O      -7.215803      7.358239     10.147186
  C      -2.215431      6.352795      6.314649
  C      -2.662547      6.331580      4.990943
  C      -4.396218      5.284712      9.211810
  H      -4.503447      4.488644      9.936137
  C      -0.525066      6.582877      8.141682
  H      -1.217846      6.645464      8.956716
  C      -5.306502      6.336891      9.237058
  C      -6.427414      6.384305     10.213299
  C      -5.200837      7.378287      8.318400
  H      -5.924976      8.178206      8.370687
  C      -0.890683      6.460044      6.739849
  C      -4.195255      7.365842      7.378340
  H      -4.104348      8.170901      6.665412
  C      -3.274893      6.318435      7.345200
  C      -3.382887      5.281305      8.270342
  H      -2.672874      4.468681      8.234357
  C      -4.004191      6.101687      4.571806
  H      -4.824624      5.884803      5.226002
  C      -6.563302     -0.006991     -9.475270
  C     -13.984084      5.587331     14.855456
  C      -5.637280      0.379975     -8.505418
  H       2.037551     -4.446268    -17.434775
  C       2.807561     -6.631372    -13.804852
  C      11.907635      9.432073     -2.503600
  H       6.170042      8.236341      8.910503
  H       2.263815     -7.285105    -14.457440
  H      -4.633367     -0.015076     -8.549714
  C       6.240539     -0.929927    -15.499848
  C       6.393637     -0.523107    -14.173771
  C       6.340896      1.379309    -18.470140
  H       5.657182      1.783340    -19.201746
  C       5.581743     -2.546072    -17.299083
  H       6.021020     -2.020830    -18.124243
  C       7.684335      1.711090    -18.518890
  O      14.109247      6.636349     13.525137
  O      -6.196923      5.483147     13.708006
  H       8.662664      0.095504    -10.197305
  O       1.052161     -7.814554     -3.267497
  O       2.610789     -9.402557     -3.246062
  O      -1.360541    -15.094531     14.129728
  O      -2.654792    -13.473987     14.974380
  C       4.726169     -5.472339      1.426292
  C       4.326704     -5.761377      2.733949
  C       2.808882     -6.232930     -1.682372
  H       2.274482     -5.701806     -2.454840
  C       6.018796     -4.157893     -0.280101
  H       5.898663     -4.835454     -1.101644
  C      -2.266989    -14.670256     14.904858
  C       2.821826     -7.622436     -1.707723
  C       2.111918     -8.327038     -2.799863
  C       3.502059     -8.343095     -0.727417
  H       3.474900     -9.430476     -0.777032
  C       5.540838     -4.384933      1.074297
  C       4.141221     -7.664654      0.296802
  O      -7.120651      6.768936     15.287669
  H       4.667380     -8.214193      1.062599
  Zr      2.192057    -11.945405     -6.304706
  O       3.902410    -12.680316     -6.833032
  C       4.132824     -6.269155      0.336609
  C       3.479410     -5.571885     -0.679358
  H       3.490078     -4.496595     -0.648553
  C       3.380902     -6.739614      3.153980
  H       2.837040     -7.392823      2.502280
  O      -8.166806      3.268751     -2.884152
  O       1.742507    -11.382835     -8.114851
  Zr    -10.745842      4.428309     -6.526852
  O     -10.007978      3.456101     -1.628461
  C      -7.073036     -1.266451      1.529274
  C      -7.135760     -0.812672      2.851710
  C      -7.226712      1.175291     -1.323056
  O       1.699931    -13.480797     -4.991707
  H      -6.592989      1.593630     -2.093811
  C      -6.507622     -2.923625     -0.268401
  H      -6.954788     -2.399063     -1.088996
  C      -8.503777      1.702024     -1.151211
  C      -8.930343      2.877880     -1.953252
  C      -9.360643      1.165551     -0.192651
  H     -10.361803      1.567387     -0.116904
  C      -6.517816     -2.481222      1.116387
  C      -8.912752      0.161452      0.641245
  H      -9.563340     -0.249988      1.398048
  C      -7.608000     -0.323510      0.526826
  C      -6.791936      0.164514     -0.491141
  H      -5.794656     -0.232797     -0.588432
  C      -7.517659      0.493793      3.272076
  H      -7.780947      1.301959      2.620278
  C       6.633839     -0.082112     -9.540011
  C      -6.803531      0.785081    -12.294646
  C       8.555861      1.183902    -17.580494
  H       9.605777      1.435127    -17.616516
  C       5.646235     -2.128063    -15.908861
  C       8.086854      0.331570    -16.597504
  O       3.900319    -12.740540     14.136657
  H       8.768173     -0.089184    -15.872427
  C       6.738382     -0.009894    -16.543960
  C       5.869372      0.525045    -17.490670
  H       4.820096      0.272174    -17.447434
  C       6.885343      0.734347    -13.722136
  H       7.190843      1.539484    -14.360413
  H      -7.084071      1.588462    -11.643418
  C      14.300235      5.815913     14.473681
  N      -5.034134     -3.017705    -15.037633
  N       5.050139     -3.039213    -15.109036
  Zr     11.506248      4.116568     -3.078888
  H      -1.260386      6.454899     -8.162458
  C      -0.973551      6.087001    -10.361420
  O     -11.245295      2.796467     -7.449776
  H      -1.362739     -5.992107    -19.284327
  C      -4.972527     -3.726174    -17.232271
  C      -4.326322      7.092783     -9.860961
  N       0.147711      5.890582    -15.219899
  C      -6.208071     -0.898046    -15.425991
  C      -6.342094     -0.477434    -14.102328
  H      -4.218438      7.830855    -10.641559
  O      13.112201      3.024426     -2.892975
  Zr     10.746747      4.052869     -6.479174
  O      -3.587968    -11.600330     -5.289182
  O      11.716129      2.708494     -5.366363
  O      10.849480      3.236608     -8.235116
  N       2.269139      6.650535      4.005132
  O      11.349118      4.204448     -1.148266
  Zr     -0.098538    -14.402353     12.408379
  C      -5.507830      6.209258     -7.971984
  C       3.996948     -7.577140     -9.661182
  H      -4.777958     -4.370525    -18.066980
  O       9.302197      5.209255     15.104562
  Zr      9.301520      7.763532     -6.379534
  O       9.201572      9.690355     -6.677455
  O       9.151174      7.483685     -8.294712
  O     -12.588161      9.231933     -3.371123
  O     -10.932380      8.998151     -1.879836
  Zr      9.140990      7.360160     -2.922847
  O       8.413877      8.821365     -4.078402
  O     -10.199360      5.568587     -8.072447
  O      -0.181805    -12.571165     14.513996
  O       8.632719      7.941104     -1.143478
  C      -6.299370      1.414785    -18.393509
  O       8.243269      8.859046     13.495255
  H      -5.614103      1.819828    -19.122960
  C     -11.942332      9.591408     -2.343596
  C      -3.381392      6.069841     -9.759040
  C      -5.624803     -2.548195    -17.217893
  C      -3.498788      5.136189     -8.730075
  O       6.493716      5.679585     -5.701942
  O       1.619681    -13.298381     12.565034
  O      -0.340343    -12.639518     -6.705458
  H      -6.078467     -2.025380    -18.036922
  O       7.143037      7.651403     -6.515022
  O      -1.765867    -13.207999     12.319671
  C      -7.640509      1.756398    -18.438679
  C      -8.514507      1.232431    -17.500753
  Zr     -2.356524    -12.078325     -3.085361
  O      -1.827748    -13.449688     -4.535084
  O      -4.083216    -12.842065     -2.667022
  O      -1.863546    -11.684798     -1.243646
  C       2.531030      6.103554    -10.736492
  C       2.985424      5.997831    -12.053412
  C       4.565790      5.380914     -7.654402
  N       2.217144      6.002327    -13.176142
  Zr     -9.243217      7.354256     -2.633707
  O      -8.185073      8.676220     -1.692186
  O     -10.100574      6.393957     -1.105983
  Zr      1.880830    -11.670430     -2.875061
  H       4.639110      4.664789     -6.845691
  O       2.753557    -11.528106     -1.151344
  H      -9.562657      1.491465    -17.533893
  O      13.955536      6.431634     10.788799
  N       0.115433      6.006895    -11.158730
  Zr    -11.480837      4.663994     -2.681946
  O     -12.331456      2.932606     -2.905247
  O     -12.502463      4.879106     -1.022014
  N       5.118707     -3.144552    -11.071293
  O      13.168079      4.556259      9.860196
  O      10.507305      8.156422     12.317457
  Zr     -2.304998    -11.723990     10.938953
  H       4.682074     -0.044698     -8.664243
  O      -2.250973    -11.491109      9.017451
  Zr     -9.266595      7.800403     10.981336
  O      -8.620842      9.594109     10.622594
  O      -9.509668      6.723543      9.266099
  O      12.409590      4.924576     12.374746
  C      12.055371      9.266230     10.033073
  O       8.810020      5.256708     -2.312562
  Zr      1.680450    -11.299221     10.575296
  O       3.371800    -11.489526     11.605450
  O       2.323322    -11.056702      8.764224
  Zr    -10.804031      4.709824     10.246297
  O     -11.271293      2.823425     10.241945
  O     -11.198920      4.775972      8.341112
  Zr      0.009691     -9.295495     -4.394046
  C      -5.639334     -2.108843    -15.832935
  Zr     -8.035736      4.749734     -4.490554
  O      11.030021      6.601820     -2.699167
  O       8.631639      6.467694     12.744709
  Zr    -12.797716      7.508179     -4.730619
  N      -6.830331     -1.517291      3.974452
  O      11.098389      6.287449     10.608662
  Zr     11.164794      4.314868     14.448597
  O       8.602045      5.102014     10.572290
  N       4.759796     -5.118518      3.853071
  C       6.868562      0.724404    -12.358975
  O       0.404209    -10.282768     -2.287294
  H       7.158746      1.520277    -11.702855
  O      -9.657035      5.424852     -3.378961
  O      11.826568      2.685645     13.504486
  O      11.572015      4.174521     16.327736
  O     -11.966911      6.677513     -3.054809
  H      12.189961      4.368638     -0.697429
  H       8.903098      8.832038     -0.878360
  O     -11.562909      6.565991     10.843483
  O       3.510323    -11.790711     -4.070419
  O       0.013850     -9.936973     10.146439
  O      -9.308222      5.672175     11.559368
  O      -1.270749    -10.900356     -4.401462
  H      11.459189      6.684367     -1.824372
  O      -7.689272      7.216202     -4.153317
  H      13.289652      4.639231     -4.676301
  H      -0.036262    -12.957832     15.400768
  O     -12.071843      4.734728     -4.992028
  H       2.487544    -13.735515     12.471904
  H      11.643604      1.375127     11.151337
  O     -10.062682      8.277831     -4.287919
  H      12.955659      2.215151     -2.385108
  O       1.182819    -10.942282     -4.793398
  O      -9.945031      3.220118     -4.897007
  N      -5.922529     -3.397164      1.912541
  N       5.943810     -3.387978      1.892455
  N       0.116612      6.734660      1.939546
  H       9.995440      3.383583     -4.476687
  O      13.533004      4.855411     14.740718
  O      10.005533      4.338084     -4.529751
  C      -8.049901      0.374403    -16.520609
  O      -4.057101    -12.566838     10.789084
  C      -6.690286      6.249211     -7.069770
  N       0.210329      6.465585      5.957144
  N       5.770712     -3.252428      5.896209
  N      -5.808170     -3.330356      5.968807
  N      -4.908019     -5.223288      3.923443
  H      -8.732296     -0.042120    -15.794095
  N      -1.923910      6.531697      3.867078
  C      -6.704141      0.022405    -16.471204
  C      -5.383464      7.163616     -8.978337
  C       0.763857      6.352110     -8.971477
  H       1.419719      6.525143     -8.141872
  C      -2.465102     -7.688644    -18.588467
  H       8.232178      9.820146     13.595020
  O       9.461275      7.736864     16.314223
  C      -5.833014      0.552142    -17.418755
  C       5.456001      6.452968     -7.670289
  N       6.923376     -1.505752      3.943574
  H      -0.921880      6.673709      3.819964
  H      -5.434738     -4.359149      3.918355
  H      -6.475299     -2.464736      3.993847
  H       5.392373     -4.328269      3.845419
  N      -4.972683     -3.032175    -11.007186
  C       6.435983      6.603807     -6.566544
  Zr     -0.080617    -14.540837     -4.815948
  C       5.436205      7.373780     -8.714542
  H       6.177482      8.163663     -8.715448
  H       9.123109      5.102979     16.059509
  C      -6.145782      6.171106     14.776532
  H      -4.786106      0.289162    -17.379030
  C      -6.823929      0.786073    -13.657921
  C      -3.337094     -8.169040    -17.625782
  H      -3.677726     -9.193303    -17.667800
  O      -6.676842      5.527075     -6.031502
  C       1.186860      6.139749    -10.347137
  H      -7.126487      1.588703    -14.300869
  C      -4.588944     -3.995561    -15.856307
  C      -3.779077     -7.338685    -16.611817
  H      -4.468994     -7.708985    -15.867614
  C       4.491794      7.246050     -9.713428
  H       4.449414      7.965297    -10.517485
  C       3.563459      6.203326     -9.684800
  C       3.623633      5.262382     -8.655994
  N      -3.950999     -4.838503    -13.037982
  H       2.926944      4.437615     -8.656723
  O      10.855094      8.130591     -5.017689
  O      11.093683      6.045095     -6.812610
  C       4.339654      5.862852    -12.473794
  H       5.184982      5.797799    -11.818413
  O       8.771796      4.835885     -6.964198
  C       1.265300      6.536797      6.795993
  C      14.035432      5.457273      9.978702
  N      -1.949053      5.898693    -13.206506
  C       4.566209      7.469903      7.665975
  H       4.605966      8.271730      6.944391
  C       3.615188      6.460863      7.507709
  C       3.584034      5.399009      8.413594
  O      12.496729      5.198722     -4.569678
  H       2.877495      4.597697      8.258655
  O      14.547906      6.934346     -3.905403
  O      13.567290      5.757908     -2.291441
  C      -3.358666     -6.013178    -16.551622
  O       8.846053      6.450012     -4.811668
  O      13.880266      6.367109     -6.520329
  O      13.122025      4.361416     -7.167447
  C      -2.481426     -5.538868    -17.522766
  C       4.401834      6.386565      4.645324
  H      -6.128639      7.944536     -9.041640
  O       1.575370     -8.522864     -5.695615
  C      14.571427      6.299562     -2.794855
  C      13.943924      5.313120     -7.219333
  H     -11.833404      7.243042     -7.221334
  H     -10.548595      5.571874     -8.974634
  H      -9.316707      8.521441     -8.847153
  H      -8.875033      5.653453     -6.551656
  H       2.363120    -12.428232     16.385262
  C      -1.579609     -3.294325     -1.750255
  C      -2.615992     -2.689049     -0.950779
  C      -3.322474     -1.601676     -1.440139
  C      -3.626548     -0.495203     -0.568661
  C      -3.508564      0.719380     -1.338754
  C      -2.992440      1.862829     -0.749919
  C       1.013267      2.402663      1.174048
  C      -0.336899      2.482409     -3.203516
  C       0.619943      2.951418     -2.314316
  C       1.920624      2.333263     -2.261243
  C       2.217364      1.269040     -3.101026
  C      -0.243535     -1.759182      2.238968
  C       0.940116     -0.943283      2.354903
  C       0.826533      0.438765      2.415080
  C      -0.030282      1.375938     -4.074387
  C      -1.078253      3.176446     -0.562774
  C       0.240926      3.304868     -0.969741
  C       2.343686      2.303547     -0.884553
  C      -0.474651      1.057633      2.362862
  C       3.357921      0.112984     -1.265838
  C       2.949040      0.136772     -2.592515
  C       2.406536     -1.051606     -3.201942
  C      -1.613915      0.272046      2.251239
  C      -1.496432     -1.163564      2.189280
  C       0.062752     -2.867261      1.369941
  C       1.434231     -2.733499      0.948820
  C       1.978569     -1.546049      1.557942
  C       2.865014     -0.745169      0.851036
  C       1.746842      1.270233      1.680743
  C      -0.358812      2.272359      1.595656
  C      -1.386366      2.653514      0.744672
  C       1.339709     -0.654576     -4.086594
  C       0.200894     -1.441073     -4.197712
  C      -1.100151     -0.822203     -4.250762
  C      -3.135672      0.362408     -2.683032
  C      -3.018498     -1.072625     -2.746022
  C       3.052247      1.218502     -0.393887
  C      -2.019871     -1.653997     -3.515186
  C      -1.287292     -2.786917     -3.007886
  C       0.084311     -2.655994     -3.430396
  C       1.109452     -3.036529     -2.576519
  C       2.291163     -2.219060     -2.461060
  C       2.711355     -2.237675     -1.083618
  C       3.239743     -1.100195     -0.495521
  C       1.306258      2.907157     -0.084859
  C       2.747591      0.689656      0.912853
  C       1.222784      0.780671     -4.023543
  C      -1.213520      0.559872     -4.190997
  C      -2.251624      1.162667     -3.393251
  C      -1.708745      2.348509     -2.781673
  C      -2.070741      2.685844     -1.486653
  C      -2.569593      1.839428      0.628142
  C      -2.681418      0.670172      1.367973
  C      -3.221137     -0.519724      0.759093
  C      -2.490784     -1.652291      1.267039
  C      -2.192755     -2.716179      0.428067
  C      -0.893493     -3.337774      0.480303
  C       1.789991     -3.068050     -0.347991
  C       0.802477     -3.563611     -1.271243
  C      -0.516111     -3.694629     -0.864737
1002
Coordinates from ORCA-job orca_MEP E -1960.981822700070
  C       2.375057    -16.752055     15.285527
  H       2.176833    -16.676959     16.349911
  H       2.181968    -16.374670     -8.791877
  H       3.501265    -16.242465     -7.636710
  H       2.231155    -17.464830     -7.375436
  H      13.434893     10.588783     -1.678562
  H      -4.042005    -15.739256     -7.863795
  C     -15.801786      6.172998     -1.919978
  H     -15.410300      5.352952      8.698186
  H     -15.320821      5.790535     -1.021921
  H      -3.848061    -16.299878      9.929248
  C      -2.977507    -15.665646     -8.068083
  H      -2.852043    -15.266596     -9.070918
  H      -2.453235    -16.739955     -0.895021
  C     -12.552898     10.842781      9.789736
  H     -12.610785     10.848778      8.705116
  H      15.683535      4.345169     -7.788111
  H     -12.446954     10.166791     16.740300
  C     -12.782788     10.329258     15.720554
  H     -12.241878     11.173301     15.297862
  C       2.442439    -16.465906     -7.741887
  H      13.923102     10.675760      9.848972
  C     -15.573643      5.546581      9.753732
  H     -15.866079      4.692428     15.433537
  C      15.838744      6.261814     15.225992
  H     -16.165425      4.734535     10.167973
  C      12.366974     10.504976     -1.505385
  C      -2.919581    -15.745690     15.958679
  H      -3.990349    -15.775893     15.777314
  H      12.988090     10.141023      8.424920
  H      12.167570     10.296465     -0.457872
  H      14.091016     10.809864     -7.103435
  C     -12.454098     10.803462     -1.576111
  H      -8.014448      2.427728    -19.175220
  H     -11.964279     11.681266     -1.990431
  H     -11.768624     11.533189     10.089529
  H      13.348556     10.180345     -8.600214
  C      15.181726      5.316719      9.211619
  H      14.897539      5.266732      8.164472
  H     -16.099956      6.484212      9.902942
  H      16.415936      5.372335     14.986603
  H      15.655296      6.267763     16.295875
  C      15.826593      6.146413     -1.946655
  C      15.078651      5.207497     -8.054788
  H      -2.580276    -17.524490     10.191071
  H       6.326801      5.944240    -19.398879
  C       2.850515    -16.058223     -1.499803
  H      14.704796      5.060693     -9.064339
  H       2.647963    -15.540776      8.179314
  H       2.715841    -15.776445     -0.459022
  H      16.167279      5.117380     -2.028959
  H      15.698253      6.376439     -0.893593
  H      -2.611562    -17.594775     -2.454676
  H      -2.510304    -16.641819     -7.987335
  H      15.740818      4.417960      9.455521
  H     -14.878301      5.163442     -8.980186
  H     -16.240501      7.149728     -1.745134
  H     -15.761105      6.302656     -7.913981
  C      12.502335     10.606748     15.551739
  H     -13.523448     10.886445     -1.744291
  H      12.239589     10.512190     16.601292
  C      -2.797101    -16.540141      9.790093
  H      -2.578882    -16.497906      8.727634
  H      -2.758435    -15.431008     16.986171
  C     -12.983786     10.562552     -7.637010
  H     -12.322700     10.284987     -8.456352
  H     -12.224736     10.741374     -0.517177
  C       2.778785    -15.799010      9.226433
  H       3.445457    -16.640095     15.132332
  H       3.841915    -15.783945      9.448735
  C     -15.169175      5.393513     -7.960098
  H     -16.567964      5.465671     -2.224210
  H     -14.025384     10.419975     -7.904797
  H     -15.762032      4.570300     -7.569355
  H       2.041192    -17.707318     14.894331
  C     -15.311773      5.606573     15.627374
  H     -15.101153      5.654757     16.692540
  H       2.363502    -16.781184      9.427055
  H       2.379617    -17.015953     -1.695893
  H       3.916544    -16.112731     -1.701266
  H      16.384713      7.146156     14.915065
  H       8.059254      2.369802    -19.279571
  H      15.785063      6.199599      9.397929
  H      16.546108      6.816871     -2.404583
  H      15.673638      6.113102     -7.996147
  C      -2.734707    -16.647913     -1.939604
  C      13.177571     10.445168     -7.561078
  H      -3.770626    -16.320729     -1.980978
  H      11.868733     11.434432     -1.766241
  H      12.405037     11.209361     -7.530519
  C      12.938354     10.419872      9.473089
  H      -6.015572      5.788995    -19.431857
  H      12.049857     11.517474     15.168064
  H      12.264503     11.267737      9.564158
  H     -13.846318     10.544344     15.682540
  H     -13.504246     11.130604     10.225108
  H     -12.798782     11.603485     -7.387918
  H     -15.886926      6.473097     15.315056
  H      13.579007     10.651096     15.423855
  H      -2.481164    -16.723399     15.787733
  H       1.845400     -8.259962    -19.383487
  H      -2.124952     -8.339931    -19.331002
  H       4.345697      4.968234     15.404096
  H       7.156776      1.635460     15.747030
  H       8.421761      0.399896     15.564086
  H      -2.670011     -7.633862     16.423878
  C       2.818520     -8.467234     15.991508
  H       3.856034     -8.152442     16.071155
  H      -3.531789     -6.710441     15.196449
  C      -7.568405      1.309362     15.742764
  C       4.927547      5.868067     15.574602
  H       5.221672      5.937351     16.619255
  H       4.349475      6.753916     15.327785
  C       8.228403      1.454272     15.747637
  H      -4.846844      6.345911     16.550737
  H       8.675068      1.727156     16.700124
  H      -6.566917      1.107903     15.377334
  C      -4.711237      6.266309     15.476403
  H      -4.172111      5.360977     15.215447
  H      -4.148713      7.131690     15.136333
  H      -1.916021     -6.167825     15.715896
  H       2.151854     -7.642208     16.223783
  H       2.661592     -9.317906     16.659409
  H      -7.565764      1.431482     16.822190
  H      -8.231768      0.484036     15.498875
  C      -2.547109     -7.029862     15.526910
  H       4.535697     -7.899311    -10.444384
  C      -2.673720     -6.513931    -13.721776
  O      11.681275      2.594696     11.872717
  H      -2.176115     -7.194842    -14.383408
  H     -10.823952      5.093914     16.908633
  H      -8.456634      5.079286     15.239174
  H      -9.805042      2.385158     12.581040
  H     -12.083764      2.278952     15.467472
  O      11.679481      8.608465     -7.239306
  H     -12.894155      3.715240     12.474606
  C       7.772169      2.368423     -6.265771
  C       8.303089      1.187917     -8.383343
  H      -7.491105      8.364449     13.048910
  O      -1.261732    -15.909590     -3.668531
  H      -9.145450      9.695732     15.727952
  H     -10.469822      9.542553     12.731423
  C       3.511643     -6.215093     -9.610359
  C       5.076141     -3.909658     -8.888852
  H       4.920886     -4.582770     -8.069773
  H       9.312566      1.585587     -8.288500
  C       2.809585     -7.920679     -7.540706
  H      -4.372898    -11.808192     13.675320
  H      -2.109267    -10.182646     12.580950
  H      -0.054565     -9.672632     15.812304
  H       1.212706      6.056276    -13.169281
  H       5.332109      1.400726     -6.769084
  C       5.689468     -2.711345     -8.880391
  C      -2.259648      5.849571    -15.632711
  C      -2.708004      5.789712    -14.312557
  C      -4.307272      4.792237    -18.610685
  H      -4.324288      3.995663    -19.339519
  C      -0.506898      6.102141    -17.406675
  H      -1.170272      6.201511    -18.243182
  C      -5.256274      5.799071    -18.664215
  C      -5.225751      6.821466    -17.730531
  H      -5.960078      7.612594    -17.770062
  C      -0.920882      5.944110    -16.022943
  C      -4.254236      6.834688    -16.746654
  H      -4.223166      7.637191    -16.024123
  C      -3.295779      5.826668    -16.686706
  C      -3.332176      4.804439    -17.630246
  H      -2.596621      4.014866    -17.582737
  C      -4.053244      5.611961    -13.884029
  O       1.277677    -15.356919     -3.144745
  O       2.683592    -13.822597     -2.319529
  H      -4.890644      5.458776    -14.535289
  C      11.943968      9.419283     14.786515
  Zr      7.965702      4.574378     12.580848
  C       5.671631     -2.234978    -10.254227
  O      10.797811      3.437353      9.073313
  H       4.540416    -12.250824     14.704384
  C       2.479357     -8.810211     -6.401754
  C       2.225875    -14.993357     -2.388869
  C       7.923934      0.383116     -9.440820
  H       5.668061     -2.183815    -13.084660
  O      -1.361021    -15.869479     11.577480
  O      -1.943198    -14.324923     10.087734
  Zr     12.509902      7.181328     12.500323
  C       3.575041     -8.403033     -8.599456
  O       6.455950      4.773237     14.100984
  O       6.895777      6.875145     14.679070
  C      -1.976762    -15.494262     10.520190
  O      -7.642510      6.989117     -7.369516
  C      -2.300432      5.986478    -10.755204
  O      -0.868569     -7.511790     13.884358
  O      -2.464564     -9.011416     14.196330
  O      -1.830864    -14.441614     -2.089615
  H       3.871616     -9.446163     -8.584896
  C      -2.726428      5.854408    -12.080756
  C      -4.530470      5.217806     -7.806955
  H      -0.936172      6.004478    -13.186370
  H      -4.498203     -3.964026    -12.999242
  H      -5.594084     -2.081861    -12.947647
  H       4.611314     -4.078711    -13.071997
  O       6.888471      3.027085     -5.637655
  H     -11.897062      2.786690     -7.985962
  O       8.995005      2.408934     -5.944300
  C       6.206331     -0.996739    -10.629308
  H      -8.881782     10.134421     -6.663154
  C       6.369822     -0.552795    -11.942412
  C       6.040039      1.100079     -7.526497
  H       0.211924    -10.021301     -7.555254
  O       3.100780     -9.909037     -6.288397
  O      12.732791      8.807946     14.002685
  N       6.084741     -1.261522    -13.068241
  H      -4.475349    -11.413461     -5.422452
  C       4.678363     -4.152244    -10.265663
  C       3.959107     -5.283983    -10.664166
  H       5.271600      6.103861      5.455588
  H       2.919075    -11.747551      8.568822
  H      -2.531233    -12.295956      8.637029
  H      -0.111215    -12.952913      9.630141
  H      -2.644101    -13.760827     -4.678252
  H      -2.749836      4.354268     -8.623851
  Zr     12.609799      7.193237     -4.704245
  H      -2.153936     -4.499114    -17.460137
  Zr      7.895902      4.536560     -4.520372
  C      -1.925968     -7.904967     14.461200
  H      -2.099525    -12.386901     -0.498157
  H       3.333565    -12.146740     -0.778793
  H       0.095306    -13.258312     -1.783577
  H       2.531726    -13.862766     -4.784806
  O      10.740142      9.106694     14.961534
  C       3.639453     -5.599525    -11.986176
  H       4.533050    -11.996022     -6.936837
  H       1.995527    -10.327090     -4.640988
  H      -4.914464      5.533141    -11.878943
  C       2.574557      5.950729    -15.596158
  H       8.663777      8.608493     16.627977
  H     -11.877001      6.938415     10.026481
  H     -11.542971      4.029428      8.092319
  H      -9.554873      6.910292      8.498644
  H      -8.829910      5.754391     10.963917
  H     -12.264006      6.883597     -2.094573
  H     -10.290299      6.754888     -0.179673
  H     -12.193455      4.155396     -0.297300
  H      -9.281334      5.142111     -2.465980
  H      -9.944648      2.252159     -4.762194
  H     -13.169045      2.878045     -2.572640
  H     -12.141208      2.566561     10.290131
  H     -12.821625      4.150185     -4.878491
  H      -6.878433      7.825094     -4.146704
  H      -8.135274      9.920021     10.105377
  H      -8.620250      9.318490     -1.069447
  H      -9.965015      9.249483     -4.322896
  H      -0.132444     -9.605823      9.409387
  C       4.665536      4.899008    -18.542774
  H       4.714198      4.084182    -19.249370
  C       0.839520      6.125352    -17.396246
  H       1.511683      6.248686    -18.222497
  H      -4.728265    -11.997561     10.547516
  H      -4.694248    -12.168913     -2.318281
  H       1.968709    -12.083045     -8.684609
  H      -3.335310    -11.726455     -8.325841
  H      -0.239148    -12.934807     -7.511263
  H      -2.041646    -10.256518     -4.325512
  H      -0.310833    -10.433682     -1.471482
  C       5.571297      5.942926    -18.627427
  H      -3.216521    -11.529887     16.555637
  C       2.697565     -5.761147     -8.570990
  Zr     -1.884458    -11.231666     -6.319547
  H       2.352402     -4.738101     -8.582653
  O      -2.699312    -11.044717     -8.064631
  C       5.502219      6.987373    -17.720631
  H       6.202918      7.806836    -17.784793
  H       4.399636    -11.852575     -3.738007
  H       4.223897    -11.885419     11.501773
  H       1.976240    -10.293743     12.715122
  C       1.237617      5.985237    -16.005560
  C       4.534247      6.987238    -16.732919
  H       4.472184      7.806947    -16.032092
  C       3.617448      5.943760    -16.643877
  C       3.693625      4.898136    -17.559378
  H       2.989938      4.081672    -17.488515
  C       4.356452      5.833133    -13.821503
  H       5.210514      5.726235    -14.460373
  H      11.168009      6.477566      9.650691
  O      -1.633370     -8.567999     -3.041469
  O      -3.257644    -10.049149     -2.652090
  C      -4.610798     -5.401820      1.642639
  C      -4.399380     -5.802202      2.963119
  C      -2.653054     -6.770262     -1.253609
  H      -1.860428     -6.483401     -1.933344
  C      -5.438927     -3.841448     -0.141889
  H      -5.187180     -4.449833     -0.987676
  C      -3.199802     -8.046323     -1.373433
  C      -2.666598     -8.953714     -2.420210
  C      -4.199192     -8.470812     -0.502772
  H      -4.579006     -9.478177     -0.608209
  C      -5.201855     -4.196638      1.248686
  C      -4.661882     -7.612958      0.476461
  H      -5.440435     -7.929074      1.154158
  C      -4.135346     -6.326713      0.592571
  C      -3.125261     -5.919782     -0.276916
  H      -2.710037     -4.930846     -0.161600
  C      -3.692634     -6.963078      3.389522
  H      -3.245838     -7.685807      2.736892
  H      10.663980      9.126040     12.428477
  O       1.062393    -15.926468     13.471336
  O       1.728333    -14.464658     15.014417
  H       8.103335     10.110291     10.397648
  H       8.231719      9.699069     -3.745242
  C       3.009073      5.932155    -14.270752
  C      -1.882551    -15.581976     -2.601411
  C       2.341882     -6.608309     -7.542006
  C     -13.933305      5.556037     -7.088602
  C       1.672657    -15.622828     14.554313
  H       1.715765     -6.286150     -6.720373
  O     -13.767267      6.512992     14.052029
  O     -13.207747      4.619634     15.069197
  C      12.670012      9.230362     -6.806233
  H     -11.584166      6.318811     14.510063
  Zr      9.188915      7.269787     14.547437
  C       2.824642     -6.677297    -12.433283
  O      10.028440      4.381384     12.758151
  O      -0.909120     -7.560729     -5.327948
  O      -2.537106     -9.026254     -5.705123
  C      -3.670121     -5.048569    -10.582683
  C      -3.420264     -5.412618    -11.905591
  C      -1.847626     -5.956069     -7.438396
  O      -6.116569      4.983302     -3.349737
  O      -7.520519      5.877033     -1.884993
  C      -2.276693      6.404448      1.671890
  C      -2.712954      6.306804      2.994947
  C      -4.106171      5.080949     -1.303806
  H      -4.015668      4.296423     -2.039578
  C      -0.498901      6.654628     -0.081037
  H      -1.146374      6.818726     -0.918802
  C      -5.242231      5.881133     -1.319335
  C      -6.349291      5.571149     -2.252316
  C      -5.388064      6.926281     -0.407501
  H      -6.274140      7.552176     -0.482266
  O       0.247259    -12.777669     -2.620617
  Zr     -9.509647      7.717876     -6.463106
  C      -0.931438      6.483139      1.295051
  C      -4.409670      7.137746      0.546076
  H      -4.500940      7.953457      1.247151
  C      -3.294478      6.300646      0.610861
  O      -8.474449      9.349053     -6.269545
  O     -10.081173      8.353189     -8.228024
  C      -3.147941      5.287421     -0.335849
  H      -2.280450      4.650596     -0.277301
  C      -4.047319      6.121916      3.451673
  H      -4.907064      6.017119      2.821529
  H      -1.244999     -5.495540     -6.670088
  C      -4.826209     -3.728424     -8.796563
  H      -4.625447     -4.393146     -7.979194
  H       7.837325      6.933694     12.814865
  H       8.559741      4.915494     -1.301294
  H      11.658286      6.603100     15.292521
  O      13.042001      8.868410     11.285153
  C      -2.219653     -7.289536     -7.284572
  H       1.264658      6.412871      4.202263
  O       6.889438      3.067840     11.433598
  O       9.032326      2.561219     11.237405
  C       6.759946     -1.071217      6.453318
  C       6.986767     -0.683166      5.133254
  C       6.248188      1.116999      9.447945
  H       5.457701      1.416587     10.118613
  C       6.152286     -2.712113      8.240630
  H       6.594682     -2.184752      9.062627
  C       7.539500      1.581516      9.683379
  C       7.830284      2.447893     10.850887
  C       8.580459      1.235966      8.821011
  H       9.564947      1.663532      8.999756
  C       6.208906     -2.295092      6.849563
  O       1.725853     -8.372925     13.855269
  O       3.172913    -10.017167     14.229867
  H       2.327239     -7.378557    -11.793523
  O      -7.009050      3.049893     -5.357117
  H      13.295726      4.503055     12.583293
  H      -2.661885    -13.677435     12.539564
  O      -8.416099      3.766693     -6.904618
  C      -6.099277     -0.865876    -10.514289
  H      -8.436217      7.786874     17.122545
  C       2.551509     -8.977605     14.593956
  H      12.591444      1.933995     14.340656
  H      10.068167      3.425215     12.808956
  O      11.268581      8.774746      9.933677
  O     -13.545438      8.980175     -5.922064
  C      -6.282224     -0.433636    -11.829725
  C      -5.900714      1.317608     -7.466876
  O       0.053365    -12.573330     10.516226
  H      -5.185327      1.626557     -6.719995
  H       6.144083     -2.202483     -8.054206
  C      -5.505109     -2.565790     -8.778039
  O     -11.438192      9.641770     -6.065461
  C       5.674468      0.290418     -8.581032
  O       1.114767    -15.173450     10.810350
  O     -14.567119      7.396377     -3.571290
  O     -14.052693      5.264501     -3.274534
  O     -14.041215      6.309673     -6.078350
  C       7.359507      1.530945     -7.415854
  O       2.477885    -13.574340     10.035607
  H      -5.974068     -2.080904     -7.944062
  O      -7.365163      3.140581     14.225571
  O      -9.224255      3.008044     15.457098
  Zr      9.009848      7.907870     11.141683
  C     -14.743000      6.266974     -2.998412
  O       8.877021      9.838595     10.912109
  O     -12.887893      4.934120     -7.419675
  C      -7.183761      1.853568     -7.436432
  O       8.737659      7.656886      9.243530
  O      11.238089      6.526888     14.410798
  N      -6.010167     -1.159102    -12.948744
  O      -1.405330    -15.178350     -6.346767
  O      -2.771698    -13.535133     -7.006898
  C      -8.103698      2.574070     15.094841
  C      -1.851332     -8.013925     -6.045743
  C      -2.965498     -7.936173     -8.269305
  H      -4.641415      4.506865     -6.999060
  C      -2.341358    -14.713293     -7.066306
  C      -0.576352      6.311414     -8.965376
  C      -4.065060      5.651097    -12.521507
  O      13.286145      8.909133     -5.732437
  N       4.050993     -4.921524    -13.091154
  C     -12.623020      9.685183     -6.456316
  C       3.827533     -5.133062    -15.532268
  C       3.573396     -5.520770    -14.216430
  C       8.332453      0.397759      7.750982
  H       9.137090      0.105827      7.093707
  O       8.129029      2.742659     -3.342629
  O      10.216915      2.281069     -2.705258
  C       6.919648     -1.194354      1.587964
  C       7.077153     -0.751481      2.903521
  C       7.067268      1.030435     -1.442776
  H       6.426418      1.454693     -2.204696
  C       6.214362     -2.832073     -0.173987
  H       6.625825     -2.315867     -1.018404
  C       8.428922      1.321832     -1.486985
  C       8.963190      2.175876     -2.576638
  C       9.289763      0.833053     -0.508023
  H      10.333677      1.116333     -0.557005
  C       6.310355     -2.394719      1.209326
  C       8.790534      0.023469      0.492269
  C       1.841118     -6.307424    -18.504262
  H       1.126285     -5.906240    -19.206869
  H       9.447674     -0.376029      1.249449
  C       7.435384     -0.308067      0.525238
  C       6.577882      0.214618     -0.443023
  H       5.525937     -0.021068     -0.393787
  C       7.580649      0.513486      3.321730
  H       7.920895      1.288926      2.665621
  O     -11.519483      7.082852     -6.248443
  C       4.906273     -3.726976    -17.301672
  O      -0.360109     -9.891251     -6.771639
  O      -9.299657      5.797508     -5.670530
  C      -7.551332      2.935520     -6.493443
  H       4.671103     -4.358116    -18.137069
  H      12.430302      2.129994     -5.504581
  O     -12.965565      8.862181     11.060820
  O     -11.093987      8.954058      9.845434
  C       6.181349      5.840709     14.722422
  C       7.053714     -0.111341      7.534555
  C       6.013108      0.272221      8.383758
  H       5.020445     -0.108732      8.197402
  C       7.519464      0.557649      4.683261
  C     -12.166546      9.454782     10.264826
  C       2.244979     -7.628108    -18.604398
  H       7.809341      1.369476      5.319333
  H      -3.183872     -8.997734     -8.150142
  O     -13.066121      8.968101     13.774515
  O     -11.619549      8.280720     15.307577
  C      -4.446335     -3.954125    -10.180723
  C      -3.392685     -7.220918     -9.372319
  H      -3.999973     -7.698720    -10.126127
  H       6.298382     -2.349986      4.034297
  C      -3.093014     -5.864748     -9.498243
  C     -12.471702      9.105961     14.883127
  C      -2.287559     -5.249468     -8.537521
  C       3.166437     -8.134721    -17.703111
  H      12.162323      3.946909     16.669029
  Zr     10.948100      4.122445     10.877696
  O       8.111886      2.785544     13.777381
  O      10.124135      2.405584     14.635090
  C      -8.141832      1.458716     -8.371610
  H      -9.144810      1.874887     -8.292009
  O       6.302874      5.738336     11.799816
  O       6.872021      7.796486     11.176124
  C       2.630034      6.349109      6.593436
  C      -3.842360     -5.096504    -15.448433
  C      -3.510225     -5.439054    -14.137157
  Zr     -1.808620    -11.356870     14.458273
  O      -3.513841    -11.441748     13.422021
  O      -2.418634    -11.061728     16.270855
  C      -5.533004     -2.091994    -10.149529
  C       2.072674    -14.764005     10.089021
  C       3.070094      6.315407      5.271057
  O       0.821400     -7.473235     11.475110
  O       2.321420     -9.078136     11.206458
  C       4.343695     -5.259082      6.505826
  C       4.128546     -5.678708      5.194486
  C       2.199559     -5.909607      9.504793
  O       1.093857    -15.853321     -5.868024
  O       1.635371    -14.255292     -7.324548
  H       1.560295     -5.377495     10.192358
  C       5.477037     -3.875750      8.256182
  H       5.249501     -4.505898      9.092953
  C       2.410554     -7.270426      9.702999
  C       1.811907     -7.971416     10.861386
  C       3.210405     -8.002846      8.824171
  C       1.667712    -15.441898     -6.933293
  H       3.307536     -9.077003      8.980681
  C       5.128803     -4.160016      6.874648
  C       3.829835     -7.357376      7.772540
  H       4.475467     -7.904264      7.102391
  C       3.660884     -5.985330      7.589667
  C       2.827355     -5.273682      8.454677
  H       2.681971     -4.216756      8.291320
  C       3.310451     -6.758238      4.754415
  H       2.738114     -7.397203      5.395463
  O      -7.107503      3.079807     11.526390
  O      -8.670985      3.863665     10.170064
  C      -6.744438     -1.081517      6.581468
  C      -6.911336     -0.659205      5.260231
  C      -6.320849      1.245568      9.487462
  H      -5.563577      1.549705     10.193728
  C      -6.174153     -2.775305      8.338002
  H      -6.579694     -2.243277      9.175011
  C      -7.559387      1.880001      9.520456
  C      -7.794946      2.996762     10.465049
  C      -8.575789      1.498539      8.644244
  H      -9.543603      1.993400      8.729433
  C      -6.221125     -2.324040      6.957690
  C      -8.328414      0.502017      7.718426
  H      -9.109769      0.181293      7.046344
  C      -7.071593     -0.102864      7.637211
  C      -6.077823      0.269131      8.544070
  H      -5.107110     -0.198698      8.481277
  C      -7.374792      0.613224      4.821614
  H      -7.639934      1.430380      5.461264
  C      -2.045436     -6.367263    -18.501698
  Zr     -9.522607      7.292654     14.893080
  O      -9.104943      9.197618     14.899245
  O      -9.199857      7.277998     16.813074
  Zr      2.149206    -11.932665     14.117323
  C       8.869324      2.278119     14.650047
  O       2.090351    -11.708824     16.045185
  H      -2.027794     -4.208219     -8.659090
  C      -2.614513     -6.495369    -12.359720
  O       6.170891      4.540496     -3.287571
  Zr    -11.011597      4.215672     14.265791
  O     -11.709768      2.435332     14.588692
  O     -10.873801      5.294767     15.963835
  O       6.761801      6.671587     -3.108684
  C       2.562751      6.294787      1.730011
  C       3.031351      6.271704      3.041615
  C       4.577655      5.448503      9.671787
  C       4.249178      4.866552     -1.277288
  H       4.634861      4.685662     10.438472
  H       3.489772     -9.162495    -17.779598
  H       8.173632      4.946580      9.644409
  H       8.376946      4.781810     -7.801446
  H       9.673471      8.111514     -8.675395
  H      11.703447      2.958295     -8.454149
  C       0.859030      6.479199      8.368672
  H       1.513005      6.594140      9.209485
  C       5.415693      6.557019      9.777932
  H       9.298094      8.218127      8.689378
  H      11.607541      3.331192      8.553988
  C       4.562745     -4.007448    -15.917922
  Zr     -0.021056     -9.048896     12.663169
  H      11.302353      6.329032     -7.600890
  Zr     -7.868865      4.706858     12.727659
  H      10.715092      9.068741     -4.814339
  H       8.322336      9.951149     -6.980216
  Zr    -12.463813      7.288945     12.532380
  C       3.678235     -7.326605    -16.704406
  H       4.405188     -7.717230    -16.007317
  H       7.943052      6.891212     -4.723341
  O     -14.138152      6.431253     11.434440
  O     -13.318708      4.835238     10.091080
  C       3.278199     -5.997708    -16.598029
  C      -7.797171      0.553473     -9.354641
  H       4.149648      4.036312     -1.959503
  O      -0.131530    -10.027355     14.909137
  C       0.846137      6.601071     -0.061046
  O      -8.829898      5.381676     14.394860
  C     -14.233281      5.600218     10.472776
  H       1.527996      6.711271     -0.880103
  C       5.247595      5.806541     -1.512285
  O     -11.085117      6.358090     13.692429
  C       6.111890      5.665009     -2.703718
  C       5.438444      6.880820     -0.644588
  H       6.270295      7.556924     -0.833637
  C       6.265934      6.703699     10.980326
  O      -1.751700     -8.291663     11.533372
  O      -3.262510     -9.837302     10.979270
  C      -4.588755     -5.417602      6.520095
  C      -4.371226     -5.801774      5.196010
  C      -2.652374     -6.591803      9.515229
  H      -1.932329     -6.230178     10.237137
  C      -5.568769     -3.977998      8.320210
  H      -5.372433     -4.637869      9.141112
  C      -3.116370     -7.898807      9.641785
  C      -2.670321     -8.734474     10.783648
  C      -4.005950     -8.428564      8.709401
  H      -4.298559     -9.467517      8.814261
  C      -5.253449     -4.254769      6.927936
  C      -4.473073     -7.628778      7.685063
  H      -5.184869     -8.016416      6.971980
  C      -4.057592     -6.300824      7.578693
  C      -3.125688     -5.799434      8.489541
  H      -2.780797     -4.782167      8.381487
  C      -3.668617     -6.958868      4.752031
  H      -3.199690     -7.679054      5.391636
  C       5.445129      7.530017      8.782196
  O      -1.289479    -10.674228     12.539876
  C       1.225786      6.413621      1.330636
  O      -8.118634      7.644812     12.847441
  C       4.586337      7.037250      0.432511
  H       4.699634      7.878211      1.099495
  O     -12.186832      4.380474     12.539507
  O      12.618687      8.729831     -3.073021
  O      10.562068      9.159705     -2.297274
  O     -10.643385      8.604178     12.516155
  C       3.549603      6.130595      0.645578
  O       1.141096    -10.762406     12.706488
  O      -9.672898      3.337225     12.762567
  C       2.353979     -5.495749    -17.509454
  H      -8.532512      0.224981    -10.073368
  H      -2.061780     -7.157614    -11.723985
  C       3.405193      5.032553     -0.202411
  H       2.617596      4.322385     -0.006454
  C       4.389202      6.145775      3.456369
  H       5.226073      6.035899      2.796536
  O      -6.712968      5.617541     11.162994
  O      -7.159519      7.632001     10.329426
  C      -2.204943      6.256699      6.545452
  C      -2.659518      6.232382      5.224488
  C      -4.486377      5.360644      9.426620
  H      -4.659905      4.579905     10.156153
  C      -0.486520      6.445710      8.351975
  H      -1.168369      6.522807      9.175210
  C      -5.332675      6.465270      9.422099
  C      -6.472023      6.581452     10.371153
  C      -5.142763      7.491307      8.499244
  H      -5.818959      8.333304      8.523215
  C      -0.872489      6.313069      6.956749
  C      -4.119022      7.408220      7.582414
  H      -3.963358      8.197782      6.863135
  C      -3.266223      6.304172      7.574744
  C      -3.454487      5.286350      8.507913
  H      -2.795486      4.431243      8.494044
  C      -4.015309      6.081040      4.813874
  H      -4.846446      5.940172      5.475041
  C      -6.497257      0.050231     -9.430084
  C     -14.000078      5.564837     14.863928
  C      -5.560311      0.428713     -8.466829
  H       2.034968     -4.467178    -17.425726
  C       2.782577     -6.627643    -13.795047
  C      11.800982      9.377956     -2.356730
  H       6.169940      8.332378      8.874004
  H       2.245396     -7.283836    -14.450644
  H      -4.556372      0.035220     -8.525812
  C       6.246493     -0.943304    -15.500527
  C       6.398239     -0.534092    -14.175397
  C       6.348801      1.368788    -18.468134
  H       5.665387      1.774856    -19.198896
  C       5.586756     -2.566324    -17.293433
  H       6.028265     -2.044344    -18.120528
  C       7.692003      1.701797    -18.514845
  O      14.400412      6.861713     13.411435
  O      -6.184338      5.500481     13.769643
  H       8.647358      0.090678    -10.186742
  O       0.971794     -7.691009     -3.155909
  O       2.544261     -9.260306     -3.107161
  O      -1.381456    -15.153298     14.238730
  O      -2.688529    -13.540413     15.078269
  C       4.539434     -5.412482      1.654139
  C       4.254373     -5.763596      2.970938
  C       2.340198     -6.211567     -1.241912
  H       1.624154     -5.722936     -1.882595
  C       5.560309     -4.008644     -0.150070
  H       5.311217     -4.646621     -0.973330
  C      -2.282304    -14.731592     15.021120
  C       2.632294     -7.551333     -1.474313
  C       2.003322     -8.216307     -2.636169
  C       3.519247     -8.242805     -0.650239
  H       3.665260     -9.306776     -0.830343
  C       5.261135     -4.283029      1.246735
  C       4.144275     -7.568287      0.384933
  O      -6.986370      6.963087     15.261338
  H       4.840079     -8.084558      1.028860
  Zr      2.161187    -11.855730     -6.198227
  O       3.870812    -12.648419     -6.667218
  C       3.891850     -6.213537      0.595768
  C       2.970989     -5.551795     -0.212945
  H       2.761252     -4.513151     -0.010440
  C       3.392761     -6.815976      3.395602
  H       2.880916     -7.495569      2.742765
  O      -8.047110      3.321227     -2.827512
  O       1.777924    -11.379364     -8.047566
  Zr    -10.690381      4.405469     -6.445114
  O      -9.886804      3.454171     -1.562908
  C      -6.765150     -1.075802      1.698778
  C      -6.930249     -0.675432      3.027589
  C      -6.918290      1.486642     -1.057915
  O       1.680019    -13.401858     -4.906608
  H      -6.275264      2.008182     -1.754170
  C      -6.044204     -2.638667     -0.125362
  H      -6.393016     -2.053719     -0.952889
  C      -8.267811      1.825616     -1.017915
  C      -8.775413      2.933331     -1.868692
  C      -9.136868      1.163105     -0.155279
  H     -10.183568      1.435133     -0.171031
  C      -6.169614     -2.265481      1.274139
  C      -8.644957      0.191584      0.691938
  H      -9.306464     -0.329180      1.367695
  C      -7.284519     -0.121052      0.695596
  C      -6.431294      0.521767     -0.198184
  H      -5.381935      0.277975     -0.187775
  C      -7.395307      0.599787      3.459551
  H      -7.680894      1.403910      2.811816
  C       6.614908     -0.088674     -9.540531
  C      -6.782254      0.827798    -12.260786
  C       8.563175      1.172396    -17.577394
  H       9.612888      1.424513    -17.611828
  C       5.649812     -2.141764    -15.905568
  C       8.094001      0.317310    -16.596940
  O       3.879677    -12.813795     14.274791
  H       8.774884     -0.104579    -15.872124
  C       6.745667     -0.025014    -16.545227
  C       5.877115      0.511379    -17.491497
  H       4.827957      0.257786    -17.449538
  C       6.892587      0.722105    -13.723206
  H       7.203820      1.525475    -14.361064
  H      -7.060902      1.634033    -11.612298
  C      14.514392      6.187521     14.490849
  N      -5.026583     -2.994253    -15.000982
  N       5.051087     -3.048100    -15.102253
  Zr     11.423784      4.062377     -2.987071
  H      -1.253764      6.446905     -8.146053
  C      -0.967935      6.084879    -10.346501
  O     -11.166068      2.758231     -7.352317
  H      -1.372942     -5.992002    -19.258603
  C      -4.983012     -3.707169    -17.194728
  C      -4.322846      7.087536     -9.849007
  N       0.153521      5.905401    -15.204805
  C      -6.206221     -0.875765    -15.385096
  C      -6.331753     -0.446891    -14.063286
  H      -4.221213      7.819095    -10.636467
  O      13.031098      2.971588     -2.796021
  Zr     10.713724      4.039577     -6.400189
  O      -3.538982    -11.485999     -5.187577
  O      11.662620      2.678370     -5.288520
  O      10.824271      3.243241     -8.165067
  N       2.275196      6.362135      4.168798
  O      11.260447      4.134435     -1.055819
  Zr     -0.116445    -14.455745     12.518573
  C      -5.487326      6.220367     -7.942821
  C       3.920632     -7.549697     -9.628721
  H      -4.794765     -4.353665    -18.029202
  O       9.027893      5.229579     15.055385
  Zr      9.232615      7.751063     -6.255306
  O       9.131387      9.682737     -6.520652
  O       9.112026      7.500889     -8.175803
  O     -12.561728      9.203231     -3.329343
  O     -10.900900      9.006648     -1.838386
  Zr      9.042095      7.277512     -2.806038
  O       8.317269      8.755271     -3.941883
  O     -10.166981      5.528400     -8.010716
  O      -0.211857    -12.634153     14.639377
  O       8.521959      7.836494     -1.024238
  C      -6.306919      1.424507    -18.361043
  O       8.368781      8.811581     13.538825
  H      -5.622643      1.828424    -19.091996
  C     -11.928049      9.573472     -2.298577
  C      -3.373773      6.068907     -9.742593
  C      -5.637768     -2.530546    -17.176728
  C      -3.482489      5.143255     -8.705180
  O       6.432895      5.650562     -5.643909
  O       1.600276    -13.353634     12.689493
  O      -0.334718    -12.537788     -6.622960
  H      -6.098390     -2.009947    -17.993238
  O       7.081272      7.635959     -6.423083
  O      -1.785848    -13.260407     12.430794
  C      -7.649153      1.761489    -18.407957
  C      -8.521763      1.238106    -17.468431
  Zr     -2.298151    -11.997122     -2.981229
  O      -1.784881    -13.373557     -4.424356
  O      -4.025066    -12.800481     -2.617300
  O      -1.874032    -11.672852     -1.110835
  C       2.536584      6.101630    -10.721197
  C       2.992095      6.006763    -12.038362
  C       4.542437      5.356764     -7.627566
  N       2.223824      6.014797    -13.160942
  Zr     -9.214756      7.379433     -2.588638
  O      -8.154797      8.708587     -1.659220
  O     -10.044265      6.408591     -1.048940
  Zr      1.870902    -11.518297     -2.754206
  H       4.607065      4.635208     -6.822685
  O       2.726422    -11.432677     -1.020280
  H      -9.570824      1.493200    -17.503669
  O      13.775753      6.405885     10.789007
  N       0.120738      6.007091    -11.144452
  Zr    -11.397692      4.640589     -2.608581
  O     -12.232863      2.898848     -2.819652
  O     -12.407740      4.845412     -0.942392
  N       5.088407     -3.142743    -11.065659
  O      13.124479      4.407719     10.023964
  O      10.682043      8.152006     12.366192
  Zr     -2.305180    -11.759811     11.056303
  H       4.657137     -0.058723     -8.676273
  O      -2.233947    -11.520562      9.135080
  Zr     -9.266793      7.862364     11.090734
  O      -8.734374      9.714726     10.835560
  O      -9.372970      6.710504      9.429382
  O      12.479463      5.036759     12.612188
  C      12.363640      9.266223     10.277519
  O       8.731111      5.172346     -2.224426
  Zr      1.670170    -11.328134     10.729565
  O       3.357733    -11.540241     11.758160
  O       2.328909    -11.068283      8.925655
  Zr    -10.783895      4.694570     10.403283
  O     -11.202803      2.795431     10.332562
  O     -11.086450      4.789343      8.482361
  Zr      0.008097     -9.174853     -4.316901
  C      -5.640322     -2.087920    -15.792416
  Zr     -7.964522      4.791610     -4.437223
  O      10.941608      6.536923     -2.588175
  O       8.673588      6.487072     12.687539
  Zr    -12.764920      7.456696     -4.668213
  N      -6.642044     -1.394127      4.145976
  O      11.026976      6.124945     10.550428
  Zr     11.455761      4.173360     14.300461
  O       8.574982      5.061102     10.523158
  N       4.676594     -5.110895      4.086524
  C       6.869993      0.713490    -12.360229
  O       0.355476    -10.173032     -2.146330
  H       7.159986      1.508872    -11.703351
  O      -9.597150      5.435706     -3.317646
  O      12.872778      2.857729     14.392195
  O      11.387419      4.323732     16.227993
  O     -11.920848      6.657088     -2.980602
  H      12.098039      4.312832     -0.604359
  H       8.780294      8.728231     -0.749936
  O     -11.550376      6.572567     10.867151
  O       3.477796    -11.657331     -3.962012
  O       0.018960     -9.959574     10.303212
  O      -9.350426      5.716033     11.768031
  O      -1.255303    -10.802562     -4.315542
  H      11.371555      6.626546     -1.714354
  O      -7.661129      7.247771     -4.119014
  H      13.233216      4.606546     -4.556477
  H      -0.060915    -13.015950     15.527462
  O     -12.017429      4.707243     -4.907223
  H       2.468585    -13.784570     12.575460
  H      11.725693      1.663122     11.628088
  O     -10.049784      8.276062     -4.254517
  H      12.876343      2.168231     -2.278193
  O       1.183420    -10.832833     -4.676431
  O      -9.866675      3.220829     -4.809200
  N      -5.660854     -3.229883      2.072228
  N       5.750209     -3.304625      2.038194
  N       0.133678      6.383730      2.122076
  H       9.935729      3.344941     -4.415076
  O      13.597853      5.478168     14.954925
  O       9.943784      4.300068     -4.456810
  C      -8.054630      0.385665    -16.484468
  O      -4.053236    -12.607370     10.878781
  C      -6.658947      6.270401     -7.027839
  N       0.218480      6.283638      6.160197
  N       5.630441     -3.216657      6.049897
  N      -5.691948     -3.254707      6.132871
  N      -4.782968     -5.132808      4.084045
  H      -8.735941     -0.030285    -15.756602
  N      -1.911909      6.348682      4.094794
  C      -6.707708      0.039077    -16.432987
  C      -5.374589      7.163656     -8.960546
  C       0.769607      6.342748     -8.955796
  H       1.425450      6.511926     -8.125390
  C      -2.467825     -7.685245    -18.543712
  H       8.312531      9.750690     13.765504
  O       8.941935      7.708509     16.408554
  C      -5.838127      0.567399    -17.382706
  C       5.426870      6.433946     -7.622858
  N       6.728986     -1.433825      4.027200
  H      -0.903127      6.427216      4.051205
  H      -5.271676     -4.246528      4.085937
  H      -6.252102     -2.328045      4.158442
  H       5.252842     -4.278478      4.095528
  N      -4.929443     -2.974869    -10.974033
  C       6.384565      6.583073     -6.500025
  Zr     -0.067078    -14.485521     -4.712169
  C       5.420106      7.361126     -8.661480
  H       6.158475      8.153653     -8.645224
  H       8.885361      5.038664     15.998699
  C      -6.070071      6.255622     14.793525
  H      -4.790529      0.307376    -17.341763
  C      -6.816207      0.817564    -13.623754
  C      -3.334602     -8.159642    -17.573384
  H      -3.671679     -9.185383    -17.604210
  O      -6.624891      5.568000     -5.976478
  C       1.192259      6.135610    -10.332368
  H      -7.130199      1.613382    -14.269527
  C      -4.587331     -3.973222    -15.821860
  C      -3.775169     -7.321789    -16.565128
  H      -4.460270     -7.687710    -15.814346
  C       4.490410      7.236823     -9.674635
  H       4.456524      7.961747    -10.473985
  C       3.564154      6.192109     -9.664167
  C       3.614724      5.242326     -8.642715
  N      -3.924028     -4.797622    -13.010456
  H       2.920105      4.415874     -8.658631
  O      10.777712      8.097160     -4.885391
  O      11.053799      6.035109     -6.701581
  C       4.346800      5.879137    -12.459323
  H       5.192139      5.814882    -11.803912
  O       8.729594      4.835767     -6.895978
  C       1.285597      6.360994      6.983495
  C      13.931656      5.380325     10.073191
  N      -1.943414      5.905265    -13.191570
  C       4.565475      7.433844      7.722499
  H       4.549817      8.192433      6.954837
  C       3.653106      6.379495      7.655047
  C       3.694935      5.367660      8.615395
  O      12.435342      5.159937     -4.454716
  H       3.022536      4.528100      8.524401
  O      14.472536      6.906967     -3.761485
  O      13.483523      5.714102     -2.165640
  C      -3.359089     -5.994399    -16.518703
  O       8.767829      6.407226     -4.713802
  O      13.828537      6.353489     -6.383056
  O      13.084542      4.352255     -7.060257
  C      -2.487410     -5.525871    -17.497513
  C       4.413487      6.181243      4.818589
  H      -6.123187      7.940944     -9.027101
  O       1.605468     -8.415065     -5.576648
  C      14.491066      6.259043     -2.658717
  C      13.903553      5.308136     -7.092826
  H     -11.818064      7.202525     -7.170542
  H     -10.525300      5.510528     -8.909237
  H      -9.335450      8.432760     -8.840755
  H      -8.846142      5.663338     -6.499611
  H       2.361233    -12.502629     16.528919
  C      -1.455509     -3.404039     -3.404506
  C      -2.480203     -2.933163     -2.505884
  C      -3.290071     -1.867396     -2.871129
  C      -3.619144     -0.848419     -1.907313
  C      -3.642010      0.420941     -2.590425
  C      -3.167192      1.558220     -1.952767
  C       0.906033      2.266217     -0.230554
  C      -0.720394      2.543566     -4.500183
  C       0.256615      3.023406     -3.638238
  C       1.599589      2.503742     -3.704698
  C       1.917061      1.521829     -4.632434
  C       0.019223     -2.038534      0.600866
  C       1.146448     -1.145912      0.708887
  C       0.939115      0.215717      0.877238
  C      -0.390438      1.523718     -5.463596
  C      -1.339304      2.995601     -1.784075
  C      -0.060845      3.256522     -2.252509
  C       2.111670      2.416479     -2.360473
  C      -0.403942      0.735223      0.944936
  C       3.254583      0.333349     -2.957512
  C       2.759696      0.416116     -4.252034
  C       2.265760     -0.766056     -4.914027
  C      -1.489616     -0.124257      0.841956
  C      -1.273924     -1.538323      0.667391
  C       0.347478     -3.054561     -0.366210
  C       1.677016     -2.788313     -0.856159
  C       2.172330     -1.610602     -0.190723
  C       2.954743     -0.700881     -0.887781
  C       1.749702      1.162240      0.151887
  C      -0.423197      2.002570      0.259930
  C      -1.524566      2.358235     -0.504001
  C       1.118082     -0.391419     -5.702077
  C       0.033240     -1.251971     -5.804981
  C      -1.309419     -0.731424     -5.738066
  C      -3.324903      0.186607     -3.976816
  C      -3.107857     -1.228016     -4.150499
  C       2.923908      1.352168     -1.993133
  C      -2.119802     -1.679597     -5.014931
  C      -1.278282     -2.787494     -4.635579
  C       0.052257     -2.522874     -5.124615
  C       1.156717     -2.883176     -4.365242
  C       2.282936     -1.988462     -4.257804
  C       2.793898     -2.072394     -2.912614
  C       3.272333     -0.936084     -2.274597
  C       1.083988      2.880832     -1.462658
  C       2.738984      0.714544     -0.713575
  C       0.902657      1.022938     -5.527777
  C      -1.517660      0.630855     -5.571111
  C      -2.545187      1.098878     -4.674505
  C      -2.051466      2.280479     -4.012920
  C      -2.356242      2.504027     -2.678184
  C      -2.654935      1.471338     -0.608186
  C      -2.635555      0.250301      0.051896
  C      -3.126974     -0.932324     -0.611419
  C      -2.285276     -2.036198     -0.230728
  C      -1.966976     -3.016066     -1.161455
  C      -0.623666     -3.536574     -1.230762
  C       1.980357     -3.014639     -2.191394
  C       0.970841     -3.520070     -3.087144
  C      -0.309170     -3.777864     -2.616376
1002
Coordinates from ORCA-job orca_MEP E -1960.989003593390
  C       2.389961    -16.802129     15.370062
  H       2.184982    -16.730269     16.433421
  H       2.188543    -16.307912     -8.574469
  H       3.486808    -16.197959     -7.392807
  H       2.185486    -17.388796     -7.149335
  H      13.313732     10.542868     -1.481740
  H      -4.054271    -15.584518     -7.707990
  C     -15.600645      5.670760     -1.881884
  H     -15.384657      5.321964      8.756073
  H     -15.320743      5.600315     -0.834642
  H      -3.817044    -16.309984     10.043120
  C      -2.992027    -15.521229     -7.926943
  H      -2.876742    -15.146967     -8.940542
  H      -2.403044    -16.554813     -0.762530
  C     -12.481307     10.820423      9.777374
  H     -12.526949     10.785228      8.692699
  H      15.711747      4.375387     -7.638514
  H     -12.529697     10.163148     16.813034
  C     -12.815122     10.323392     15.777760
  H     -12.242444     11.156908     15.376261
  C       2.425450    -16.397408     -7.518871
  H      14.059867     10.877277     10.160235
  C     -15.543154      5.512273      9.812987
  H     -15.878139      4.753450     15.470466
  C      15.840133      6.270499     15.347729
  H     -16.123156      4.693315     10.230350
  C      12.243124     10.452665     -1.329430
  C      -2.888747    -15.802760     16.062286
  H      -3.962357    -15.819043     15.896946
  H      13.224354     10.290979      8.693890
  H      12.023366     10.250294     -0.284877
  H      14.141117     10.773238     -6.895298
  C     -13.135241     10.592979     -1.818616
  H      -8.027135      2.405011    -19.378016
  H     -12.684801     11.551823     -2.062667
  H     -11.706600     11.528580     10.060309
  H      13.392902     10.177538     -8.403314
  C      15.178654      5.302178      9.301320
  H      14.880097      5.204542      8.261354
  H     -16.079317      6.443658      9.966567
  H      16.271314      5.278508     15.239320
  H      15.673389      6.451928     16.405015
  C      15.757013      6.118226     -1.756902
  C      15.100812      5.235041     -7.899991
  H      -2.561434    -17.548387     10.296684
  H       6.265429      6.032057    -19.396080
  C       2.834643    -15.786631     -1.315812
  H      14.734578      5.095310     -8.913342
  H       2.656134    -15.494804      8.250124
  H       2.706788    -15.493607     -0.277305
  H      16.104510      5.092146     -1.847531
  H      15.612089      6.334152     -0.702985
  H      -2.528819    -17.464004     -2.295398
  H      -2.529126    -16.497871     -7.829171
  H      15.715200      4.401177      9.585581
  H     -15.134838      5.026616     -8.753735
  H     -16.161499      6.579789     -2.073167
  H     -15.974024      6.140132     -7.631320
  C      12.398651     10.444532     15.899150
  H     -14.176699     10.589135     -2.122807
  H      12.115890     10.246828     16.929232
  C      -2.768754    -16.559990      9.900513
  H      -2.552284    -16.515253      8.837821
  H      -2.708880    -15.505002     17.091778
  C     -12.517785     10.685264     -7.752923
  H     -12.467461     10.536599     -8.827772
  H     -13.041966     10.436769     -0.748081
  C       2.780464    -15.769177      9.293903
  H       3.462927    -16.704756     15.225605
  H       3.842560    -15.763238      9.521991
  C     -15.371778      5.241165     -7.716145
  H     -16.201273      4.801152     -2.131594
  H     -13.536081     10.893803     -7.441931
  H     -15.920762      4.396874     -7.308067
  H       2.045327    -17.750490     14.971367
  C     -15.315230      5.663921     15.657019
  H     -15.109857      5.725070     16.722424
  H       2.359614    -16.752021      9.479127
  H       2.370706    -16.750956     -1.495974
  H       3.899412    -15.834409     -1.525691
  H      16.507032      7.015366     14.926394
  H       8.118982      2.388209    -19.315094
  H      15.811080      6.173736      9.435368
  H      16.479542      6.798037     -2.195800
  H      15.687163      6.145244     -7.827748
  C      -2.679787    -16.505000     -1.811198
  C      13.221859     10.436835     -7.362824
  H      -3.724535    -16.209991     -1.870621
  H      11.744429     11.376793     -1.607933
  H      12.470074     11.221295     -7.329716
  C      13.114877     10.545348      9.743700
  H      -6.049667      5.864344    -19.296041
  H      11.979837     11.404829     15.610264
  H      12.368252     11.331361      9.824305
  H     -13.873285     10.549868     15.688488
  H     -13.439936     11.112269     10.192987
  H     -11.864413     11.515801     -7.498237
  H     -15.875580      6.534496     15.328464
  H      13.478391     10.464587     15.793300
  H      -2.462130    -16.781806     15.870745
  H       1.891370     -8.268825    -19.416496
  H      -2.109360     -8.371844    -19.294769
  H       4.427372      4.940070     15.843246
  H       7.774869      1.837109     16.357154
  H       9.060377      0.616125     16.151996
  H      -2.706767     -7.734424     16.629858
  C       2.915728     -8.527565     16.146855
  H       3.956831     -8.221612     16.210489
  H      -3.512610     -6.763817     15.400746
  C      -7.636065      1.353913     15.893365
  C       4.923730      5.886237     15.654949
  H       5.368176      6.283914     16.565061
  H       4.214055      6.617967     15.278744
  C       8.824831      1.677105     16.130484
  H      -4.788043      6.420766     16.611698
  H       9.474122      2.191135     16.841417
  H      -6.641222      1.111210     15.535243
  C      -4.663964      6.270639     15.543716
  H      -4.157469      5.333809     15.333344
  H      -4.071473      7.090580     15.145469
  H      -1.911338     -6.257899     15.992520
  H       2.259503     -7.699880     16.399175
  H       2.764799     -9.382452     16.810292
  H      -7.637672      1.473131     16.973285
  H      -8.334582      0.560439     15.641127
  C      -2.544482     -7.106624     15.755927
  H       4.515742     -7.820349    -10.449480
  C      -2.770534     -6.445416    -13.733186
  O      11.736903      2.779543     11.881995
  H      -2.271805     -7.149347    -14.369390
  H     -10.778921      5.091804     16.976080
  H      -8.562139      5.058626     15.367100
  H      -9.771153      2.410354     12.717561
  H     -12.160258      2.311566     15.505505
  O      11.685038      8.626266     -7.075105
  H     -12.866451      3.711974     12.520938
  C       7.787548      2.360163     -6.297632
  C       8.321050      1.184540     -8.417227
  H      -7.471584      8.408162     13.170665
  O      -1.265775    -15.772083     -3.591589
  H      -9.153365      9.689535     15.850107
  H     -10.484005      9.560731     12.762929
  C       3.459795     -6.139466     -9.649700
  C       5.006970     -3.833952     -8.929123
  H       4.831731     -4.496939     -8.105281
  H       9.335051      1.565238     -8.309923
  C       2.796209     -7.808805     -7.543684
  H      -4.346512    -11.856758     13.795588
  H      -2.074720    -10.222915     12.747666
  H       0.006716     -9.732709     15.972529
  H       1.211136      5.908744    -13.127448
  H       5.343097      1.437981     -6.819189
  C       5.636612     -2.645393     -8.923277
  C      -2.276661      5.740533    -15.515053
  C      -2.712910      5.639749    -14.193540
  C      -4.376890      4.794724    -18.494411
  H      -4.424401      4.010269    -19.234641
  C      -0.554956      6.040613    -17.309619
  H      -1.233137      6.149938    -18.132889
  C      -5.289421      5.835444    -18.529862
  C      -5.221284      6.841312    -17.580423
  H      -5.927246      7.658419    -17.606010
  C      -0.944239      5.847698    -15.922827
  C      -4.247438      6.805158    -16.599234
  H      -4.186958      7.594106    -15.863729
  C      -3.324119      5.764301    -16.559443
  C      -3.398826      4.758196    -17.517535
  H      -2.689585      3.944138    -17.485832
  C      -4.059511      5.480308    -13.760619
  O       1.238972    -15.122963     -2.953800
  O       2.641418    -13.564545     -2.168291
  H      -4.904255      5.367558    -14.410721
  C      11.818497      9.361536     15.002348
  Zr      7.944844      4.546388     12.880400
  C       5.643838     -2.181656    -10.301659
  O      10.814979      3.421879      9.045067
  H       4.591806    -12.300855     14.789063
  C       2.493532     -8.668478     -6.376819
  C       2.192746    -14.738901     -2.213645
  C       7.934604      0.393914     -9.482518
  H       5.667313     -2.147546    -13.135468
  O      -1.329004    -15.908596     11.692913
  O      -1.884029    -14.356472     10.203731
  Zr     12.612697      7.255319     12.552291
  C       3.566968     -8.302272     -8.592678
  O       6.199304      4.554556     14.123408
  O       6.760235      6.682593     14.349938
  C      -1.936118    -15.525884     10.633444
  O      -7.015990      7.797716     -6.869254
  C      -2.280402      5.739993    -10.636125
  O      -0.834571     -7.546460     14.132379
  O      -2.421635     -9.064312     14.392630
  O      -1.787671    -14.295239     -2.009073
  H       3.885280     -9.337707     -8.552714
  C      -2.716933      5.642559    -11.961096
  C      -4.515085      5.278328     -7.611159
  H      -0.930248      5.788838    -13.066333
  H      -4.574372     -3.855672    -13.114514
  H      -5.656531     -1.967654    -13.017499
  H       4.593084     -4.031394    -13.116660
  O       6.895066      3.016037     -5.678096
  H     -11.886328      2.520325     -6.873071
  O       9.006818      2.402225     -5.965802
  C       6.201792     -0.955538    -10.681436
  H      -7.828066     10.135239     -6.394822
  C       6.382588     -0.521152    -11.994730
  C       6.049275      1.130531     -7.575693
  H       0.274297     -9.913435     -7.552802
  O       3.108362     -9.767755     -6.246067
  O      12.618923      8.752604     14.236221
  N       6.095022     -1.230363    -13.119412
  H      -4.386983    -11.642892     -5.409741
  C       4.627495     -4.085563    -10.309481
  C       3.911614     -5.218437    -10.709452
  H       5.243071      5.858543      5.544302
  H       2.919512    -11.687822      8.689413
  H      -2.484549    -12.305606      8.775228
  H      -0.095673    -12.941061      9.759116
  H      -2.637423    -13.614145     -4.502888
  H      -2.888411      4.171067     -8.457104
  Zr     12.574257      7.166674     -4.545422
  H      -2.189144     -4.491568    -17.509115
  Zr      7.883825      4.483353     -4.516440
  C      -1.897735     -7.957434     14.685719
  H      -2.159228    -12.277107     -0.459364
  H       3.235433    -11.846717     -0.644589
  H       0.080101    -13.002522     -1.658779
  H       2.510943    -13.671018     -4.640136
  O      10.578629      9.142114     15.073328
  C       3.613390     -5.547784    -12.032270
  H       4.513226    -11.940026     -6.850252
  H       1.986006    -10.118490     -4.568359
  H      -4.910242      5.372841    -11.750963
  C       2.557286      5.902416    -15.552182
  H       8.593520      8.640566     16.607055
  H     -11.837533      6.909736     10.049618
  H     -11.448730      4.057405      8.175403
  H      -9.432550      6.897023      8.611898
  H      -8.829493      5.784544     11.105619
  H     -11.984616      6.846527     -2.038010
  H      -9.513250      7.236343     -0.029531
  H     -11.107202      4.328972     -0.021402
  H      -9.109982      5.667290     -2.076082
  H      -9.553281      2.488960     -4.524186
  H     -12.374283      2.565058     -1.975378
  H     -12.083769      2.575149     10.356430
  H     -12.569479      4.077559     -4.721848
  H      -7.231202      8.482952     -4.109874
  H      -7.984921     10.024499     10.387783
  H      -8.924560      9.845537     -1.320841
  H     -10.559733      9.312387     -4.697961
  H      -0.129466     -9.582508      9.570018
  C       4.634954      4.941140    -18.537703
  H       4.692863      4.137077    -19.255943
  C       0.791025      6.077542    -17.321308
  H       1.448352      6.225666    -18.155472
  H      -4.673936    -12.039116     10.608757
  H      -4.630312    -12.007901     -2.192598
  H       2.016009    -12.076652     -8.546445
  H      -3.303276    -11.567266     -8.321071
  H      -0.215753    -12.810293     -7.410662
  H      -2.058806    -10.079901     -4.307476
  H      -0.349120    -10.129664     -1.335493
  C       5.518126      6.004667    -18.617137
  H      -3.188926    -11.593815     16.711235
  C       2.632949     -5.678363     -8.623409
  Zr     -1.871019    -11.070387     -6.292524
  H       2.267608     -4.662829     -8.657726
  O      -2.656280    -10.899194     -8.052074
  C       5.436717      7.035118    -17.695459
  H       6.119415      7.869973    -17.755951
  H       4.310312    -11.779128     -3.600433
  H       4.232022    -11.891815     11.585628
  H       2.011964    -10.294088     12.846453
  C       1.213746      5.913747    -15.940947
  C       4.479887      7.001123    -16.697388
  H       4.408689      7.810052    -15.984976
  C       3.586479      5.937176    -16.612641
  C       3.673943      4.906646    -17.544266
  H       2.987978      4.074920    -17.477584
  C       4.357874      5.817278    -13.791927
  H       5.211592      5.758320    -14.437257
  H      11.296844      6.443814      9.697502
  O      -1.670053     -8.294385     -3.173169
  O      -3.189493     -9.825391     -2.602141
  C      -4.231130     -5.293843      1.856743
  C      -4.037016     -5.689330      3.180385
  C      -2.405425     -6.607245     -1.150993
  H      -1.666363     -6.309248     -1.884299
  C      -5.106941     -3.767869      0.065122
  H      -4.845440     -4.374107     -0.778748
  C      -2.979222     -7.871422     -1.271418
  C      -2.587865     -8.727876     -2.415737
  C      -3.894753     -8.329546     -0.328955
  H      -4.279657     -9.335730     -0.433130
  C      -4.862881     -4.111728      1.457087
  C      -4.277739     -7.496056      0.702772
  H      -5.005527     -7.825241      1.428879
  C      -3.753175     -6.206728      0.800444
  C      -2.795574     -5.779327     -0.119600
  H      -2.365830     -4.795224     -0.012127
  C      -3.320549     -6.835583      3.627174
  H      -2.835534     -7.545705      2.988058
  H      10.695189      9.110025     12.523731
  O       1.094655    -15.950593     13.555748
  O       1.782063    -14.503504     15.104056
  H       8.220503     10.003942     10.485133
  H       8.163357      9.623227     -3.616450
  C       3.005107      5.872964    -14.231682
  C      -1.852082    -15.439809     -2.505403
  C       2.295901     -6.508432     -7.575159
  C     -14.083543      5.420456     -6.927066
  C       1.708055    -15.659095     14.640296
  H       1.662339     -6.182980     -6.759699
  O     -13.744013      6.501945     14.068582
  O     -13.229304      4.624456     15.136924
  C      12.678245      9.228562     -6.622117
  H     -11.604102      6.353719     14.580836
  Zr      9.122480      7.294335     14.529486
  C       2.812191     -6.635075    -12.480802
  O       9.992926      4.337118     12.826627
  O      -0.860593     -7.335787     -5.459923
  O      -2.471115     -8.834448     -5.768441
  C      -3.769886     -4.881774    -10.644074
  C      -3.526834     -5.284651    -11.957463
  C      -1.836875     -5.786934     -7.567768
  O      -6.364212      5.611615     -3.243125
  O      -7.373901      6.968255     -1.784469
  C      -2.285654      5.671560      1.792019
  C      -2.716454      5.633810      3.120212
  C      -4.431715      4.991425     -1.236980
  H      -4.554296      4.285975     -2.048004
  C      -0.540490      5.842775      0.002562
  H      -1.201578      5.933753     -0.835553
  C      -5.301638      6.073921     -1.166295
  C      -6.417244      6.232881     -2.135805
  C      -5.189122      7.008983     -0.141080
  H      -5.883505      7.837129     -0.125355
  O       0.212518    -12.525354     -2.501473
  Zr     -9.118240      7.911697     -6.226048
  C      -0.950696      5.715757      1.389814
  C      -4.205089      6.861473      0.810939
  H      -4.092613      7.591282      1.598059
  C      -3.332054      5.774156      0.758124
  O      -8.706682      9.807250     -6.165229
  O      -9.148363      6.761353     -7.864294
  C      -3.454574      4.841796     -0.270827
  H      -2.783384      3.995984     -0.298122
  C      -4.059605      5.520043      3.574828
  H      -4.915582      5.399910      2.941487
  H      -1.174395     -5.340616     -6.843241
  C      -4.854750     -3.492596     -8.866519
  H      -4.635467     -4.135101     -8.037486
  H       7.938056      6.918072     12.679043
  H       8.507086      4.817686     -1.232855
  H      11.420828      6.574331     15.593069
  O      13.244582      9.011057     11.572390
  C      -2.236890     -7.106038     -7.372454
  H       1.233621      5.944691      4.257396
  O       6.971903      3.059115     11.690247
  O       9.079240      2.469475     11.344587
  C       6.467604     -0.867670      6.563605
  C       6.681794     -0.467839      5.244820
  C       6.153149      1.270574      9.622371
  H       5.407719      1.575146     10.340627
  C       5.899227     -2.513448      8.358391
  H       6.365499     -1.993031      9.170234
  C       7.471676      1.672694      9.814777
  C       7.856705      2.449761     11.016806
  C       8.460996      1.323327      8.894551
  H       9.471023      1.704090      9.044541
  C       5.914470     -2.088479      6.967670
  O       1.774751     -8.411335     14.038600
  O       3.233055    -10.057217     14.359152
  H       2.312171     -7.334731    -11.841306
  O      -6.900828      3.254495     -5.520746
  H      13.278450      4.673303     12.653198
  H      -2.644259    -13.712572     12.647317
  O      -8.425570      4.013255     -6.937003
  C      -6.143773     -0.664553    -10.639135
  H      -8.375406      7.734801     17.193442
  C       2.619125     -9.023247     14.749995
  H      12.995065      2.153515     14.857653
  H       9.981302      3.379870     12.848586
  O      11.610834      8.717928     10.094939
  O     -12.761608      8.891177     -6.194057
  C      -6.328847     -0.275037    -11.968713
  C      -5.907584      1.564428     -7.631845
  O       0.059835    -12.555565     10.644650
  H      -5.193555      1.855543     -6.876756
  H       6.086512     -2.135758     -8.094442
  C      -5.521881     -2.323408     -8.862404
  O     -10.857901      9.020649     -7.356054
  C       5.675916      0.337402     -8.638813
  O       1.126026    -15.167141     10.895971
  O     -14.180428      6.620217     -3.547684
  O     -13.500527      4.746356     -2.558158
  O     -14.047651      6.397088     -6.111182
  C       7.376585      1.534008     -7.454011
  O       2.468691    -13.551403     10.119551
  H      -5.965393     -1.813845     -8.030525
  O      -7.372919      3.187272     14.381085
  O      -9.241213      3.092338     15.602321
  Zr      9.188397      7.794249     11.096423
  C     -14.332990      5.665339     -2.718200
  O       9.063775      9.728766     10.873205
  O     -13.141556      4.616088     -7.112452
  C      -7.176172      2.136573     -7.613847
  O       9.015745      7.583642      9.176383
  O      11.003996      6.517142     14.710225
  N      -6.062632     -1.041362    -13.061688
  O      -1.387557    -14.997508     -6.246934
  O      -2.770136    -13.369190     -6.915244
  C      -8.125746      2.635280     15.245021
  C      -1.819910     -7.811769     -6.140776
  C      -3.050655     -7.748057     -8.304394
  H      -4.674859      4.615197     -6.770175
  C      -2.337053    -14.548430     -6.956694
  C      -0.530695      5.996611     -8.857898
  C      -4.062626      5.484402    -12.397368
  O      13.269508      8.893398     -5.538483
  N       4.036243     -4.876576    -13.137006
  C     -12.004339      9.442719     -7.048794
  C       3.843381     -5.107059    -15.578761
  C       3.577729     -5.488155    -14.263226
  C       8.133070      0.526654      7.814825
  H       8.895170      0.223059      7.113613
  O       8.118723      2.664025     -3.390661
  O      10.168488      2.231299     -2.629659
  C       6.612568     -0.941248      1.696760
  C       6.774057     -0.510474      3.015285
  C       6.932973      1.183337     -1.393291
  H       6.335441      1.605909     -2.191379
  C       5.831513     -2.557555     -0.058930
  H       6.244851     -2.055594     -0.910443
  C       8.309484      1.401552     -1.413719
  C       8.909487      2.155632     -2.541461
  C       9.118435      0.924752     -0.385931
  H      10.175281      1.159277     -0.414478
  C       5.961691     -2.121295      1.321497
  C       8.552866      0.183072      0.631723
  C       1.869535     -6.312125    -18.546763
  H       1.150250     -5.921113    -19.250644
  H       9.169653     -0.214680      1.423307
  C       7.183345     -0.089059      0.635430
  C       6.376095      0.438607     -0.373611
  H       5.311492      0.259580     -0.345216
  C       7.302616      0.738833      3.446954
  H       7.662647      1.511647      2.797996
  O     -11.467516      6.593250     -6.558580
  C       4.923884     -3.704524    -17.349054
  O      -0.299585     -9.746742     -6.776689
  O      -9.281109      5.929399     -5.481325
  C      -7.518080      3.181446     -6.622962
  H       4.689363     -4.336551    -18.182947
  H      12.433856      2.105811     -5.409017
  O     -12.906346      8.880653     11.102953
  O     -11.009535      8.947705      9.924410
  C       6.027661      5.700093     14.638077
  C       6.827402      0.068893      7.645258
  C       5.837654      0.470072      8.544646
  H       4.823164      0.134850      8.390382
  C       7.237717      0.768921      4.808632
  C     -12.094184      9.452878     10.305212
  C       2.285786     -7.629395    -18.640970
  H       7.537446      1.570516      5.452963
  H      -3.283740     -8.802064     -8.154750
  O     -13.031533      8.952540     13.832058
  O     -11.601177      8.299736     15.398935
  C      -4.514211     -3.762189    -10.254996
  C      -3.515558     -7.035614     -9.393782
  H      -4.169765     -7.506943    -10.111461
  H       5.961126     -2.107260      4.113715
  C      -3.185949     -5.690038     -9.556240
  C     -12.464555      9.102116     14.953493
  C      -2.317082     -5.081460     -8.649565
  C       3.212654     -8.123159    -17.738080
  H      12.147041      4.225592     16.620851
  Zr     10.704250      4.130883     10.843924
  O       8.218257      2.686692     14.042217
  O      10.363138      2.232094     14.406545
  C      -8.135028      1.770513     -8.559953
  H      -9.128857      2.215656     -8.492412
  O       6.446391      5.668463     11.772289
  O       7.041710      7.679021     11.014067
  C       2.593956      6.083594      6.662883
  C      -3.900523     -5.055194    -15.509335
  C      -3.589127     -5.373099    -14.187188
  Zr     -1.787614    -11.421034     14.608564
  O      -3.488060    -11.473696     13.566263
  O      -2.382251    -11.139197     16.429037
  C      -5.578823     -1.884049    -10.246696
  C       2.074555    -14.744295     10.168761
  C       3.035163      5.977945      5.344352
  O       0.823543     -7.494078     11.700673
  O       2.342351     -9.065805     11.339635
  C       4.082569     -5.077667      6.655445
  C       3.832355     -5.469178      5.341097
  C       2.081493     -5.861494      9.721658
  O       1.091112    -15.737638     -5.651512
  O       1.620426    -14.175648     -7.147651
  H       1.460603     -5.364167     10.450796
  C       5.236617     -3.685160      8.386354
  H       5.046369     -4.324654      9.224497
  C       2.331428     -7.222133      9.872966
  C       1.796844     -7.964332     11.038048
  C       3.109698     -7.910022      8.940867
  C       1.656815    -15.352603     -6.731291
  H       3.238958     -8.984903      9.063567
  C       4.853085     -3.965332      7.013805
  C       3.668119     -7.220105      7.882953
  H       4.295633     -7.733559      7.170538
  C       3.460206     -5.847733      7.745321
  C       2.647155     -5.180887      8.664152
  H       2.468134     -4.124077      8.535356
  C       3.022620     -6.552186      4.895732
  H       2.483743     -7.222725      5.533988
  O      -7.018009      3.159867     11.684158
  O      -8.594690      3.909428     10.325961
  C      -6.574974     -1.018908      6.764052
  C      -6.733752     -0.601218      5.440609
  C      -6.208351      1.317205      9.666825
  H      -5.462318      1.631279     10.380371
  C      -6.013601     -2.710151      8.526747
  H      -6.437613     -2.184469      9.358751
  C      -7.453793      1.939354      9.684645
  C      -7.704086      3.057508     10.623114
  C      -8.457726      1.544046      8.798701
  H      -9.434459      2.024636      8.868873
  C      -6.039967     -2.254586      7.147209
  C      -8.187559      0.548568      7.877931
  H      -8.952685      0.213550      7.194262
  C      -6.923980     -0.042888      7.813423
  C      -5.944118      0.340999      8.729485
  H      -4.969222     -0.118764      8.676207
  C      -7.207890      0.662828      4.988475
  H      -7.500964      1.477506      5.619245
  C      -2.054471     -6.381112    -18.507967
  Zr     -9.535532      7.319219     14.978765
  O      -9.102250      9.220189     15.004269
  O      -9.164180      7.262998     16.887447
  Zr      2.199521    -11.967470     14.220597
  C       9.151418      2.235703     14.763866
  O       2.152629    -11.769149     16.150493
  H      -2.035396     -4.050185     -8.801781
  C      -2.729198     -6.389808    -12.371553
  O       6.152916      4.411043     -3.322987
  Zr    -11.028028      4.258017     14.354765
  O     -11.712912      2.468329     14.660965
  O     -10.923955      5.344968     16.051500
  O       6.691109      6.545126     -3.030742
  C       2.548676      5.735292      1.805747
  C       3.010459      5.805468      3.119065
  C       4.595066      5.340531      9.748758
  C       4.292421      4.517068     -1.265024
  H       4.666135      4.611326     10.545708
  H       3.545438     -9.148220    -17.809973
  H       8.370690      4.890675      9.517644
  H       8.414221      4.794017     -7.760383
  H       9.730136      8.153637     -8.538189
  H      11.748698      2.964574     -8.382023
  C       0.831285      6.303903      8.436711
  H       1.488727      6.499758      9.260667
  C       5.457416      6.434630      9.774158
  H       9.557582      8.206056      8.669519
  H      11.700365      3.214417      8.712977
  C       4.577604     -3.981303    -15.964938
  Zr     -0.000906     -9.073047     12.881546
  H      11.317531      6.351394     -7.473400
  Zr     -7.854988      4.760936     12.859788
  H      10.675492      9.045215     -4.666729
  H       8.341258      9.949688     -6.886110
  Zr    -12.427498      7.292605     12.561455
  C       3.717131     -7.305764    -16.743237
  H       4.447392     -7.686344    -16.044010
  H       7.904662      6.841460     -4.639609
  O     -14.098517      6.456638     11.449383
  O     -13.279783      4.822389     10.149530
  C       3.304525     -5.980372    -16.642970
  C      -7.805917      0.842187     -9.528551
  H       4.234112      3.716797     -1.986834
  O      -0.082617    -10.079868     15.067014
  C       0.804950      5.854957      0.009981
  O      -8.844433      5.419268     14.508343
  C     -14.196205      5.591437     10.517290
  H       1.469141      5.969453     -0.822630
  C       5.223362      5.532668     -1.468182
  O     -11.090819      6.370409     13.771007
  C       6.074898      5.499716     -2.676085
  C       5.364087      6.571951     -0.550917
  H       6.149620      7.306435     -0.717378
  C       6.386507      6.600626     10.916581
  O      -1.732625     -8.306837     11.781061
  O      -3.217935     -9.843752     11.140976
  C      -4.368627     -5.329170      6.728978
  C      -4.092964     -5.697481      5.411302
  C      -2.540392     -6.573824      9.764130
  H      -1.838065     -6.235844     10.514741
  C      -5.402836     -3.910244      8.515037
  H      -5.217607     -4.571560      9.337373
  C      -3.023853     -7.877171      9.849829
  C      -2.621528     -8.737011     10.988849
  C      -3.887937     -8.380893      8.879984
  H      -4.193361     -9.418831      8.954297
  C      -5.056308     -4.177575      7.128173
  C      -4.312009     -7.556112      7.857113
  H      -5.002064     -7.921130      7.111532
  C      -3.878485     -6.231357      7.791252
  C      -2.971460     -5.756384      8.739609
  H      -2.612343     -4.741402      8.660831
  C      -3.350235     -6.838213      4.989710
  H      -2.892088     -7.552014      5.644150
  C       5.451135      7.371765      8.743703
  O      -1.254004    -10.712644     12.704635
  C       1.206293      5.742561      1.405030
  O      -8.078997      7.678651     12.944833
  C       4.517403      6.623091      0.539692
  H       4.581906      7.441070      1.240707
  O     -12.167544      4.384940     12.599225
  O      12.539491      8.680221     -2.891251
  O      10.467381      9.078215     -2.138124
  O     -10.614390      8.604418     12.601903
  C       3.541497      5.643665      0.721667
  O       1.178975    -10.766505     12.844012
  O      -9.646091      3.367470     12.875511
  C       2.375426     -5.491009    -17.556078
  H      -8.544592      0.525762    -10.249179
  H      -2.191257     -7.040837    -11.712038
  C       3.457231      4.574261     -0.172112
  H       2.721357      3.802850     -0.002319
  C       4.369645      5.758786      3.544787
  H       5.214023      5.643432      2.895491
  O      -6.769746      5.737298     11.271970
  O      -7.069756      7.763105     10.404262
  C      -2.236776      5.876631      6.660139
  C      -2.686444      5.723239      5.347360
  C      -4.532991      5.304127      9.610154
  H      -4.726143      4.597510     10.408496
  C      -0.512474      6.242121      8.434288
  H      -1.191406      6.368614      9.254777
  C      -5.338025      6.435595      9.514846
  C      -6.461218      6.665509     10.461479
  C      -5.123037      7.369889      8.504979
  H      -5.769084      8.234220      8.461576
  C      -0.904462      5.987923      7.058463
  C      -4.112240      7.169419      7.591197
  H      -3.936140      7.885467      6.802760
  C      -3.296645      6.041128      7.678752
  C      -3.511996      5.114227      8.696228
  H      -2.881329      4.239912      8.754341
  C      -4.041682      5.574335      4.936789
  H      -4.882095      5.509097      5.598505
  C      -6.523679      0.290200     -9.582735
  C     -13.999866      5.580665     14.904445
  C      -5.582109      0.657633     -8.618807
  H       2.046929     -4.465069    -17.476785
  C       2.788808     -6.597221    -13.843444
  C      11.703203      9.315768     -2.184624
  H       6.181280      8.172489      8.775580
  H       2.266054     -7.263070    -14.500879
  H      -4.589492      0.235006     -8.663948
  C       6.271150     -0.921876    -15.551097
  C       6.422961     -0.510205    -14.226891
  C       6.397556      1.403993    -18.506611
  H       5.717643      1.825656    -19.231815
  C       5.606033     -2.543554    -17.342074
  H       6.048149     -2.023204    -18.168822
  C       7.744990      1.719311    -18.554418
  O      14.468969      6.954406     13.516747
  O      -6.138841      5.503558     13.839572
  H       8.656921      0.092470    -10.225772
  O       0.882592     -7.465090     -3.181959
  O       2.467818     -9.015139     -3.018650
  O      -1.350591    -15.190138     14.348704
  O      -2.667698    -13.590779     15.199137
  C       4.121349     -5.091251      1.794898
  C       3.872572     -5.469565      3.112047
  C       1.966989     -6.015348     -1.109342
  H       1.220107     -5.589397     -1.758609
  C       5.125473     -3.703101     -0.026357
  H       4.838427     -4.331753     -0.845395
  C      -2.254257    -14.780053     15.132366
  C       2.391763     -7.313407     -1.372798
  C       1.873971     -7.985014     -2.582899
  C       3.310928     -7.948023     -0.540128
  H       3.555325     -8.989331     -0.738743
  C       4.843013     -3.968136      1.376006
  C       3.857834     -7.240180      0.514874
  O      -6.954048      6.936082     15.349072
  H       4.589587     -7.701338      1.160612
  Zr      2.157282    -11.703205     -6.078519
  O       3.864023    -12.549141     -6.469878
  C       3.498199     -5.911349      0.735641
  C       2.523522     -5.315919     -0.062902
  H       2.223675     -4.301343      0.148697
  C       3.052088     -6.556078      3.533100
  H       2.544533     -7.232137      2.874851
  O      -7.401066      3.349721     -2.794728
  O       1.841939    -11.323282     -7.963655
  Zr    -10.578876      4.687889     -6.794566
  O      -9.213385      3.612322     -1.517690
  C      -6.493598     -1.023198      1.887229
  C      -6.704007     -0.624401      3.208670
  C      -6.389900      1.501781     -0.890934
  O       1.654617    -13.220431     -4.769147
  H      -5.679443      1.987276     -1.541924
  C      -5.739213     -2.579321      0.077168
  H      -6.100727     -2.007386     -0.753965
  C      -7.725502      1.883901     -0.955278
  C      -8.147517      3.011962     -1.827985
  C      -8.677754      1.257830     -0.153791
  H      -9.713622      1.557493     -0.260072
  C      -5.878783     -2.207499      1.475893
  C      -8.281029      0.284957      0.741517
  H      -9.006688     -0.209986      1.368876
  C      -6.934767     -0.063042      0.853771
  C      -5.998454      0.538965      0.016896
  H      -4.958964      0.262536      0.108042
  C      -7.198062      0.644725      3.626385
  H      -7.483535      1.440716      2.968546
  C       6.617831     -0.052801     -9.592471
  C      -6.812108      0.976976    -12.442699
  C       8.611757      1.171357    -17.623525
  H       9.664640      1.409949    -17.658935
  C       5.667520     -2.117116    -15.954523
  C       8.133605      0.316006    -16.647661
  O       3.929370    -12.855362     14.351010
  H       8.810255     -0.119012    -15.926617
  C       6.780938     -0.008231    -16.594928
  C       5.917068      0.545386    -17.535263
  H       4.864858      0.305082    -17.491912
  C       6.931419      0.740946    -13.776418
  H       7.256205      1.538151    -14.415142
  H      -7.081975      1.809213    -11.824215
  C      14.512353      6.293679     14.611790
  N      -5.076821     -2.944143    -15.095959
  N       5.064411     -3.019970    -15.150492
  Zr     11.373902      4.011012     -2.889905
  H      -1.193846      6.089017     -8.021273
  C      -0.942876      5.811524    -10.239056
  O     -10.957262      2.787847     -6.862891
  H      -1.368936     -6.019389    -19.259728
  C      -5.021472     -3.681335    -17.281699
  C      -4.174401      7.024213     -9.744043
  N       0.144439      5.800602    -15.124106
  C      -6.244682     -0.824412    -15.512003
  C      -6.371118     -0.362896    -14.201174
  H      -4.028414      7.699362    -10.573720
  O      12.982582      2.925964     -2.682582
  Zr     10.744602      4.030761     -6.325688
  O      -3.520507    -11.290652     -5.156281
  O      11.659318      2.650269     -5.208157
  O      10.870156      3.259021     -8.100600
  N       2.245193      5.926790      4.237605
  O      11.192963      4.074905     -0.959199
  Zr     -0.092659    -14.478556     12.619091
  C      -5.329627      6.400411     -7.739250
  C       3.893502     -7.465994     -9.641520
  H      -4.827965     -4.337625    -18.107431
  O       8.780417      5.141368     15.027477
  Zr      9.216596      7.742096     -6.139149
  O       9.112430      9.678634     -6.366827
  O       9.156331      7.532196     -8.067113
  O     -12.953676      8.949488     -3.541327
  O     -11.224813      9.202976     -2.157829
  Zr      8.964132      7.188363     -2.699304
  O       8.241932      8.680838     -3.823402
  O     -10.872623      4.759110     -8.720948
  O      -0.184149    -12.685146     14.763527
  O       8.407167      7.718625     -0.920936
  C      -6.325028      1.418331    -18.532733
  O       8.324910      8.775373     13.454720
  H      -5.636490      1.804598    -19.269399
  C     -12.381530      9.499823     -2.555274
  C      -3.337543      5.913446     -9.617357
  C      -5.675359     -2.504135    -17.279806
  C      -3.522342      5.040928     -8.545598
  O       6.433092      5.636931     -5.598893
  O       1.620350    -13.368657     12.791918
  O      -0.321447    -12.380277     -6.539442
  H      -6.130671     -1.992529    -18.104931
  O       7.070289      7.620921     -6.387789
  O      -1.768597    -13.292243     12.549879
  C      -7.666721      1.754867    -18.594798
  C      -8.545328      1.251301    -17.650111
  Zr     -2.259702    -11.769729     -2.914763
  O      -1.773975    -13.195024     -4.324816
  O      -3.988682    -12.603207     -2.605850
  O      -1.943063    -11.511868     -1.011311
  C       2.552443      5.937737    -10.675118
  C       2.997079      5.898247    -11.998473
  C       4.633508      5.245215     -7.620416
  N       2.223185      5.901686    -13.116814
  Zr     -9.393413      7.740459     -2.655752
  O      -8.579036      9.413936     -2.114037
  O      -9.848460      6.995470     -0.900833
  Zr      1.807316    -11.244094     -2.652416
  H       4.751712      4.512026     -6.831300
  O       2.618703    -11.145618     -0.899613
  H      -9.593900      1.506286    -17.696950
  O      13.835195      6.492601     10.866326
  N       0.132985      5.771613    -11.057177
  Zr    -11.009651      4.569648     -2.519058
  O     -11.590586      2.718745     -2.523392
  O     -11.582333      4.831950     -0.694637
  N       5.059434     -3.088362    -11.112753
  O      13.089572      4.509679     10.140965
  O      10.756273      8.137983     12.456704
  Zr     -2.265893    -11.766186     11.194131
  H       4.653065      0.008213     -8.744848
  O      -2.211531    -11.520598      9.272227
  Zr     -9.192603      7.904249     11.184387
  O      -8.703696      9.776846     10.984587
  O      -9.271452      6.721737      9.551343
  O      12.479849      5.221844     12.773384
  C      12.612413      9.335436     10.508306
  O       8.677366      5.072234     -2.156722
  Zr      1.673240    -11.297682     10.853059
  O       3.372160    -11.543583     11.858741
  O       2.318837    -11.018659      9.047874
  Zr    -10.723932      4.698365     10.500479
  O     -11.144107      2.801035     10.398833
  O     -10.976283      4.804164      8.573056
  Zr     -0.019430     -8.941429     -4.373772
  C      -5.684050     -2.045419    -15.900207
  Zr     -7.941129      4.792025     -4.370229
  O      10.871619      6.470125     -2.477670
  O       8.765412      6.439042     12.644728
  Zr    -12.482535      7.161094     -4.777182
  N      -6.433969     -1.336956      4.335577
  O      11.039558      6.143552     10.592382
  Zr     11.535532      4.056778     14.216230
  O       8.731443      4.917207     10.420574
  N       4.320435     -4.846785      4.234266
  C       6.902174      0.736820    -12.413526
  O       0.249785     -9.920524     -2.082883
  H       7.198610      1.530201    -11.757097
  O      -9.235916      5.663615     -3.029488
  O      13.151382      2.979379     14.376215
  O      11.323942      4.044688     16.144610
  O     -11.569041      6.661321     -2.901310
  H      12.022708      4.265199     -0.498234
  H       8.639994      8.614182     -0.636279
  O     -11.518715      6.567751     10.903239
  O       3.436819    -11.426559     -3.828014
  O       0.018715     -9.943927     10.460847
  O      -9.358173      5.757842     11.905188
  O      -1.254603    -10.597913     -4.304054
  H      11.294946      6.559533     -1.600221
  O      -7.961454      7.855162     -4.278991
  H      13.222152      4.578118     -4.415451
  H      -0.019367    -13.071988     15.646577
  O     -11.867300      4.759776     -4.691917
  H       2.487719    -13.797303     12.661909
  H      12.477425      2.210112     11.631055
  O     -10.512212      8.337808     -4.652350
  H      12.831612      2.134394     -2.145768
  O       1.171772    -10.619897     -4.602482
  O      -9.465287      3.454651     -4.473528
  N      -5.354663     -3.159122      2.277816
  N       5.376957     -3.006978      2.159021
  N       0.125790      5.683676      2.207794
  H       9.927931      3.306365     -4.369919
  O      13.540006      5.671049     15.083688
  O       9.930366      4.262240     -4.397454
  C      -8.084874      0.418195    -16.646651
  O      -4.011142    -12.622416     11.006305
  C      -6.410210      6.695340     -6.761890
  N       0.181685      5.917810      6.256870
  N       5.319824     -3.010136      6.180674
  N      -5.486368     -3.176563      6.329180
  N      -4.473575     -5.030511      4.288023
  H      -8.770958      0.017271    -15.914884
  N      -1.923737      5.722397      4.221540
  C      -6.738448      0.072595    -16.579691
  C      -5.160509      7.269388     -8.814632
  C       0.814222      6.052084     -8.870727
  H       1.480147      6.204567     -8.045231
  C      -2.470009     -7.701802    -18.528623
  H       8.253358      9.718422     13.659974
  O       8.597327      7.708919     16.344652
  C      -5.862397      0.582091    -17.533648
  C       5.443790      6.379629     -7.595374
  N       6.407077     -1.198353      4.129717
  H      -0.914252      5.793496      4.195735
  H      -4.982461     -4.155739      4.267843
  H      -6.029248     -2.264366      4.368278
  H       4.887257     -4.008123      4.262483
  N      -5.003138     -2.795389    -11.061067
  C       6.387266      6.560291     -6.465632
  Zr     -0.070548    -14.323832     -4.577662
  C       5.370757      7.326759     -8.612620
  H       6.051825      8.167438     -8.581375
  H       8.528135      4.910189     15.939782
  C      -6.028998      6.251060     14.872178
  H      -4.815006      0.323304    -17.480526
  C      -6.842309      0.921153    -13.804486
  C      -3.352462     -8.159037    -17.564125
  H      -3.684205     -9.186919    -17.578601
  O      -6.688906      5.838639     -5.871767
  C       1.215843      5.902434    -10.261523
  H      -7.144161      1.699055    -14.477343
  C      -4.635655     -3.933093    -15.904170
  C      -3.814139     -7.301802    -16.581928
  H      -4.510119     -7.654889    -15.835021
  C       4.443732      7.164247     -9.622748
  H       4.355185      7.902902    -10.405261
  C       3.588255      6.061140     -9.629644
  C       3.709382      5.091855     -8.633051
  N      -4.010972     -4.696269    -13.084144
  H       3.070831      4.221783     -8.664591
  O      10.739373      8.074192     -4.747314
  O      11.073229      6.033459     -6.580932
  C       4.353719      5.835517    -12.429096
  H       5.204374      5.792394    -11.778824
  O       8.748412      4.852683     -6.847851
  C       1.251506      6.086966      7.061345
  C      13.935707      5.438531     10.167995
  N      -1.938629      5.702322    -13.074772
  C       4.533355      7.244444      7.719903
  H       4.495144      7.975059      6.926138
  C       3.621829      6.187593      7.716010
  C       3.679432      5.224026      8.724097
  O      12.418063      5.124742     -4.325757
  H       2.997745      4.387812      8.689475
  O      14.428418      6.891677     -3.585136
  O      13.418377      5.681720     -2.016939
  C      -3.404213     -5.971822    -16.556610
  O       8.734557      6.366326     -4.627950
  O      13.829156      6.346624     -6.220564
  O      13.106218      4.350105     -6.935212
  C      -2.518305     -5.520165    -17.530600
  C       4.384892      5.868600      4.902655
  H      -5.817503      8.124263     -8.893709
  O       1.644169     -8.240959     -5.540793
  C      14.432240      6.233897     -2.488074
  C      13.918104      5.313904     -6.945463
  H     -11.825554      6.848352     -7.428336
  H     -11.288739      3.967353     -9.092214
  H      -9.382100      6.915643     -8.790422
  H      -8.729491      5.831352     -6.257653
  H       2.415318    -12.574877     16.618621
  C      -1.722870     -3.527311     -4.623318
  C      -2.759326     -3.028114     -3.754030
  C      -3.529450     -1.938482     -4.138945
  C      -3.859550     -0.911294     -3.182372
  C      -3.828864      0.360798     -3.860925
  C      -3.342652      1.485270     -3.207932
  C       0.702063      2.077243     -1.366515
  C      -0.796214      2.404987     -5.680112
  C       0.167869      2.855108     -4.788222
  C       1.497580      2.298739     -4.818854
  C       1.814071      1.310405     -5.740782
  C      -0.327789     -2.209815     -0.578947
  C       0.819379     -1.347421     -0.437070
  C       0.645619      0.019383     -0.269961
  C      -0.467077      1.378296     -6.636964
  C      -1.483838      2.878528     -2.978996
  C      -0.182733      3.096324     -3.410953
  C       1.970329      2.196881     -3.460945
  C      -0.683560      0.576565     -0.239406
  C       3.069346      0.081388     -4.033132
  C       2.614705      0.180031     -5.340816
  C       2.107732     -0.987470     -6.019183
  C      -1.787917     -0.253974     -0.375536
  C      -1.607771     -1.673856     -0.546954
  C      -0.000057     -3.234346     -1.537874
  C       1.349372     -3.002756     -1.989688
  C       1.856657     -1.839314     -1.308316
  C       2.684009     -0.948443     -1.977201
  C       1.502763      0.946282     -0.966269
  C      -0.648460      1.847739     -0.917573
  C      -1.720817      2.241159     -1.707647
  C       0.994511     -0.578125     -6.838327
  C      -0.109762     -1.408639     -6.973384
  C      -1.438950     -0.851027     -6.943586
  C      -3.477422      0.118733     -5.237290
  C      -3.294452     -1.301120     -5.410099
  C       2.742393      1.108977     -3.075811
  C      -2.294927     -1.778250     -6.246654
  C      -1.495146     -2.908890     -5.845258
  C      -0.144224     -2.681001     -6.296056
  C       0.927433     -3.078342     -5.507735
  C       2.072793     -2.212287     -5.366574
  C       2.543210     -2.314095     -4.008194
  C       3.032287     -1.190291     -3.354696
  C       0.931318      2.689963     -2.590748
  C       2.503881      0.471965     -1.804100
  C       0.812839      0.841586     -6.666231
  C      -1.614329      0.516498     -6.778587
  C      -2.653024      1.011225     -5.909544
  C      -2.147721      2.178863     -5.230790
  C      -2.486240      2.411773     -3.904938
  C      -2.868181      1.379107     -1.850347
  C      -2.899619      0.154459     -1.196800
  C      -3.404370     -1.013293     -1.876267
  C      -2.606198     -2.143262     -1.474577
  C      -2.288804     -3.132280     -2.396231
  C      -0.960794     -3.693499     -2.428668
  C       1.687681     -3.242393     -3.313014
  C       0.690378     -3.722026     -4.238817
  C      -0.610431     -3.945039     -3.805661
1002
Coordinates from ORCA-job orca_MEP E -1960.936757589900
  C       2.396111    -16.445666     16.026772
  H       2.235121    -16.185623     17.068726
  H       2.284920    -16.200052     -8.640014
  H       3.446107    -16.537213     -7.363782
  H       1.896367    -17.406550     -7.374614
  H      13.691360     10.448669     -1.326336
  H      -3.928611    -16.135567     -7.549567
  C     -15.376653      5.719274     -1.275717
  H     -15.137329      5.868229      8.752456
  H     -15.096614      5.655373     -0.228772
  H      -3.745195    -16.545531     10.044469
  C      -2.870237    -15.987118     -7.745516
  H      -2.759897    -15.629810     -8.765341
  H      -2.472898    -16.236878     -0.300647
  C     -12.525621     10.717591      9.765908
  H     -12.370621     10.530348      8.707545
  H      16.046930      4.841324     -7.556441
  H     -12.652363     10.390951     17.002529
  C     -12.877584     10.602846     15.961072
  H     -12.456147     11.574159     15.716248
  C       2.385881    -16.463283     -7.591502
  H      14.184102     10.606051     10.001219
  C     -15.481671      5.916556      9.781816
  H     -16.017725      4.922939     15.816117
  C      15.563517      6.075107     16.069329
  H     -16.119298      5.056460      9.965109
  C      12.613088     10.470125     -1.203260
  C      -2.795493    -16.050803     16.218087
  H      -3.868742    -16.152535     16.083258
  H      13.039019     10.249468      8.672443
  H      12.337551     10.219824     -0.183013
  H      14.186127     10.571942     -7.293146
  C     -12.888822     10.628112     -1.366930
  H      -8.298985      2.386892    -19.373554
  H     -12.489337     11.625152     -1.528400
  H     -11.983502     11.620445     10.033301
  H      13.095359     10.157763     -8.648824
  C      15.434277      5.724876      9.587833
  H      15.080164      5.615265      8.567154
  H     -16.030535      6.833893      9.966108
  H      16.101594      5.139674     15.941399
  H      15.259728      6.145470     17.109662
  C      15.592439      6.078654     -1.306747
  C      15.344309      5.644425     -7.761727
  H      -2.222684    -17.464565     10.043271
  H       6.265224      6.277152    -19.450375
  C       2.640582    -15.985271     -1.137454
  H      14.963188      5.514942     -8.770491
  H       2.532492    -15.795942      8.531318
  H       2.497805    -15.618736     -0.124996
  H      16.138009      5.156553     -1.488965
  H      15.315112      6.101599     -0.257250
  H      -2.206867    -17.416035     -1.620879
  H      -2.335290    -16.921613     -7.607825
  H      16.108580      4.900942      9.805117
  H     -15.012719      5.930005     -8.540011
  H     -15.936650      6.627446     -1.475230
  H     -16.007035      7.001598     -7.503219
  C      12.705109     10.460177     16.147048
  H     -13.970594     10.635567     -1.439870
  H      12.404060     10.218682     17.162247
  C      -2.685173    -16.512513      9.806929
  H      -2.585873    -16.278501      8.751461
  H      -2.612067    -15.723635     17.237643
  C     -12.507129     10.631451     -7.663048
  H     -12.317582     10.372667     -8.700491
  H     -12.564460     10.293694     -0.384283
  C       2.629808    -16.119916      9.563196
  H       3.468219    -16.504188     15.858897
  H       3.686357    -16.248784      9.781630
  C     -15.472808      6.059825     -7.563067
  H     -15.988083      4.854670     -1.519984
  H     -13.572890     10.679872     -7.463297
  H     -16.151739      5.227719     -7.400036
  H       1.928523    -17.394019     15.785296
  C     -15.402471      5.793472     16.025909
  H     -15.117098      5.762436     17.073481
  H       2.104341    -17.055635      9.724899
  H       2.102102    -16.916114     -1.285917
  H       3.703742    -16.143030     -1.295935
  H      16.194757      6.912580     15.792407
  H       8.421213      2.282225    -19.342175
  H      15.955216      6.668278      9.717069
  H      16.207763      6.932858     -1.567390
  H      15.843662      6.602842     -7.658821
  C      -2.623311    -16.450731     -1.354470
  C      13.155572     10.428071     -7.598666
  H      -3.692643    -16.439827     -1.548734
  H      12.237468     11.465725     -1.423015
  H      12.589858     11.345245     -7.457373
  C      13.141324     10.492753      9.725661
  H      -6.079162      6.132899    -19.299406
  H      12.364571     11.467360     15.921950
  H      12.602609     11.418742      9.908479
  H     -13.947483     10.609887     15.784214
  H     -13.580565     10.840140      9.987822
  H     -12.053877     11.599056     -7.464502
  H     -15.956347      6.699305     15.802355
  H      13.784078     10.406887     16.041133
  H      -2.304899    -17.000160     16.028342
  H       2.211050     -8.373538    -19.372571
  H      -2.308609     -8.481958    -19.463266
  H       4.958687      5.228837     16.299152
  H       7.479705      1.624053     16.232567
  H       8.881464      0.517882     16.109486
  H      -2.534514     -8.309005     16.829239
  C       2.914021     -8.142839     16.074326
  H       3.962473     -7.860213     16.041345
  H      -3.631640     -7.300599     15.891346
  C      -7.636983      1.525757     16.216990
  C       5.418374      6.165595     16.003635
  H       6.107769      6.528401     16.767041
  H       4.661882      6.929198     15.842332
  C       8.558654      1.554608     16.132015
  H      -5.251676      6.157097     17.017258
  H       9.055317      2.050869     16.965339
  H      -6.577139      1.476528     15.991262
  C      -5.072215      6.059263     15.950847
  H      -4.432425      5.210441     15.731769
  H      -4.592537      6.967931     15.595209
  H      -2.004317     -6.681108     16.288088
  H       2.284050     -7.269779     16.217085
  H       2.776593     -8.860113     16.883474
  H      -7.801346      1.773216     17.261887
  H      -8.106230      0.565336     16.020319
  C      -2.586707     -7.560967     16.037668
  H       4.591751     -7.626368    -10.383779
  C      -2.945160     -6.608354    -13.910353
  O      11.981042      2.862509     12.048702
  H      -2.482761     -7.324440    -14.560288
  H     -10.741514      4.688879     17.356345
  H      -9.200244      5.090424     15.259304
  H     -10.042442      2.380285     12.714874
  H     -12.714269      2.406289     15.399062
  O      11.379616      8.919135     -7.106766
  H     -12.945663      4.372409     12.803616
  C       8.107365      2.450964     -6.361262
  C       8.564520      1.167483     -8.458636
  H      -7.204089      8.005945     13.199119
  O      -1.287410    -15.713970     -3.195795
  H      -8.719940      9.773759     15.312271
  H     -10.340180      9.229767     12.953708
  C       3.413411     -6.012440     -9.617881
  C       4.841124     -3.608168     -8.878556
  H       4.589357     -4.225815     -8.039965
  H       9.606160      1.459554     -8.360094
  C       2.719841     -7.773840     -7.573756
  H      -4.433722    -11.239568     14.017703
  H      -2.151687    -10.362216     12.839272
  H       0.087994    -10.034036     15.949827
  H       1.263253      5.982747    -13.130919
  H       5.615527      1.742596     -6.904947
  C       5.512800     -2.441666     -8.883519
  C      -2.269616      5.934519    -15.555115
  C      -2.694733      5.882864    -14.226751
  C      -4.448540      5.007232    -18.486418
  H      -4.544678      4.204291    -19.202069
  C      -0.542700      6.097388    -17.363966
  H      -1.218558      6.189422    -18.191381
  C      -5.310422      6.089508    -18.542240
  C      -5.180770      7.117803    -17.623698
  H      -5.846873      7.967138    -17.665195
  C      -0.935211      5.965063    -15.971108
  C      -4.197362      7.062324    -16.652826
  H      -4.089701      7.868197    -15.941505
  C      -3.324573      5.979580    -16.592077
  C      -3.460336      4.951620    -17.520273
  H      -2.791332      4.104786    -17.474045
  C      -4.039568      5.779510    -13.771914
  O       1.294133    -15.349895     -2.991209
  O       2.570714    -13.772797     -2.048903
  H      -4.900042      5.723157    -14.408909
  C      12.051354      9.491195     15.173373
  Zr      8.067707      4.716082     12.978766
  C       5.617146     -2.034899    -10.276700
  O      11.173946      3.708725      9.169257
  H       4.728247    -11.766481     14.780009
  C       2.403752     -8.681981     -6.438573
  C       2.135343    -14.948714     -2.130927
  C       8.116606      0.367503     -9.494677
  H       5.668835     -2.043649    -13.130800
  O      -1.329119    -15.749019     11.622114
  O      -2.259111    -14.218480     10.291911
  Zr     12.647315      7.283456     12.833843
  C       3.569220     -8.195805     -8.594112
  O       6.255111      4.850748     14.171778
  O       6.848526      6.979920     14.284049
  C      -2.050462    -15.405534     10.628242
  O      -7.315908      6.231198     -6.986272
  C      -2.188956      5.835494    -10.676419
  O      -1.050808     -7.704969     14.193082
  O      -2.617824     -9.257263     14.367913
  O      -2.158845    -14.165477     -1.844008
  H       3.939640     -9.213142     -8.565663
  C      -2.658129      5.833415    -11.992614
  C      -4.167672      4.734914     -7.669623
  H      -0.888407      5.940038    -13.141418
  H      -4.577455     -3.919882    -13.226313
  H      -5.607379     -2.038344    -13.206092
  H       4.572196     -3.899087    -13.084952
  O       7.231892      3.098375     -5.705149
  H     -12.657006      2.781831     -6.792119
  O       9.331928      2.466129     -6.057065
  C       6.275916     -0.863752    -10.674879
  H      -8.410086      9.824755     -7.054181
  C       6.496801     -0.465339    -11.995532
  C       6.296087      1.344523     -7.642328
  H       0.009325     -9.961495     -7.694986
  O       3.010608     -9.785174     -6.338442
  O      12.798380      8.964622     14.296774
  N       6.153343     -1.155054    -13.117516
  H      -4.463104    -11.567748     -5.564092
  C       4.537040     -3.909703    -10.267462
  C       3.859836     -5.068227    -10.666639
  H       5.276250      5.860480      5.546738
  H       2.616982    -12.173245      8.709402
  H      -2.540548    -12.258784      8.782127
  H      -0.177676    -13.256986     10.024566
  H      -2.671267    -13.726661     -4.436235
  H      -2.496123      3.969388     -8.763175
  Zr     12.617155      7.250600     -4.460878
  H      -2.077798     -4.645405    -17.596269
  Zr      8.027231      4.633807     -4.474741
  C      -2.051641     -8.208342     14.781036
  H      -2.442885    -12.235571     -0.378705
  H       2.702820    -12.107043     -0.396390
  H      -0.078802    -13.127369     -1.531952
  H       2.490994    -13.737335     -4.488478
  O      10.816850      9.271006     15.288173
  C       3.615453     -5.427886    -11.995316
  H       4.606423    -11.672651     -6.420707
  H       2.019212    -10.264658     -4.494424
  H      -4.858879      5.657433    -11.751379
  C       2.568251      5.974153    -15.603026
  H       9.160281      8.635812     16.879159
  H     -11.893854      7.041964     10.142940
  H     -11.403488      3.982374      8.278270
  H      -9.472587      7.007739      8.639374
  H      -8.885279      5.642469     11.018937
  H     -11.922340      7.048706     -1.778643
  H      -9.295430      7.699624      0.214507
  H     -10.623873      4.898681     -0.055830
  H      -9.027151      5.364965     -2.366470
  H     -10.097511      2.338787     -4.515962
  H     -12.594293      2.574320     -1.804960
  H     -12.442641      2.756745     10.732238
  H     -12.925410      4.326948     -4.466808
  H      -6.956530      7.784096     -4.396980
  H      -8.042705     10.010007     10.580127
  H      -8.630837      9.833462     -2.111367
  H     -10.109842      9.225696     -4.421147
  H      -0.151381    -10.005695      9.647815
  C       4.687714      5.106992    -18.596577
  H       4.782425      4.310679    -19.319943
  C       0.803700      6.107209    -17.376479
  H       1.461965      6.209533    -18.216612
  H      -4.830648    -11.695709     11.106512
  H      -4.777615    -11.696982     -2.533796
  H       2.290441    -12.255625     -8.526478
  H      -2.873539    -12.096921     -8.494645
  H      -0.092175    -13.139476     -7.379144
  H      -2.134392    -10.269423     -4.403614
  H      -0.133924     -9.932653     -1.217571
  C       5.521184      6.210286    -18.670628
  H      -2.861937    -12.049157     16.964007
  C       2.518548     -5.620091     -8.620510
  Zr     -1.855397    -11.450405     -6.281082
  H       2.101227     -4.624162     -8.649788
  O      -2.466227    -11.306146     -8.113201
  C       5.395097      7.229603    -17.741647
  H       6.040202      8.094264    -17.795762
  H       4.304175    -11.684051     -3.345656
  H       4.260622    -11.348182     11.674814
  H       1.992840    -10.287479     12.787322
  C       1.224796      5.980970    -15.990875
  C       4.441380      7.145542    -16.743917
  H       4.335495      7.944259    -16.024323
  C       3.595582      6.042582    -16.666061
  C       3.729348      5.022375    -17.602819
  H       3.082084      4.159696    -17.542068
  C       4.394504      5.888377    -13.875501
  H       5.234228      5.831246    -14.539165
  H      11.582658      6.678084      9.980609
  O      -1.701150     -8.316731     -3.332812
  O      -3.184799     -9.806681     -2.613700
  C      -3.864078     -5.155005      1.810251
  C      -3.633004     -5.521959      3.137813
  C      -2.222909     -6.587930     -1.260229
  H      -1.526151     -6.319515     -2.044699
  C      -4.811050     -3.683819      0.011904
  H      -4.581468     -4.315238     -0.822382
  C      -2.825300     -7.843855     -1.318001
  C      -2.548261     -8.724554     -2.481456
  C      -3.683904     -8.260242     -0.304110
  H      -4.089749     -9.263133     -0.354905
  C      -4.511327     -3.982903      1.402845
  C      -3.988096     -7.391424      0.726144
  H      -4.675984     -7.689579      1.502799
  C      -3.444033     -6.105700      0.758397
  C      -2.535634     -5.724263     -0.230099
  H      -2.084529     -4.744662     -0.181379
  C      -2.920405     -6.670594      3.585240
  H      -2.448286     -7.388301      2.945427
  H      10.782013      9.255013     12.822049
  O       1.122814    -15.702734     14.145847
  O       2.092975    -14.157457     15.437298
  H       7.912760     10.006056     10.997078
  H       7.855969      9.617039     -3.409215
  C       3.032286      5.945902    -14.286962
  C      -1.980608    -15.354769     -2.186869
  C       2.171507     -6.492134     -7.606977
  C     -14.367931      6.012471     -6.524752
  C       1.834934    -15.346620     15.140775
  H       1.485977     -6.210030     -6.818078
  O     -14.043395      6.578372     14.228045
  O     -13.283252      4.865632     15.445473
  C      12.507020      9.337816     -6.762761
  H     -11.858008      6.856860     15.580713
  Zr      9.271795      7.478369     14.629976
  C       2.865851     -6.551317    -12.445476
  O      10.076174      4.342040     12.971258
  O      -0.984019     -7.664990     -5.706136
  O      -2.563988     -9.196304     -6.018924
  C      -3.870332     -5.067797    -10.790213
  C      -3.654833     -5.456218    -12.111868
  C      -1.882385     -6.155763     -7.819001
  O      -6.686001      5.291922     -2.855905
  O      -7.734336      6.560339     -1.347681
  C      -2.259946      5.913525      1.812826
  C      -2.687816      5.845828      3.141460
  C      -4.524619      5.005647     -1.058508
  H      -4.656436      4.247958     -1.818270
  C      -0.520616      6.095065      0.020159
  H      -1.189255      6.189759     -0.812099
  C      -5.480798      6.011778     -0.953146
  C      -6.709232      5.966849     -1.786756
  C      -5.332062      7.033593     -0.019492
  H      -6.074612      7.820691      0.004443
  O       0.136265    -12.795858     -2.426796
  Zr     -9.052311      7.527945     -6.188000
  C      -0.924793      5.956067      1.408078
  C      -4.254972      7.012916      0.841604
  H      -4.123077      7.800225      1.568059
  C      -3.328299      5.969394      0.794657
  O      -7.963894      9.031315     -6.727907
  O      -9.681112      6.724489     -7.914806
  C      -3.458070      4.981043     -0.180449
  H      -2.734195      4.180737     -0.222727
  C      -4.031552      5.728912      3.595699
  H      -4.892918      5.653934      2.963054
  H      -1.140099     -5.777705     -7.134943
  C      -4.812513     -3.603695     -8.985386
  H      -4.555855     -4.227560     -8.152614
  H       8.063385      7.041300     12.796485
  H       8.767902      5.007576     -1.257199
  H      11.557830      6.662767     15.734570
  O      13.155465      8.952141     11.553744
  C      -2.387227     -7.432385     -7.592467
  H       1.264019      6.023893      4.274635
  O       7.451009      3.090897     11.706072
  O       9.525926      2.457497     11.215559
  C       6.375787     -0.808464      6.654751
  C       6.579078     -0.404806      5.331963
  C       6.428653      1.393724      9.703009
  H       5.756148      1.786212     10.450806
  C       5.661506     -2.414552      8.441231
  H       6.096382     -1.895746      9.271669
  C       7.785171      1.685262      9.816609
  C       8.284183      2.470138     10.977564
  C       8.682549      1.220937      8.854819
  H       9.725645      1.512453      8.939999
  C       5.738247     -1.991818      7.051668
  O       1.563075     -8.388552     14.119485
  O       3.187003     -9.865116     14.441409
  H       2.377669     -7.260582    -11.807419
  O      -7.852700      3.261455     -6.045478
  H      13.353319      4.696623     12.824531
  H      -2.746702    -13.809922     12.888151
  O      -9.391846      3.660652     -7.612982
  C      -6.233530     -0.848231    -10.767676
  H      -8.923085      7.903819     17.529812
  C       2.529392     -8.845446     14.791089
  H      12.606471      1.765434     14.901870
  H      10.004760      3.398479     12.816387
  O      11.363488      8.986774     10.223628
  O     -12.570657      9.160630     -5.790758
  C      -6.414633     -0.440232    -12.093153
  C      -6.526910      1.555823     -7.883458
  O       0.036980    -12.913178     10.916858
  H      -5.924143      2.034502     -7.124388
  H       5.927108     -1.912389     -8.049107
  C      -5.477296     -2.432786     -8.978405
  O     -10.700151      9.208777     -7.013557
  C       5.858362      0.550671     -8.680358
  O       1.245266    -15.449010     11.378126
  O     -14.085710      6.513082     -3.110518
  O     -13.207781      4.891983     -1.842108
  O     -14.255449      6.999940     -5.724937
  C       7.651833      1.636493     -7.515315
  O       2.421750    -13.863638     10.327643
  H      -5.876837     -1.897838     -8.140033
  O      -7.612805      3.111856     14.428673
  O      -9.499338      2.868279     15.584827
  Zr      9.293958      7.964316     11.197838
  C     -14.124937      5.701643     -2.138486
  O       8.857740      9.821439     10.911115
  O     -13.614275      5.012816     -6.509097
  C      -7.870419      1.905753     -7.982873
  O       9.212520      7.518624      9.310700
  O      11.163085      6.662911     14.840530
  N      -6.067556     -1.136732    -13.208509
  O      -1.476336    -15.353077     -5.925876
  O      -2.739380    -13.764383     -6.866825
  C      -8.304006      2.574508     15.346853
  C      -1.948517     -8.153724     -6.375425
  C      -3.304199     -8.000040     -8.475556
  H      -4.200419      3.933888     -6.946743
  C      -2.325469    -14.947004     -6.776330
  C      -0.430413      6.009323     -8.904734
  C      -4.017514      5.746293    -12.409287
  O      13.156130      8.904829     -5.754145
  N       4.037389     -4.758558    -13.103134
  C     -11.870536      9.588319     -6.758396
  C       3.884795     -5.031949    -15.550367
  C       3.625028     -5.403499    -14.229948
  C       8.223159      0.425578      7.820684
  H       8.914764      0.035074      7.089200
  O       8.090295      2.836836     -3.289211
  O      10.109596      2.262614     -2.563706
  C       6.419081     -0.800871      1.768628
  C       6.608797     -0.404591      3.096189
  C       6.829386      1.377196     -1.289136
  H       6.244078      1.840537     -2.072845
  C       5.607345     -2.368582     -0.015658
  H       6.016951     -1.847222     -0.857242
  C       8.215048      1.529786     -1.323556
  C       8.850826      2.265119     -2.451786
  C       8.999826      0.989297     -0.307514
  H      10.067993      1.164874     -0.336708
  C       5.737884     -1.958828      1.372925
  C       8.403706      0.257204      0.701611
  C       2.027492     -6.415274    -18.524506
  H       1.290944     -6.088193    -19.243413
  H       9.008150     -0.185738      1.478742
  C       7.022203      0.050580      0.717224
  C       6.241383      0.640613     -0.278579
  H       5.168976      0.515217     -0.249938
  C       7.204724      0.810045      3.539734
  H       7.580227      1.580629      2.896936
  O     -11.651911      6.692528     -6.200763
  C       4.894308     -3.601871    -17.342651
  O      -0.216938    -10.144598     -6.764580
  O      -9.419743      5.470887     -5.692688
  C      -8.419061      3.002185     -7.145768
  H       4.639112     -4.226319    -18.176159
  H      12.284495      1.975031     -5.552056
  O     -12.699555      9.079049     11.490201
  O     -10.824785      9.121800     10.269826
  C       6.220056      5.982472     14.735922
  C       6.871365      0.088735      7.723437
  C       5.978378      0.603090      8.665246
  H       4.927943      0.371302      8.574148
  C       7.182422      0.812376      4.902964
  C     -11.965359      9.555997     10.569022
  C       2.542964     -7.698381    -18.597880
  H       7.537998      1.585461      5.553714
  H      -3.618085     -9.027014     -8.308375
  O     -12.901065      9.017666     14.167288
  O     -11.014803      9.260289     15.334539
  C      -4.531104     -3.903712    -10.381192
  C      -3.768850     -7.246080     -9.538496
  H      -4.501697     -7.655076    -10.218018
  H       5.752590     -1.985102      4.195486
  C      -3.326409     -5.936293     -9.726130
  C     -12.210962      9.548427     15.095479
  C      -2.352897     -5.411853     -8.877186
  C       3.488580     -8.111701    -17.674318
  H      11.709151      4.155325     16.870307
  Zr     10.987508      4.273260     11.008546
  O       8.135163      2.902956     14.208694
  O      10.211861      2.186394     14.525723
  C      -8.697195      1.284358     -8.914813
  H      -9.745663      1.553980     -8.933998
  O       6.612190      5.606377     11.719334
  O       7.118921      7.659740     11.030068
  C       2.638195      6.029174      6.688461
  C      -3.915891     -5.086593    -15.665035
  C      -3.671741     -5.462776    -14.344235
  Zr     -1.875742    -11.616423     14.670754
  O      -3.610375    -11.630412     13.698887
  O      -2.380410    -11.337482     16.519640
  C      -5.590417     -2.021649    -10.367704
  C       2.061250    -15.055903     10.488647
  C       3.068485      5.993904      5.360406
  O       0.945894     -7.857677     11.648974
  O       2.507444     -9.366782     11.170675
  C       3.929906     -4.999368      6.671103
  C       3.681534     -5.368004      5.347021
  C       1.998366     -6.116407      9.696458
  O       1.103600    -15.710025     -5.720244
  O       2.009506    -14.170478     -7.060263
  H       1.325490     -5.719232     10.441311
  C       4.981650     -3.576698      8.446704
  H       4.745263     -4.205711      9.281234
  C       2.380633     -7.451029      9.796226
  C       1.907759     -8.279161     10.936708
  C       3.227252     -8.010310      8.839128
  C       1.793788    -15.357713     -6.733819
  H       3.463573     -9.067899      8.915164
  C       4.647764     -3.860487      7.060916
  C       3.721048     -7.217722      7.819348
  H       4.399762     -7.633158      7.089535
  C       3.377089     -5.866858      7.733985
  C       2.493506     -5.333223      8.673794
  H       2.200616     -4.297488      8.591213
  C       2.899297     -6.471180      4.900500
  H       2.393154     -7.166584      5.539342
  O      -7.424030      3.012358     11.693007
  O      -8.917317      3.738860     10.213553
  C      -6.254641     -0.892932      6.673954
  C      -6.428680     -0.488823      5.347473
  C      -6.269106      1.445679      9.613293
  H      -5.594630      1.845053     10.355386
  C      -5.576289     -2.509175      8.465652
  H      -5.997604     -1.977006      9.295025
  C      -7.590691      1.880718      9.614310
  C      -8.011838      2.933673     10.572722
  C      -8.500126      1.373293      8.688740
  H      -9.529311      1.715248      8.735928
  C      -5.638160     -2.084222      7.076454
  C      -8.073164      0.444741      7.757555
  H      -8.771782      0.023467      7.050446
  C      -6.738235      0.035948      7.717080
  C      -5.844482      0.541307      8.661569
  H      -4.811149      0.231417      8.627420
  C      -6.982211      0.744567      4.898247
  H      -7.331706      1.532574      5.534078
  C      -2.089433     -6.521055    -18.630940
  Zr     -9.445658      7.323750     15.193310
  O      -8.327765      8.907487     15.143597
  O      -9.695652      7.511171     17.098597
  Zr      2.296128    -11.897137     14.339671
  C       8.998801      2.260763     14.868461
  O       1.974932    -11.479499     16.213922
  H      -1.981797     -4.415102     -9.058677
  C      -2.933947     -6.604393    -12.547711
  O       6.295622      4.748373     -3.266045
  Zr    -11.107351      4.247280     14.652708
  O     -12.098986      2.587572     14.676488
  O     -10.677138      4.991768     16.443818
  O       6.841000      6.878654     -2.941919
  C       2.578154      5.957658      1.809812
  C       3.038419      5.952642      3.127031
  C       4.724178      5.276035      9.729757
  C       4.408732      4.834626     -1.253821
  H       4.830261      4.534141     10.510551
  H       3.897189     -9.110140    -17.728198
  H       8.780680      5.096968      9.654118
  H       8.728087      5.051978     -7.683624
  H       9.573420      8.184247     -8.569779
  H      12.023258      3.641137     -8.492070
  C       0.884336      6.120275      8.484790
  H       1.544130      6.250868      9.318551
  C       5.550253      6.398051      9.769200
  H       9.535864      8.215927      8.722906
  H      12.068680      3.714835      8.801168
  C       4.579974     -3.887126    -15.952190
  Zr     -0.098661     -9.214698     12.951366
  H      11.525969      6.607016     -7.364356
  Zr     -8.074223      4.639602     12.924823
  H      10.749904      9.189454     -4.512299
  H       7.943651      9.998354     -6.451335
  Zr    -12.445787      7.333238     12.851119
  C       3.915315     -7.247374    -16.682654
  H       4.659904     -7.565789    -15.967685
  H       8.009385      6.998063     -4.534964
  O     -14.165722      6.738556     11.598671
  O     -13.443880      4.919918     10.516105
  C       3.406482     -5.953937    -16.605251
  C      -8.161601      0.352135     -9.778553
  H       4.383260      4.045467     -1.989662
  O      -0.257540    -10.203197     15.052073
  C       0.825111      6.107844      0.021296
  O      -9.296934      5.397038     14.352671
  C     -14.271247      5.845759     10.697680
  H       1.487045      6.222969     -0.813217
  C       5.339635      5.857193     -1.415234
  O     -11.430036      6.764439     14.709362
  C       6.220206      5.831762     -2.607369
  C       5.435797      6.884747     -0.478944
  H       6.215490      7.631474     -0.606375
  C       6.498995      6.565897     10.899988
  O      -1.648981     -8.382326     11.760970
  O      -3.171635     -9.843058     11.059954
  C      -3.935679     -5.149128      6.691382
  C      -3.665587     -5.516798      5.371049
  C      -2.262558     -6.590071      9.746873
  H      -1.557938     -6.320216     10.523025
  C      -4.932734     -3.691283      8.470505
  H      -4.712762     -4.325366      9.305719
  C      -2.845519     -7.855386      9.797378
  C      -2.530331     -8.761669     10.932893
  C      -3.721488     -8.264830      8.794989
  H      -4.117746     -9.272136      8.840066
  C      -4.602635     -3.982708      7.084661
  C      -4.051485     -7.387868      7.779477
  H      -4.747636     -7.684988      7.009775
  C      -3.517039     -6.098140      7.748323
  C      -2.601208     -5.718586      8.730542
  H      -2.160278     -4.733990      8.686552
  C      -2.939045     -6.666946      4.948503
  H      -2.484727     -7.382549      5.603336
  C       5.483114      7.357663      8.762093
  O      -1.334069    -10.853468     12.744369
  C       1.234349      5.977393      1.412594
  O      -7.897818      7.354126     12.984163
  C       4.553662      6.909489      0.586558
  H       4.589711      7.715763      1.303657
  O     -12.132377      4.899682     12.938918
  O      12.745064      8.937551     -3.017280
  O      10.744286      9.249610     -2.065704
  O     -10.437767      8.262978     12.844057
  C       3.584262      5.916055      0.729746
  O       1.197069    -10.802777     12.928996
  O      -9.891952      3.324720     12.912594
  C       2.456376     -5.546835    -17.537023
  H      -8.789513     -0.145586    -10.502019
  H      -2.463289     -7.316672    -11.899951
  C       3.538645      4.864522     -0.186976
  H       2.809596      4.079741     -0.053734
  C       4.398253      5.880218      3.546613
  H       5.240918      5.802059      2.889812
  O      -6.751810      5.441468     11.318843
  O      -7.098865      7.458064     10.429149
  C      -2.196070      5.863153      6.692882
  C      -2.650102      5.817384      5.372343
  C      -4.491483      5.086920      9.599974
  H      -4.675774      4.330107     10.349912
  C      -0.461030      6.066152      8.483203
  H      -1.135410      6.138982      9.312896
  C      -5.316233      6.206442      9.570830
  C      -6.458778      6.377176     10.511190
  C      -5.102737      7.206532      8.623675
  H      -5.757853      8.065835      8.629331
  C      -0.860022      5.916697      7.093812
  C      -4.082753      7.080236      7.707616
  H      -3.911816      7.850905      6.971307
  C      -3.254237      5.957561      7.722969
  C      -3.463498      4.967681      8.681060
  H      -2.823501      4.098158      8.687889
  C      -4.008716      5.712931      4.958236
  H      -4.849216      5.625048      5.616761
  C      -6.798436      0.050561     -9.741892
  C     -14.149196      5.736298     15.167417
  C      -5.992038      0.641630     -8.770350
  H       2.051261     -4.547204    -17.477871
  C       2.871295     -6.535828    -13.808506
  C      11.976611      9.476931     -2.164759
  H       6.175574      8.190261      8.800421
  H       2.389446     -7.231642    -14.466385
  H      -4.940007      0.400894     -8.740186
  C       6.333919     -0.858748    -15.554530
  C       6.523247     -0.461999    -14.230058
  C       6.627003      1.455838    -18.514332
  H       5.981108      1.935634    -19.234803
  C       5.575546     -2.440488    -17.344930
  H       5.995189     -1.914493    -18.179788
  C       7.996460      1.651557    -18.575342
  O      14.292563      6.838033     14.195356
  O      -6.401935      5.316898     14.109229
  H       8.816014     -0.026918    -10.216873
  O       0.858535     -7.648615     -3.173485
  O       2.425404     -9.189943     -2.854992
  O      -1.451882    -15.397642     14.363558
  O      -2.672398    -13.818186     15.373308
  C       3.920481     -4.957431      1.792230
  C       3.684292     -5.345629      3.112551
  C       1.932320     -6.034471     -1.197628
  H       1.227228     -5.638705     -1.910659
  C       4.909066     -3.519512     -0.006501
  H       4.632270     -4.133791     -0.839662
  C      -2.269259    -15.004876     15.246608
  C       2.349316     -7.351931     -1.358480
  C       1.847885     -8.117898     -2.526104
  C       3.231406     -7.926888     -0.445233
  H       3.490650     -8.975003     -0.565248
  C       4.620842     -3.812080      1.389402
  C       3.728949     -7.155033      0.590118
  O      -7.424993      6.370679     15.790306
  H       4.432284     -7.578061      1.291679
  Zr      2.166268    -11.812300     -6.071621
  O       3.991230    -12.408814     -6.300004
  C       3.356541     -5.816192      0.727559
  C       2.433706     -5.271769     -0.165831
  H       2.119420     -4.246758     -0.040220
  C       2.902503     -6.458576      3.537492
  H       2.399473     -7.142511      2.883958
  O      -7.296398      2.899386     -3.369035
  O       1.878424    -11.572603     -7.978879
  Zr    -11.090780      4.733309     -6.710203
  O      -8.887315      3.470982     -1.928753
  C      -6.175100     -0.900176      1.794934
  C      -6.392518     -0.496370      3.113354
  C      -6.140399      1.378387     -1.187695
  O       1.641770    -13.281121     -4.643207
  H      -5.445763      1.800429     -1.897073
  C      -5.449625     -2.498745      0.010192
  H      -5.850949     -1.961615     -0.825772
  C      -7.482808      1.718654     -1.291735
  C      -7.916683      2.740476     -2.277211
  C      -8.415267      1.198611     -0.394818
  H      -9.456501      1.481851     -0.510320
  C      -5.542062     -2.084007      1.400803
  C      -7.994311      0.337617      0.600501
  H      -8.707488     -0.090803      1.288599
  C      -6.644407      0.006522      0.726121
  C      -5.724759      0.537057     -0.176643
  H      -4.679069      0.292940     -0.066529
  C      -6.962444      0.738559      3.535298
  H      -7.295188      1.518767      2.880796
  C       6.765428      0.033799     -9.606732
  C      -6.984625      0.790068    -12.528910
  C       8.819883      1.033031    -17.649370
  H       9.889290      1.178813    -17.693867
  C       5.673603     -2.024225    -15.956179
  C       8.276859      0.225207    -16.667008
  O       4.106664    -12.493261     14.636999
  H       8.919199     -0.264843    -15.949933
  C       6.901623      0.018402    -16.602073
  C       6.081495      0.643525    -17.536723
  H       5.012716      0.495063    -17.486506
  C       7.122482      0.750633    -13.786246
  H       7.498583      1.521107    -14.429676
  H      -7.329869      1.573550    -11.884758
  C      14.328226      6.038339     15.186013
  N      -5.039447     -2.945941    -15.250066
  N       5.075946     -2.924163    -15.144890
  Zr     11.463370      3.995247     -2.829183
  H      -1.092527      6.077766     -8.064267
  C      -0.844391      5.883140    -10.293199
  O     -11.744292      2.923554     -6.505937
  H      -1.347118     -6.213467    -19.352499
  C      -4.882571     -3.618650    -17.451361
  C      -4.143912      6.832771     -9.492797
  N       0.152930      5.910650    -15.171796
  C      -6.237996     -0.844187    -15.649573
  C      -6.412798     -0.439314    -14.325900
  H      -4.109545      7.654783    -10.192381
  O      12.865860      2.694200     -2.562681
  Zr     10.962085      4.221532     -6.277626
  O      -3.554312    -11.531351     -5.236284
  O      11.848416      2.773611     -5.225748
  O      11.134593      3.617912     -8.109719
  N       2.275641      6.004363      4.254009
  O      11.058221      4.165123     -0.937098
  Zr     -0.096445    -14.460657     12.837926
  C      -5.119772      5.744495     -7.590088
  C       3.911028     -7.317691     -9.604439
  H      -4.646858     -4.247643    -18.287109
  O       8.794368      5.412340     15.055683
  Zr      9.259501      7.936724     -6.102645
  O       8.889938      9.814812     -6.374736
  O       9.187042      7.508053     -7.995784
  O     -13.096349      9.075030     -3.181214
  O     -11.054519      9.533644     -2.416106
  Zr      9.168477      7.374172     -2.657182
  O       8.399150      8.880747     -3.720713
  O     -11.755731      4.887589     -8.525289
  O      -0.235143    -12.869996     14.833069
  O       8.713748      7.836926     -0.833169
  C      -6.512484      1.517415    -18.574074
  O       8.462299      8.979970     13.608214
  H      -5.864591      2.001851    -19.289424
  C     -12.296698      9.682786     -2.393814
  C      -3.202421      5.808085     -9.600485
  C      -5.529192     -2.437743    -17.447049
  C      -3.221477      4.764346     -8.675397
  O       6.560493      5.652066     -5.642221
  O       1.689191    -13.366343     12.983646
  O      -0.300504    -12.804625     -6.484062
  H      -5.934109     -1.894039    -18.277914
  O       7.089775      7.690386     -6.348124
  O      -1.898152    -13.353097     12.736802
  C      -7.879232      1.733920    -18.622914
  C      -8.706766      1.108308    -17.705355
  Zr     -2.330534    -11.820317     -2.839778
  O      -1.815373    -13.288127     -4.268364
  O      -4.151625    -12.430024     -2.609786
  O      -2.045320    -11.553146     -0.937415
  C       2.651473      5.990261    -10.722837
  C       3.074617      5.962217    -12.053636
  C       4.739691      5.270352     -7.672676
  N       2.275173      5.970567    -13.155208
  Zr     -9.522194      7.491176     -2.235421
  O      -8.311185      8.985414     -2.448529
  O      -9.973356      7.981404     -0.414790
  Zr      1.704972    -11.458871     -2.622829
  H       4.853783      4.531118     -6.889606
  O       2.303817    -11.316835     -0.787113
  H      -9.774185      1.269825    -17.740680
  O      14.198481      6.569322     11.437357
  N       0.230732      5.871377    -11.110876
  Zr    -10.958055      4.314523     -2.655837
  O     -11.671932      2.607199     -2.094161
  O     -10.522331      5.250178     -0.950010
  N       5.033114     -2.949677    -11.081579
  O      13.416682      4.740915     10.414647
  O      10.802953      8.289488     12.683806
  Zr     -2.365925    -11.889424     11.249121
  H       4.808996      0.319898     -8.785807
  O      -2.060905    -11.639258      9.349826
  Zr     -9.091519      7.772387     11.308144
  O      -8.478451      9.614236     11.345716
  O      -9.384650      6.746763      9.567214
  O      12.542125      5.202017     13.021699
  C      12.497427      9.398688     10.557380
  O       8.818945      5.312561     -2.181882
  Zr      1.666071    -11.551405     10.965330
  O       3.407553    -11.706321     11.954094
  O       2.197395    -11.400758      9.113014
  Zr    -10.899541      4.763594     10.572387
  O     -11.497511      2.923053     10.621331
  O     -11.272969      4.858285      8.669421
  Zr     -0.063931     -9.088145     -4.440600
  C      -5.612207     -2.025244    -16.056337
  Zr     -8.011198      4.684718     -4.429120
  O      11.111950      6.658754     -2.464553
  O       8.901302      6.582135     12.716706
  Zr    -12.535636      7.400438     -4.444106
  N      -6.077560     -1.195460      4.238244
  O      11.386255      6.347017     10.881454
  Zr     11.568032      3.953259     14.384249
  O       9.085359      5.023692     10.574988
  N       4.124804     -4.716045      4.236487
  C       7.104254      0.750392    -12.423202
  O       0.071583    -10.138944     -2.147863
  H       7.462448      1.522716    -11.772523
  O      -9.375056      5.644211     -3.212859
  O      12.947730      2.657900     14.753321
  O      10.978974      4.092757     16.238594
  O     -11.518790      6.974671     -2.663768
  H      11.833034      4.133865     -0.358836
  H       9.195160      8.577683     -0.438398
  O     -11.605759      6.673051     10.997693
  O       3.403716    -11.537291     -3.665756
  O       0.053059    -10.260082     10.564337
  O      -9.414571      5.671420     11.818042
  O      -1.304369    -10.742689     -4.338844
  H      11.505934      6.642379     -1.569049
  O      -7.706972      7.186151     -4.560881
  H      13.307207      4.652429     -4.421703
  H      -0.014793    -13.205201     15.724892
  O     -12.119321      4.847501     -4.275218
  H       2.530478    -13.823921     12.796168
  H      12.115890      1.941011     11.788910
  O     -10.170263      8.262677     -4.587765
  H      12.526585      1.791601     -2.492600
  O       1.180851    -10.721105     -4.567377
  O      -9.941873      3.278551     -4.308577
  N      -4.980464     -3.006736      2.211445
  N       5.146120     -2.859667      2.190949
  N       0.155798      5.908395      2.219794
  H      10.041893      3.367714     -4.425276
  O      13.411917      5.236730     15.482830
  O      10.042188      4.321602     -4.338484
  C      -8.169471      0.274454    -16.742077
  O      -4.203883    -12.426493     11.020156
  C      -6.244776      5.667058     -6.622105
  N       0.223280      5.890927      6.285851
  N       5.139754     -2.899124      6.247349
  N      -5.057516     -3.002061      6.272369
  N      -4.043780     -4.847915      4.247157
  H      -8.813901     -0.219716    -16.029634
  N      -1.891539      5.872617      4.244537
  C      -6.796587      0.049571    -16.688012
  C      -5.104007      6.800763     -8.501503
  C       0.913356      6.062895     -8.914977
  H       1.579856      6.181551     -8.083904
  C      -2.628273     -7.795133    -18.693825
  H       7.699294      9.498454     13.893707
  O       8.773849      7.852578     16.463204
  C      -5.972483      0.679600    -17.614995
  C       5.542749      6.409659     -7.627058
  N       6.235200     -1.095203      4.209076
  H      -0.880864      5.925723      4.217476
  H      -4.551323     -3.972260      4.234023
  H      -5.620135     -2.098233      4.252178
  H       4.674995     -3.866582      4.253271
  N      -5.024975     -2.937981    -11.184659
  C       6.468286      6.598322     -6.480350
  Zr     -0.090779    -14.431187     -4.457315
  C       5.468381      7.362305     -8.639927
  H       6.143152      8.208372     -8.598970
  H       8.987359      4.990298     15.917319
  C      -6.398988      5.907682     15.231908
  H      -4.905563      0.516222    -17.572157
  C      -6.985179      0.789132    -13.891699
  C      -3.580639     -8.184975    -17.766925
  H      -4.006557     -9.176566    -17.812458
  O      -6.138633      5.022525     -5.537698
  C       1.315034      5.960819    -10.308546
  H      -7.333812      1.568269    -14.540020
  C      -4.575187     -3.919200    -16.062937
  C      -3.991221     -7.305678    -16.781988
  H      -4.740650     -7.604305    -16.063491
  C       4.547935      7.202301     -9.657799
  H       4.460013      7.948116    -10.433597
  C       3.694313      6.097493     -9.680144
  C       3.820734      5.120044     -8.691636
  N      -4.070628     -4.795828    -13.226326
  H       3.187360      4.246233     -8.732248
  O      10.781352      8.226553     -4.668977
  O      11.349506      6.257091     -6.467446
  C       4.420589      5.900213    -12.512725
  H       5.283975      5.853239    -11.879570
  O       9.022459      4.986799     -6.756703
  C       1.298593      5.999189      7.095598
  C      14.256000      5.664129     10.547091
  N      -1.899762      5.901625    -13.121003
  C       4.550949      7.218393      7.752012
  H       4.470048      7.967465      6.978930
  C       3.679320      6.127666      7.732974
  C       3.793570      5.146212      8.718659
  O      12.489865      5.162783     -4.265354
  H       3.144542      4.284270      8.679551
  O      14.297554      6.844237     -3.164277
  O      13.406388      5.289522     -1.831631
  C      -3.458935     -6.021140    -16.715871
  O       8.838816      6.522529     -4.597239
  O      14.134096      6.486748     -5.895854
  O      13.387833      4.607426     -6.853074
  C      -2.501732     -5.637527    -17.650054
  C       4.416806      5.910338      4.909109
  H      -5.852075      7.580235     -8.401462
  O       1.558728     -8.283535     -5.579933
  C      14.335051      6.061042     -2.158583
  C      14.196593      5.565811     -6.765108
  H     -11.898216      7.025570     -7.084208
  H     -11.177390      4.431326     -9.152204
  H      -9.364193      6.949106     -8.799526
  H      -8.958478      5.331406     -6.518821
  H       2.291446    -12.162819     16.821227
  C      -2.106670     -3.760038     -5.387199
  C      -3.123409     -3.216014     -4.522619
  C      -3.856631     -2.105326     -4.919888
  C      -4.149982     -1.055985     -3.975634
  C      -4.078350      0.206087     -4.669937
  C      -3.552348      1.321371     -4.032614
  C       0.515190      1.792214     -2.207824
  C      -0.980807      2.122289     -6.522381
  C       0.000224      2.549116     -5.637923
  C       1.309396      1.945509     -5.664123
  C       1.590295      0.935608     -6.574272
  C      -0.657798     -2.447087     -1.363625
  C       0.518369     -1.623088     -1.235041
  C       0.391564     -0.248769     -1.084930
  C      -0.688965      1.072604     -7.466511
  C      -1.645606      2.651024     -3.824864
  C      -0.338914      2.818087     -4.262995
  C       1.780829      1.842187     -4.305676
  C      -0.917042      0.354909     -1.058629
  C       2.804808     -0.316851     -4.853621
  C       2.352415     -0.217363     -6.161829
  C       1.804692     -1.374842     -6.824690
  C      -2.048579     -0.439159     -1.183724
  C      -1.918217     -1.866108     -1.336535
  C      -0.367608     -3.495126     -2.309895
  C       0.988329     -3.318377     -2.766504
  C       1.536297     -2.162963     -2.101192
  C       2.389903     -1.307781     -2.784135
  C       1.277358      0.639479     -1.795069
  C      -0.841456      1.616126     -1.752833
  C      -1.900941      2.037526     -2.545538
  C       0.704714     -0.936173     -7.646638
  C      -0.428250     -1.728714     -7.768098
  C      -1.737478     -1.125170     -7.742720
  C      -3.737828     -0.064439     -6.043880
  C      -3.602553     -1.491448     -6.198387
  C       2.514901      0.732837     -3.908457
  C      -2.621970     -2.012125     -7.030637
  C      -1.860827     -3.162972     -6.615405
  C      -0.504509     -2.989072     -7.072760
  C       0.554490     -3.416068     -6.283132
  C       1.729967     -2.589672     -6.156181
  C       2.199428     -2.693075     -4.797599
  C       2.726505     -1.577995     -4.159224
  C       0.761712      2.381575     -3.439976
  C       2.258246      0.119707     -2.628996
  C       0.571583      0.491016     -7.492055
  C      -1.865662      0.249338     -7.594652
  C      -2.884807      0.790381     -6.729726
  C      -2.338348      1.948519     -6.066917
  C      -2.665946      2.208534     -4.742860
  C      -3.077141      1.214037     -2.674992
  C      -3.146841     -0.001945     -2.007676
  C      -3.695181     -1.158721     -2.669244
  C      -2.934677     -2.311343     -2.255770
  C      -2.653754     -3.322541     -3.164586
  C      -1.346403     -3.931071     -3.192611
  C       1.315095     -3.584076     -4.088689
  C       0.299048     -4.038251     -5.005754
  C      -1.007934     -4.209517     -4.566655
