# Supplementary material for: Charge Transfer and Recombination Pathways through Fullerene Guests in Porphyrin-Based MOFs
Source: J Phys Chem C Nanomater Interfaces. 2025 Apr 23;129(17):8215–27. doi: 10.1021/acs.jpcc.5c00161 (PMC12333347; doi:10.1021/acs.jpcc.5c00161)
Supplement: Supplementary file 2 [file jp5c00161_si_002.zip › geometries/NEB_calculations/from_small_to_large_pore/DMF/orca_MEP_trj.xyz]

954
Coordinates from ORCA-job orca_MEP E -1849.307307124780
  C       2.376002    -16.471624     15.916358
  H       2.220509    -16.173525     16.949370
  H       2.284691    -16.169970     -8.941812
  H       3.443710    -16.590113     -7.690849
  H       1.859066    -17.399290     -7.712172
  H      13.861549     10.388643     -1.585427
  H      -3.877292    -16.414443     -7.754853
  C     -15.446400      5.782103     -1.498792
  H     -15.084666      5.941577      8.549640
  H     -15.124791      5.729622     -0.462607
  H      -3.797354    -16.584241      9.755848
  C      -2.819660    -16.243094     -7.935992
  H      -2.703538    -15.889317     -8.956427
  H      -2.551357    -16.190998     -0.433839
  C     -12.741350     10.578962      9.573769
  H     -12.529128     10.267959      8.554400
  H      16.151309      4.989375     -7.753007
  H     -12.516955     10.276769     16.896838
  C     -12.764147     10.578161     15.882321
  H     -12.340853     11.564675     15.713270
  C       2.384815    -16.470236     -7.902976
  H      14.106848     10.518893      9.723578
  C     -15.478542      5.953714      9.562548
  H     -16.120445      5.047772     15.747705
  C      15.525519      6.006151     15.957808
  H     -16.107987      5.076828      9.686774
  C      12.786095     10.436873     -1.448854
  C      -2.777674    -16.245808     15.994760
  H      -3.850247    -16.363366     15.866918
  H      12.908445     10.173909      8.440765
  H      12.513513     10.174213     -0.430864
  H      14.098534     10.505847     -7.639834
  C     -12.824550     10.578324     -1.542637
  H      -8.377826      2.352554    -19.562264
  H     -12.402316     11.569512     -1.682883
  H     -12.305130     11.563053      9.721840
  H      12.948475     10.110543     -8.949894
  C      15.468641      5.797403      9.432676
  H      15.094053      5.700588      8.417925
  H     -16.048423      6.857996      9.745349
  H      16.098772      5.091106     15.836498
  H      15.188703      6.053254     16.989556
  C      15.520430      5.989457     -1.438113
  C      15.430948      5.782000     -7.936174
  H      -2.242176    -17.449588      9.730968
  H       6.251661      6.290195    -19.666783
  C       2.503958    -16.247179     -1.397696
  H      15.043945      5.663386     -8.944126
  H       2.407089    -15.952113      8.366342
  H       2.355377    -15.882326     -0.385518
  H      16.110710      5.093156     -1.607355
  H      15.203720      5.988795     -0.399345
  H      -2.238378    -17.403064     -1.711688
  H      -2.266453    -17.163808     -7.782423
  H      16.163285      4.982736      9.618174
  H     -15.062652      5.932231     -8.814122
  H     -16.010845      6.689665     -1.684709
  H     -16.042806      6.952753     -7.714460
  C      12.816905     10.429276     15.940106
  H     -13.900805     10.603702     -1.671292
  H      12.523453     10.180622     16.955968
  C      -2.737190    -16.505750      9.531138
  H      -2.637695    -16.223360      8.487226
  H      -2.592275    -15.923602     17.015642
  C     -12.612064     10.594843     -7.885363
  H     -12.422004     10.313644     -8.917058
  H     -12.555797     10.238945     -0.545337
  C       2.516380    -16.290294      9.392492
  H       3.446474    -16.564213     15.754193
  H       3.573672    -16.446448      9.588411
  C     -15.503849      6.018337     -7.824059
  H     -16.065213      4.913444     -1.707520
  H     -13.677532     10.646823     -7.686576
  H     -16.173865      5.174480     -7.684200
  H       1.881555    -17.413146     15.704406
  C     -15.461970      5.900830     15.886457
  H     -15.057850      5.852206     16.894260
  H       1.972372    -17.215033      9.556041
  H       1.946146    -17.163413     -1.562143
  H       3.565509    -16.429399     -1.539866
  H      16.133940      6.868902     15.710021
  H       8.440213      2.245225    -19.574526
  H      15.972522      6.748624      9.570872
  H      16.105808      6.873503     -1.665815
  H      15.910533      6.748302     -7.817214
  C      -2.698789    -16.449602     -1.478329
  C      13.053140     10.402673     -7.908898
  H      -3.768674    -16.493651     -1.662829
  H      12.435351     11.446615     -1.644223
  H      12.531752     11.346329     -7.774541
  C      13.052271     10.439670      9.483895
  H      -6.156020      6.132232    -19.550928
  H      12.487049     11.443385     15.730573
  H      12.553414     11.389183      9.657205
  H     -13.838357     10.599101     15.734913
  H     -13.810343     10.611502      9.754436
  H     -12.153306     11.564131     -7.709510
  H     -16.005965      6.826488     15.732492
  H      13.893358     10.362402     15.820522
  H      -2.274053    -17.185291     15.792092
  H       2.209732     -8.435432    -19.606656
  H      -2.391243     -8.509862    -19.643242
  H       4.770822      5.241988     15.923998
  H       7.216082      1.492076     15.940476
  H       8.696520      0.486843     15.898700
  H      -2.593324     -8.167743     16.757612
  C       2.816296     -8.005662     15.873084
  H       3.876098     -7.776662     15.811134
  H      -3.812193     -7.439987     15.721083
  C      -7.729982      1.503001     15.936515
  C       5.291766      6.189160     15.834635
  H       5.860143      6.409595     16.736263
  H       4.587009      7.000821     15.676416
  C       8.301851      1.497911     15.930512
  H      -5.379931      6.109628     16.975884
  H       8.685324      1.984543     16.825573
  H      -6.666255      1.461604     15.729824
  C      -5.109965      6.002897     15.929322
  H      -4.567512      5.080342     15.754155
  H      -4.490023      6.851292     15.651308
  H      -2.226932     -6.635623     15.909029
  H       2.228380     -7.094515     15.934095
  H       2.653267     -8.626099     16.752758
  H      -7.918570      1.737512     16.980316
  H      -8.188626      0.542152     15.719116
  C      -2.743649     -7.587227     15.849155
  H       4.620466     -7.659787    -10.600107
  C      -2.961783     -6.602758    -14.093630
  O      12.047694      2.827823     11.847058
  H      -2.494540     -7.314875    -14.744488
  H     -10.998043      4.010387     17.088724
  H      -9.061719      5.250819     15.291084
  H     -10.223915      2.602824     12.712047
  H     -12.981490      2.444840     14.767271
  O      11.204096      9.035212     -7.299333
  H     -12.973363      4.588228     12.690593
  C       8.424639      2.363123     -6.684656
  C       8.724346      1.049068     -8.785852
  H      -7.301925      7.641522     12.790839
  O      -1.338667    -15.704662     -3.300507
  H      -8.538698     10.062998     14.832993
  H     -10.374510      9.055079     12.752370
  C       3.421332     -6.043215     -9.874326
  C       4.867760     -3.646966     -9.128890
  H       4.617547     -4.270428     -8.294413
  H       9.779966      1.287557     -8.726014
  C       2.641191     -7.811320     -7.863031
  H      -4.494691    -11.405996     13.960679
  H      -2.236552    -10.448785     12.778279
  H       0.021521    -10.149392     15.741281
  H       1.210027      5.966049    -13.377674
  H       5.864498      1.767782     -7.131861
  C       5.536007     -2.478529     -9.128658
  C      -2.309989      5.907022    -15.847954
  C      -2.740711      5.869057    -14.521372
  C      -4.518601      4.998424    -18.763519
  H      -4.629409      4.196682    -19.478237
  C      -0.566150      6.044222    -17.642318
  H      -1.234822      6.128491    -18.476471
  C      -5.375819      6.084891    -18.806014
  C      -5.227642      7.112184    -17.889207
  H      -5.890087      7.964676    -17.919630
  C      -0.972250      5.924097    -16.252747
  C      -4.231493      7.050151    -16.932338
  H      -4.109744      7.854182    -16.221209
  C      -3.364846      5.961585    -16.883509
  C      -3.517915      4.935587    -17.810655
  H      -2.854519      4.083994    -17.772441
  C      -4.087141      5.783574    -14.068550
  O       1.265631    -15.565107     -3.315498
  O       2.468464    -14.013921     -2.246796
  H      -4.947301      5.724694    -14.705595
  C      12.134770      9.483652     14.963504
  Zr      8.111070      4.674656     12.776239
  C       5.632652     -2.062406    -10.519090
  O      11.255843      3.929400      8.933461
  H       4.666597    -11.630495     14.548137
  C       2.260685     -8.725085     -6.750529
  C       2.048384    -15.190466     -2.391871
  C       8.206029      0.262351     -9.797175
  H       5.637041     -2.057936    -13.364107
  O      -1.374676    -15.755497     11.350032
  O      -2.435282    -14.221928     10.125490
  Zr     12.632982      7.239318     12.662927
  C       3.532826     -8.229530     -8.848344
  O       6.336614      5.088316     13.979709
  O       6.973688      7.158608     14.453638
  C      -2.146465    -15.410225     10.399249
  O      -7.332976      6.753995     -7.260442
  C      -2.247498      5.870316    -10.971189
  O      -1.233640     -7.943720     14.023046
  O      -2.740489     -9.513238     14.444978
  O      -2.402943    -14.167088     -2.080644
  H       3.900294     -9.247707     -8.808775
  C      -2.707843      5.850717    -12.289235
  C      -4.368484      4.882716     -8.022196
  H      -0.934839      5.923955    -13.440039
  H      -4.597451     -3.918193    -13.402043
  H      -5.631097     -2.034971    -13.394839
  H       4.569087     -3.925967    -13.350480
  O       7.612679      2.951091     -5.902065
  H     -12.799865      2.735198     -6.909418
  O       9.675094      2.402522     -6.522473
  C       6.291157     -0.891559    -10.916354
  H      -8.586956     10.093059     -6.866695
  C       6.489937     -0.487654    -12.239665
  C       6.501358      1.334908     -7.888964
  H      -0.075288    -10.183097     -7.834304
  O       2.892984     -9.806801     -6.588725
  O      12.850052      8.975514     14.049651
  N       6.125007     -1.171283    -13.359159
  H      -4.518327    -11.444417     -5.843810
  C       4.557681     -3.940738    -10.518415
  C       3.880707     -5.099062    -10.919573
  H       5.225532      5.798580      5.344619
  H       2.293985    -12.456791      8.423255
  H      -2.507226    -12.343942      8.596783
  H      -0.265400    -13.427361      9.943362
  H      -2.777295    -13.862848     -4.688800
  H      -2.697620      4.028803     -9.053675
  Zr     12.598488      7.227340     -4.690497
  H      -2.104529     -4.665414    -17.801021
  Zr      8.091020      4.649512     -4.677251
  C      -2.205892     -8.400451     14.692749
  H      -2.401177    -12.267259     -0.586044
  H       2.398479    -12.453245     -0.498961
  H      -0.191102    -13.377655     -1.885981
  H       2.521311    -13.868832     -4.677578
  O      10.904533      9.263945     15.111967
  C       3.624883     -5.455813    -12.246890
  H       4.614867    -11.522447     -6.550113
  H       2.055602    -10.405082     -4.580083
  H      -4.910910      5.700197    -12.047900
  C       2.528237      5.939580    -15.849630
  H       9.535602      8.427840     16.847391
  H     -11.803265      6.914716      9.905146
  H     -10.889989      4.168609      8.285275
  H      -8.988709      7.427172      8.336365
  H      -9.253208      5.503342     10.314180
  H     -11.966350      6.960637     -1.886694
  H      -9.050777      7.576573     -0.000642
  H     -10.744535      4.689590     -0.305007
  H      -9.288835      5.126841     -2.496353
  H     -10.338482      2.390506     -4.816718
  H     -13.082616      2.533528     -2.477212
  H     -12.943400      2.553402     10.730039
  H     -13.006973      4.589546     -4.789155
  H      -7.124663      7.728217     -4.528058
  H      -8.559015     10.105028     10.799566
  H      -8.640416      9.731787     -2.456129
  H     -10.342956      9.083734     -4.554262
  H      -0.179850    -10.187610      9.513093
  C       4.674424      5.104479    -18.834679
  H       4.777299      4.316056    -19.565364
  C       0.780232      6.055630    -17.641336
  H       1.446261      6.152231    -18.476063
  H      -4.869556    -11.591027     11.013550
  H      -4.859019    -11.538953     -2.884833
  H       2.185855    -12.311507     -8.788366
  H      -2.638528    -12.430862     -8.853742
  H      -0.055057    -13.381832     -7.481145
  H      -2.209821    -10.381188     -4.779338
  H      -0.118787    -10.170151     -1.541477
  C       5.503335      6.212112    -18.892380
  H      -2.571556    -12.362613     16.910244
  C       2.498246     -5.648712     -8.904699
  Zr     -1.942835    -11.727623     -6.516904
  H       2.092324     -4.648618     -8.941788
  O      -2.353613    -11.623144     -8.405196
  C       5.367902      7.220844    -17.953285
  H       6.010551      8.087941    -17.993483
  H       4.308481    -11.493398     -3.508917
  H       4.249333    -11.487163     11.426439
  H       2.000314    -10.392223     12.498014
  C       1.188210      5.940001    -16.250399
  C       4.407514      7.123081    -16.963436
  H       4.293670      7.913876    -16.236342
  C       3.564780      6.016451    -16.903085
  C       3.709911      5.005610    -17.848201
  H       3.066880      4.138996    -17.799895
  C       4.343884      5.852614    -14.112231
  H       5.186664      5.787897    -14.771425
  H      11.635358      6.734306      9.879829
  O      -1.517988     -8.388779     -3.412276
  O      -3.136892     -9.806164     -2.854320
  C      -3.910298     -5.179347      1.598302
  C      -3.668725     -5.551026      2.922311
  C      -2.218780     -6.602419     -1.445345
  H      -1.506371     -6.327397     -2.211310
  C      -4.848387     -3.694510     -0.193825
  H      -4.631376     -4.330266     -1.028516
  C      -2.805723     -7.864925     -1.513946
  C      -2.464886     -8.756370     -2.653960
  C      -3.697662     -8.279725     -0.528999
  H      -4.099160     -9.283930     -0.590335
  C      -4.543227     -3.997505      1.195839
  C      -4.033396     -7.411256      0.492562
  H      -4.740993     -7.710507      1.250996
  C      -3.489822     -6.126458      0.542955
  C      -2.563331     -5.739076     -0.425788
  H      -2.119962     -4.756207     -0.366526
  C      -2.960319     -6.707986      3.355973
  H      -2.505404     -7.428279      2.706334
  H      10.761187      9.217333     12.682337
  O       1.091345    -15.732346     14.036981
  O       2.172357    -14.197911     15.248775
  H       7.703914      9.857791     10.863603
  H       7.781925      9.569265     -3.580196
  C       2.983406      5.915736    -14.530055
  C      -2.109891    -15.355438     -2.351248
  C       2.107453     -6.524196     -7.910461
  C     -14.380482      5.933238     -6.809564
  C       1.847194    -15.383178     14.997844
  H       1.397205     -6.237952     -7.146963
  O     -14.191635      6.719296     14.030440
  O     -13.531540      4.827458     14.993096
  C      12.384436      9.359360     -7.030232
  H     -11.788795      6.856837     15.548468
  Zr      9.344501      7.483736     14.490845
  C       2.871514     -6.579580    -12.690513
  O      10.098041      4.270324     12.764928
  O      -1.284192     -8.023270     -5.906023
  O      -2.809116     -9.547704     -6.451640
  C      -3.924536     -5.089903    -10.968374
  C      -3.684154     -5.462712    -12.291813
  C      -2.105848     -6.335159     -7.934388
  O      -6.481130      5.265235     -3.286811
  O      -7.683177      6.327559     -1.734029
  C      -2.290557      5.939697      1.599842
  C      -2.728351      5.891979      2.925455
  C      -4.451218      4.941958     -1.310799
  H      -4.547217      4.162807     -2.052174
  C      -0.548282      6.096833     -0.191626
  H      -1.216766      6.197147     -1.023136
  C      -5.412918      5.945749     -1.281432
  C      -6.597239      5.855573     -2.174033
  C      -5.320633      6.987312     -0.362205
  H      -6.070912      7.768091     -0.389410
  O       0.043868    -13.059620     -2.781948
  Zr     -9.199780      7.626503     -6.420537
  C      -0.952543      5.964660      1.197804
  C      -4.280691      6.999360      0.545727
  H      -4.183950      7.806555      1.255720
  C      -3.342530      5.966045      0.563388
  O      -8.201616      9.278823     -6.518986
  O      -9.660203      6.808924     -8.191094
  C      -3.428518      4.946764     -0.383779
  H      -2.701171      4.149528     -0.368841
  C      -4.076610      5.791120      3.371074
  H      -4.934220      5.725730      2.732251
  H      -1.406487     -5.995764     -7.184909
  C      -4.902762     -3.638530     -9.172571
  H      -4.669280     -4.272317     -8.340963
  H       8.010963      7.055466     12.776666
  H       8.846494      5.078337     -1.542036
  H      11.641572      6.639458     15.518601
  O      13.081908      8.888593     11.304697
  C      -2.607710     -7.628879     -7.824785
  H       1.220266      5.991742      4.048368
  O       7.668121      2.974658     11.497648
  O       9.716044      2.428928     10.827083
  C       6.317896     -0.862982      6.462940
  C       6.525347     -0.465709      5.138944
  C       6.525828      1.364207      9.493849
  H       5.891008      1.801288     10.250402
  C       5.557503     -2.450079      8.248854
  H       5.979228     -1.927556      9.084000
  C       7.896234      1.595835      9.571369
  C       8.460950      2.391831     10.694815
  C       8.748078      1.072358      8.599322
  H       9.804619      1.307028      8.659860
  C       5.656694     -2.032528      6.859394
  O       1.413891     -8.379483     13.980134
  O       3.022779     -9.856148     14.368333
  H       2.390369     -7.290030    -12.048403
  O      -7.821780      3.115420     -6.066367
  H      13.364986      4.635569     12.669841
  H      -2.823702    -13.897508     12.727306
  O      -9.361277      3.560096     -7.623420
  C      -6.282851     -0.864011    -10.953770
  H      -8.922414      7.559789     17.136101
  C       2.391341     -8.804642     14.659179
  H      12.351827      1.653807     14.714367
  H      10.076094      3.337714     12.542623
  O      11.214093      9.057675     10.094376
  O     -12.674755      9.097492     -6.028189
  C      -6.468100     -0.453671    -12.276651
  C      -6.510774      1.495422     -8.029635
  O      -0.028682    -13.099089     10.835401
  H      -5.885599      1.972841     -7.289028
  H       5.946739     -1.948576     -8.293313
  C      -5.557508     -2.462230     -9.168758
  O     -10.779073      9.232565     -7.199717
  C       5.990655      0.551861     -8.904094
  O       1.219184    -15.602359     11.267661
  O     -14.158534      6.605667     -3.331851
  O     -13.343637      4.881099     -2.171805
  O     -14.258945      6.870226     -5.958348
  C       7.871921      1.568318     -7.812437
  O       2.352355    -14.031011     10.154038
  H      -5.971374     -1.931958     -8.334446
  O      -7.726287      3.029599     14.093397
  O      -9.552576      2.917279     15.361261
  Zr      9.248956      7.942718     11.054447
  C     -14.224801      5.749885     -2.400999
  O       8.660084      9.752267     10.773335
  O     -13.619077      4.937260     -6.859063
  C      -7.864491      1.812718     -8.054293
  O       9.232331      7.467138      9.171267
  O      11.267772      6.660997     14.614584
  N      -6.107121     -1.141665    -13.393556
  O      -1.533169    -15.561036     -6.048711
  O      -2.717607    -13.999218     -7.123009
  C      -8.389242      2.555572     15.066227
  C      -2.204314     -8.461437     -6.664298
  C      -3.483797     -8.130757     -8.784810
  H      -4.477258      4.091837     -7.295359
  C      -2.321378    -15.182519     -6.965885
  C      -0.510334      6.032217     -9.178574
  C      -4.067652      5.770676    -12.705874
  O      13.066188      8.860509     -6.079489
  N       4.034048     -4.785340    -13.359126
  C     -11.972157      9.566100     -6.969337
  C       3.855058     -5.054999    -15.804757
  C       3.610183     -5.429946    -14.482094
  C       8.230283      0.285741      7.588025
  H       8.885327     -0.148075      6.847312
  O       7.914594      2.971408     -3.356550
  O       9.951867      2.292014     -2.780952
  C       6.362745     -0.872941      1.577368
  C       6.548624     -0.472082      2.903568
  C       6.717279      1.362628     -1.440220
  H       6.114685      1.834006     -2.203936
  C       5.587988     -2.448549     -0.212856
  H       6.007500     -1.923696     -1.047136
  C       8.099405      1.534896     -1.491169
  C       8.702064      2.322199     -2.603259
  C       8.907178      0.968066     -0.508281
  H       9.973659      1.151762     -0.552635
  C       5.690181     -2.034623      1.177124
  C       8.334254      0.204224      0.491542
  C       2.015489     -6.469749    -18.778125
  H       1.281526     -6.152340    -19.504130
  H       8.955222     -0.254780      1.246250
  C       6.954488     -0.009782      0.527845
  C       6.152299      0.593652     -0.441670
  H       5.082276      0.453761     -0.402121
  C       7.156272      0.738938      3.342435
  H       7.536765      1.505069      2.697205
  O     -11.667191      6.684262     -6.579677
  C       4.844308     -3.608124    -17.596431
  O      -0.312609    -10.399086     -6.912682
  O      -9.424608      5.525252     -5.971566
  C      -8.393478      2.885032     -7.170683
  H       4.587101     -4.228785    -18.432245
  H      12.165301      1.881398     -5.810767
  O     -12.795067      9.070500     11.430957
  O     -10.860895      9.352832     10.368824
  C       6.265590      6.142345     14.677723
  C       6.861661      0.016392      7.522573
  C       6.015134      0.581565      8.477455
  H       4.952977      0.399891      8.412091
  C       7.140275      0.744005      4.705681
  C     -12.083659      9.597246     10.524333
  C       2.535448     -7.751729    -18.836850
  H       7.506860      1.514842      5.353429
  H      -3.809736     -9.161270     -8.696580
  O     -12.862998      9.035674     14.052793
  O     -10.892728      9.384663     15.021650
  C      -4.591298     -3.927733    -10.563544
  C      -3.897197     -7.311228     -9.818399
  H      -4.600464     -7.672694    -10.554047
  H       5.681947     -2.042495      4.015188
  C      -3.437902     -5.996557     -9.908764
  C     -12.125019      9.595159     14.920615
  C      -2.518752     -5.525955     -8.970635
  C       3.477206     -8.152999    -17.904173
  H      11.753056      4.172215     16.750693
  Zr     11.103956      4.280403     10.826895
  O       7.950514      2.940692     14.064970
  O      10.024447      2.249207     14.449799
  C      -8.715073      1.207682     -8.976326
  H      -9.768677      1.458251     -8.948752
  O       6.613222      5.416218     11.456139
  O       7.067298      7.507448     10.849132
  C       2.584386      5.972140      6.473901
  C      -3.931412     -5.079587    -15.846816
  C      -3.686562     -5.455268    -14.525210
  Zr     -1.916457    -11.786479     14.515805
  O      -3.680926    -11.783367     13.604357
  O      -2.208212    -11.613070     16.419932
  C      -5.642422     -2.040520    -10.556733
  C       1.994596    -15.221607     10.339086
  C       3.019280      5.942131      5.147470
  O       1.060397     -8.093305     11.435032
  O       2.560434     -9.606449     10.800382
  C       3.867059     -5.047296      6.456490
  C       3.626823     -5.418871      5.130805
  C       1.979577     -6.298108      9.465459
  O       1.070076    -15.706079     -6.057161
  O       2.176683    -14.187508     -7.263868
  H       1.285885     -5.948944     10.215568
  C       4.876631     -3.611678      8.247036
  H       4.625712     -4.236543      9.080660
  C       2.422902     -7.615143      9.541317
  C       1.977872     -8.494894     10.655445
  C       3.301014     -8.112443      8.578645
  C       1.843174    -15.368505     -7.008694
  H       3.594095     -9.154691      8.638117
  C       4.563653     -3.899577      6.856517
  C       3.759810     -7.279286      7.576243
  H       4.461537     -7.647137      6.842577
  C       3.347593     -5.946615      7.511004
  C       2.438258     -5.473137      8.457985
  H       2.095410     -4.451576      8.393002
  C       2.860197     -6.535811      4.690872
  H       2.361320     -7.232435      5.334141
  O      -7.723596      3.044403     11.376356
  O      -9.533484      3.155213     10.084746
  C      -6.197037     -0.915740      6.476750
  C      -6.381649     -0.507163      5.154137
  C      -6.457235      1.437799      9.406427
  H      -5.838701      1.929607     10.142279
  C      -5.489808     -2.513455      8.267985
  H      -5.894068     -1.970249      9.098715
  C      -7.823852      1.692165      9.418131
  C      -8.400247      2.684533     10.366209
  C      -8.663157      1.070006      8.496764
  H      -9.724242      1.275697      8.543157
  C      -5.565906     -2.096552      6.877399
  C      -8.129094      0.212104      7.557606
  H      -8.769800     -0.284654      6.844677
  C      -6.755192     -0.028158      7.519558
  C      -5.926931      0.585437      8.457902
  H      -4.864149      0.400399      8.423579
  C      -6.979235      0.710472      4.720164
  H      -7.352279      1.478876      5.367091
  C      -2.144990     -6.546645    -18.824084
  Zr     -9.339450      7.627721     14.596082
  O      -8.304978      9.236792     14.395103
  O      -9.623934      7.418951     16.489920
  Zr      2.257832    -11.972848     14.184154
  C       8.797208      2.282305     14.733984
  O       1.867253    -11.624325     16.059845
  H      -2.137639     -4.520471     -9.067341
  C      -2.958315     -6.606747    -12.730770
  O       6.362380      5.102193     -3.502249
  Zr    -11.245675      4.327501     14.537450
  O     -12.143373      2.638428     14.332098
  O     -11.185831      4.688565     16.429899
  O       6.951718      7.172211     -2.944370
  C       2.549589      5.950095      1.594981
  C       3.001982      5.926849      2.915037
  C       4.676224      5.154073      9.493927
  C       4.503898      4.978688     -1.457236
  H       4.779783      4.397010     10.259083
  H       3.888899     -9.150784    -17.945720
  H       8.869034      5.095940      9.526645
  H       8.872859      5.073084     -7.835533
  H       9.569374      8.096545     -8.801174
  H      12.127156      3.991689     -8.820375
  C       0.833564      6.070000      8.269361
  H       1.496517      6.177721      9.103968
  C       5.511303      6.268358      9.550826
  H       9.575787      8.134537      8.561948
  H      12.122085      4.017047      8.513805
  C       4.538009     -3.902270    -16.206229
  Zr     -0.115908     -9.342079     12.776847
  H      11.615998      6.710734     -7.495187
  Zr     -8.073194      4.704324     12.739363
  H      10.743216      9.208047     -4.701202
  H       7.697658      9.864649     -6.549331
  Zr    -12.538064      7.319009     12.739804
  C       3.895987     -7.277503    -16.919105
  H       4.638035     -7.587018    -16.197706
  H       7.981734      7.020784     -4.606166
  O     -14.190663      6.769914     11.409822
  O     -13.519270      4.901208     10.409421
  C       3.382926     -5.984530    -16.855840
  C      -8.198852      0.310143     -9.888913
  H       4.542040      4.206856     -2.211436
  O      -0.258053    -10.368544     14.830972
  C       0.797955      6.099382     -0.192971
  O      -9.299844      5.415707     14.361425
  C     -14.312065      5.866970     10.526991
  H       1.461287      6.202745     -1.027886
  C       5.387252      6.048647     -1.567199
  O     -11.514173      6.720213     14.619116
  C       6.301718      6.112570     -2.734341
  C       5.405428      7.053078     -0.601940
  H       6.145516      7.840577     -0.690756
  C       6.470617      6.407297     10.678393
  O      -1.580700     -8.424755     11.530806
  O      -3.143453     -9.857313     10.865824
  C      -3.903151     -5.178791      6.480393
  C      -3.663469     -5.550449      5.155639
  C      -2.215399     -6.622247      9.523068
  H      -1.505582     -6.351461     10.293152
  C      -4.854148     -3.700068      8.270534
  H      -4.629607     -4.332920      9.105193
  C      -2.802892     -7.884974      9.582351
  C      -2.483719     -8.790582     10.718957
  C      -3.692275     -8.290601      8.589823
  H      -4.096631     -9.294409      8.641633
  C      -4.544059     -4.000406      6.881464
  C      -4.025977     -7.414683      7.574327
  H      -4.733051     -7.708018      6.812891
  C      -3.482139     -6.129316      7.533490
  C      -2.556822     -5.751477      8.507319
  H      -2.111922     -4.768791      8.456795
  C      -2.956543     -6.707294      4.718751
  H      -2.498120     -7.427698      5.365633
  C       5.438824      7.251430      8.566713
  O      -1.420250    -10.920425     12.601413
  C       1.207472      5.969106      1.197093
  O      -8.070185      7.036756     12.791524
  C       4.495333      7.008875      0.437350
  H       4.472114      7.795527      1.176567
  O     -12.172425      5.141941     12.712551
  O      12.826705      8.979439     -3.334319
  O      10.878208      9.260363     -2.275364
  O     -10.465568      8.086115     12.726546
  C       3.571829      5.966489      0.528264
  O       1.211153    -10.887374     12.724718
  O     -10.070584      3.567433     12.759224
  C       2.435992     -5.590346    -17.796536
  H      -8.847090     -0.177430    -10.601199
  H      -2.489342     -7.322804    -12.085931
  C       3.602617      4.939127     -0.415100
  H       2.910246      4.116345     -0.321426
  C       4.359271      5.846874      3.340198
  H       5.204937      5.775667      2.686370
  O      -6.457398      5.224690     11.376434
  O      -7.346313      6.884503     10.190749
  C      -2.253784      5.884320      6.478369
  C      -2.706873      5.863819      5.157553
  C      -4.418018      4.938804      9.416046
  H      -4.539955      4.155103     10.148836
  C      -0.512293      6.039867      8.268606
  H      -1.182582      6.117213      9.101253
  C      -5.301995      6.011314      9.443477
  C      -6.433182      6.047142     10.410418
  C      -5.175527      7.050237      8.523605
  H      -5.870698      7.877057      8.580282
  C      -0.914966      5.914468      6.877284
  C      -4.177301      7.004467      7.573468
  H      -4.063195      7.807950      6.861498
  C      -3.297109      5.922991      7.525188
  C      -3.423101      4.895498      8.458676
  H      -2.743481      4.058082      8.415060
  C      -4.063473      5.774758      4.733945
  H      -4.908754      5.694908      5.387520
  C      -6.832405      0.026544     -9.910828
  C     -14.311367      5.805314     14.903148
  C      -5.997805      0.614633     -8.961560
  H       2.025661     -4.592245    -17.749072
  C       2.862605     -6.563398    -14.053573
  C      12.106518      9.486334     -2.422917
  H       6.133612      8.081480      8.618155
  H       2.373398     -7.259172    -14.706103
  H      -4.941269      0.393453     -8.982521
  C       6.293004     -0.874217    -15.800228
  C       6.489467     -0.480268    -14.475134
  C       6.630811      1.437698    -18.760953
  H       5.996224      1.923662    -19.487297
  C       5.523006     -2.445147    -17.595511
  H       5.937143     -1.914204    -18.430153
  C       8.002585      1.619167    -18.811192
  O      14.247760      6.775277     14.087397
  O      -6.447907      5.243977     14.095815
  H       8.860988     -0.168470    -10.540262
  O       1.107233     -8.010735     -3.441186
  O       2.605684     -9.549187     -2.869733
  O      -1.499565    -15.554496     14.103920
  O      -2.672499    -13.997474     15.198453
  C       3.885529     -5.043608      1.572053
  C       3.635976     -5.417673      2.895154
  C       2.019443     -6.274877     -1.454798
  H       1.327493     -5.920896     -2.204269
  C       4.899169     -3.605364     -0.214113
  H       4.642212     -4.225042     -1.049684
  C      -2.280562    -15.182388     15.027775
  C       2.472983     -7.587886     -1.547190
  C       2.031215     -8.441893     -2.681965
  C       3.343611     -8.094460     -0.583626
  H       3.640425     -9.134772     -0.654192
  C       4.584338     -3.895128      1.176033
  C       3.789325     -7.271314      0.434071
  O      -7.274583      6.839392     15.409474
  H       4.485208     -7.646113      1.169758
  Zr      2.193261    -11.924728     -6.296346
  O       4.056454    -12.310453     -6.576592
  C       3.372838     -5.940587      0.511441
  C       2.466066     -5.460378     -0.434464
  H       2.117480     -4.441571     -0.359161
  C       2.866243     -6.535406      3.327765
  H       2.373735     -7.231570      2.679146
  O      -7.726057      3.102628     -3.282222
  O       1.759227    -11.694485     -8.178552
  Zr    -11.143441      4.675723     -6.901229
  O      -9.612509      2.940219     -2.103178
  C      -6.167877     -0.899515      1.599471
  C      -6.367233     -0.498214      2.921697
  C      -6.430544      1.443141     -1.340865
  O       1.687723    -13.385652     -4.829300
  H      -5.813703      1.942534     -2.073010
  C      -5.469848     -2.500157     -0.192194
  H      -5.868077     -1.952742     -1.023268
  C      -7.801654      1.666127     -1.370576
  C      -8.416737      2.622279     -2.331096
  C      -8.638156      1.035276     -0.450892
  H      -9.702038      1.221787     -0.513095
  C      -5.544255     -2.083519      1.198344
  C      -8.099382      0.199936      0.503466
  H      -8.737923     -0.300581      1.215631
  C      -6.722029     -0.015310      0.553281
  C      -5.895155      0.606005     -0.380880
  H      -4.830007      0.437037     -0.335018
  C      -6.970745      0.715692      3.357023
  H      -7.336127      1.488395      2.710914
  C       6.837909     -0.011756     -9.858910
  C      -7.060174      0.766644    -12.710109
  C       8.811640      0.992577    -17.878127
  H       9.882758      1.127483    -17.913382
  C       5.626966     -2.035591    -16.204933
  C       8.251985      0.190474    -16.900549
  O       4.108413    -12.414309     14.459083
  H       8.883733     -0.306181    -16.178662
  C       6.873943     -0.002024    -16.845689
  C       6.068516      0.631966    -17.787130
  H       4.997707      0.495746    -17.745967
  C       7.101459      0.727673    -14.035307
  H       7.474869      1.497799    -14.680917
  H      -7.424835      1.539107    -12.063095
  C      14.316040      5.937608     15.041084
  N      -5.057966     -2.938997    -15.433283
  N       5.033539     -2.941076    -15.396247
  Zr     11.472135      3.937992     -3.053511
  H      -1.181922      6.111494     -8.347077
  C      -0.909417      5.903348    -10.570891
  O     -11.867085      2.893319     -6.718578
  H      -1.408366     -6.249709    -19.555723
  C      -4.895052     -3.610846    -17.634473
  C      -4.170624      6.968097     -9.848771
  N       0.107983      5.874169    -15.442031
  C      -6.275434     -0.846902    -15.834031
  C      -6.461701     -0.447058    -14.509975
  H      -4.069555      7.779022    -10.554174
  O      12.710255      2.499665     -2.743941
  Zr     11.112888      4.250790     -6.504456
  O      -3.674173    -11.781208     -5.517105
  O      12.009137      2.777444     -5.486031
  O      11.265139      3.879027     -8.397818
  N       2.232111      5.964874      4.037194
  O      11.028540      4.207406     -1.178594
  Zr     -0.131053    -14.525450     12.655389
  C      -5.262477      5.945645     -7.976243
  C       3.914581     -7.349729     -9.843878
  H      -4.655351     -4.237946    -18.470521
  O       8.913193      5.372701     14.846919
  Zr      9.225323      7.945030     -6.311624
  O       8.655066      9.757081     -6.623895
  O       9.211742      7.438952     -8.189315
  O     -12.949277      9.071060     -3.403528
  O     -10.959567      9.426987     -2.464698
  Zr      9.277610      7.467438     -2.865174
  O       8.494095      8.996062     -3.891693
  O     -11.580822      4.807109     -8.780807
  O      -0.247732    -13.054069     14.564532
  O       8.975446      7.792202     -0.982014
  C      -6.580404      1.505985    -18.763231
  O       8.518053      9.008524     13.509284
  H      -5.938943      1.997019    -19.479637
  C     -12.196536      9.625151     -2.540889
  C      -3.282472      5.894819     -9.917680
  C      -5.545216     -2.431898    -17.631013
  C      -3.386164      4.857763     -8.992180
  O       6.613121      5.404324     -6.005742
  O       1.705777    -13.448792     12.790990
  O      -0.289322    -13.063587     -6.585018
  H      -5.949726     -1.889692    -18.463065
  O       7.045729      7.516812     -6.548881
  O      -1.983447    -13.424925     12.580128
  C      -7.949660      1.705682    -18.811259
  C      -8.768692      1.071063    -17.892396
  Zr     -2.429408    -11.915014     -3.079782
  O      -1.938880    -13.390571     -4.530918
  O      -4.289742    -12.314002     -2.790729
  O      -2.004948    -11.638284     -1.203859
  C       2.588160      5.973276    -10.968357
  C       3.017186      5.938548    -12.296820
  C       4.674521      5.168224     -7.944410
  N       2.221893      5.947990    -13.401454
  Zr     -9.548831      7.351043     -2.406119
  O      -8.320925      8.833274     -2.606141
  O      -9.856641      7.676984     -0.525012
  Zr      1.719836    -11.735877     -2.842876
  H       4.780147      4.409691     -7.180771
  O       2.105777    -11.649825     -0.949564
  H      -9.837948      1.219149    -17.927066
  O      14.258955      6.559933     11.337228
  N       0.173318      5.872626    -11.376720
  Zr    -11.178340      4.208585     -2.986888
  O     -12.226357      2.588683     -2.918927
  O     -10.666129      5.027756     -1.205653
  N       5.045036     -2.972750    -11.328255
  O      13.484501      4.758069     10.265512
  O      10.766675      8.252537     12.541481
  Zr     -2.426136    -11.955866     11.086617
  H       4.928957      0.366916     -8.964874
  O      -2.054137    -11.733870      9.194302
  Zr     -9.349624      7.623595     10.919665
  O      -8.325287      9.237407     11.147468
  O      -9.613423      7.241113      9.045731
  O      12.544267      5.135224     12.837041
  C      12.393533      9.388606     10.358582
  O       8.899832      5.397933     -2.462889
  Zr      1.647772    -11.737458     10.775543
  O       3.408422    -11.849188     11.733962
  O       1.990396    -11.658882      8.876231
  Zr    -11.213333      4.484292     10.819232
  O     -12.061672      2.769680     11.053651
  O     -11.195652      4.820100      8.925841
  Zr     -0.084081     -9.311601     -4.681683
  C      -5.634312     -2.020721    -16.239994
  Zr     -8.058170      4.767682     -4.673134
  O      11.241771      6.673905     -2.761862
  O       8.822777      6.580045     12.588818
  Zr    -12.525019      7.318626     -4.674254
  N      -6.015996     -1.193492      4.037341
  O      11.467507      6.393796     10.782492
  Zr     11.539836      3.931910     14.250562
  O       9.176705      5.040339     10.449229
  N       4.061731     -4.769818      4.015090
  C       7.100183      0.724612    -12.672116
  O       0.108519    -10.398017     -2.462591
  H       7.472696      1.491995    -12.023465
  O      -9.454210      5.464691     -3.379897
  O      12.787360      2.505965     14.579792
  O      11.022864      4.136322     16.118155
  O     -11.551172      6.899088     -2.767704
  H      11.769983      4.154855     -0.560524
  H       9.541082      8.435276     -0.533639
  O     -11.538623      6.737465     10.829068
  O       3.451862    -11.794655     -3.837090
  O       0.022716    -10.443095     10.430796
  O      -9.379537      5.501189     11.270352
  O      -1.405122    -10.867339     -4.590876
  H      11.627966      6.636931     -1.863114
  O      -7.870963      7.122688     -4.704184
  H      13.326145      4.617590     -4.668745
  H      -0.012046    -13.379631     15.457501
  O     -12.195194      5.102007     -4.603603
  H       2.543403    -13.918164     12.618208
  H      12.182517      1.912436     11.569806
  O     -10.391650      8.127454     -4.757466
  H      12.298775      1.627899     -2.808515
  O       1.229407    -10.847752     -4.781882
  O     -10.161906      3.336030     -4.654563
  N      -4.987236     -3.012203      2.006095
  N       5.087379     -2.936348      1.985918
  N       0.128500      5.907183      2.006828
  H      10.076991      3.309350     -4.797765
  O      13.445072      5.068667     15.286252
  O      10.067877      4.242290     -4.576575
  C      -8.220486      0.245527    -16.928185
  O      -4.294730    -12.354765     10.873416
  C      -6.390349      5.957374     -7.009983
  N       0.166661      5.880548      6.068374
  N       5.062995     -2.937331      6.048897
  N      -4.996433     -3.019069      6.070394
  N      -4.054511     -4.875309      4.039640
  H      -8.858572     -0.256680    -16.215680
  N      -1.940072      5.915920      4.034448
  C      -6.844721      0.038513    -16.874118
  C      -5.158571      6.995139     -8.887609
  C       0.835271      6.067920     -9.174622
  H       1.496254      6.179309     -8.339006
  C      -2.695557     -7.816194    -18.873839
  H       7.801093      9.567611     13.833868
  O       9.064539      7.718362     16.390366
  C      -6.029160      0.676976    -17.802933
  C       5.501644      6.288560     -7.882207
  N       6.170173     -1.155690      4.019370
  H      -0.928485      5.953333      4.018936
  H      -4.553608     -3.994696      4.040755
  H      -5.540775     -2.087116      4.034770
  H       4.606951     -3.916943      4.017878
  N      -5.063751     -2.952174    -11.368865
  C       6.458952      6.417320     -6.752202
  Zr     -0.129994    -14.499917     -4.676876
  C       5.426894      7.272626     -8.864391
  H       6.114975      8.107563     -8.808239
  H       8.878294      5.033006     15.762637
  C      -6.368687      6.035982     15.084049
  H      -4.960300      0.526705    -17.761038
  C      -7.057608      0.769583    -14.073028
  C      -3.639696     -8.192742    -17.933256
  H      -4.074046     -9.181032    -17.967738
  O      -6.391547      5.155201     -6.026166
  C       1.249419      5.955950    -10.563697
  H      -7.419811      1.544288    -14.719356
  C      -4.589323     -3.911499    -16.245497
  C      -4.031544     -7.304185    -16.949034
  H      -4.775203     -7.593058    -16.220621
  C       4.494157      7.151948     -9.877119
  H       4.408926      7.917613    -10.633950
  C       3.627789      6.058139     -9.921022
  C       3.741658      5.057829     -8.954997
  N      -4.087965     -4.792678    -13.405338
  H       3.092691      4.196285     -9.008473
  O      10.747035      8.244952     -4.853935
  O      11.460361      6.359926     -6.594292
  C       4.364678      5.867449    -12.749594
  H       5.224568      5.817426    -12.111992
  O       9.175215      5.002429     -6.910804
  C       1.244705      5.959127      6.878762
  C      14.313493      5.689787     10.414640
  N      -1.946511      5.893044    -13.415600
  C       4.499899      7.137119      7.559453
  H       4.415942      7.903087      6.803156
  C       3.625587      6.049261      7.520761
  C       3.737942      5.049080      8.487046
  O      12.495356      5.105792     -4.518542
  H       3.082011      4.192729      8.436718
  O      14.214960      6.770983     -3.282404
  O      13.425936      5.060717     -2.082129
  C      -3.488346     -6.023233    -16.896476
  O       8.801074      6.556846     -4.787987
  O      14.233972      6.522936     -6.013497
  O      13.487202      4.698253     -7.065173
  C      -2.538351     -5.653761    -17.843712
  C       4.369792      5.858770      4.702911
  H      -5.863926      7.812847     -8.813210
  O       1.328797     -8.352773     -5.974119
  C      14.295365      5.928154     -2.334014
  C      14.294843      5.652450     -6.933105
  H     -11.932252      6.994476     -7.465923
  H     -11.031672      4.224147     -9.321790
  H      -9.291860      6.975723     -9.066719
  H      -9.032715      5.500687     -6.846111
  H       2.201098    -12.281044     16.685637
  C       0.549056      0.625891     -5.768578
  O       1.632529      0.084947     -5.741344
  N      -0.634169     -0.000427     -5.695459
  H       0.438456      1.721484     -5.858401
  C      -0.689503     -1.438401     -5.573175
  C      -1.894981      0.690774     -5.742842
  H       0.333208     -1.809523     -5.551854
  H      -1.201418     -1.723291     -4.652106
  H      -1.219586     -1.873575     -6.422645
  H      -1.727649      1.762197     -5.831155
  H      -2.481618      0.350655     -6.600281
  H      -2.469713      0.495721     -4.834053
954
Coordinates from ORCA-job orca_MEP E -1849.436484016870
  C       2.326274    -16.625865     15.629212
  H       2.153360    -16.414574     16.680093
  H       2.493274    -15.718240     -8.957427
  H       3.663646    -16.232471     -7.745864
  H       2.053620    -16.985656     -7.778463
  H      13.493300     10.398132     -1.511193
  H      -3.759422    -16.461117     -7.479020
  C     -15.358300      5.575622     -1.494381
  H     -15.277988      5.688507      8.543311
  H     -15.094466      5.466363     -0.447454
  H      -3.756276    -16.576810      9.887707
  C      -2.701059    -16.438641     -7.725920
  H      -2.605755    -16.217660     -8.784807
  H      -2.723962    -15.704258     -0.379873
  C     -12.559848     10.652434      9.506534
  H     -12.422917     10.497888      8.440854
  H      15.908033      4.647114     -7.749386
  H     -12.747685     10.291474     16.749296
  C     -12.943148     10.498219     15.701370
  H     -12.522406     11.471906     15.463207
  C       2.606626    -16.064581     -7.934210
  H      14.186466     10.617137      9.918431
  C     -15.552360      5.747257      9.592439
  H     -16.115312      5.000585     15.537987
  C      15.626513      6.114084     15.684621
  H     -16.164869      4.883360      9.833734
  C      12.413649     10.398610     -1.399093
  C      -2.888562    -15.940413     15.986631
  H      -3.963210    -16.015902     15.846412
  H      13.120721     10.214466      8.538792
  H      12.135160     10.164532     -0.375722
  H      14.174552     10.570408     -7.323843
  C     -13.016683     10.576802     -1.645521
  H      -8.232053      2.353713    -19.588752
  H     -12.660215     11.582029     -1.849765
  H     -11.987739     11.529275      9.797866
  H      13.172556     10.127598     -8.737049
  C      15.313487      5.497107      9.317604
  H      14.980918      5.377154      8.290809
  H     -16.102848      6.659685      9.798081
  H      16.133224      5.159887     15.567151
  H      15.359624      6.225115     16.731265
  C      15.523662      6.012957     -1.545402
  C      15.222523      5.461374     -7.968456
  H      -2.281253    -17.567481      9.926574
  H       6.243836      6.154274    -19.670073
  C       2.431643    -16.350805     -1.505474
  H      14.835997      5.321800     -8.973905
  H       2.587943    -15.689832      8.241333
  H       2.302245    -16.098527     -0.457380
  H      16.016223      5.058297     -1.711279
  H      15.272996      6.083800     -0.491677
  H      -2.401501    -16.953959     -1.611936
  H      -2.244418    -17.391417     -7.481271
  H      15.951886      4.655020      9.570576
  H     -15.077667      5.987265     -8.612721
  H     -15.906790      6.496972     -1.666414
  H     -16.073750      7.165707     -7.704139
  C      12.497280     10.389650     15.933316
  H     -14.100829     10.556002     -1.629688
  H      12.187756     10.143808     16.945071
  C      -2.694922    -16.602516      9.654037
  H      -2.578567    -16.411433      8.591990
  H      -2.701288    -15.605196     17.003034
  C     -12.403942     10.601921     -7.823565
  H     -12.192594     10.395637     -8.867840
  H     -12.606886     10.263047     -0.688088
  C       2.677175    -16.009373      9.275387
  H       3.400048    -16.652909     15.463416
  H       3.732859    -16.112510      9.510697
  C     -15.575717      6.202748     -7.670035
  H     -15.979053      4.731438     -1.783094
  H     -13.473577     10.620568     -7.636241
  H     -16.294330      5.410548     -7.481967
  H       1.883021    -17.573923     15.344014
  C     -15.461074      5.852158     15.700041
  H     -15.134110      5.833892     16.735910
  H       2.169787    -16.956595      9.428552
  H       1.972096    -17.305516     -1.738238
  H       3.497867    -16.391396     -1.712820
  H      16.272334      6.923495     15.361334
  H       8.311421      2.312325    -19.549892
  H      15.863683      6.424993      9.437372
  H      16.176452      6.825382     -1.846961
  H      15.741086      6.411379     -7.885580
  C      -2.885199    -16.003023     -1.411795
  C      13.167942     10.382546     -7.681527
  H      -3.955413    -16.087041     -1.579037
  H      12.016236     11.379477     -1.645120
  H      12.552110     11.268883     -7.552804
  C      13.163809     10.450918      9.597338
  H      -6.078212      6.022760    -19.493272
  H      12.132548     11.385834     15.697676
  H      12.569666     11.345294      9.766337
  H     -14.008206     10.500278     15.495417
  H     -13.607979     10.798238      9.748067
  H     -11.979075     11.569869     -7.570917
  H     -15.985106      6.776263     15.478495
  H      13.578705     10.363535     15.845445
  H      -2.419641    -16.903666     15.813391
  H       2.091488     -8.335700    -19.603525
  H      -2.262992     -8.460504    -19.617005
  H       4.763680      5.001760     16.008756
  H       7.600364      1.691196     16.107098
  H       8.931743      0.510648     15.939323
  H      -2.584308     -8.089038     16.571848
  C       2.896040     -8.334311     15.874448
  H       3.936381     -8.020944     15.882168
  H      -3.582783     -7.100909     15.511913
  C      -7.658020      1.328920     15.919134
  C       5.214883      5.945721     15.722571
  H       5.822687      6.356818     16.528162
  H       4.447155      6.674398     15.476846
  C       8.664626      1.563818     15.933073
  H      -5.044568      6.004599     16.621197
  H       9.255621      2.073715     16.695143
  H      -6.613068      1.194654     15.660963
  C      -4.891705      5.897070     15.551725
  H      -4.416912      4.950466     15.314879
  H      -4.259354      6.712579     15.210237
  H      -1.966361     -6.510375     15.981426
  H       2.241191     -7.490867     16.072621
  H       2.768030     -9.124018     16.616735
  H      -7.775962      1.502756     16.984612
  H      -8.222748      0.438039     15.658395
  C      -2.559301     -7.385791     15.740019
  H       4.308212     -7.758591    -10.443818
  C      -2.955725     -6.642288    -14.029304
  O      11.822720      2.778823     11.812341
  H      -2.474515     -7.345861    -14.679291
  H     -10.909561      4.198085     17.067110
  H      -8.865539      5.167927     15.301059
  H      -9.874233      2.318464     12.586315
  H     -12.575513      2.372113     15.313913
  O      11.454486      8.769121     -7.283778
  H     -12.917493      4.110447     12.553560
  C       7.975734      2.393045     -6.482769
  C       8.500070      1.208885     -8.613630
  H      -7.240716      8.154462     12.979565
  O      -1.452852    -15.339894     -3.189695
  H      -8.711360      9.834124     15.517813
  H     -10.422829      9.290896     12.601422
  C       3.354129     -5.943649     -9.833582
  C       5.026769     -3.730844     -9.129528
  H       4.812761     -4.380356     -8.304986
  H       9.523680      1.560093     -8.501168
  C       2.353537     -7.425024     -7.707685
  H      -4.452598    -11.819115     13.710304
  H      -2.142809    -10.336858     12.579330
  H       0.010262     -9.892191     15.789585
  H       1.254340      6.003943    -13.347079
  H       5.516953      1.555954     -7.049451
  C       5.694915     -2.562670     -9.120941
  C      -2.283435      5.915533    -15.731651
  C      -2.707152      5.861033    -14.403158
  C      -4.433505      4.930910    -18.663556
  H      -4.509875      4.122350    -19.375007
  C      -0.567715      6.101046    -17.548316
  H      -1.248644      6.195781    -18.371047
  C      -5.314717      5.996838    -18.730134
  C      -5.210145      7.031649    -17.815815
  H      -5.891459      7.868286    -17.865656
  C      -0.951088      5.965202    -16.152965
  C      -4.231595      6.999676    -16.839033
  H      -4.143720      7.810678    -16.130990
  C      -3.338271      5.934693    -16.769148
  C      -3.449980      4.899140    -17.691945
  H      -2.764756      4.066019    -17.637263
  C      -4.049379      5.723730    -13.948877
  O       1.121702    -15.626851     -3.365854
  O       2.045961    -14.064294     -2.063614
  H      -4.907086      5.638887    -14.586494
  C      11.887032      9.395169     14.956772
  Zr      7.977331      4.583117     12.725135
  C       5.741152     -2.109953    -10.501738
  O      11.010391      3.479216      8.957288
  H       4.640666    -12.041808     14.607385
  C       1.867586     -8.175789     -6.525893
  C       1.825768    -15.259613     -2.370672
  C       8.101432      0.417184     -9.675499
  H       5.730110     -2.088280    -13.310464
  O      -1.353340    -15.857723     11.484477
  O      -2.126159    -14.319713     10.065945
  Zr     12.618713      7.216014     12.593246
  C       3.163053     -8.044970     -8.658111
  O       6.208971      4.625443     13.975391
  O       6.797314      6.750794     14.135098
  C      -2.010975    -15.503074     10.446872
  O      -7.312082      5.910087     -7.100716
  C      -2.200307      5.858968    -10.854474
  O      -0.946933     -7.648532     13.975307
  O      -2.511109     -9.195988     14.192944
  O      -2.714821    -13.760425     -2.233805
  H       3.366837     -9.107378     -8.549327
  C      -2.673359      5.827921    -12.168678
  C      -4.074443      4.646575     -7.829630
  H      -0.904708      5.971270    -13.310274
  H      -4.618066     -3.973020    -13.334457
  H      -5.652584     -2.095087    -13.403721
  H       4.648772     -3.970471    -13.336799
  O       7.088564      3.037039     -5.844513
  H     -12.883833      2.842041     -7.006926
  O       9.194107      2.398895     -6.140640
  C       6.335573     -0.899789    -10.880434
  H      -8.296184      9.531052     -7.591646
  C       6.517235     -0.478787    -12.199086
  C       6.222648      1.226936     -7.796625
  H      -0.127248     -9.976948     -7.877967
  O       2.461983     -9.239814     -6.187653
  O      12.675971      8.833370     14.141714
  N       6.186027     -1.184300    -13.315156
  H      -4.860060    -11.694929     -6.424675
  C       4.667607     -3.985206    -10.515255
  C       3.923800     -5.105093    -10.908181
  H       5.236903      5.796558      5.358220
  H       2.809735    -11.982688      8.548917
  H      -2.650909    -12.308921      8.592551
  H      -0.147594    -13.126563      9.651381
  H      -2.704595    -13.715335     -4.658553
  H      -2.370579      3.992377     -8.947439
  Zr     12.540134      7.174713     -4.664111
  H      -2.062713     -4.652874    -17.689039
  Zr      7.919515      4.555294     -4.618809
  C      -1.971680     -8.115510     14.553761
  H      -3.156996    -12.025202     -0.724347
  H       2.308625    -11.956448     -0.600225
  H      -0.113980    -13.084758     -1.744773
  H       2.445711    -13.753788     -4.718226
  O      10.644581      9.194986     15.008507
  C       3.649081     -5.462535    -12.229023
  H       4.280432    -11.337222     -5.769941
  H       1.956969    -10.227319     -4.644439
  H      -4.867862      5.589979    -11.927958
  C       2.554460      5.960883    -15.810603
  H       8.828914      8.626559     16.557956
  H     -11.940670      6.903579      9.943241
  H     -11.605215      3.956160      8.134515
  H      -9.504293      6.774441      8.471872
  H      -8.952925      5.627882     11.006667
  H     -11.931897      7.057732     -2.055953
  H      -9.447623      7.985072     -0.068068
  H     -10.846165      5.140613     -0.301323
  H      -8.974050      5.368091     -2.595591
  H     -10.069028      2.199755     -4.639819
  H     -12.394304      2.561100     -1.689394
  H     -12.347929      2.594124     10.445175
  H     -12.903056      4.184601     -4.590708
  H      -6.838483      7.659108     -4.643090
  H      -7.788115      9.916127     10.669812
  H      -8.770371      9.815353     -2.277868
  H      -9.948977      9.184329     -4.697843
  H      -0.209757     -9.866658      9.378779
  C       4.648928      5.022575    -18.797735
  H       4.729566      4.214563    -19.509311
  C       0.778434      6.108785    -17.570278
  H       1.431880      6.212218    -18.414067
  H      -4.799462    -11.882655     10.682820
  H      -4.488146    -11.394732     -3.512889
  H       2.931816    -12.075012     -8.592207
  H      -2.645966    -12.117620     -8.703743
  H      -0.134490    -13.120153     -7.619766
  H      -2.123409    -10.235087     -4.714944
  H       0.246725    -10.198381     -1.612212
  C       5.499703      6.111100    -18.888950
  H      -3.100979    -11.867862     16.625577
  C       2.500465     -5.351774     -8.901112
  Zr     -2.392621    -11.808759     -6.257592
  H       2.241761     -4.310072     -9.012859
  O      -2.122134    -11.513381     -8.157471
  C       5.391055      7.146103    -17.975386
  H       6.048893      7.999883    -18.043632
  H       4.719986    -11.703795     -2.880900
  H       4.237497    -11.851073     11.425969
  H       1.972107    -10.319058     12.629483
  C       1.208455      5.980413    -16.188008
  C       4.438536      7.091553    -16.974593
  H       4.346255      7.901964    -16.266353
  C       3.576613      6.002802    -16.879140
  C       3.691329      4.967479    -17.801468
  H       3.030523      4.116357    -17.726641
  C       4.384979      5.866441    -14.084525
  H       5.223995      5.792253    -14.747564
  H      11.432824      6.506476      9.651936
  O      -1.020254     -7.608600     -3.503502
  O      -2.618984     -9.132417     -3.247181
  C      -3.951242     -5.207778      1.659777
  C      -3.724623     -5.582370      2.982631
  C      -2.009486     -6.121144     -1.395976
  H      -1.342332     -5.673142     -2.115730
  C      -4.989459     -3.809413     -0.139604
  H      -4.778172     -4.464422     -0.960737
  C      -2.415996     -7.435428     -1.605989
  C      -1.982578     -8.114892     -2.847882
  C      -3.241011     -8.080968     -0.687499
  H      -3.475508     -9.131469     -0.849200
  C      -4.662339     -4.071856      1.253227
  C      -3.714355     -7.373928      0.403584
  H      -4.383126     -7.843962      1.108223
  C      -3.371874     -6.034250      0.583210
  C      -2.486680     -5.426047     -0.307974
  H      -2.192669     -4.401710     -0.138773
  C      -2.974996     -6.705447      3.434473
  H      -2.466760     -7.401642      2.797898
  H      10.750639      9.109715     12.539845
  O       1.086498    -15.849843     13.741533
  O       1.936984    -14.323950     15.134156
  H       8.031984      9.968033     10.590385
  H       8.038663      9.670746     -3.685096
  C       3.023599      5.936472    -14.496643
  C      -2.313838    -14.944721     -2.344471
  C       2.001904     -6.085134     -7.846729
  C     -14.517470      6.193691     -6.584067
  C       1.744648    -15.506690     14.782369
  H       1.353895     -5.646766     -7.103544
  O     -14.068772      6.629617     13.924564
  O     -13.465467      4.759311     14.971346
  C      12.536010      9.251304     -6.888062
  H     -11.706493      6.672368     15.236681
  Zr      9.166131      7.325026     14.409963
  C       2.850909     -6.555900    -12.669890
  O      10.006250      4.292396     12.722545
  O      -1.651961     -8.364266     -5.863401
  O      -3.251111     -9.790578     -6.457005
  C      -3.984519     -5.161958    -10.908198
  C      -3.715515     -5.522607    -12.230394
  C      -2.323123     -6.576878     -7.840171
  O      -6.715402      5.275471     -2.988059
  O      -7.790067      6.578324     -1.524194
  C      -2.307027      5.937119      1.676598
  C      -2.726820      5.814507      3.003971
  C      -4.566210      5.029632     -1.198257
  H      -4.680972      4.285042     -1.973656
  C      -0.583449      6.212739     -0.120018
  H      -1.260243      6.348585     -0.939729
  C      -5.548770      6.007306     -1.070156
  C      -6.761816      5.962985     -1.926684
  C      -5.425922      7.007921     -0.110634
  H      -6.190687      7.771617     -0.066968
  O      -0.293186    -12.723655     -2.634722
  Zr     -9.016406      7.393304     -6.430034
  C      -0.975752      6.019728      1.264848
  C      -4.346258      6.998021      0.747545
  H      -4.236834      7.770274      1.493326
  C      -3.385139      5.988623      0.668253
  O      -7.876501      8.789925     -7.132432
  O      -9.708113      6.537055     -8.094806
  C      -3.493774      5.018695     -0.327399
  H      -2.743489      4.245180     -0.391311
  C      -4.064942      5.645525      3.458035
  H      -4.924389      5.551654      2.825703
  H      -1.622509     -6.300065     -7.062459
  C      -4.986098     -3.695838     -9.134382
  H      -4.776075     -4.330451     -8.296859
  H       7.994592      6.940345     12.545144
  H       9.022672      4.804016     -1.584735
  H      11.427823      6.551545     15.563204
  O      13.178811      8.924934     11.434971
  C      -2.904206     -7.843038     -7.783515
  H       1.226366      6.023600      4.083124
  O       7.153176      3.053249     11.489672
  O       9.247585      2.431178     11.094407
  C       6.331796     -0.870156      6.415147
  C       6.544453     -0.471936      5.093439
  C       6.235861      1.282972      9.488120
  H       5.534550      1.624549     10.233999
  C       5.650620     -2.511934      8.182157
  H       6.098650     -2.009186      9.015404
  C       7.574422      1.640915      9.623384
  C       8.018443      2.427917     10.801980
  C       8.508735      1.242634      8.666926
  H       9.535791      1.586604      8.771826
  C       5.715670     -2.069084      6.799042
  O       1.655586     -8.421754     13.827891
  O       3.196307     -9.980663     14.181757
  H       2.339722     -7.243494    -12.026386
  O      -7.906244      3.254361     -6.288441
  H      13.268039      4.641269     12.600039
  H      -2.684118    -13.806614     12.582607
  O      -9.573598      3.534503     -7.750476
  C      -6.281824     -0.901856    -10.952484
  H      -8.939302      7.580543     17.127342
  C       2.559774     -8.948474     14.534547
  H      12.749859      1.876520     14.737323
  H       9.976070      3.335930     12.674856
  O      11.460203      8.831310     10.015137
  O     -12.412830      9.180880     -5.919193
  C      -6.429909     -0.483980    -12.278776
  C      -6.610873      1.537545     -8.096247
  O       0.052181    -12.777728     10.543617
  H      -6.018606      2.026960     -7.335405
  H       6.138808     -2.056698     -8.287806
  C      -5.626263     -2.511189     -9.147977
  O     -10.640758      9.077589     -7.283410
  C       5.836109      0.435123     -8.856771
  O       1.181771    -15.359766     11.005541
  O     -14.100338      6.333234     -3.363582
  O     -13.143739      4.831253     -2.007228
  O     -14.359414      7.260408     -5.896012
  C       7.559073      1.593813     -7.659385
  O       2.463406    -13.769933     10.087968
  H      -6.050671     -1.970716     -8.325409
  O      -7.508775      3.017928     14.237794
  O      -9.370466      2.925422     15.457714
  Zr      9.250337      7.846403     10.982345
  C     -14.100123      5.574711     -2.348505
  O       8.962235      9.751143     10.743894
  O     -13.826801      5.167016     -6.420034
  C      -7.955502      1.880827     -8.207473
  O       9.105270      7.531205      9.074466
  O      11.056744      6.569897     14.659744
  N      -6.091261     -1.182827    -13.395047
  O      -1.334707    -15.684003     -5.918605
  O      -2.248113    -14.144976     -7.256237
  C      -8.231800      2.505195     15.150332
  C      -2.581932     -8.734014     -6.638937
  C      -3.766691     -8.267271     -8.790342
  H      -4.050712      3.841560     -7.111151
  C      -2.051360    -15.331053     -6.914235
  C      -0.431139      6.126985     -9.105490
  C      -4.028830      5.698496    -12.585850
  O      13.155692      8.857709     -5.841610
  N       4.091875     -4.815728    -13.341514
  C     -11.762757      9.537389     -6.946549
  C       3.901784     -5.070838    -15.781389
  C       3.643180     -5.444546    -14.462290
  C       8.103859      0.444824      7.612292
  H       8.824284      0.104146      6.883929
  O       8.073062      2.750570     -3.467060
  O      10.110649      2.146253     -2.810602
  C       6.461208     -0.947585      1.538886
  C       6.609620     -0.518397      2.860315
  C       6.852835      1.233388     -1.512394
  H       6.264108      1.697629     -2.293311
  C       5.759016     -2.557427     -0.249161
  H       6.201790     -2.041208     -1.076724
  C       8.237373      1.393817     -1.547702
  C       8.853449      2.149251     -2.669988
  C       9.031092      0.858860     -0.536467
  H      10.097447      1.043784     -0.569819
  C       5.815767     -2.124121      1.138039
  C       8.443261      0.122796      0.474530
  C       1.981990     -6.375881    -18.747506
  H       1.251527     -6.020643    -19.459058
  H       9.049613     -0.312389      1.254624
  C       7.064219     -0.095237      0.488065
  C       6.274605      0.487472     -0.504137
  H       5.204471      0.348026     -0.472977
  C       7.169319      0.719927      3.287929
  H       7.537953      1.485276      2.634866
  O     -11.728044      6.654881     -6.331538
  C       4.931605     -3.638442    -17.559441
  O       0.117078    -10.187486     -6.959190
  O      -9.477596      5.399539     -5.851064
  C      -8.525161      2.952993     -7.350152
  H       4.681543     -4.259870    -18.396687
  H      12.316273      1.973206     -5.629410
  O     -12.749641      8.981929     11.194653
  O     -10.902207      8.985140      9.939402
  C       6.123242      5.760816     14.528596
  C       6.773239      0.038623      7.493982
  C       5.841511      0.487722      8.432181
  H       4.806478      0.200546      8.323686
  C       7.124587      0.750804      4.650369
  C     -12.022097      9.454802     10.267299
  C       2.452943     -7.675337    -18.829505
  H       7.449563      1.545883      5.290953
  H      -4.155298     -9.277314     -8.739715
  O     -12.901273      8.961625     13.870480
  O     -11.080229      9.118405     15.141275
  C      -4.647094     -3.992231    -10.517254
  C      -4.089526     -7.400770     -9.817385
  H      -4.772992     -7.708400    -10.594419
  H       5.770741     -2.094031      3.990890
  C      -3.565039     -6.107341     -9.850731
  C     -12.253617      9.446973     14.850009
  C      -2.658508     -5.715232     -8.864918
  C       3.391712     -8.124299    -17.915764
  H      11.880569      4.000330     16.612475
  Zr     10.827243      4.158127     10.761851
  O       8.157115      2.728232     13.904246
  O      10.265022      2.128940     14.263100
  C      -8.766806      1.251568     -9.147313
  H      -9.814542      1.518514     -9.182022
  O       6.503867      5.618175     11.579464
  O       7.079112      7.637476     10.836661
  C       2.603418      6.008319      6.502758
  C      -3.918973     -5.123502    -15.787537
  C      -3.681491     -5.496338    -14.464040
  Zr     -1.854171    -11.536907     14.442994
  O      -3.563004    -11.575015     13.419456
  O      -2.425805    -11.269690     16.274749
  C      -5.674278     -2.090265    -10.538444
  C       2.065728    -14.956727     10.188277
  C       3.030548      5.965916      5.174042
  O       0.794700     -7.680907     11.443198
  O       2.344411     -9.216515     11.039490
  C       3.868206     -5.048731      6.394904
  C       3.626258     -5.427473      5.072370
  C       1.914641     -6.011204      9.452598
  O       1.252965    -15.385335     -6.101058
  O       2.527273    -13.829262     -7.078031
  H       1.270890     -5.563732     10.194375
  C       4.966355     -3.671432      8.175799
  H       4.739815     -4.313330      9.003234
  C       2.246998     -7.356406      9.586124
  C       1.762000     -8.131694     10.755382
  C       3.055887     -7.979564      8.635412
  C       2.093966    -15.003704     -6.971503
  H       3.250349     -9.044998      8.741266
  C       4.617315     -3.931384      6.788365
  C       3.567178     -7.237175      7.586880
  H       4.220226     -7.701120      6.863274
  C       3.279397     -5.876116      7.469199
  C       2.428793     -5.279582      8.402194
  H       2.181966     -4.234379      8.293066
  C       2.838073     -6.528297      4.630333
  H       2.299023     -7.196044      5.271443
  O      -7.250839      2.981419     11.513777
  O      -8.820131      3.762393     10.157305
  C      -6.332102     -0.920945      6.468144
  C      -6.480954     -0.509429      5.140270
  C      -6.226764      1.405829      9.411756
  H      -5.530632      1.760894     10.156181
  C      -5.730300     -2.559567      8.267712
  H      -6.156069     -2.020300      9.089794
  C      -7.525537      1.908669      9.421589
  C      -7.894324      2.938805     10.422964
  C      -8.461067      1.458079      8.491797
  H      -9.473633      1.850375      8.546585
  C      -5.763123     -2.134424      6.877143
  C      -8.082238      0.516162      7.551748
  H      -8.802847      0.136987      6.842684
  C      -6.772018      0.032852      7.508867
  C      -5.851606      0.486127      8.454886
  H      -4.837011      0.119131      8.420064
  C      -6.970197      0.749969      4.688207
  H      -7.279176      1.555395      5.323201
  C      -2.056514     -6.512963    -18.750899
  Zr     -9.324758      7.530902     14.612497
  O      -8.412570      9.230128     14.824980
  O      -9.551895      7.193690     16.489655
  Zr      2.218954    -11.939067     14.096654
  C       9.051094      2.180435     14.607564
  O       2.077123    -11.604459     16.005045
  H      -2.220648     -4.729581     -8.916770
  C      -2.977736     -6.659822    -12.666534
  O       6.132741      4.578166     -3.499085
  Zr    -11.143079      4.254728     14.493568
  O     -11.964087      2.501251     14.575579
  O     -11.174119      4.776803     16.343320
  O       6.671763      6.718437     -3.246860
  C       2.531499      5.954661      1.627455
  C       2.999368      5.927374      2.940970
  C       4.675473      5.257808      9.551286
  C       4.264011      4.742618     -1.455066
  H       4.776478      4.521141     10.338234
  H       3.766101     -9.135565    -17.976953
  H       8.577628      4.983559      9.390083
  H       8.617970      4.949830     -7.891610
  H       9.499627      8.169042     -8.727845
  H      11.954680      3.267391     -8.541637
  C       0.865137      6.123142      8.312333
  H       1.532613      6.269365      9.137333
  C       5.503325      6.378487      9.587604
  H       9.469818      8.246483      8.533179
  H      11.917076      3.353445      8.641680
  C       4.612577     -3.932166    -16.172575
  Zr     -0.083665     -9.167822     12.699904
  H      11.395723      6.463367     -7.587819
  Zr     -8.066386      4.527341     12.752369
  H      10.687835      9.094286     -4.735577
  H       8.021298      9.965401     -6.747799
  Zr    -12.482153      7.262798     12.585264
  C       3.855231     -7.279192    -16.924374
  H       4.593942     -7.624896    -16.216176
  H       7.914929      6.883146     -4.771036
  O     -14.165837      6.621927     11.320370
  O     -13.437467      4.820910     10.213357
  C       3.390939     -5.969844    -16.838629
  C      -8.219355      0.316167    -10.000547
  H       4.193762      3.948547     -2.182241
  O      -0.163099    -10.179717     14.874569
  C       0.762992      6.209948     -0.132162
  O      -9.131806      5.340409     14.380235
  C     -14.286538      5.716333     10.434184
  H       1.421110      6.349142     -0.965846
  C       5.230338      5.727168     -1.642575
  O     -11.383981      6.592223     14.316707
  C       6.075206      5.672736     -2.858593
  C       5.388100      6.754734     -0.714718
  H       6.198108      7.466924     -0.862762
  C       6.434135      6.555824     10.729474
  O      -1.752224     -8.390364     11.604900
  O      -3.232867     -9.888643     10.881870
  C      -4.079847     -5.214963      6.527284
  C      -3.791240     -5.587683      5.212736
  C      -2.392916     -6.611271      9.592629
  H      -1.697517     -6.327888     10.372721
  C      -5.104236     -3.751417      8.284063
  H      -4.906019     -4.389178      9.121647
  C      -2.945300     -7.890377      9.634662
  C      -2.616430     -8.790714     10.768679
  C      -3.800135     -8.324005      8.624307
  H      -4.164407     -9.343705      8.663258
  C      -4.757199     -4.049174      6.904149
  C      -4.146182     -7.454104      7.609040
  H      -4.825305     -7.767566      6.830629
  C      -3.648814     -6.149426      7.589451
  C      -2.749020     -5.746474      8.576913
  H      -2.333595     -4.750813      8.535546
  C      -3.018831     -6.710792      4.796988
  H      -2.550236     -7.412988      5.456704
  C       5.454147      7.328219      8.570416
  O      -1.319064    -10.821382     12.524059
  C       1.183490      6.022453      1.248517
  O      -7.958531      7.506980     12.821573
  C       4.530414      6.820925      0.369102
  H       4.615692      7.627653      1.081338
  O     -12.120563      4.674059     12.619243
  O      12.610327      8.780935     -3.130522
  O      10.571305      9.158642     -2.289500
  O     -10.476959      8.315357     12.603264
  C       3.520872      5.872498      0.534577
  O       1.150660    -10.809132     12.682461
  O      -9.741523      3.276728     12.709439
  C       2.447826     -5.526585    -17.760615
  H      -8.837436     -0.182734    -10.731861
  H      -2.516039     -7.379093    -12.019928
  C       3.414279      4.818211     -0.373752
  H       2.653394      4.068056     -0.220605
  C       4.358072      5.829665      3.358712
  H       5.198220      5.737959      2.700386
  O      -6.876703      5.512723     11.119719
  O      -7.121076      7.541931     10.246913
  C      -2.229820      5.813027      6.553736
  C      -2.684632      5.752347      5.233570
  C      -4.552837      5.104989      9.466373
  H      -4.743645      4.367800     10.235174
  C      -0.479732      6.059511      8.326009
  H      -1.146294      6.136496      9.161675
  C      -5.378499      6.222934      9.396427
  C      -6.527147      6.430863     10.320074
  C      -5.154741      7.194104      8.421702
  H      -5.811809      8.051472      8.390510
  C      -0.891902      5.890328      6.943289
  C      -4.124579      7.041681      7.521823
  H      -3.947415      7.790403      6.764981
  C      -3.292218      5.922578      7.578609
  C      -3.512255      4.961822      8.563544
  H      -2.871219      4.094097      8.604669
  C      -4.039326      5.610321      4.820388
  H      -4.875109      5.484364      5.478644
  C      -6.858212      0.009210     -9.941216
  C     -14.240592      5.726870     14.803541
  C      -6.065592      0.612118     -8.965527
  H       2.077191     -4.514324    -17.692825
  C       2.851062     -6.546956    -14.033178
  C      11.809289      9.367066     -2.341362
  H       6.153844      8.154633      8.607067
  H       2.339210     -7.225918    -14.685893
  H      -5.014293      0.369148     -8.919088
  C       6.333685     -0.887546    -15.755216
  C       6.518266     -0.481702    -14.432782
  C       6.544656      1.446545    -18.704374
  H       5.880224      1.915729    -19.414505
  C       5.609669     -2.475272    -17.551820
  H       6.031020     -1.943186    -18.381897
  C       7.909017      1.669578    -18.781213
  O      14.346323      6.831910     13.800985
  O      -6.373323      5.301315     13.776216
  H       8.822632      0.086885    -10.408173
  O       1.521436     -8.337195     -3.472923
  O       3.113615     -9.777046     -2.897702
  O      -1.454532    -15.333719     14.186555
  O      -2.752254    -13.737753     15.068523
  C       4.004662     -5.128815      1.518310
  C       3.700730     -5.468873      2.838997
  C       2.299490     -6.516062     -1.546396
  H       1.610703     -6.221167     -2.327363
  C       5.076965     -3.718069     -0.255846
  H       4.845631     -4.349188     -1.090178
  C      -2.324366    -14.920809     15.008230
  C       2.828861     -7.805343     -1.587381
  C       2.466329     -8.706238     -2.713197
  C       3.678330     -8.244391     -0.575455
  H       4.034279     -9.266784     -0.613445
  C       4.719723     -3.989657      1.127319
  C       4.030819     -7.378790      0.442973
  O      -7.114342      6.728807     15.321939
  H       4.700215     -7.704339      1.224660
  Zr      1.690791    -11.508070     -6.474212
  O       3.412069    -11.610636     -5.442697
  C       3.555330     -6.065983      0.462452
  C       2.668558     -5.653361     -0.533113
  H       2.272835     -4.649489     -0.500354
  C       2.888688     -6.557145      3.268057
  H       2.398462     -7.251748      2.615938
  O      -7.203738      2.851746     -3.638999
  O       2.400186    -11.333444     -8.268615
  Zr    -11.193136      4.666061     -6.775916
  O      -8.760640      3.472086     -2.188801
  C      -6.256408     -0.950768      1.591138
  C      -6.444914     -0.521303      2.905906
  C      -6.090330      1.259396     -1.443686
  O       1.622271    -13.271235     -4.518947
  H      -5.372397      1.624746     -2.161528
  C      -5.629449     -2.625379     -0.158934
  H      -6.049989     -2.107919     -0.997827
  C      -7.410185      1.682874     -1.545952
  C      -7.810872      2.712185     -2.537976
  C      -8.368842      1.232260     -0.637846
  H      -9.393636      1.572459     -0.759025
  C      -5.689371     -2.174305      1.221239
  C      -7.995778      0.370372      0.374716
  H      -8.730100     -0.000472      1.073425
  C      -6.668370     -0.039442      0.503223
  C      -5.723200      0.409197     -0.419454
  H      -4.696163      0.094520     -0.312763
  C      -6.949231      0.741848      3.324982
  H      -7.240537      1.535785      2.667071
  C       6.773914      0.003060     -9.796274
  C      -6.967742      0.762122    -12.712715
  C       8.756101      1.063744    -17.868426
  H       9.821652      1.230613    -17.925469
  C       5.699319     -2.065703    -16.160244
  C       8.241649      0.240551    -16.883650
  O       3.995182    -12.695499     14.302319
  H       8.901634     -0.239812    -16.176186
  C       6.872093      0.005718    -16.804320
  C       6.027646      0.618763    -17.724652
  H       4.963050      0.447183    -17.661756
  C       7.077866      0.753353    -13.997533
  H       7.419406      1.535183    -14.646715
  H      -7.296648      1.551800    -12.067282
  C      14.364681      6.086955     14.839029
  N      -5.062991     -2.986835    -15.402184
  N       5.106277     -2.975447    -15.356659
  Zr     11.416958      3.917106     -3.050007
  H      -1.088980      6.223367     -8.265126
  C      -0.853506      5.951579    -10.485642
  O     -11.977610      2.899272     -6.671456
  H      -1.311583     -6.190398    -19.462596
  C      -4.896126     -3.687829    -17.593784
  C      -4.202937      6.746989     -9.644577
  N       0.142106      5.913696    -15.361158
  C      -6.245131     -0.884230    -15.832293
  C      -6.415770     -0.472571    -14.510702
  H      -4.227624      7.572100    -10.340578
  O      12.880594      2.701934     -2.696588
  Zr     10.819486      4.103750     -6.451855
  O      -4.214261    -12.411463     -6.491068
  O      11.746666      2.701565     -5.341969
  O      11.043237      3.390949     -8.239407
  N       2.237781      5.990916      4.068277
  O      10.876690      4.062667     -1.183554
  Zr     -0.117860    -14.513001     12.586700
  C      -5.086965      5.594591     -7.734013
  C       3.657146     -7.300671     -9.714393
  H      -4.658684     -4.328162    -18.420337
  O       8.792372      5.205166     14.879388
  Zr      9.197036      7.837250     -6.282415
  O       8.945252      9.742230     -6.566503
  O       9.113367      7.466217     -8.185396
  O     -13.341729      8.966605     -3.389608
  O     -11.254153      9.508307     -2.847501
  Zr      8.968724      7.264447     -2.834914
  O       8.282307      8.773819     -3.955345
  O     -11.985780      4.912251     -8.544560
  O      -0.266840    -12.817994     14.656268
  O       8.482789      7.864624     -1.059994
  C      -6.466032      1.453696    -18.777888
  O       8.373029      8.811159     13.346465
  H      -5.806408      1.917173    -19.496064
  C     -12.488485      9.628294     -2.703776
  C      -3.200027      5.784359     -9.768192
  C      -5.546275     -2.508831    -17.607455
  C      -3.143826      4.739060     -8.845728
  O       6.503927      5.608873     -5.839841
  O       1.599861    -13.389403     12.736503
  O       0.096506    -12.828592     -6.714953
  H      -5.950872     -1.977464    -18.446248
  O       7.041532      7.660630     -6.513631
  O      -1.827177    -13.358158     12.453728
  C      -7.827596      1.699439    -18.830908
  C      -8.669533      1.100261    -17.908936
  Zr     -1.897460    -11.417280     -2.823857
  O      -1.848532    -13.281526     -4.835371
  O      -3.596379    -11.541443     -3.856594
  O      -2.627673    -11.278462     -1.038612
  C       2.640549      6.034818    -10.936069
  C       3.064990      5.977536    -12.264674
  C       4.691572      5.269820     -7.878028
  N       2.266264      5.982797    -13.366221
  Zr     -9.560439      7.456419     -2.488807
  O      -8.382205      8.988320     -2.597444
  O     -10.159876      8.028416     -0.722335
  Zr      2.247925    -11.826527     -3.100051
  H       4.788346      4.524901     -7.097996
  O       1.848371    -11.397402     -1.242516
  H      -9.733106      1.283929    -17.947693
  O      14.030410      6.471372     11.065721
  N       0.215111      5.925417    -11.311242
  Zr    -10.882979      4.236036     -2.851250
  O     -11.544914      2.557109     -2.152668
  O     -10.468538      5.252690     -1.184707
  N       5.145511     -3.008345    -11.317798
  O      13.277686      4.566844     10.162286
  O      10.777477      8.141773     12.421075
  Zr     -2.344135    -11.879992     11.025799
  H       4.804453      0.136920     -8.965187
  O      -2.195502    -11.628561      9.109479
  Zr     -9.162925      7.757158     11.038303
  O      -8.626329      9.617847     11.042940
  O      -9.361142      6.590063      9.412088
  O      12.469849      5.172878     12.781429
  C      12.546009      9.317218     10.396185
  O       8.563340      5.243315     -2.332400
  Zr      1.631919    -11.448613     10.712035
  O       3.342885    -11.635008     11.723360
  O       2.265561    -11.259439      8.892448
  Zr    -10.886407      4.658188     10.416790
  O     -11.403775      2.791286     10.382204
  O     -11.238840      4.771951      8.505580
  Zr     -0.088347     -9.129952     -4.634270
  C      -5.631903     -2.076921    -16.223417
  Zr     -7.973120      4.659990     -4.642084
  O      10.890255      6.532164     -2.633585
  O       8.822626      6.461307     12.505378
  Zr    -12.633918      7.388328     -4.639480
  N      -6.165283     -1.233900      4.032246
  O      11.222051      6.183529     10.551224
  Zr     11.504567      3.938789     14.153925
  O       8.895138      4.942381     10.308686
  N       4.108559     -4.810049      3.958377
  C       7.072697      0.757650    -12.634152
  O      -0.371938    -10.044086     -2.357553
  H       7.408693      1.542572    -11.986580
  O      -9.364591      5.607378     -3.433954
  O      13.015374      2.751201     14.419177
  O      11.092571      3.944483     16.053088
  O     -11.554020      6.954216     -2.949749
  H      11.608222      4.085669     -0.550377
  H       8.846726      8.711264     -0.763974
  O     -11.599015      6.591931     10.800835
  O       4.059263    -12.402073     -2.778518
  O      -0.021726    -10.143551     10.292308
  O      -9.467159      5.709495     11.813109
  O      -1.328318    -10.763746     -4.793065
  H      11.308901      6.588287     -1.752631
  O      -7.610311      7.083446     -4.786570
  H      13.229126      4.615831     -4.628419
  H      -0.055440    -13.132833     15.556852
  O     -12.080661      4.697009     -4.454043
  H       2.452662    -13.832458     12.565757
  H      12.369539      2.031552     11.533560
  O     -10.001911      8.216494     -4.831010
  H      12.590438      1.791245     -2.548028
  O       1.163771    -10.746106     -4.504746
  O      -9.933983      3.153344     -4.498775
  N      -5.130623     -3.085663      2.047304
  N       5.193900     -3.017971      1.939887
  N       0.112338      5.939480      2.064367
  H       9.907620      3.320400     -4.562629
  O      13.421250      5.347781     15.191743
  O       9.951168      4.273931     -4.488603
  C      -8.151856      0.264797    -16.936406
  O      -4.146621    -12.579335     10.839744
  C      -6.187666      5.447786     -6.748086
  N       0.183149      5.865561      6.123533
  N       5.115752     -2.965886      5.984546
  N      -5.190338     -3.065905      6.082755
  N      -4.182781     -4.932266      4.087279
  H      -8.808013     -0.208383    -16.220461
  N      -1.929474      5.842922      4.105991
  C      -6.784274      0.010862    -16.878554
  C      -5.148212      6.652555     -8.641859
  C       0.913322      6.185324     -9.126953
  H       1.586122      6.333818     -8.306811
  C      -2.589325     -7.788012    -18.837875
  H       8.111048      9.701455     13.618713
  O       8.629964      7.739341     16.226050
  C      -5.945464      0.613549    -17.810408
  C       5.506068      6.399743     -7.818178
  N       6.234034     -1.193885      3.980952
  H      -0.920951      5.925300      4.083875
  H      -4.714258     -4.070656      4.073055
  H      -5.749340     -2.156660      4.043351
  H       4.671341     -3.968809      3.959955
  N      -5.089355     -3.011885    -11.335285
  C       6.419905      6.569152     -6.660544
  Zr     -0.121090    -14.403963     -4.672720
  C       5.459425      7.358998     -8.826165
  H       6.146582      8.194406     -8.770774
  H       8.654084      4.911552     15.798735
  C      -6.229617      5.989349     14.839454
  H      -4.882498      0.427454    -17.764092
  C      -6.961142      0.767056    -14.075405
  C      -3.545638     -8.196513    -17.923440
  H      -3.967674     -9.188408    -17.988094
  O      -6.020001      4.851159     -5.644592
  C       1.305023      6.037877    -10.519290
  H      -7.286747      1.556506    -14.723180
  C      -4.590645     -3.968258    -16.200049
  C      -3.967228     -7.335045    -16.927273
  H      -4.721081     -7.648029    -16.219618
  C       4.550373      7.216947     -9.856682
  H       4.481556      7.965971    -10.631472
  C       3.681711      6.124961     -9.890508
  C       3.782534      5.138895     -8.907968
  N      -4.102494     -4.844014    -13.344911
  H       3.136557      4.275400     -8.961357
  O      10.726132      8.130958     -4.887739
  O      11.230730      6.114775     -6.688503
  C       4.410614      5.892911    -12.721808
  H       5.272820      5.844033    -12.087169
  O       8.914683      4.878355     -6.967156
  C       1.266246      5.987547      6.920019
  C      14.109612      5.502645     10.247929
  N      -1.915057      5.909649    -13.296321
  C       4.528508      7.186265      7.555330
  H       4.457307      7.927654      6.774022
  C       3.648176      6.102576      7.543285
  C       3.751608      5.125839      8.534848
  O      12.411231      5.112994     -4.439251
  H       3.097869      4.267708      8.496297
  O      14.253855      6.771520     -3.417540
  O      13.280328      5.337443     -2.008148
  C      -3.441800     -6.049425    -16.838160
  O       8.758739      6.431483     -4.790204
  O      14.005186      6.388974     -6.147981
  O      13.276783      4.454669     -7.005821
  C      -2.479725     -5.646864    -17.759449
  C       4.377582      5.860477      4.721171
  H      -5.943292      7.384269     -8.527834
  O       0.884978     -7.705458     -5.875214
  C      14.252217      6.035314     -2.375848
  C      14.074903      5.425439     -6.969190
  H     -11.990693      6.933272     -7.229697
  H     -11.603401      4.303702     -9.193516
  H      -9.782033      6.922789     -8.978772
  H      -9.080488      5.178125     -6.691059
  H       2.421821    -12.330101     16.545072
  C       0.440049      0.616905     -5.880848
  O       1.520112      0.075528     -5.897623
  N      -0.742118     -0.006790     -5.759231
  H       0.326896      1.713317     -5.967782
  C      -0.793681     -1.444396     -5.631548
  C      -2.003253      0.685441     -5.767493
  H       0.229131     -1.815451     -5.635819
  H      -1.280744     -1.726720     -4.696499
  H      -1.345010     -1.882711     -6.465735
  H      -1.837915      1.757203     -5.853292
  H      -2.613718      0.351656     -6.610654
  H      -2.553085      0.485407     -4.844839
954
Coordinates from ORCA-job orca_MEP E -1849.459309648550
  C       2.349128    -16.737626     15.291913
  H       2.145197    -16.634859     16.353246
  H       2.685014    -15.361103     -8.946856
  H       3.859642    -15.804179     -7.712928
  H       2.309564    -16.676215     -7.801298
  H      13.311522     10.418751     -1.473861
  H      -3.654682    -16.425029     -7.232713
  C     -15.393330      5.203520     -1.487450
  H     -15.385422      5.345079      8.620038
  H     -15.160396      5.028193     -0.441504
  H      -3.793546    -16.369264      9.912410
  C      -2.592700    -16.571198     -7.413289
  H      -2.417642    -16.490310     -8.481448
  H      -2.867582    -15.367958     -0.304051
  C     -12.445553     10.757672      9.553174
  H     -12.429432     10.679816      8.470096
  H      15.773270      4.469315     -7.630347
  H     -12.567734     10.084741     16.718512
  C     -12.818970     10.274062     15.679456
  H     -12.233599     11.118087     15.321055
  C       2.798005    -15.715154     -7.926012
  H      14.093093     10.822714     10.111856
  C     -15.535350      5.510942      9.682035
  H     -15.895801      4.807852     15.403671
  C      15.758375      6.193202     15.328838
  H     -16.093539      4.671269     10.087054
  C      12.233444     10.374632     -1.358639
  C      -2.906351    -15.758988     15.932986
  H      -3.982389    -15.785683     15.785973
  H      13.253503     10.258468      8.638159
  H      11.967422     10.167617     -0.326007
  H      13.955530     10.694591     -7.061642
  C     -12.799792     10.603888     -1.594039
  H      -7.943312      2.416396    -19.649457
  H     -12.208066     11.472416     -1.871233
  H     -11.716769     11.508217      9.847011
  H      13.202200     10.094669     -8.564771
  C      15.171455      5.284255      9.216633
  H      14.880930      5.164323      8.176850
  H     -16.087518      6.428456      9.860089
  H      16.188529      5.198807     15.242924
  H      15.566744      6.388045     16.379534
  C      15.519197      5.899249     -1.618457
  C      15.128129      5.301988     -7.897321
  H      -2.495885    -17.570274     10.118242
  H       6.310426      6.045892    -19.664643
  C       2.497115    -16.353375     -1.652967
  H      14.772522      5.145319     -8.911807
  H       2.679355    -15.511038      8.138873
  H       2.273818    -16.263595     -0.594574
  H      15.844958      4.865389     -1.699534
  H      15.350085      6.116863     -0.568385
  H      -2.601669    -16.639992     -1.522479
  H      -2.283019    -17.541203     -7.038964
  H      15.727638      4.401003      9.518504
  H     -14.948751      5.413993     -8.611741
  H     -15.991188      6.101127     -1.609188
  H     -15.853807      6.485781     -7.497242
  C      12.344436     10.339076     15.871909
  H     -13.812886     10.705200     -1.968798
  H      12.046130     10.107118     16.890552
  C      -2.740645    -16.581859      9.743871
  H      -2.547313    -16.509650      8.678319
  H      -2.711385    -15.440154     16.953516
  C     -12.905145     10.541867     -7.369576
  H     -12.807404     10.366861     -8.437382
  H     -12.793994     10.525954     -0.510946
  C       2.775692    -15.787885      9.184904
  H       3.423429    -16.661839     15.144707
  H       3.832325    -15.798699      9.437173
  C     -15.330855      5.540725     -7.602682
  H     -15.945228      4.347410     -1.865412
  H     -13.950542     10.584599     -7.083221
  H     -16.009523      4.720201     -7.386434
  H       1.989287    -17.689818     14.916629
  C     -15.293458      5.697379     15.563410
  H     -15.055075      5.761154     16.621590
  H       2.336659    -16.764700      9.361060
  H       2.242581    -17.341375     -2.021664
  H       3.558382    -16.162265     -1.791071
  H      16.436823      6.932015     14.915392
  H       8.195529      2.434903    -19.544279
  H      15.783207      6.171561      9.342482
  H      16.266572      6.566233     -2.035146
  H      15.677208      6.234924     -7.822572
  C      -3.026163    -15.658197     -1.339053
  C      13.033345     10.361425     -7.525669
  H      -4.095260    -15.664236     -1.529955
  H      11.788204     11.324822     -1.640485
  H      12.284467     11.148781     -7.497820
  C      13.147019     10.498633      9.691415
  H      -6.017916      5.966359    -19.515857
  H      11.935864     11.311682     15.611265
  H      12.402859     11.285603      9.784775
  H     -13.872910     10.503894     15.560209
  H     -13.435541     11.030434      9.903118
  H     -12.413715     11.483143     -7.137018
  H     -15.832078      6.583036     15.240098
  H      13.425656     10.354378     15.782529
  H      -2.475572    -16.738698     15.754562
  H       2.059229     -8.237011    -19.619812
  H      -1.998051     -8.374435    -19.642404
  H       4.579809      4.884653     15.916440
  H       7.764249      1.806394     16.247762
  H       9.058398      0.590489     16.060945
  H      -2.690191     -7.886846     16.498487
  C       2.902594     -8.496246     15.974230
  H       3.944990     -8.195302     16.037661
  H      -3.512653     -6.819311     15.362859
  C      -7.694859      1.283536     15.813184
  C       5.006955      5.839954     15.630145
  H       5.511245      6.316662     16.468806
  H       4.226398      6.509636     15.279384
  C       8.811787      1.647693     16.009955
  H      -4.735635      6.398950     16.478028
  H       9.468334      2.190075     16.693578
  H      -6.690950      1.050060     15.475342
  C      -4.641213      6.184508     15.418405
  H      -4.158962      5.226196     15.253368
  H      -4.044858      6.964576     14.952725
  H      -1.898332     -6.366800     15.962286
  H       2.249942     -7.666632     16.228622
  H       2.748202     -9.351667     16.636548
  H      -7.716204      1.414669     16.891084
  H      -8.376331      0.476162     15.560042
  C      -2.540364     -7.192218     15.673422
  H       4.151517     -7.710862    -10.408590
  C      -2.922059     -6.660841    -14.045952
  O      11.715245      2.728455     11.750765
  H      -2.415098     -7.355938    -14.685290
  H     -10.795708      5.073606     16.870974
  H      -8.493409      5.064986     15.262014
  H      -9.782182      2.351409     12.592420
  H     -12.197052      2.283469     15.376066
  O      11.459028      8.591538     -7.219217
  H     -12.877783      3.709142     12.394901
  C       7.892853      2.299581     -6.360824
  C       8.477182      1.226412     -8.534160
  H      -7.436307      8.347700     13.098076
  O      -1.392416    -15.052812     -2.959777
  H      -9.126029      9.644006     15.750779
  H     -10.454049      9.515718     12.642013
  C       3.309170     -5.831149     -9.825819
  C       5.121472     -3.741812     -9.144247
  H       4.915706     -4.402603     -8.326477
  H       9.488467      1.607984     -8.399794
  C       2.253047     -7.204428     -7.659878
  H      -4.387108    -11.832732     13.563650
  H      -2.097422    -10.222106     12.537510
  H      -0.014559     -9.719470     15.788002
  H       1.288640      6.005510    -13.369993
  H       5.464212      1.439903     -7.002471
  C       5.814264     -2.588121     -9.133870
  C      -2.225935      5.851349    -15.753273
  C      -2.654946      5.759246    -14.428588
  C      -4.350957      4.890735    -18.710219
  H      -4.410522      4.097188    -19.439745
  C      -0.507307      6.106738    -17.557471
  H      -1.186766      6.211894    -18.380159
  C      -5.253614      5.939676    -18.753710
  C      -5.170982      6.955851    -17.816591
  H      -5.869449      7.779061    -17.847615
  C      -0.893692      5.937840    -16.166837
  C      -4.192499      6.922180    -16.839963
  H      -4.121182      7.718920    -16.114039
  C      -3.278121      5.873976    -16.793035
  C      -3.367903      4.857009    -17.738326
  H      -2.666050      4.036915    -17.700742
  C      -3.997902      5.601273    -13.983976
  O       1.126012    -15.678770     -3.486907
  O       1.733540    -14.118307     -2.013391
  H      -4.849859      5.504915    -14.627369
  C      11.769391      9.293505     14.928666
  Zr      7.909681      4.501471     12.755143
  C       5.832965     -2.113356    -10.507649
  O      10.805580      3.372354      8.918204
  H       4.584309    -12.241625     14.618813
  C       1.749408     -7.920730     -6.466644
  C       1.729954    -15.298173     -2.427992
  C       8.113994      0.463666     -9.629453
  H       5.824395     -2.078719    -13.303591
  O      -1.336462    -15.904549     11.555104
  O      -1.873711    -14.370147     10.042125
  Zr     12.588273      7.199146     12.471654
  C       3.017506     -7.889906     -8.603702
  O       6.159721      4.503253     14.003988
  O       6.734296      6.630800     14.184544
  C      -1.926578    -15.535958     10.481391
  O      -7.228678      6.961677     -7.221324
  C      -2.179020      5.793664    -10.877110
  O      -0.869243     -7.520225     13.980431
  O      -2.448133     -9.053532     14.182463
  O      -2.792040    -13.459697     -2.243494
  H       3.170331     -8.959941     -8.470186
  C      -2.635787      5.727669    -12.195884
  C      -4.286417      4.987533     -7.845352
  H      -0.860869      5.890001    -13.321852
  H      -4.641624     -4.018514    -13.396525
  H      -5.690258     -2.134300    -13.394379
  H       4.717077     -3.959532    -13.335648
  O       6.985331      2.923138     -5.732177
  H     -12.089903      2.565423     -6.895471
  O       9.095241      2.261283     -5.956612
  C       6.402868     -0.888740    -10.875754
  H      -8.650630      9.847782     -7.709298
  C       6.571113     -0.452858    -12.190014
  C       6.189376      1.152791     -7.748206
  H      -0.094363     -9.699826     -7.904044
  O       2.333056     -8.984748     -6.103109
  O      12.577328      8.692317     14.165386
  N       6.260482     -1.165033    -13.307487
  H      -4.660633    -11.958203     -6.872988
  C       4.724396     -3.964464    -10.524966
  C       3.923877     -5.045712    -10.912916
  H       5.230811      5.729890      5.364294
  H       2.915423    -11.710402      8.538159
  H      -2.473882    -12.339812      8.571206
  H      -0.088146    -12.953506      9.600228
  H      -2.663305    -13.625445     -4.713328
  H      -2.620578      4.058841     -8.822661
  Zr     12.461867      7.095955     -4.587545
  H      -2.010093     -4.582743    -17.672951
  Zr      7.876102      4.485266     -4.625512
  C      -1.918640     -7.965007     14.532660
  H      -3.338431    -11.700014     -0.767795
  H       2.068195    -12.040043     -0.558863
  H      -0.218229    -12.881987     -1.716706
  H       2.472892    -13.634773     -4.582183
  O      10.523694      9.095891     14.961965
  C       3.643507     -5.401991    -12.232080
  H       4.265665    -11.672496     -5.594381
  H       1.939653    -10.117625     -4.527452
  H      -4.828070      5.462583    -11.967411
  C       2.610978      5.964026    -15.811898
  H       8.538968      8.585832     16.476373
  H     -11.807732      6.877086      9.914754
  H     -11.422825      4.031651      8.046153
  H      -9.367284      6.856068      8.511540
  H      -8.819779      5.750795     11.005740
  H     -11.916505      6.786312     -1.658960
  H      -9.636317      6.891824     -0.117347
  H     -11.415384      3.838163      0.014152
  H      -8.711497      5.764194     -2.625971
  H      -9.594454      2.547317     -4.608695
  H     -11.969253      2.467737     -2.186925
  H     -12.073218      2.553061     10.222393
  H     -12.591821      4.217495     -4.516215
  H      -7.105160      8.371265     -4.830614
  H      -7.862667      9.962681     10.370776
  H      -7.876034      9.945890     -2.697797
  H     -10.568739      9.122650     -4.415376
  H      -0.152340     -9.614799      9.364684
  C       4.679472      4.966436    -18.792959
  H       4.735572      4.154999    -19.502973
  C       0.838892      6.128226    -17.574429
  H       1.494337      6.256263    -18.413202
  H      -4.658783    -12.010334     10.380251
  H      -4.427805    -11.713098     -3.704779
  H       3.079550    -11.747256     -8.502189
  H      -2.397229    -12.363155     -8.642541
  H      -0.015403    -12.932211     -7.556381
  H      -2.123135    -10.121216     -4.769184
  H       0.282657    -10.021008     -1.573337
  C       5.563484      6.028135    -18.885141
  H      -3.229184    -11.582949     16.518295
  C       2.503588     -5.169574     -8.896703
  Zr     -2.267543    -11.734997     -6.240980
  H       2.308325     -4.115796     -9.024893
  O      -2.071047    -11.586292     -8.165299
  C       5.484571      7.068769    -17.974832
  H       6.168204      7.902092    -18.045267
  H       4.559849    -11.865342     -2.450775
  H       4.211436    -11.873288     11.415663
  H       1.992474    -10.250838     12.663234
  C       1.265372      5.979638    -16.193347
  C       4.528780      7.046589    -16.975670
  H       4.458535      7.863094    -16.271916
  C       3.634945      5.984150    -16.877845
  C       3.719970      4.943254    -17.797680
  H       3.033749      4.112730    -17.720688
  C       4.428653      5.894698    -14.067623
  H       5.275964      5.822017    -14.720021
  H      11.299295      6.398071      9.601378
  O      -0.947517     -7.366342     -3.480496
  O      -2.534431     -8.900460     -3.244564
  C      -4.064373     -5.082491      1.671043
  C      -3.811814     -5.469585      2.986483
  C      -2.088082     -5.845413     -1.410487
  H      -1.454324     -5.348460     -2.128775
  C      -5.226897     -3.745093     -0.097458
  H      -5.027851     -4.405942     -0.917110
  C      -2.401483     -7.186132     -1.616553
  C      -1.924280     -7.865749     -2.843007
  C      -3.181206     -7.884911     -0.696335
  H      -3.348439     -8.949273     -0.859406
  C      -4.845526     -3.985708      1.285299
  C      -3.695087     -7.215260      0.398724
  H      -4.326110     -7.732818      1.105020
  C      -3.443965     -5.855627      0.578442
  C      -2.613146     -5.184804     -0.320934
  H      -2.395710     -4.140553     -0.153584
  C      -3.008319     -6.563510      3.417929
  H      -2.458688     -7.215520      2.769443
  H      10.681945      9.066236     12.417560
  O       1.076699    -15.907508     13.450343
  O       1.775243    -14.438363     14.973822
  H       8.238642      9.937889     10.312833
  H       7.515010      9.379497     -3.761527
  C       3.071310      5.949612    -14.495271
  C      -2.357094    -14.639423     -2.249861
  C       1.972955     -5.850185     -7.822267
  C     -14.161668      5.493890     -6.632919
  C       1.687861    -15.601623     14.532158
  H       1.362597     -5.353949     -7.083727
  O     -13.752974      6.495583     13.932264
  O     -13.238113      4.614026     14.993749
  C      12.479727      9.163188     -6.776520
  H     -11.606509      6.330853     14.469087
  Zr      9.086630      7.255255     14.391864
  C       2.808817     -6.466001    -12.676277
  O       9.952980      4.263828     12.694192
  O      -1.750332     -8.265533     -5.805489
  O      -3.203470     -9.800653     -6.514311
  C      -4.033145     -5.195846    -10.946479
  C      -3.737161     -5.552319    -12.263668
  C      -2.378226     -6.540904     -7.849337
  O      -6.611870      5.679692     -3.154930
  O      -7.170677      7.562907     -2.102526
  C      -2.323546      5.762536      1.678913
  C      -2.739011      5.620764      3.004936
  C      -4.519098      5.214327     -1.345651
  H      -4.644930      4.545270     -2.187167
  C      -0.597305      6.094470     -0.107926
  H      -1.271005      6.246376     -0.926904
  C      -5.385509      6.297448     -1.224645
  C      -6.459333      6.530891     -2.225566
  C      -5.270901      7.171635     -0.146854
  H      -5.970854      7.992451     -0.074422
  O      -0.335625    -12.453835     -2.586918
  Zr     -9.189445      7.760640     -6.361872
  C      -0.992345      5.864708      1.270244
  C      -4.281529      6.973112      0.791796
  H      -4.174546      7.651762      1.624268
  C      -3.390146      5.906131      0.667594
  O      -8.359658      9.434676     -6.884259
  O      -9.647509      6.922647     -8.117248
  C      -3.524738      5.024733     -0.404270
  H      -2.847033      4.188246     -0.484850
  C      -4.074457      5.445281      3.463149
  H      -4.932325      5.330262      2.831595
  H      -1.701018     -6.237517     -7.060457
  C      -5.078719     -3.760626     -9.174534
  H      -4.894437     -4.412124     -8.343686
  H       7.928031      6.867723     12.524664
  H       8.945955      4.763343     -1.590765
  H      11.357286      6.499922     15.487543
  O      13.252580      8.958388     11.516222
  C      -2.921604     -7.823572     -7.796703
  H       1.216931      5.922291      4.096922
  O       6.960684      3.011068     11.565549
  O       9.059341      2.410326     11.178230
  C       6.319528     -0.870678      6.423956
  C       6.555042     -0.481261      5.105405
  C       6.090865      1.234472      9.516482
  H       5.367116      1.532613     10.259243
  C       5.685272     -2.536769      8.183203
  H       6.144335     -2.040441      9.014169
  C       7.414838      1.633879      9.675399
  C       7.831399      2.400779     10.873845
  C       8.376407      1.292175      8.723530
  H       9.391328      1.668817      8.847808
  C       5.734752     -2.085456      6.802668
  O       1.747366     -8.383951     13.873345
  O       3.222332    -10.017289     14.180222
  H       2.259127     -7.125002    -12.034530
  O      -7.418870      3.275157     -6.150379
  H      13.238052      4.615054     12.547963
  H      -2.669739    -13.700154     12.461057
  O      -8.861349      3.903615     -7.731648
  C      -6.289185     -0.912698    -10.968631
  H      -8.362042      7.660633     17.077540
  C       2.602370     -8.989147     14.577368
  H      12.928936      2.049035     14.704920
  H       9.938924      3.306311     12.703867
  O      11.651269      8.657331     10.006446
  O     -12.866317      8.790923     -5.741684
  C      -6.424476     -0.491718    -12.294702
  C      -6.277721      1.482456     -8.074006
  O       0.052295    -12.554796     10.482934
  H      -5.606288      1.885123     -7.330777
  H       6.294288     -2.106789     -8.306009
  C      -5.703645     -2.567725     -9.181602
  O     -11.003099      9.182881     -6.905346
  C       5.840302      0.383950     -8.837143
  O       1.118579    -15.168201     10.776659
  O     -14.044195      6.293359     -3.119410
  O     -13.164558      4.539314     -2.048457
  O     -14.126477      6.383520     -5.722462
  C       7.514565      1.546833     -7.578479
  O       2.458652    -13.559342      9.982819
  H      -6.141533     -2.037341     -8.359422
  O      -7.412736      3.097858     14.285760
  O      -9.300704      3.016976     15.476902
  Zr      9.198141      7.731787     10.955689
  C     -14.098701      5.345440     -2.273768
  O       9.069186      9.665380     10.729270
  O     -13.297867      4.596473     -6.769728
  C      -7.576249      1.977790     -8.132314
  O       9.060430      7.529634      9.030852
  O      10.957191      6.467236     14.596230
  N      -6.103648     -1.210409    -13.404551
  O      -1.242421    -15.795568     -5.602104
  O      -1.847189    -14.314071     -7.149629
  C      -8.181071      2.555391     15.142200
  C      -2.600191     -8.695992     -6.639560
  C      -3.752191     -8.283259     -8.815153
  H      -4.387531      4.250279     -7.061715
  C      -1.840828    -15.471208     -6.686033
  C      -0.426693      6.096338     -9.115822
  C      -3.986602      5.580775    -12.620719
  O      13.091399      8.805940     -5.713981
  N       4.131864     -4.785447    -13.342692
  C     -12.208304      9.421663     -6.616060
  C       3.972082     -5.050181    -15.781749
  C       3.676790     -5.405844    -14.465095
  C       8.015452      0.504496      7.647661
  H       8.757502      0.205259      6.923384
  O       8.067294      2.736572     -3.383355
  O      10.125665      2.081393     -2.830520
  C       6.597707     -1.041278      1.569053
  C       6.693419     -0.575488      2.880644
  C       6.917489      1.102255     -1.498663
  H       6.315333      1.535455     -2.286616
  C       5.994013     -2.703048     -0.204626
  H       6.477226     -2.209345     -1.023462
  C       8.293832      1.317921     -1.526318
  C       8.872419      2.099725     -2.644484
  C       9.112033      0.826044     -0.513669
  H      10.169831      1.057229     -0.550297
  C       5.991922     -2.238235      1.173504
  C       8.552411      0.079291      0.504709
  C       2.046174     -6.268295    -18.777571
  H       1.351408     -5.876119    -19.505328
  H       9.170402     -0.322694      1.293299
  C       7.183558     -0.189763      0.513068
  C       6.369228      0.342863     -0.486319
  H       5.306983      0.153952     -0.453857
  C       7.204660      0.687744      3.295383
  H       7.573641      1.446978      2.635495
  O     -11.533789      6.577701     -6.402118
  C       5.071073     -3.652565    -17.546642
  O       0.063752     -9.960523     -6.979992
  O      -9.158254      5.699739     -5.925577
  C      -7.988605      3.113537     -7.266347
  H       4.845070     -4.285048    -18.382491
  H      11.838781      1.665881     -5.444458
  O     -12.837520      8.880200     10.976968
  O     -10.929886      8.932523      9.815298
  C       6.025282      5.647935     14.529301
  C       6.703874      0.049426      7.509411
  C       5.741797      0.444534      8.441168
  H       4.721307      0.116263      8.313804
  C       7.114228      0.748074      4.654608
  C     -12.030530      9.429982     10.158612
  C       2.444049     -7.592849    -18.843372
  H       7.395215      1.565942      5.287068
  H      -4.109656     -9.304413     -8.763849
  O     -13.005316      8.937966     13.706924
  O     -11.592814      8.262636     15.279443
  C      -4.717482     -4.039074    -10.555726
  C      -4.088038     -7.434144     -9.851552
  H      -4.752283     -7.766059    -10.635525
  H       5.858096     -2.146999      4.020128
  C      -3.601824     -6.126119     -9.882442
  C     -12.451884      9.070990     14.836797
  C      -2.722485     -5.698406     -8.886488
  C       3.339978     -8.087491    -17.910381
  H      12.071221      4.119360     16.501226
  Zr     10.675936      4.079292     10.716879
  O       8.180870      2.626140     13.913083
  O      10.324289      2.143563     14.247417
  C      -8.488665      1.463887     -9.050733
  H      -9.502801      1.850996     -9.030304
  O       6.422410      5.613796     11.638409
  O       7.050456      7.597302     10.837379
  C       2.593172      5.960039      6.507272
  C      -3.878001     -5.150631    -15.820144
  C      -3.658910     -5.528438    -14.495301
  Zr     -1.836919    -11.414359     14.409709
  O      -3.524336    -11.450922     13.349223
  O      -2.433347    -11.114416     16.227992
  C      -5.723969     -2.126903    -10.566191
  C       2.068020    -14.751786     10.045280
  C       3.023299      5.889681      5.181487
  O       0.793121     -7.503641     11.533745
  O       2.329577     -9.050722     11.133330
  C       3.865989     -5.044349      6.398117
  C       3.634352     -5.435218      5.079283
  C       1.907977     -5.880561      9.482005
  O       1.262741    -15.120571     -6.206359
  O       2.619194    -13.523066     -6.995238
  H       1.290485     -5.398515     10.224228
  C       5.004442     -3.698165      8.174710
  H       4.791001     -4.349805      8.997800
  C       2.209978     -7.230251      9.638920
  C       1.744117     -7.969261     10.835731
  C       2.979881     -7.901146      8.687885
  C       2.181580    -14.702277     -6.972127
  H       3.146031     -8.970732      8.812942
  C       4.642643     -3.946577      6.788740
  C       3.492117     -7.199017      7.614317
  H       4.117521     -7.696819      6.889136
  C       3.246575     -5.832457      7.479268
  C       2.427640     -5.188076      8.408603
  H       2.214733     -4.137658      8.279655
  C       2.823653     -6.518352      4.634533
  H       2.247406     -7.158037      5.271836
  O      -7.023744      3.091402     11.579655
  O      -8.602402      3.856649     10.230729
  C      -6.434222     -0.900926      6.521772
  C      -6.571293     -0.459124      5.203116
  C      -6.134622      1.354312      9.503330
  H      -5.408438      1.648949     10.245434
  C      -5.942120     -2.608117      8.288253
  H      -6.390527     -2.085258      9.109104
  C      -7.389001      1.957822      9.519362
  C      -7.690248      3.020217     10.503840
  C      -8.365843      1.594963      8.592019
  H      -9.345141      2.068958      8.660756
  C      -5.926799     -2.148154      6.908649
  C      -8.065926      0.642011      7.637268
  H      -8.815542      0.332314      6.925417
  C      -6.797571      0.059023      7.583406
  C      -5.840625      0.418003      8.534166
  H      -4.861561     -0.034351      8.489640
  C      -6.982413      0.837108      4.778125
  H      -7.221523      1.652659      5.429906
  C      -1.898516     -6.428867    -18.753325
  Zr     -9.523639      7.267657     14.870574
  O      -9.056920      9.157471     14.916723
  O      -9.168937      7.211641     16.784668
  Zr      2.189912    -11.923867     14.048721
  C       9.118461      2.171999     14.625888
  O       2.120608    -11.706078     15.976902
  H      -2.313983     -4.700286     -8.940228
  C      -2.970985     -6.677155    -12.683967
  O       6.071071      4.525731     -3.540900
  Zr    -11.034842      4.204942     14.240608
  O     -11.743666      2.418839     14.531769
  O     -10.916421      5.288400     15.935285
  O       6.571013      6.676905     -3.280992
  C       2.515600      5.824528      1.638340
  C       2.987549      5.812131      2.949923
  C       4.613727      5.236126      9.590270
  C       4.219927      4.646164     -1.472672
  H       4.690841      4.515322     10.394381
  H       3.658209     -9.118512    -17.959672
  H       8.365661      4.840099      9.374464
  H       8.694135      5.278294     -7.645320
  H       9.504165      7.782567     -8.684943
  H      11.921767      2.922488     -8.374489
  C       0.847016      6.147873      8.302126
  H       1.511101      6.333691      9.121917
  C       5.464155      6.339612      9.610923
  H       9.598658      8.163843      8.534873
  H      11.693782      3.157599      8.598347
  C       4.717703     -3.930793    -16.164970
  Zr     -0.037091     -9.054681     12.727619
  H      11.367671      6.321475     -7.456278
  Zr     -7.864790      4.682948     12.753354
  H      10.606148      9.052803     -4.633450
  H       8.066865      9.964071     -6.885939
  Zr    -12.399505      7.270459     12.438931
  C       3.832909     -7.263382    -16.915280
  H       4.539429     -7.645497    -16.193048
  H       7.838943      6.792612     -4.739846
  O     -14.079633      6.445839     11.315763
  O     -13.270972      4.817744     10.004916
  C       3.440418     -5.929870    -16.844243
  C      -8.079837      0.488106     -9.938299
  H       4.142791      3.859499     -2.207209
  O      -0.113828    -10.055158     14.878691
  C       0.748991      6.098878     -0.116848
  O      -8.826292      5.371153     14.402761
  C     -14.183975      5.587730     10.378536
  H       1.407780      6.264929     -0.945040
  C       5.176816      5.640111     -1.662188
  O     -11.084147      6.336356     13.666672
  C       6.004717      5.611551     -2.890232
  C       5.343337      6.654927     -0.722114
  H       6.150120      7.371133     -0.869827
  C       6.383733      6.524664     10.758606
  O      -1.744338     -8.287755     11.610029
  O      -3.187251     -9.823134     10.879047
  C      -4.219686     -5.207651      6.533409
  C      -3.896548     -5.537825      5.215568
  C      -2.508712     -6.503946      9.621654
  H      -1.855225     -6.174850     10.419007
  C      -5.330869     -3.807986      8.292504
  H      -5.168871     -4.471215      9.118052
  C      -2.963871     -7.820438      9.642173
  C      -2.598599     -8.707048     10.774690
  C      -3.761627     -8.310859      8.610622
  H      -4.046634     -9.356829      8.636568
  C      -4.940804     -4.071021      6.917222
  C      -4.148995     -7.462950      7.591778
  H      -4.785433     -7.821129      6.796906
  C      -3.750643     -6.124789      7.591921
  C      -2.907159     -5.661964      8.603184
  H      -2.568701     -4.637277      8.577092
  C      -3.065093     -6.608998      4.779604
  H      -2.568042     -7.305051      5.425095
  C       5.449399      7.269263      8.574013
  O      -1.272941    -10.706728     12.512781
  C       1.166615      5.885074      1.260587
  O      -8.043323      7.625943     12.847414
  C       4.502315      6.702646      0.375016
  H       4.594715      7.500359      1.096412
  O     -12.163128      4.366224     12.470941
  O      12.493812      8.669597     -3.000408
  O      10.435658      9.053499     -2.209957
  O     -10.573348      8.555444     12.499821
  C       3.497725      5.749427      0.540016
  O       1.162912    -10.729288     12.667176
  O      -9.658592      3.307286     12.761363
  C       2.540286     -5.440772    -17.786291
  H      -8.775435      0.073137    -10.652207
  H      -2.508969     -7.387575    -12.027706
  C       3.384193      4.705043     -0.379243
  H       2.627284      3.950744     -0.225665
  C       4.347508      5.725633      3.366666
  H       5.186721      5.626409      2.708314
  O      -6.755600      5.669792     11.182746
  O      -7.016107      7.704247     10.319626
  C      -2.238647      5.736348      6.548707
  C      -2.692305      5.606160      5.233539
  C      -4.525187      5.202644      9.520968
  H      -4.715755      4.510390     10.332482
  C      -0.497795      6.082860      8.312927
  H      -1.167056      6.194996      9.142433
  C      -5.326336      6.335767      9.413319
  C      -6.434178      6.591368     10.370312
  C      -5.118814      7.249286      8.383415
  H      -5.763664      8.113929      8.325161
  C      -0.903291      5.848867      6.937279
  C      -4.114336      7.028530      7.467863
  H      -3.943235      7.730453      6.666263
  C      -3.296220      5.902505      7.570479
  C      -3.509228      4.993923      8.604921
  H      -2.880656      4.119190      8.675587
  C      -4.045964      5.438006      4.826483
  H      -4.877376      5.317718      5.491321
  C      -6.759326      0.033004     -9.936234
  C     -14.001611      5.580586     14.775744
  C      -5.870208      0.523255     -8.980071
  H       2.224877     -4.409282    -17.729707
  C       2.834124     -6.471735    -14.039581
  C      11.670788      9.282348     -2.255607
  H       6.168323      8.079777      8.603233
  H       2.307188     -7.137035    -14.694471
  H      -4.850001      0.168212     -8.984646
  C       6.399704     -0.863959    -15.744666
  C       6.570180     -0.449863    -14.422997
  C       6.484261      1.460789    -18.702795
  H       5.793588      1.884140    -19.416645
  C       5.744037     -2.486254    -17.535900
  H       6.185086     -1.962507    -18.361150
  C       7.832133      1.769088    -18.775771
  O      14.422212      6.882127     13.474190
  O      -6.148055      5.399559     13.755344
  H       8.852478      0.183681    -10.365538
  O       1.591558     -8.247287     -3.497510
  O       3.096627     -9.770140     -2.879364
  O      -1.386618    -15.164731     14.196512
  O      -2.727036    -13.566525     15.011617
  C       4.123255     -5.201587      1.541433
  C       3.767052     -5.515414      2.853224
  C       2.414264     -6.482521     -1.549634
  H       1.752356     -6.153390     -2.340187
  C       5.304124     -3.858875     -0.213718
  H       5.103725     -4.509480     -1.041122
  C      -2.293353    -14.750636     14.973271
  C       2.883578     -7.794093     -1.584549
  C       2.497905     -8.666918     -2.718070
  C       3.692864     -8.287583     -0.564789
  H       3.993036     -9.328038     -0.605986
  C       4.886147     -4.093186      1.159051
  C       4.071026     -7.448031      0.464611
  O      -6.923530      6.879255     15.242722
  H       4.710682     -7.806999      1.256591
  Zr      1.706659    -11.238161     -6.446130
  O       3.379898    -11.378744     -5.334358
  C       3.657100     -6.115515      0.478500
  C       2.809452     -5.647042     -0.525648
  H       2.467717     -4.623882     -0.488502
  C       2.909821     -6.571225      3.274763
  H       2.417513     -7.261189      2.619329
  O      -7.003799      3.132565     -3.442165
  O       2.443894    -11.069842     -8.229398
  Zr    -10.743105      4.684782     -6.914878
  O      -8.492342      3.923387     -2.003318
  C      -6.442388     -0.871351      1.647991
  C      -6.582126     -0.441090      2.969153
  C      -6.109122      1.348539     -1.353915
  O       1.620516    -13.190877     -4.413850
  H      -5.374992      1.632607     -2.092088
  C      -5.899144     -2.578246     -0.104589
  H      -6.367639     -2.081541     -0.930675
  C      -7.357719      1.961669     -1.386043
  C      -7.634568      3.052163     -2.350862
  C      -8.344166      1.613768     -0.461613
  H      -9.322121      2.091264     -0.545118
  C      -5.916502     -2.112843      1.271571
  C      -8.058572      0.671204      0.508038
  H      -8.815066      0.376592      1.219314
  C      -6.794354      0.081803      0.578587
  C      -5.828854      0.422015     -0.370795
  H      -4.852607     -0.034968     -0.309988
  C      -6.990909      0.847396      3.414922
  H      -7.237044      1.671917      2.776840
  C       6.803589      0.009247     -9.775745
  C      -6.910815      0.770726    -12.740086
  C       8.712757      1.218573    -17.859613
  H       9.766104      1.451165    -17.914817
  C       5.798890     -2.061004    -16.147281
  C       8.248151      0.366999    -16.873977
  O       3.919795    -12.807130     14.198470
  H       8.935366     -0.070793    -16.164782
  C       6.895319      0.049416    -16.796381
  C       6.017285      0.606000    -17.721608
  H       4.965170      0.369395    -17.659927
  C       7.092919      0.800391    -13.984429
  H       7.409330      1.594534    -14.631302
  H      -7.216886      1.575504    -12.102344
  C      14.448272      6.208552     14.561784
  N      -5.048018     -3.030666    -15.422530
  N       5.196988     -2.967947    -15.347254
  Zr     11.368594      3.866798     -3.004537
  H      -1.089459      6.180991     -8.277944
  C      -0.839733      5.900776    -10.495520
  O     -11.150149      2.792814     -6.865496
  H      -1.149878     -6.067328    -19.441641
  C      -4.865729     -3.713055    -17.618679
  C      -4.106331      6.924769     -9.830366
  N       0.197657      5.888508    -15.371488
  C      -6.201600     -0.908244    -15.847373
  C      -6.383305     -0.492979    -14.527689
  H      -4.016859      7.677887    -10.598327
  O      12.880891      2.739045     -2.568563
  Zr     10.731832      3.957455     -6.407283
  O      -4.016062    -12.563344     -6.478312
  O      11.694382      2.603458     -5.253511
  O      11.010748      3.160614     -8.148873
  N       2.228300      5.892640      4.077352
  O      10.768735      4.018841     -1.157591
  Zr     -0.111843    -14.458317     12.475357
  C      -5.178076      6.053930     -7.869907
  C       3.536501     -7.199950     -9.683258
  H      -4.623584     -4.347021    -18.448704
  O       8.740666      5.081986     14.887810
  Zr      9.140037      7.821143     -6.197680
  O       8.961289      9.702466     -6.625783
  O       9.003376      7.246116     -8.053998
  O     -12.781513      8.758432     -3.107933
  O     -11.022893      9.019171     -1.758051
  Zr      8.852322      7.201305     -2.801627
  O       8.204421      8.730337     -3.961444
  O     -11.431249      4.788923     -8.728887
  O      -0.230464    -12.663312     14.595911
  O       8.289764      7.846895     -1.066134
  C      -6.245501      1.422869    -18.802768
  O       8.294744      8.726076     13.302329
  H      -5.547363      1.842196    -19.511333
  C     -12.152320      9.372147     -2.198360
  C      -3.211960      5.854133     -9.822129
  C      -5.518371     -2.535297    -17.626380
  C      -3.309747      4.890012     -8.819969
  O       6.493688      5.572235     -5.862179
  O       1.596656    -13.338039     12.645693
  O       0.165242    -12.563706     -6.668272
  H      -5.923765     -2.001612    -18.463413
  O       6.976524      7.671487     -6.431859
  O      -1.793118    -13.279246     12.376011
  C      -7.589743      1.745080    -18.881191
  C      -8.480071      1.199261    -17.971707
  Zr     -1.924341    -11.170955     -2.802193
  O      -1.792344    -13.201739     -4.835131
  O      -3.567326    -11.332986     -3.933575
  O      -2.691912    -11.029087     -1.030349
  C       2.650882      6.056978    -10.939599
  C       3.086759      6.005128    -12.263664
  C       4.681262      5.283769     -7.880485
  N       2.300771      5.997658    -13.373805
  Zr     -9.304573      7.799913     -2.701566
  O      -8.785341      9.657713     -2.845168
  O      -9.308534      6.740557     -1.013984
  Zr      2.152661    -11.728437     -3.050746
  H       4.785841      4.526921     -7.113291
  O       1.844375    -11.324219     -1.170629
  H      -9.530533      1.442384    -18.029995
  O      13.823880      6.444997     10.798260
  N       0.232307      5.884280    -11.317914
  Zr    -10.608598      4.598625     -2.248099
  O     -11.032198      2.699423     -2.250376
  O     -10.978229      4.623043     -0.344886
  N       5.211940     -2.991794    -11.325095
  O      13.076999      4.478030     10.031709
  O      10.740765      8.094282     12.348610
  Zr     -2.254426    -11.761255     10.982854
  H       4.820480      0.055998     -8.970597
  O      -2.179657    -11.554313      9.055352
  Zr     -9.141366      7.863015     11.087283
  O      -8.640954      9.736015     10.897088
  O      -9.223443      6.672479      9.452460
  O      12.440395      5.163386     12.675312
  C      12.639894      9.281345     10.440571
  O       8.437197      5.218521     -2.296734
  Zr      1.652871    -11.273166     10.681113
  O       3.352967    -11.522914     11.691303
  O       2.306709    -11.036885      8.874237
  Zr    -10.723519      4.672869     10.388133
  O     -11.133725      2.773246     10.285326
  O     -10.982676      4.788637      8.460248
  Zr     -0.099135     -8.953781     -4.605329
  C      -5.608537     -2.111937    -16.239185
  Zr     -7.928715      4.776307     -4.603038
  O      10.765688      6.447719     -2.606742
  O       8.754007      6.385171     12.508641
  Zr    -12.440808      6.957368     -4.456914
  N      -6.327425     -1.186807      4.079424
  O      11.023595      6.096665     10.490864
  Zr     11.489259      3.973471     14.090198
  O       8.715825      4.872887     10.281051
  N       4.166067     -4.851592      3.971122
  C       7.090059      0.800393    -12.620861
  O      -0.341947     -9.816825     -2.302821
  H       7.404285      1.592113    -11.970647
  O      -9.223340      5.875374     -3.425194
  O      13.100943      2.893978     14.263880
  O      11.249821      3.952731     16.016680
  O     -11.462625      6.538911     -2.484250
  H      11.468814      4.170629     -0.506954
  H       8.584238      8.733617     -0.812738
  O     -11.495825      6.549651     10.776857
  O       3.897032    -12.514579     -2.725578
  O       0.000460     -9.944458     10.266685
  O      -9.351563      5.711085     11.802671
  O      -1.306240    -10.618830     -4.762309
  H      11.206495      6.551331     -1.740173
  O      -7.868740      7.772669     -4.748070
  H      13.188930      4.502405     -4.570662
  H      -0.049965    -13.026422     15.485606
  O     -11.892192      4.895749     -4.457112
  H       2.463054    -13.767853     12.512334
  H      12.446682      2.152247     11.488773
  O     -10.473883      8.152157     -4.464437
  H      12.646340      1.823833     -2.360826
  O       1.124830    -10.617720     -4.490100
  O      -9.517184      3.511711     -4.543691
  N      -5.321314     -3.009932      2.087586
  N       5.339164     -3.112266      1.970413
  N       0.094687      5.776234      2.071079
  H       9.840175      3.280877     -4.483787
  O      13.474014      5.567678     15.004745
  O       9.906263      4.235130     -4.436825
  C      -8.028686      0.340551    -16.986368
  O      -4.006534    -12.597998     10.788649
  C      -6.299365      6.175438     -6.898954
  N       0.175354      5.795508      6.123386
  N       5.140703     -2.982016      5.985482
  N      -5.351266     -3.069565      6.106513
  N      -4.310672     -4.873376      4.103585
  H      -8.723749     -0.092413    -16.281632
  N      -1.938572      5.671053      4.103695
  C      -6.678831      0.011055    -16.902409
  C      -5.082969      7.025063     -8.864773
  C       0.916487      6.179062     -9.133630
  H       1.583493      6.347609     -8.312424
  C      -2.373472     -7.724554    -18.866025
  H       8.211167      9.670228     13.497010
  O       8.535516      7.656533     16.205084
  C      -5.790692      0.561232    -17.821666
  C       5.476716      6.425548     -7.795646
  N       6.301290     -1.236823      4.002271
  H      -0.931423      5.768968      4.076481
  H      -4.876490     -4.033926      4.113146
  H      -5.961302     -2.130366      4.063605
  H       4.750939     -4.025522      3.971822
  N      -5.145021     -3.047659    -11.367426
  C       6.382676      6.570336     -6.632058
  Zr     -0.087136    -14.325981     -4.610937
  C       5.424814      7.402696     -8.785217
  H       6.097122      8.248120     -8.709825
  H       8.493865      4.841028     15.799203
  C      -6.016512      6.166960     14.770024
  H      -4.740673      0.316438    -17.754807
  C      -6.888203      0.768049    -14.102761
  C      -3.335394     -8.182268    -17.981256
  H      -3.713175     -9.190187    -18.067416
  O      -6.298608      5.487571     -5.831839
  C       1.315185      6.029110    -10.524734
  H      -7.175818      1.566010    -14.758180
  C      -4.565210     -4.002541    -16.226542
  C      -3.818354     -7.350709    -16.987366
  H      -4.576413     -7.703156    -16.303051
  C       4.529624      7.263059     -9.827955
  H       4.457065      8.021474    -10.593268
  C       3.680700      6.157554     -9.886045
  C       3.783935      5.156816     -8.919254
  N      -4.116308     -4.883777    -13.386355
  H       3.149649      4.286480     -8.994003
  O      10.654712      8.097101     -4.825366
  O      11.061010      5.985910     -6.590496
  C       4.438503      5.932619    -12.705231
  H       5.293209      5.896678    -12.059713
  O       8.818388      4.616023     -6.931352
  C       1.253917      5.954031      6.918641
  C      13.924200      5.404216     10.079139
  N      -1.869873      5.809304    -13.317247
  C       4.532483      7.126587      7.551560
  H       4.484732      7.853404      6.755060
  C       3.630037      6.061421      7.552960
  C       3.699942      5.103295      8.565581
  O      12.392361      5.029265     -4.369329
  H       3.027125      4.259988      8.536388
  O      14.236408      6.751816     -3.442197
  O      13.198096      5.446842     -1.960429
  C      -3.349363     -6.045630    -16.871604
  O       8.696498      6.368176     -4.781997
  O      13.850817      6.329492     -6.168946
  O      13.132513      4.369801     -6.976201
  C      -2.383014     -5.592432    -17.764776
  C       4.369768      5.779684      4.728355
  H      -5.789538      7.843426     -8.847883
  O       0.758482     -7.444103     -5.835550
  C      14.216607      6.037207     -2.384271
  C      13.942985      5.330279     -6.943548
  H     -11.922040      6.878811     -7.244552
  H     -11.519628      3.927858     -9.161817
  H      -9.443154      7.118441     -9.039721
  H      -8.736213      5.665921     -6.783068
  H       2.391761    -12.503411     16.454504
  C      -0.837559     -0.258509     -6.013814
  O       0.233138     -0.810834     -6.111593
  N      -2.022066     -0.872763     -5.875303
  H      -0.937797      0.842932     -6.030316
  C      -2.091188     -2.314997     -5.826970
  C      -3.270214     -0.164235     -5.770317
  H      -1.076529     -2.700401     -5.903048
  H      -2.535598     -2.643813     -4.885933
  H      -2.691915     -2.695597     -6.655546
  H      -3.095759      0.907664     -5.834281
  H      -3.944358     -0.463725     -6.576464
  H      -3.755950     -0.385827     -4.816885
954
Coordinates from ORCA-job orca_MEP E -1849.470898254220
  C       2.391262    -16.735875     15.235350
  H       2.174373    -16.671876     16.297134
  H       2.781381    -15.293651     -8.930167
  H       3.947295    -15.676183     -7.667418
  H       2.424893    -16.596445     -7.765032
  H      13.287876     10.431170     -1.460115
  H      -3.616379    -16.374249     -7.245127
  C     -15.309002      5.056132     -1.536658
  H     -15.376469      5.263385      8.672413
  H     -15.087119      4.844867     -0.494889
  H      -3.799765    -16.269149      9.894441
  C      -2.554354    -16.553955     -7.392557
  H      -2.346554    -16.505835     -8.456865
  H      -2.859359    -15.307153     -0.309986
  C     -12.410984     10.787409      9.578976
  H     -12.424024     10.715069      8.495446
  H      15.784076      4.462289     -7.566924
  H     -12.563568     10.095308     16.717953
  C     -12.798494     10.289058     15.676036
  H     -12.195512     11.125054     15.327941
  C       2.887429    -15.624331     -7.900568
  H      14.034750     10.892337     10.155373
  C     -15.503203      5.457760      9.732456
  H     -15.842235      4.778689     15.389990
  C      15.796314      6.194603     15.259275
  H     -16.039446      4.623323     10.175995
  C      12.210216     10.380893     -1.343995
  C      -2.901994    -15.716759     15.926982
  H      -3.979247    -15.733725     15.788008
  H      13.267578     10.287347      8.659649
  H      11.945607     10.180675     -0.309644
  H      13.861554     10.741696     -6.998813
  C     -12.672910     10.586444     -1.558552
  H      -7.728420      2.493609    -19.722898
  H     -12.019606     11.425807     -1.783014
  H     -11.659341     11.520659      9.858098
  H      13.185546     10.103482     -8.521069
  C      15.164326      5.256953      9.214883
  H      14.885514      5.141648      8.171315
  H     -16.064886      6.371715      9.897921
  H      16.204876      5.190662     15.179149
  H      15.627165      6.407248     16.310363
  C      15.506444      5.844451     -1.602649
  C      15.142752      5.294626     -7.844074
  H      -2.571133    -17.530300     10.165168
  H       6.383891      6.037959    -19.665791
  C       2.539370    -16.385379     -1.767326
  H      14.796607      5.132964     -8.861092
  H       2.701023    -15.494500      8.143885
  H       2.296735    -16.355798     -0.709640
  H      15.785832      4.795091     -1.650448
  H      15.365255      6.107421     -0.558659
  H      -2.622153    -16.583790     -1.528342
  H      -2.281376    -17.521883     -6.985857
  H      15.701140      4.364230      9.523849
  H     -14.830639      5.235457     -8.620668
  H     -15.923946      5.944716     -1.632015
  H     -15.763014      6.269682     -7.492104
  C      12.347782     10.345326     15.849835
  H     -13.654771     10.744547     -1.992075
  H      12.054177     10.121253     16.871615
  C      -2.756045    -16.541714      9.758185
  H      -2.534650    -16.511329      8.696012
  H      -2.696559    -15.398559     16.945705
  C     -13.022501     10.513206     -7.207216
  H     -12.965524     10.359061     -8.281294
  H     -12.741324     10.493124     -0.478759
  C       2.806350    -15.757423      9.192723
  H       3.463031    -16.614251     15.100920
  H       3.864217    -15.749019      9.439622
  C     -15.210183      5.342908     -7.608362
  H     -15.837385      4.204168     -1.955519
  H     -14.057016     10.535315     -6.880707
  H     -15.861550      4.500428     -7.392775
  H       2.070354    -17.689753     14.830050
  C     -15.257340      5.680073     15.547797
  H     -15.030571      5.756078     16.607770
  H       2.382230    -16.738501      9.381156
  H       2.338775    -17.366867     -2.183503
  H       3.591430    -16.136047     -1.879781
  H      16.481595      6.914536     14.824247
  H       8.206742      2.509057    -19.547064
  H      15.788968      6.134108      9.348076
  H      16.273080      6.465574     -2.053774
  H      15.692516      6.227041     -7.768651
  C      -3.031335    -15.595914     -1.343406
  C      12.968403     10.372419     -7.491367
  H      -4.101898    -15.585649     -1.525731
  H      11.758761     11.325942     -1.633293
  H      12.190064     11.131077     -7.498537
  C      13.116962     10.525572      9.708047
  H      -5.957848      6.030391    -19.554888
  H      11.934611     11.314081     15.582171
  H      12.334769     11.277595      9.774629
  H     -13.847176     10.534630     15.543664
  H     -13.386579     11.077614      9.953886
  H     -12.532572     11.455594     -6.977123
  H     -15.807395      6.554378     15.213573
  H      13.428538     10.363514     15.755957
  H      -2.480439    -16.700148     15.746718
  H       2.172644     -8.220188    -19.662541
  H      -1.809356     -8.251168    -19.646010
  H       4.518220      4.889250     15.874213
  H       7.806596      1.819134     16.285650
  H       9.102560      0.606083     16.094064
  H      -2.690717     -7.880383     16.495473
  C       2.924169     -8.535630     16.024721
  H       3.969641     -8.249331     16.103823
  H      -3.474934     -6.775310     15.367953
  C      -7.663686      1.299684     15.801904
  C       4.956869      5.843427     15.601725
  H       5.428934      6.321019     16.458011
  H       4.190616      6.512891     15.220417
  C       8.852211      1.662147     16.038261
  H      -4.671188      6.543056     16.453376
  H       9.514271      2.211156     16.711285
  H      -6.672913      1.046577     15.440973
  C      -4.589085      6.287254     15.402357
  H      -4.093434      5.330679     15.269197
  H      -4.010792      7.056331     14.897407
  H      -1.862001     -6.365774     15.999866
  H       2.279197     -7.702880     16.287925
  H       2.752662     -9.401243     16.669877
  H      -7.656755      1.426911     16.880621
  H      -8.368811      0.508633     15.562355
  C      -2.515131     -7.173340     15.686174
  H       4.205443     -7.654433    -10.395342
  C      -2.804157     -6.565140    -14.035381
  O      11.713070      2.730128     11.749884
  H      -2.264518     -7.241784    -14.668039
  H     -10.765915      5.104854     16.875541
  H      -8.439721      5.088159     15.273690
  H      -9.720224      2.385894     12.599905
  H     -12.133149      2.282645     15.359517
  O      11.415709      8.582270     -7.197298
  H     -12.815263      3.709706     12.390168
  C       7.912990      2.280007     -6.329310
  C       8.514494      1.230671     -8.511602
  H      -7.427900      8.399197     13.118038
  O      -1.387601    -15.004464     -2.961019
  H      -9.112601      9.657435     15.784435
  H     -10.441478      9.547355     12.653191
  C       3.319267     -5.778893     -9.868476
  C       5.131819     -3.703105     -9.169726
  H       4.908474     -4.362290     -8.355132
  H       9.526482      1.605790     -8.364653
  C       2.238530     -7.123810     -7.699150
  H      -4.370698    -11.794403     13.522741
  H      -2.064088    -10.189261     12.529871
  H      -0.006812     -9.691871     15.797061
  H       1.334133      6.048197    -13.393797
  H       5.487610      1.455183     -7.011733
  C       5.835498     -2.555882     -9.150897
  C      -2.167884      5.891411    -15.791642
  C      -2.603400      5.798713    -14.469141
  C      -4.294744      4.946423    -18.752957
  H      -4.358975      4.154554    -19.483712
  C      -0.440790      6.148261    -17.586875
  H      -1.116735      6.254672    -18.412235
  C      -5.193118      5.999105    -18.793394
  C      -5.105712      7.013134    -17.854398
  H      -5.800919      7.839194    -17.883213
  C      -0.833739      5.978130    -16.198404
  C      -4.126974      6.972943    -16.878382
  H      -4.052377      7.767261    -16.150093
  C      -3.217279      5.920420    -16.834112
  C      -3.311190      4.906221    -17.781757
  H      -2.613193      4.082819    -17.745640
  C      -3.948919      5.641461    -14.031720
  O       1.132683    -15.702285     -3.573571
  O       1.692795    -14.169051     -2.060334
  H      -4.797469      5.541170    -14.679088
  C      11.772298      9.289804     14.918309
  Zr      7.912357      4.494613     12.780501
  C       5.874768     -2.081561    -10.524339
  O      10.782503      3.368812      8.922050
  H       4.589207    -12.273737     14.641871
  C       1.727625     -7.825621     -6.500789
  C       1.730515    -15.334398     -2.504918
  C       8.157867      0.481148     -9.618260
  H       5.889167     -2.048758    -13.316327
  O      -1.327432    -15.895235     11.562326
  O      -1.811255    -14.358510     10.036915
  Zr     12.591368      7.204369     12.450763
  C       3.035680     -7.815506     -8.611022
  O       6.164556      4.496635     14.026836
  O       6.734491      6.625438     14.210656
  C      -1.905373    -15.518406     10.485189
  O      -7.198609      7.083890     -7.261463
  C      -2.148323      5.848236    -10.915553
  O      -0.835105     -7.490675     13.999951
  O      -2.422511     -9.018026     14.173717
  O      -2.791748    -13.406204     -2.263245
  H       3.203826     -8.879370     -8.450662
  C      -2.596572      5.773484    -12.236720
  C      -4.282954      5.071979     -7.895501
  H      -0.815089      5.930996    -13.352272
  H      -4.614434     -3.979055    -13.407476
  H      -5.669896     -2.091371    -13.421954
  H       4.774778     -3.926365    -13.372044
  O       6.998977      2.891320     -5.697392
  H     -11.826736      2.500037     -6.890418
  O       9.111209      2.232412     -5.913185
  C       6.452756     -0.858972    -10.886880
  H      -8.745965      9.929400     -7.674164
  C       6.629213     -0.422834    -12.199690
  C       6.218115      1.166458     -7.751695
  H      -0.086024     -9.578574     -7.924853
  O       2.304331     -8.887561     -6.122793
  O      12.578283      8.682589     14.158181
  N       6.323490     -1.134196    -13.319000
  H      -4.568698    -12.037359     -7.025640
  C       4.753015     -3.924264    -10.555581
  C       3.953165     -5.002530    -10.951758
  H       5.236479      5.709068      5.376255
  H       2.956671    -11.679604      8.555703
  H      -2.390062    -12.313628      8.557008
  H      -0.046688    -12.922234      9.604966
  H      -2.624439    -13.575263     -4.747447
  H      -2.621730      4.121573     -8.857901
  Zr     12.441825      7.085689     -4.557030
  H      -1.939256     -4.464169    -17.671650
  Zr      7.881120      4.470625     -4.606772
  C      -1.890433     -7.936116     14.540370
  H      -3.293210    -11.606844     -0.786533
  H       2.192423    -12.196285     -0.591665
  H      -0.186902    -12.831243     -1.680732
  H       2.491937    -13.542567     -4.526832
  O      10.526692      9.090843     14.957741
  C       3.690963     -5.365605    -12.272008
  H       4.250964    -11.665908     -5.560037
  H       1.953434    -10.072651     -4.522737
  H      -4.789663      5.508739    -12.019047
  C       2.669466      5.996893    -15.826955
  H       8.529533      8.586071     16.479930
  H     -11.778578      6.895912      9.921586
  H     -11.375817      4.067915      8.048558
  H      -9.331207      6.892461      8.523328
  H      -8.775617      5.783003     11.020733
  H     -11.848106      6.721132     -1.628514
  H      -9.532790      6.840403     -0.116661
  H     -11.372405      3.783378     -0.016187
  H      -8.618668      5.785272     -2.644234
  H      -9.437855      2.569808     -4.651319
  H     -11.813854      2.425262     -2.249419
  H     -12.001032      2.566326     10.218947
  H     -12.444051      4.178872     -4.545728
  H      -7.073821      8.433971     -4.859086
  H      -7.854237     10.003399     10.369849
  H      -7.916681      9.992379     -2.880880
  H     -10.566073      9.062011     -4.387733
  H      -0.097450     -9.569711      9.374620
  C       4.735425      4.978868    -18.801990
  H       4.782818      4.168443    -19.513717
  C       0.905523      6.166513    -17.597803
  H       1.564834      6.295436    -18.433358
  H      -4.595334    -12.000662     10.300100
  H      -4.394024    -11.703136     -3.760414
  H       3.128639    -11.630219     -8.507802
  H      -2.316119    -12.406985     -8.653660
  H       0.034323    -12.865170     -7.583089
  H      -2.119386    -10.087477     -4.793755
  H      -0.015365     -9.598302     -1.389745
  C       5.633936      6.028745    -18.889028
  H      -3.243526    -11.534528     16.495355
  C       2.477804     -5.113149     -8.975336
  Zr     -2.220607    -11.694046     -6.273937
  H       2.264865     -4.067162     -9.134810
  O      -2.072569    -11.583615     -8.206124
  C       5.565593      7.068545    -17.976933
  H       6.260494      7.892834    -18.043099
  H       4.478882    -11.886778     -2.380492
  H       4.238766    -11.860404     11.435181
  H       2.022648    -10.235250     12.686242
  C       1.325489      6.016096    -16.214848
  C       4.605738      7.057568    -16.981495
  H       4.543236      7.874214    -16.277188
  C       3.697739      6.006787    -16.888423
  C       3.772619      4.966348    -17.809830
  H       3.075730      4.144436    -17.736634
  C       4.477586      5.924228    -14.072063
  H       5.328437      5.846995    -14.719202
  H      11.288872      6.390556      9.602871
  O      -0.919672     -7.328812     -3.461536
  O      -2.486024     -8.879327     -3.203343
  C      -4.056719     -5.037908      1.680463
  C      -3.789414     -5.418313      2.995003
  C      -2.114165     -5.777853     -1.428619
  H      -1.502535     -5.272051     -2.159680
  C      -5.256955     -3.720764     -0.078584
  H      -5.076909     -4.391201     -0.895078
  C      -2.396834     -7.127577     -1.617049
  C      -1.901867     -7.821600     -2.829457
  C      -3.151164     -7.834790     -0.682084
  H      -3.300180     -8.902959     -0.834779
  C      -4.853050     -3.950703      1.299421
  C      -3.664653     -7.169186      0.415018
  H      -4.273425     -7.696191      1.133547
  C      -3.438929     -5.803728      0.582339
  C      -2.639165     -5.121054     -0.336651
  H      -2.441555     -4.071137     -0.181016
  C      -2.967349     -6.498909      3.424612
  H      -2.407501     -7.141569      2.775496
  H      10.674155      9.064711     12.407671
  O       1.081111    -15.905358     13.420811
  O       1.756484    -14.446093     14.962462
  H       8.266808      9.931317     10.273324
  H       7.374203      9.240721     -3.794166
  C       3.123016      5.983745    -14.507909
  C      -2.354909    -14.586836     -2.259491
  C       1.932997     -5.780200     -7.899298
  C     -14.034639      5.326526     -6.644834
  C       1.694409    -15.603910     14.502517
  H       1.288796     -5.283596     -7.190434
  O     -13.705582      6.494560     13.933447
  O     -13.192260      4.611337     14.991886
  C      12.432872      9.160062     -6.752685
  H     -11.573391      6.338278     14.453847
  Zr      9.091746      7.254407     14.399238
  C       2.864742     -6.434729    -12.720158
  O       9.956928      4.266325     12.703584
  O      -1.784463     -8.196779     -5.777090
  O      -3.164173     -9.769521     -6.546683
  C      -4.036109     -5.153953    -10.953324
  C      -3.685841     -5.489049    -12.264044
  C      -2.453923     -6.453834     -7.802043
  O      -6.535184      5.775812     -3.202139
  O      -7.119079      7.638063     -2.124732
  C      -2.318815      5.757032      1.684393
  C      -2.735102      5.611001      3.009538
  C      -4.489993      5.263842     -1.364931
  H      -4.608657      4.607692     -2.217851
  C      -0.587890      6.090714     -0.098446
  H      -1.259181      6.248904     -0.917979
  C      -5.348140      6.353400     -1.238589
  C      -6.403110      6.609303     -2.253796
  C      -5.243093      7.207750     -0.144168
  H      -5.938018      8.032369     -0.066701
  O      -0.319435    -12.442392     -2.567719
  Zr     -9.182155      7.819529     -6.340946
  C      -0.986622      5.856471      1.277870
  C      -4.267155      6.986768      0.803655
  H      -4.166475      7.652448      1.647529
  C      -3.381154      5.916045      0.671882
  O      -8.421295      9.523388     -6.858236
  O      -9.622546      7.009283     -8.119632
  C      -3.509783      5.051113     -0.414123
  H      -2.838153      4.210022     -0.499620
  C      -4.070179      5.434943      3.468142
  H      -4.927524      5.318501      2.836205
  H      -1.829692     -6.124636     -6.980313
  C      -5.207141     -3.773992     -9.217264
  H      -5.062316     -4.444723     -8.395607
  H       7.923370      6.861930     12.540016
  H       8.931265      4.762796     -1.583748
  H      11.367950      6.503806     15.479209
  O      13.262784      8.970921     11.518577
  C      -2.911663     -7.770792     -7.798714
  H       1.222435      5.908485      4.111486
  O       6.951987      3.003853     11.599759
  O       9.050999      2.408057     11.207712
  C       6.333286     -0.866789      6.445784
  C       6.573081     -0.480573      5.127459
  C       6.086661      1.228683      9.542305
  H       5.360484      1.519625     10.285503
  C       5.711774     -2.539743      8.202937
  H       6.173813     -2.044910      9.033112
  C       7.408326      1.634359      9.703575
  C       7.822430      2.397619     10.904850
  C       8.373049      1.301626      8.751676
  H       9.386338      1.682481      8.878203
  C       5.754646     -2.084594      6.823565
  O       1.785538     -8.379413     13.916543
  O       3.249297    -10.025969     14.207071
  H       2.310373     -7.092317    -12.080981
  O      -7.265471      3.301373     -6.137978
  H      13.241302      4.618305     12.537480
  H      -2.654893    -13.663306     12.439164
  O      -8.649117      4.022753     -7.730053
  C      -6.298638     -0.877293    -11.006657
  H      -8.328140      7.682407     17.092578
  C       2.631822     -9.000775     14.616700
  H      12.968076      2.081719     14.709077
  H       9.946241      3.308843     12.719488
  O      11.672178      8.640322     10.006646
  O     -12.921095      8.684913     -5.671403
  C      -6.394744     -0.440519    -12.330756
  C      -6.193445      1.475742     -8.086069
  O       0.075913    -12.510555     10.484357
  H      -5.500806      1.840112     -7.341974
  H       6.310486     -2.078824     -8.317421
  C      -5.825887     -2.578862     -9.231094
  O     -11.068523      9.208781     -6.798849
  C       5.875591      0.410651     -8.851484
  O       1.126315    -15.137899     10.761115
  O     -13.962177      6.237715     -3.107628
  O     -13.061534      4.460559     -2.093199
  O     -14.037928      6.188174     -5.709475
  C       7.544605      1.547092     -7.562098
  O       2.477680    -13.529461      9.986624
  H      -6.305598     -2.061053     -8.424406
  O      -7.364726      3.131703     14.296929
  O      -9.254954      3.048646     15.483590
  Zr      9.188327      7.719558     10.961459
  C     -14.008541      5.256323     -2.299780
  O       9.075239      9.654463     10.728804
  O     -13.128329      4.475056     -6.814990
  C      -7.466258      2.035091     -8.139157
  O       9.047093      7.524528      9.035421
  O      10.960156      6.460431     14.591746
  N      -6.071529     -1.162242    -13.437987
  O      -1.208138    -15.780739     -5.578005
  O      -1.773454    -14.305626     -7.143217
  C      -8.137592      2.583586     15.145754
  C      -2.593448     -8.644565     -6.645638
  C      -3.664915     -8.260830     -8.863156
  H      -4.396513      4.339615     -7.108463
  C      -1.790615    -15.458991     -6.670580
  C      -0.403523      6.145668     -9.145304
  C      -3.944934      5.624754    -12.668432
  O      13.054344      8.795891     -5.698596
  N       4.192176     -4.754196    -13.379517
  C     -12.282252      9.386679     -6.507589
  C       4.060657     -5.027758    -15.817586
  C       3.751326     -5.381195    -14.503636
  C       8.017818      0.516668      7.672337
  H       8.762345      0.224116      6.947958
  O       8.073047      2.733593     -3.345689
  O      10.134257      2.058290     -2.826192
  C       6.637495     -1.063457      1.596003
  C       6.724871     -0.588848      2.904676
  C       6.940089      1.074001     -1.474060
  H       6.333642      1.503841     -2.260438
  C       6.046753     -2.733604     -0.172972
  H       6.547884     -2.250748     -0.987674
  C       8.314710      1.298976     -1.504309
  C       8.883644      2.085506     -2.623205
  C       9.139714      0.813543     -0.494281
  H      10.195669      1.053603     -0.534309
  C       6.031981     -2.261062      1.202295
  C       8.587680      0.064150      0.526386
  C       2.159681     -6.248503    -18.827504
  H       1.471506     -5.857056    -19.561802
  H       9.209855     -0.332120      1.314486
  C       7.220871     -0.213952      0.537559
  C       6.400026      0.311096     -0.460465
  H       5.339412      0.113919     -0.424232
  C       7.230495      0.678416      3.314295
  H       7.601693      1.434153      2.651648
  O     -11.492094      6.558607     -6.442581
  C       5.173573     -3.625882    -17.570244
  O       0.036970     -9.878373     -7.006887
  O      -9.092151      5.754778     -5.928754
  C      -7.826563      3.179215     -7.263543
  H       4.960122     -4.259788    -18.408286
  H      11.725139      1.629166     -5.369718
  O     -12.815733      8.892145     10.976932
  O     -10.905535      8.952772      9.819868
  C       6.013764      5.645654     14.538637
  C       6.709159      0.054554      7.532016
  C       5.743529      0.440340      8.463965
  H       4.725323      0.105880      8.334643
  C       7.131399      0.747530      4.672522
  C     -12.005393      9.449592     10.167357
  C       2.553915     -7.574494    -18.885653
  H       7.406173      1.570238      5.301453
  H      -3.957338     -9.304262     -8.847442
  O     -12.989960      8.945084     13.708345
  O     -11.584545      8.268158     15.285998
  C      -4.769846     -4.021544    -10.581697
  C      -4.002775     -7.412148     -9.898959
  H      -4.605278     -7.769979    -10.720705
  H       5.886244     -2.154715      4.051161
  C      -3.605093     -6.073037     -9.880524
  C     -12.437813      9.080280     14.838724
  C      -2.808929     -5.606498     -8.832224
  C       3.440868     -8.068898    -17.944016
  H      12.112713      4.150407     16.492331
  Zr     10.663155      4.075915     10.721505
  O       8.197356      2.620307     13.939154
  O      10.346718      2.154342     14.259709
  C      -8.399920      1.577989     -9.066865
  H      -9.395807      2.012978     -9.040870
  O       6.416167      5.608436     11.661954
  O       7.044413      7.590006     10.855447
  C       2.598428      5.952271      6.519019
  C      -3.789571     -5.088531    -15.822626
  C      -3.572129     -5.458011    -14.494826
  Zr     -1.827206    -11.389901     14.401250
  O      -3.503822    -11.413238     13.324602
  O      -2.435592    -11.081303     16.214224
  C      -5.773904     -2.110296    -10.605667
  C       2.086408    -14.721933     10.043302
  C       3.029312      5.874122      5.194021
  O       0.844278     -7.481287     11.578656
  O       2.377944     -9.029992     11.169469
  C       3.880604     -5.037836      6.418058
  C       3.637251     -5.423722      5.100206
  C       1.941143     -5.864942      9.514575
  O       1.278626    -15.031973     -6.247435
  O       2.646859    -13.427065     -7.001650
  H       1.330903     -5.380749     10.261374
  C       5.034052     -3.702905      8.193534
  H       4.826190     -4.358066      9.015201
  C       2.242967     -7.214729      9.670752
  C       1.788366     -7.950241     10.873800
  C       3.001997     -7.889405      8.713766
  C       2.221916    -14.611574     -6.979971
  H       3.167047     -8.959350      8.838531
  C       4.665694     -3.946552      6.808362
  C       3.505446     -7.190379      7.634250
  H       4.122259     -7.690536      6.903379
  C       3.263062     -5.823343      7.501402
  C       2.453575     -5.175111      8.436130
  H       2.243244     -4.124115      8.307476
  C       2.809531     -6.495438      4.659318
  H       2.229367     -7.128382      5.299795
  O      -6.958518      3.140931     11.591804
  O      -8.534118      3.907491     10.240385
  C      -6.411811     -0.861570      6.532856
  C      -6.538043     -0.411639      5.216030
  C      -6.091645      1.376359      9.523180
  H      -5.364684      1.657074     10.269744
  C      -5.951174     -2.583636      8.293478
  H      -6.409242     -2.064380      9.111413
  C      -7.336617      1.998982      9.535239
  C      -7.626455      3.066964     10.517254
  C      -8.315897      1.653154      8.603206
  H      -9.289805      2.139340      8.669965
  C      -5.919428     -2.115722      6.916738
  C      -8.026135      0.699588      7.646063
  H      -8.775272      0.403880      6.927498
  C      -6.766473      0.097861      7.596982
  C      -5.808051      0.437940      8.553023
  H      -4.835762     -0.029202      8.510301
  C      -6.928453      0.892048      4.793625
  H      -7.156342      1.709474      5.447071
  C      -1.770129     -6.304516    -18.753933
  Zr     -9.499592      7.290537     14.889411
  O      -9.062434      9.187616     14.939453
  O      -9.135186      7.231208     16.803484
  Zr      2.202216    -11.921646     14.059154
  C       9.143612      2.177654     14.647649
  O       2.128275    -11.720975     15.989289
  H      -2.484104     -4.576904     -8.822716
  C      -2.873128     -6.584706    -12.673856
  O       6.064791      4.517505     -3.540119
  Zr    -10.986565      4.229088     14.238978
  O     -11.679611      2.433729     14.517902
  O     -10.887714      5.319863     15.939381
  O       6.553090      6.672043     -3.283016
  C       2.520724      5.802748      1.651193
  C       2.992373      5.790972      2.962748
  C       4.602283      5.232656      9.613285
  C       4.221880      4.628992     -1.463600
  H       4.670521      4.516638     10.422269
  H       3.755793     -9.101205    -17.987048
  H       8.343793      4.822957      9.389566
  H       8.706217      5.254001     -7.601214
  H       9.467925      7.716866     -8.665719
  H      11.943497      2.882930     -8.319465
  C       0.848682      6.163930      8.307367
  H       1.511318      6.357625      9.126468
  C       5.461667      6.329108      9.629805
  H       9.613166      8.136549      8.542479
  H      11.668021      3.152394      8.596065
  C       4.807543     -3.906420    -16.192487
  Zr     -0.002414     -9.030240     12.754767
  H      11.369443      6.314681     -7.416122
  Zr     -7.816984      4.725117     12.770336
  H      10.583724      9.050591     -4.597990
  H       8.024241      9.969394     -6.824539
  Zr    -12.362608      7.287374     12.441587
  C       3.928311     -7.243149    -16.947590
  H       4.627617     -7.625173    -16.218303
  H       7.825008      6.764570     -4.720447
  O     -14.033623      6.449914     11.317150
  O     -13.214876      4.824721     10.007701
  C       3.539068     -5.908317    -16.883993
  C      -8.036251      0.595651     -9.967312
  H       4.144538      3.842147     -2.197921
  O      -0.098379    -10.030478     14.887968
  C       0.758393      6.087767     -0.105461
  O      -8.783095      5.399929     14.420459
  C     -14.137777      5.576447     10.394493
  H       1.418729      6.254320     -0.932485
  C       5.174703      5.626365     -1.656094
  O     -11.037756      6.355520     13.660643
  C       5.996467      5.602623     -2.888349
  C       5.341534      6.640149     -0.714964
  H       6.145990      7.359085     -0.862675
  C       6.378691      6.516173     10.779209
  O      -1.696934     -8.248653     11.611590
  O      -3.134860     -9.784658     10.870400
  C      -4.201274     -5.167831      6.542523
  C      -3.869373     -5.489238      5.224390
  C      -2.498710     -6.448346      9.641675
  H      -1.862688     -6.109699     10.448742
  C      -5.342018     -3.784661      8.297343
  H      -5.190964     -4.453929      9.120119
  C      -2.921833     -7.775415      9.646158
  C      -2.549876     -8.665556     10.774485
  C      -3.697352     -8.275682      8.602236
  H      -3.957527     -9.328632      8.616644
  C      -4.936019     -4.039452      6.925061
  C      -4.093101     -7.428869      7.585717
  H      -4.712732     -7.795475      6.781474
  C      -3.725643     -6.081851      7.600200
  C      -2.905511     -5.607600      8.625337
  H      -2.591214     -4.575001      8.610830
  C      -3.021203     -6.546163      4.786449
  H      -2.511229     -7.233980      5.430537
  C       5.458412      7.252009      8.586721
  O      -1.240928    -10.676369     12.513901
  C       1.172412      5.867644      1.272077
  O      -8.025440      7.669347     12.868099
  C       4.504383      6.683733      0.385280
  H       4.597557      7.480571      1.107414
  O     -12.115381      4.381633     12.473191
  O      12.477517      8.669601     -2.979152
  O      10.420613      9.039853     -2.180074
  O     -10.556346      8.587648     12.503300
  C       3.502353      5.728354      0.552220
  O       1.190652    -10.709430     12.682867
  O      -9.599749      3.343397     12.761878
  C       2.648239     -5.419316    -17.834896
  H      -8.749626      0.224930    -10.687484
  H      -2.394373     -7.278808    -12.012230
  C       3.389322      4.684494     -0.367621
  H       2.634551      3.928314     -0.213041
  C       4.352321      5.702147      3.379099
  H       5.191036      5.599721      2.720535
  O      -6.716703      5.728335     11.214578
  O      -6.983698      7.754552     10.335547
  C      -2.233772      5.738530      6.551498
  C      -2.687407      5.597940      5.237578
  C      -4.505002      5.241770      9.540014
  H      -4.690268      4.560482     10.362092
  C      -0.496258      6.102288      8.315698
  H      -1.167026      6.226066      9.142278
  C      -5.305752      6.374349      9.423818
  C      -6.403096      6.641555     10.389402
  C      -5.106770      7.273087      8.379109
  H      -5.751232      8.137339      8.312248
  C      -0.899110      5.854405      6.941577
  C      -4.109756      7.038997      7.458437
  H      -3.943644      7.729356      6.645502
  C      -3.290513      5.914820      7.571701
  C      -3.496589      5.019707      8.619121
  H      -2.867632      4.145841      8.697142
  C      -4.041214      5.427344      4.831525
  H      -4.872479      5.306963      5.496828
  C      -6.740642      0.074782     -9.968310
  C     -13.957680      5.575598     14.771688
  C      -5.832483      0.508324     -9.002550
  H       2.334853     -4.386966    -17.783422
  C       2.906479     -6.447475    -14.082904
  C      11.653556      9.279264     -2.232629
  H       6.184512      8.056379      8.613334
  H       2.389190     -7.117534    -14.740522
  H      -4.833877      0.098135     -9.007675
  C       6.466715     -0.828615    -15.755477
  C       6.631982     -0.415633    -14.432744
  C       6.513912      1.499361    -18.710377
  H       5.816143      1.909235    -19.425096
  C       5.838837     -2.455260    -17.552313
  H       6.285342     -1.928844    -18.372877
  C       7.855461      1.834642    -18.780476
  O      14.439609      6.894730     13.424277
  O      -6.103380      5.441490     13.776283
  H       8.901982      0.204178    -10.349756
  O       1.600331     -8.165734     -3.537947
  O       3.045721     -9.723511     -2.862405
  O      -1.377987    -15.130114     14.191373
  O      -2.722886    -13.529552     14.994781
  C       4.117979     -5.196132      1.562241
  C       3.756475     -5.503902      2.873944
  C       2.412251     -6.422914     -1.550584
  H       1.777552     -6.072121     -2.353766
  C       5.342229     -3.880719     -0.184823
  H       5.146790     -4.535090     -1.010390
  C      -2.287183    -14.713739     14.963245
  C       2.837792     -7.748984     -1.576852
  C       2.463669     -8.609265     -2.724635
  C       3.609456     -8.270919     -0.541934
  H       3.869721     -9.322800     -0.577840
  C       4.903974     -4.102386      1.183527
  C       4.000574     -7.443593      0.492249
  O      -6.890744      6.922799     15.255127
  H       4.616416     -7.823217      1.293297
  Zr      1.732446    -11.174429     -6.453825
  O       3.388700    -11.283427     -5.343777
  C       3.634166     -6.097015      0.497421
  C       2.817741     -5.601024     -0.519535
  H       2.510030     -4.566859     -0.488127
  C       2.885751     -6.547177      3.298933
  H       2.380269     -7.230178      2.646207
  O      -6.874682      3.201390     -3.433395
  O       2.460910    -10.982376     -8.239674
  Zr    -10.609214      4.702762     -6.968635
  O      -8.371929      3.982479     -2.000096
  C      -6.416803     -0.822145      1.662081
  C      -6.546439     -0.387858      2.982461
  C      -6.035972      1.359541     -1.360135
  O       1.615807    -13.126603     -4.416722
  H      -5.294986      1.615108     -2.101479
  C      -5.923563     -2.550541     -0.084223
  H      -6.405278     -2.058058     -0.905363
  C      -7.266100      2.008198     -1.391574
  C      -7.517135      3.109059     -2.351505
  C      -8.259258      1.693321     -0.461597
  H      -9.226561      2.194254     -0.542561
  C      -5.915177     -2.074246      1.288071
  C      -7.996058      0.752730      0.515409
  H      -8.758042      0.487678      1.231842
  C      -6.748157      0.130828      0.587793
  C      -5.778939      0.433831     -0.370198
  H      -4.815154     -0.048186     -0.309902
  C      -6.935135      0.905995      3.430454
  H      -7.167043      1.736071      2.794131
  C       6.846824      0.035235     -9.781715
  C      -6.846625      0.833476    -12.779028
  C       8.745350      1.299798    -17.864015
  H       9.793981      1.553137    -17.917338
  C       5.877748     -2.030351    -16.162883
  C       8.296340      0.437212    -16.880687
  O       3.921292    -12.826372     14.209877
  H       8.991316      0.010872    -16.172064
  C       6.949784      0.093669    -16.805116
  C       6.062405      0.634449    -17.731003
  H       5.015048      0.377217    -17.671127
  C       7.149408      0.835802    -13.990495
  H       7.463304      1.632950    -14.634809
  H      -7.147277      1.642214    -12.143464
  C      14.473771      6.226388     14.514821
  N      -4.987421     -2.981612    -15.439216
  N       5.274357     -2.941749    -15.369323
  Zr     11.370798      3.848420     -2.974094
  H      -1.070563      6.231717     -8.311013
  C      -0.810994      5.951424    -10.526702
  O     -10.903232      2.787342     -6.911502
  H      -1.034394     -5.917958    -19.442533
  C      -4.795181     -3.674669    -17.630930
  C      -4.073629      6.998472     -9.889100
  N       0.253994      5.926760    -15.397984
  C      -6.125066     -0.853565    -15.880192
  C      -6.318224     -0.435739    -14.563038
  H      -3.972327      7.747292    -10.660130
  O      12.877972      2.724897     -2.515593
  Zr     10.749018      3.942315     -6.373140
  O      -3.957597    -12.559515     -6.485399
  O      11.708649      2.584684     -5.217938
  O      11.033331      3.138619     -8.110161
  N       2.233725      5.875882      4.090225
  O      10.731233      4.003947     -1.140641
  Zr     -0.100741    -14.440780     12.463843
  C      -5.161599      6.149224     -7.928769
  C       3.566275     -7.140057     -9.693792
  H      -4.551817     -4.313957    -18.456700
  O       8.745602      5.077604     14.900017
  Zr      9.119407      7.820194     -6.172921
  O       8.929335      9.692795     -6.624232
  O       8.972142      7.200886     -8.014282
  O     -12.676078      8.717461     -3.047271
  O     -10.934722      8.957361     -1.672530
  Zr      8.842273      7.200643     -2.785481
  O       8.183202      8.730708     -3.942597
  O     -11.270047      4.753113     -8.788986
  O      -0.219753    -12.633996     14.592520
  O       8.263636      7.845461     -1.055462
  C      -6.070889      1.454079    -18.851612
  O       8.293509      8.721056     13.307900
  H      -5.352999      1.843885    -19.557239
  C     -12.050271      9.329850     -2.137056
  C      -3.188619      5.920043     -9.868507
  C      -5.450471     -2.498197    -17.646841
  C      -3.301954      4.960022     -8.863974
  O       6.503665      5.543787     -5.867429
  O       1.607236    -13.323884     12.645479
  O       0.177219    -12.481723     -6.694666
  H      -5.855980     -1.970839    -18.488012
  O       6.954943      7.664207     -6.383300
  O      -1.773708    -13.250321     12.362854
  C      -7.403303      1.818496    -18.945346
  C      -8.318795      1.308130    -18.040303
  Zr     -1.891070    -11.161550     -2.837999
  O      -1.750490    -13.151387     -4.845047
  O      -3.540589    -11.292581     -3.959549
  O      -2.626800    -10.957288     -1.053806
  C       2.682652      6.095428    -10.954694
  C       3.125752      6.043541    -12.276190
  C       4.687208      5.289290     -7.888473
  N       2.346253      6.037690    -13.390946
  Zr     -9.264086      7.797155     -2.693830
  O      -8.826754      9.672891     -2.913104
  O      -9.209209      6.704469     -1.017703
  Zr      2.087364    -11.651135     -3.017209
  H       4.782749      4.526069     -7.126644
  O       1.936880    -11.410760     -1.096575
  H      -9.360400      1.583603    -18.111231
  O      13.804837      6.449596     10.763260
  N       0.264819      5.931611    -11.344380
  Zr    -10.486854      4.577147     -2.245030
  O     -10.879309      2.672412     -2.283596
  O     -10.893855      4.558661     -0.343182
  N       5.257827     -2.955420    -11.349267
  O      13.055343      4.476471     10.015813
  O      10.739190      8.092817     12.342614
  Zr     -2.208813    -11.722686     10.969289
  H       4.854966      0.092126     -9.001677
  O      -2.129515    -11.515944      9.040675
  Zr     -9.114380      7.897524     11.099109
  O      -8.621032      9.773627     10.911681
  O      -9.180033      6.708857      9.463197
  O      12.445151      5.169695     12.661109
  C      12.643262      9.288174     10.445380
  O       8.417602      5.222497     -2.283853
  Zr      1.685625    -11.240762     10.694941
  O       3.379030    -11.513034     11.710513
  O       2.348656    -11.005297      8.891376
  Zr    -10.664667      4.702031     10.388388
  O     -11.064306      2.798711     10.280746
  O     -10.915275      4.814615      8.459218
  Zr     -0.089137     -8.881714     -4.663227
  C      -5.543436     -2.066488    -16.262529
  Zr     -7.836224      4.825770     -4.631167
  O      10.756481      6.438340     -2.587566
  O       8.749483      6.379801     12.521358
  Zr    -12.367356      6.890118     -4.445667
  N      -6.304513     -1.140102      4.091019
  O      11.001413      6.093441     10.489990
  Zr     11.503715      3.986818     14.088963
  O       8.698800      4.862920     10.293912
  N       4.170195     -4.846035      3.989855
  C       7.145868      0.832414    -12.626871
  O      -0.219669     -9.834175     -2.312182
  H       7.457313      1.622761    -11.973646
  O      -9.143336      5.894983     -3.435079
  O      13.125627      2.919136     14.248553
  O      11.288773      3.966884     16.018281
  O     -11.386228      6.487325     -2.453529
  H      11.412088      4.167339     -0.472750
  H       8.537545      8.742471     -0.815424
  O     -11.455115      6.568678     10.779423
  O       3.833983    -12.485648     -2.783647
  O       0.049354     -9.901937     10.276517
  O      -9.310407      5.746560     11.815250
  O      -1.288690    -10.560792     -4.771878
  H      11.195643      6.546983     -1.720610
  O      -7.832452      7.831492     -4.767504
  H      13.192482      4.491611     -4.542494
  H      -0.045120    -13.003948     15.480579
  O     -11.764551      4.875202     -4.472315
  H       2.475211    -13.750537     12.512069
  H      12.446490      2.157321     11.486231
  O     -10.456312      8.095005     -4.454719
  H      12.655691      1.797539     -2.353757
  O       1.124834    -10.550227     -4.531657
  O      -9.379432      3.532716     -4.559886
  N      -5.315135     -2.969131      2.101856
  N       5.361001     -3.124156      1.995746
  N       0.098644      5.760454      2.080281
  H       9.836937      3.270797     -4.457010
  O      13.496762      5.602738     14.975813
  O       9.910073      4.224356     -4.406542
  C      -7.904551      0.443401    -17.043956
  O      -3.956178    -12.566843     10.756860
  C      -6.274893      6.285804     -6.951922
  N       0.181221      5.790931      6.130801
  N       5.160302     -2.979919      6.005784
  N      -5.339172     -3.034359      6.115179
  N      -4.294768     -4.830052      4.113515
  H      -8.619864      0.037461    -16.343295
  N      -1.934049      5.660646      4.107607
  C      -6.566514      0.072785    -16.943798
  C      -5.054073      7.113516     -8.928832
  C       0.940057      6.223708     -9.157057
  H       1.604040      6.388398     -8.332385
  C      -2.203754     -7.614491    -18.867943
  H       8.214018      9.666959     13.495719
  O       8.547266      7.655470     16.213847
  C      -5.652888      0.587285    -17.859028
  C       5.486570      6.426874     -7.787260
  N       6.327958     -1.243947      4.027924
  H      -0.927071      5.759965      4.078564
  H      -4.871575     -3.998117      4.126128
  H      -5.951301     -2.088464      4.072483
  H       4.766283     -4.027920      3.985876
  N      -5.166197     -3.020023    -11.397192
  C       6.381761      6.557572     -6.614646
  Zr     -0.060425    -14.295917     -4.612795
  C       5.447086      7.413434     -8.768042
  H       6.123313      8.254938     -8.678699
  H       8.487325      4.842649     15.809798
  C      -5.973977      6.226380     14.777674
  H      -4.611871      0.309812    -17.779306
  C      -6.803741      0.834071    -14.141455
  C      -3.149557     -8.103119    -17.982333
  H      -3.495396     -9.122315    -18.069402
  O      -6.271492      5.593632     -5.887035
  C       1.344526      6.072828    -10.546541
  H      -7.063790      1.640288    -14.798519
  C      -4.495727     -3.954607    -16.236699
  C      -3.657941     -7.288655    -16.986866
  H      -4.404245     -7.665886    -16.302735
  C       4.560338      7.286135     -9.819782
  H       4.497842      8.051083    -10.579385
  C       3.706747      6.185178     -9.894209
  C       3.797827      5.175632     -8.935309
  N      -4.066915     -4.830463    -13.392196
  H       3.159113      4.309802     -9.023291
  O      10.629965      8.095694     -4.794049
  O      11.059838      5.977513     -6.551975
  C       4.479830      5.965590    -12.709718
  H       5.330786      5.927493    -12.059263
  O       8.832063      4.577358     -6.900004
  C       1.258169      5.954622      6.927093
  C      13.907796      5.398066     10.060464
  N      -1.824232      5.850929    -13.353837
  C       4.544146      7.110281      7.561785
  H       4.505049      7.832549      6.760702
  C       3.632876      6.052679      7.566863
  C       3.691049      5.100787      8.586170
  O      12.392157      5.011857     -4.339386
  H       3.010908      4.263244      8.560284
  O      14.212413      6.740486     -3.398159
  O      13.176085      5.427306     -1.922447
  C      -3.230963     -5.969295    -16.870217
  O       8.690045      6.355857     -4.765478
  O      13.850381      6.327602     -6.128769
  O      13.137048      4.368536     -6.940717
  C      -2.279851     -5.485240    -17.763890
  C       4.375230      5.759107      4.740699
  H      -5.751023      7.939798     -8.919831
  O       0.732077     -7.344173     -5.878463
  C      14.197343      6.010703     -2.350856
  C      13.949106      5.327670     -6.901666
  H     -11.883878      6.882400     -7.275453
  H     -11.434730      3.884856     -9.183218
  H      -9.221509      7.113821     -8.991061
  H      -8.638435      5.759269     -6.770204
  H       2.385887    -12.527445     16.459056
  C      -3.504868     -1.969048     -6.904716
  O      -2.646802     -2.619732     -7.449287
  N      -4.319981     -2.403103     -5.935265
  H      -3.692651     -0.910704     -7.159862
  C      -4.220010     -3.760002     -5.454486
  C      -5.340943     -1.582750     -5.342298
  H      -3.398250     -4.249444     -5.972293
  H      -4.032051     -3.768912     -4.380666
  H      -5.146477     -4.302212     -5.646808
  H      -5.319467     -0.581564     -5.766157
  H      -6.326613     -2.017454     -5.519065
  H      -5.191118     -1.514718     -4.263466
954
Coordinates from ORCA-job orca_MEP E -1849.462227060470
  C       2.385784    -16.734987     15.245645
  H       2.170163    -16.658627     16.306845
  H       2.789308    -15.312708     -8.946082
  H       3.950945    -15.728215     -7.689952
  H       2.410395    -16.616357     -7.788675
  H      13.339122     10.444369     -1.445614
  H      -3.622667    -16.293876     -7.291419
  C     -15.343695      5.284930     -1.609861
  H     -15.351232      5.315226      8.644128
  H     -15.095770      5.094833     -0.569875
  H      -3.778136    -16.291218      9.887954
  C      -2.561979    -16.459073     -7.463160
  H      -2.375775    -16.383643     -8.529873
  H      -2.820760    -15.291347     -0.338367
  C     -12.402252     10.796973      9.576624
  H     -12.407831     10.733715      8.492634
  H      15.820384      4.481185     -7.578198
  H     -12.551734     10.118067     16.707227
  C     -12.790439     10.309288     15.666041
  H     -12.197170     11.151938     15.317370
  C       2.891554    -15.652631     -7.919198
  H      14.078223     10.882397     10.166671
  C     -15.491273      5.499725      9.704083
  H     -15.846294      4.801445     15.378895
  C      15.807499      6.210550     15.308316
  H     -16.041658      4.665933     10.130960
  C      12.261236     10.395805     -1.330776
  C      -2.892799    -15.727274     15.914343
  H      -3.969460    -15.745339     15.770898
  H      13.286803     10.289168      8.678476
  H      11.995640     10.187793     -0.298170
  H      13.934995     10.758513     -6.996713
  C     -12.625809     10.632061     -1.564342
  H      -7.744919      2.515764    -19.689603
  H     -11.977237     11.471012     -1.803900
  H     -11.655078     11.530687      9.865725
  H      13.241273     10.130563     -8.515748
  C      15.187174      5.282042      9.240480
  H      14.902459      5.165785      8.198621
  H     -16.043897      6.418570      9.872464
  H      16.221764      5.209016     15.227172
  H      15.631542      6.418892     16.359154
  C      15.557360      5.896334     -1.598105
  C      15.179594      5.315228     -7.851262
  H      -2.529420    -17.536080     10.138870
  H       6.434313      6.070352    -19.638089
  C       2.553762    -16.312206     -1.721979
  H      14.829845      5.156664     -8.867585
  H       2.712040    -15.482525      8.131371
  H       2.322544    -16.253574     -0.662985
  H      15.851618      4.851489     -1.654596
  H      15.405107      6.146674     -0.552644
  H      -2.563885    -16.563389     -1.558342
  H      -2.271714    -17.433121     -7.084165
  H      15.731352      4.392425      9.545513
  H     -14.877101      5.260814     -8.726222
  H     -15.924626      6.195537     -1.711883
  H     -15.772443      6.298879     -7.571579
  C      12.368722     10.355922     15.887222
  H     -13.619964     10.797420     -1.966248
  H      12.073097     10.127746     16.907516
  C      -2.731326    -16.546505      9.742476
  H      -2.517382    -16.502395      8.679305
  H      -2.691876    -15.411481     16.934686
  C     -13.053650     10.555961     -7.273715
  H     -12.948491     10.421264     -8.346562
  H     -12.658211     10.531726     -0.483657
  C       2.814477    -15.751962      9.178792
  H       3.459235    -16.631118     15.109872
  H       3.871978    -15.749872      9.427382
  C     -15.206805      5.381428     -7.698727
  H     -15.918589      4.443172     -1.985636
  H     -14.099562     10.528250     -6.986096
  H     -15.831045      4.532541     -7.433794
  H       2.050482    -17.687269     14.848344
  C     -15.258309      5.700065     15.540392
  H     -15.030991      5.770979     16.600477
  H       2.385993    -16.732290      9.361203
  H       2.320663    -17.295590     -2.116074
  H       3.611590    -16.096110     -1.848995
  H      16.491379      6.935361     14.879270
  H       8.261620      2.519561    -19.544156
  H      15.807444      6.162779      9.370487
  H      16.319125      6.531331     -2.038007
  H      15.731132      6.246585     -7.775764
  C      -2.984198    -15.580282     -1.373062
  C      13.035374     10.396855     -7.483109
  H      -4.053926    -15.582104     -1.560820
  H      11.812176     11.344198     -1.612592
  H      12.262407     11.161008     -7.480161
  C      13.150621     10.529778      9.728271
  H      -5.918025      6.015825    -19.584085
  H      11.957397     11.326458     15.623183
  H      12.381341     11.294295      9.802485
  H     -13.842164     10.543892     15.536326
  H     -13.380690     11.083326      9.946346
  H     -12.616495     11.515534     -7.011504
  H     -15.807109      6.576908     15.210977
  H      13.449668     10.373012     15.795263
  H      -2.469395    -16.709678     15.733068
  H       2.171205     -8.174087    -19.657204
  H      -1.813956     -8.234729    -19.659531
  H       4.548614      4.903539     15.904175
  H       7.810420      1.816250     16.295291
  H       9.107176      0.604448     16.101453
  H      -2.684220     -7.871174     16.494922
  C       2.926893     -8.519907     16.010481
  H       3.970664     -8.226870     16.087718
  H      -3.475178     -6.781307     15.357551
  C      -7.663057      1.311582     15.808575
  C       4.986008      5.857820     15.630065
  H       5.463311      6.334513     16.484026
  H       4.217824      6.527970     15.253838
  C       8.857432      1.661008     16.052733
  H      -4.700363      6.490643     16.480085
  H       9.515371      2.204059     16.734335
  H      -6.667358      1.065178     15.457348
  C      -4.603386      6.260788     15.424523
  H      -4.108784      5.306222     15.275068
  H      -4.016682      7.041682     14.948435
  H      -1.864123     -6.357004     15.984709
  H       2.277252     -7.689980     16.271128
  H       2.760940     -9.384101     16.658880
  H      -7.667468      1.434911     16.887593
  H      -8.359499      0.515708     15.560257
  C      -2.512965     -7.170985     15.678850
  H       4.277049     -7.675054    -10.410435
  C      -2.792982     -6.555259    -14.054603
  O      11.736335      2.744148     11.779029
  H      -2.244402     -7.221981    -14.690167
  H     -10.770536      5.117984     16.872789
  H      -8.451195      5.091267     15.267234
  H      -9.727706      2.393219     12.593372
  H     -12.145326      2.300325     15.359056
  O      11.483515      8.605289     -7.190573
  H     -12.816414      3.729964     12.386485
  C       7.943377      2.310450     -6.337576
  C       8.546646      1.253808     -8.515674
  H      -7.404532      8.388961     13.100713
  O      -1.355293    -14.980526     -3.001735
  H      -9.086066      9.670621     15.762382
  H     -10.417958      9.550166     12.638509
  C       3.406808     -5.800156     -9.854280
  C       5.208046     -3.706290     -9.163867
  H       5.000065     -4.369619     -8.348594
  H       9.557546      1.632373     -8.370193
  C       2.349617     -7.163386     -7.683043
  H      -4.359509    -11.801949     13.527601
  H      -2.056938    -10.193370     12.529417
  H       0.005527     -9.696968     15.792541
  H       1.358369      6.088307    -13.382321
  H       5.520158      1.472873     -7.014631
  C       5.898013     -2.550596     -9.148629
  C      -2.133353      5.919700    -15.814278
  C      -2.575021      5.836711    -14.493252
  C      -4.248163      4.947228    -18.775166
  H      -4.307245      4.150495    -19.501195
  C      -0.393388      6.166205    -17.598880
  H      -1.063418      6.267422    -18.429689
  C      -5.152846      5.994237    -18.822630
  C      -5.071544      7.014971    -17.890306
  H      -5.771490      7.836868    -17.924806
  C      -0.796662      6.003502    -16.212710
  C      -4.093259      6.986487    -16.913445
  H      -4.023409      7.785921    -16.190326
  C      -3.178017      5.939085    -16.861259
  C      -3.265183      4.918708    -17.802903
  H      -2.562814      4.099294    -17.761049
  C      -3.921924      5.683057    -14.059400
  O       1.160114    -15.623627     -3.534423
  O       1.765422    -14.079881     -2.043320
  H      -4.768407      5.578239    -14.708671
  C      11.793454      9.305048     14.950203
  Zr      7.933662      4.510619     12.799710
  C       5.922084     -2.074195    -10.521658
  O      10.814061      3.385091      8.948621
  H       4.601802    -12.258098     14.631654
  C       1.852891     -7.869286     -6.479625
  C       1.769788    -15.253424     -2.475135
  C       8.191960      0.499697     -9.619901
  H       5.923710     -2.033176    -13.320698
  O      -1.311455    -15.892848     11.550696
  O      -1.808276    -14.355249     10.029700
  Zr     12.612804      7.217809     12.485612
  C       3.129895     -7.849060     -8.613279
  O       6.184883      4.513320     14.045998
  O       6.756016      6.641656     14.230909
  C      -1.891580    -15.517374     10.474241
  O      -7.144085      7.265930     -7.245225
  C      -2.134292      5.910233    -10.938069
  O      -0.830097     -7.496159     13.997239
  O      -2.414145     -9.026413     14.180139
  O      -2.743542    -13.382100     -2.275883
  H       3.294835     -8.915478     -8.466945
  C      -2.575399      5.828324    -12.261024
  C      -4.307221      5.145599     -7.941649
  H      -0.790292      5.977202    -13.374659
  H      -4.619673     -3.984171    -13.414347
  H      -5.652022     -2.074091    -13.401663
  H       4.821732     -3.918402    -13.356018
  O       7.028772      2.924529     -5.709128
  H     -11.836290      2.580152     -7.217528
  O       9.141483      2.267737     -5.921950
  C       6.489406     -0.847086    -10.885858
  H      -8.730051     10.099117     -7.522022
  C       6.660638     -0.407986    -12.198413
  C       6.251083      1.183721     -7.753975
  H      -0.023501     -9.612891     -7.911581
  O       2.439562     -8.930180     -6.112702
  O      12.600183      8.700319     14.188736
  N       6.355258     -1.117351    -13.319098
  H      -4.592072    -11.858264     -6.910087
  C       4.819399     -3.929094    -10.546706
  C       4.025967     -5.014059    -10.939081
  H       5.273755      5.736951      5.409912
  H       2.962726    -11.672018      8.546691
  H      -2.396467    -12.314757      8.555922
  H      -0.042398    -12.919291      9.597438
  H      -2.610798    -13.533627     -4.745978
  H      -2.643800      4.183071     -8.889280
  Zr     12.495788      7.114479     -4.555106
  H      -1.936115     -4.439347    -17.700630
  Zr      7.919941      4.496660     -4.613437
  C      -1.884873     -7.940742     14.539452
  H      -3.281136    -11.622229     -0.795658
  H       2.104888    -12.018257     -0.578228
  H      -0.170178    -12.830256     -1.746277
  H       2.525602    -13.572736     -4.595153
  O      10.547731      9.106986     14.986802
  C       3.753997     -5.370634    -12.259503
  H       4.326848    -11.653473     -5.588341
  H       2.017285    -10.052878     -4.539504
  H      -4.769269      5.567047    -12.048464
  C       2.703742      6.025439    -15.814821
  H       8.552599      8.601247     16.505891
  H     -11.767600      6.905208      9.913122
  H     -11.374154      4.060416      8.047153
  H      -9.334771      6.888274      8.510983
  H      -8.769558      5.779889     11.011549
  H     -11.853659      6.778081     -1.757748
  H      -9.605687      6.873359     -0.145865
  H     -11.494357      3.833425     -0.097167
  H      -8.597238      5.762419     -2.660403
  H      -9.455956      2.602834     -4.689966
  H     -11.904364      2.517931     -2.347941
  H     -12.005719      2.570258     10.218169
  H     -12.471466      4.209643     -4.622061
  H      -7.041313      8.476567     -4.790005
  H      -7.846832      9.995826     10.339255
  H      -7.787419      9.938660     -2.659578
  H     -10.504538      9.174561     -4.420058
  H      -0.095551     -9.570012      9.368545
  C       4.786969      5.006827    -18.777965
  H       4.839669      4.195276    -19.487926
  C       0.952935      6.187082    -17.599397
  H       1.618281      6.312455    -18.430702
  H      -4.595900    -11.997624     10.313228
  H      -4.363339    -11.623243     -3.727130
  H       3.168227    -11.685978     -8.506552
  H      -2.300316    -12.260991     -8.665178
  H       0.064541    -12.852170     -7.581179
  H      -2.044601    -10.030835     -4.786828
  H       0.337762     -9.943446     -1.565916
  C       5.681954      6.059770    -18.863729
  H      -3.225707    -11.545449     16.496398
  C       2.580512     -5.140884     -8.942002
  Zr     -2.203726    -11.637878     -6.263450
  H       2.370847     -4.092077     -9.087728
  O      -2.011835    -11.469558     -8.187491
  C       5.606851      7.100781    -17.953588
  H       6.299149      7.927289    -18.018578
  H       4.603515    -11.843423     -2.438535
  H       4.245211    -11.856551     11.424840
  H       2.030123    -10.232179     12.676646
  C       1.362563      6.043585    -16.212435
  C       4.643300      7.088300    -16.961750
  H       4.575534      7.905874    -16.259009
  C       3.738306      6.034766    -16.870509
  C       3.820478      4.992747    -17.789455
  H       3.126022      4.168658    -17.717420
  C       4.503423      5.952546    -14.052592
  H       5.356217      5.870751    -14.696705
  H      11.313458      6.406467      9.629155
  O      -0.851483     -7.294777     -3.485223
  O      -2.452917     -8.815762     -3.263125
  C      -3.985389     -5.014095      1.663969
  C      -3.726933     -5.406636      2.977057
  C      -2.033312     -5.754216     -1.440607
  H      -1.420203     -5.248252     -2.169821
  C      -5.168162     -3.670117     -0.088113
  H      -4.968067     -4.320307     -0.915982
  C      -2.325382     -7.100593     -1.637576
  C      -1.840944     -7.782315     -2.859633
  C      -3.088339     -7.807058     -0.709174
  H      -3.243347     -8.874236     -0.866106
  C      -4.775995     -3.919581      1.290294
  C      -3.601499     -7.141906      0.388743
  H      -4.218125     -7.668107      1.101333
  C      -3.367207     -5.778437      0.564059
  C      -2.557343     -5.098329     -0.347487
  H      -2.353150     -4.050425     -0.187694
  C      -2.914485     -6.496231      3.402441
  H      -2.357471     -7.139006      2.750954
  H      10.699024      9.079190     12.438368
  O       1.095473    -15.899333     13.419501
  O       1.778195    -14.439764     14.958354
  H       8.278991      9.948413     10.316844
  H       7.468249      9.318721     -3.776297
  C       3.150465      6.015044    -14.493305
  C      -2.314295    -14.563771     -2.286289
  C       2.048363     -5.816470     -7.865070
  C     -13.988697      5.405646     -6.789096
  C       1.705715    -15.598882     14.503208
  H       1.417269     -5.326356     -7.139914
  O     -13.705895      6.517119     13.927902
  O     -13.192795      4.632088     14.982639
  C      12.497879      9.185749     -6.743768
  H     -11.566671      6.354087     14.451073
  Zr      9.111544      7.268665     14.425378
  C       2.927977     -6.439544    -12.708338
  O       9.977677      4.279745     12.728366
  O      -1.657113     -8.177595     -5.828563
  O      -3.137207     -9.708826     -6.492533
  C      -4.056501     -5.178741    -10.969866
  C      -3.693092     -5.502547    -12.279202
  C      -2.483889     -6.405008     -7.787292
  O      -6.460594      5.723500     -3.250611
  O      -7.110190      7.515887     -2.096622
  C      -2.255139      5.744764      1.669045
  C      -2.680558      5.609644      2.992962
  C      -4.410581      5.204303     -1.387066
  H      -4.519549      4.542343     -2.236397
  C      -0.515709      6.087564     -0.102974
  H      -1.183235      6.239995     -0.926718
  C      -5.286853      6.279453     -1.264747
  C      -6.354475      6.522639     -2.270393
  C      -5.191944      7.142793     -0.176001
  H      -5.898921      7.957624     -0.103791
  O      -0.280972    -12.385345     -2.608789
  Zr     -9.143168      7.905555     -6.317893
  C      -0.920998      5.852898      1.271407
  C      -4.212085      6.944000      0.771614
  H      -4.120116      7.618561      1.609271
  C      -3.312317      5.883798      0.648076
  O      -8.435079      9.659628     -6.712603
  O      -9.538338      7.153361     -8.115077
  C      -3.427115      5.011972     -0.434274
  H      -2.742688      4.180710     -0.515231
  C      -4.018517      5.433828      3.443711
  H      -4.871046      5.309617      2.806897
  H      -1.901110     -6.038581     -6.952951
  C      -5.246329     -3.818620     -9.235060
  H      -5.107661     -4.495606     -8.418375
  H       7.946511      6.877656     12.563520
  H       8.964012      4.787764     -1.564653
  H      11.385836      6.517608     15.510251
  O      13.281226      8.981930     11.545447
  C      -2.895828     -7.735991     -7.781186
  H       1.268783      5.927689      4.115846
  O       6.976978      3.020380     11.615108
  O       9.076056      2.423034     11.225309
  C       6.355226     -0.844789      6.456559
  C       6.595724     -0.454735      5.139265
  C       6.111240      1.250016      9.554735
  H       5.384668      1.543042     10.296780
  C       5.725198     -2.516141      8.212171
  H       6.184856     -2.021349      9.043718
  C       7.433905      1.651602      9.718626
  C       7.847884      2.413767     10.920820
  C       8.398852      1.316098      8.767874
  H       9.413009      1.694010      8.896049
  C       5.773491     -2.061818      6.832580
  O       1.789769     -8.372717     13.900932
  O       3.255524    -10.016188     14.198105
  H       2.382187     -7.104724    -12.069642
  O      -7.100082      3.230794     -6.020947
  H      13.262535      4.632934     12.569663
  H      -2.644216    -13.667804     12.435510
  O      -8.528360      3.977152     -7.552321
  C      -6.271516     -0.874954    -10.984365
  H      -8.332480      7.700082     17.086885
  C       2.636214     -8.990782     14.603975
  H      12.979004      2.089718     14.739362
  H       9.965997      3.322261     12.742675
  O      11.687092      8.660396     10.034246
  O     -12.931829      8.744594     -5.722633
  C      -6.355759     -0.420223    -12.302779
  C      -6.102027      1.400957     -8.004596
  O       0.085962    -12.512886     10.478479
  H      -5.397888      1.720115     -7.251313
  H       6.373710     -2.069220     -8.318051
  C      -5.852519     -2.616897     -9.238704
  O     -11.075698      9.294491     -6.829104
  C       5.910585      0.422914     -8.851072
  O       1.141898    -15.136008     10.756217
  O     -13.991584      6.385502     -3.233432
  O     -13.146160      4.575138     -2.235012
  O     -13.994565      6.245532     -5.836465
  C       7.576116      1.570381     -7.566901
  O       2.489134    -13.525468      9.978369
  H      -6.330486     -2.104344     -8.428312
  O      -7.366216      3.142585     14.301974
  O      -9.257024      3.057237     15.489060
  Zr      9.213085      7.738048     10.988369
  C     -14.060312      5.411996     -2.415341
  O       9.095754      9.672591     10.757786
  O     -13.052442      4.600424     -7.017394
  C      -7.360919      1.993109     -8.038046
  O       9.072156      7.540954      9.062620
  O      10.980706      6.477225     14.621462
  N      -6.041276     -1.139541    -13.414501
  O      -1.201306    -15.707393     -5.649969
  O      -1.789294    -14.212512     -7.191683
  C      -8.138925      2.594240     15.150863
  C      -2.537527     -8.602119     -6.633164
  C      -3.623616     -8.260593     -8.847222
  H      -4.435751      4.410081     -7.159463
  C      -1.796259    -15.371362     -6.731906
  C      -0.402370      6.209355     -9.155571
  C      -3.922463      5.677431    -12.696132
  O      13.115380      8.825543     -5.685804
  N       4.241757     -4.748024    -13.367018
  C     -12.293896      9.452851     -6.557194
  C       4.087626     -5.004961    -15.806882
  C       3.792710     -5.367711    -14.492144
  C       8.042760      0.532415      7.687701
  H       8.787618      0.238168      6.964280
  O       8.106374      2.756796     -3.354497
  O      10.166645      2.101465     -2.806502
  C       6.658109     -1.020029      1.604552
  C       6.746210     -0.551433      2.915477
  C       6.965457      1.117305     -1.466823
  H       6.360985      1.545026     -2.255879
  C       6.071826     -2.688845     -0.168070
  H       6.564881     -2.199272     -0.983749
  C       8.340234      1.341747     -1.495220
  C       8.913949      2.121680     -2.616674
  C       9.162206      0.859082     -0.481203
  H      10.218243      1.098820     -0.519215
  C       6.057302     -2.219422      1.208373
  C       8.607851      0.111500      0.539475
  C       2.159188     -6.209479    -18.805703
  H       1.462049     -5.814515    -19.529533
  H       9.228545     -0.283679      1.329316
  C       7.241056     -0.167451      0.548108
  C       6.422750      0.356955     -0.452499
  H       5.361946      0.160315     -0.418494
  C       7.251968      0.713637      3.331258
  H       7.622512      1.472917      2.672282
  O     -11.426746      6.650024     -6.462450
  C       5.183594     -3.597787    -17.565428
  O       0.151067     -9.882532     -6.993143
  O      -9.061009      5.834151     -5.948021
  C      -7.691655      3.123195     -7.131862
  H       4.962149     -4.229489    -18.403064
  H      11.861910      1.673934     -5.393208
  O     -12.808882      8.898311     10.969111
  O     -10.899140      8.959354      9.811131
  C       6.036916      5.661279     14.560878
  C       6.732820      0.074452      7.544645
  C       5.767184      0.463387      8.475343
  H       4.747905      0.132851      8.344262
  C       7.154084      0.775504      4.689893
  C     -11.998021      9.456620     10.160341
  C       2.557839     -7.533408    -18.878831
  H       7.429644      1.594906      5.322766
  H      -3.879091     -9.314503     -8.824400
  O     -12.967579      8.961223     13.700210
  O     -11.563769      8.293615     15.282613
  C      -4.797605     -4.050551    -10.598433
  C      -3.979635     -7.434320     -9.895562
  H      -4.564613     -7.818998    -10.717938
  H       5.908810     -2.123462      4.052455
  C      -3.618116     -6.085367     -9.889647
  C     -12.419329      9.101579     14.831454
  C      -2.849909     -5.586761     -8.835536
  C       3.456117     -8.032200    -17.950326
  H      12.121613      4.157834     16.523669
  Zr     10.689839      4.091068     10.748245
  O       8.214220      2.635806     13.957973
  O      10.361758      2.166437     14.285897
  C      -8.308363      1.580012     -8.973438
  H      -9.298404      2.027262     -8.926350
  O       6.439773      5.624488     11.681728
  O       7.068168      7.608002     10.880320
  C       2.627305      5.975575      6.534120
  C      -3.774758     -5.063703    -15.833405
  C      -3.562831     -5.446989    -14.508375
  Zr     -1.814740    -11.393049     14.399546
  O      -3.494158    -11.418803     13.326501
  O      -2.418335    -11.091327     16.215154
  C      -5.779354     -2.127921    -10.604374
  C       2.098209    -14.718136     10.034674
  C       3.067487      5.897690      5.212003
  O       0.841252     -7.476704     11.564097
  O       2.376182     -9.023943     11.156385
  C       3.902023     -5.017048      6.422113
  C       3.669407     -5.404734      5.102604
  C       1.949750     -5.852362      9.509389
  O       1.312038    -15.046757     -6.242896
  O       2.687356    -13.454763     -7.009974
  H       1.336080     -5.369602     10.254291
  C       5.045541     -3.678166      8.201379
  H       4.833576     -4.332147      9.022967
  C       2.250124     -7.202718      9.663753
  C       1.788962     -7.942485     10.861962
  C       3.014502     -7.874281      8.708752
  C       2.249620    -14.634106     -6.988091
  H       3.179014     -8.944481      8.831460
  C       4.682455     -3.923031      6.815070
  C       3.523800     -7.172200      7.633887
  H       4.145035     -7.670487      6.905486
  C       3.281379     -5.804893      7.502220
  C       2.467241     -5.159656      8.435078
  H       2.256590     -4.108524      8.308186
  C       2.853461     -6.482847      4.655076
  H       2.271549     -7.119148      5.290605
  O      -6.961595      3.138901     11.601276
  O      -8.535530      3.895777     10.241517
  C      -6.355977     -0.871192      6.559251
  C      -6.481624     -0.415023      5.244516
  C      -6.075632      1.369211      9.554260
  H      -5.356943      1.655247     10.306677
  C      -5.879865     -2.601783      8.307269
  H      -6.334877     -2.089501      9.131670
  C      -7.323170      1.987451      9.551720
  C      -7.626233      3.058752     10.525073
  C      -8.289932      1.632952      8.610923
  H      -9.265429      2.115592      8.665349
  C      -5.855091     -2.123934      6.934110
  C      -7.985706      0.677688      7.660625
  H      -8.726158      0.376192      6.936123
  C      -6.722983      0.081724      7.624422
  C      -5.777127      0.429126      8.590019
  H      -4.802599     -0.034043      8.558641
  C      -6.876641      0.888849      4.828163
  H      -7.103509      1.704889      5.484025
  C      -1.772845     -6.283953    -18.776629
  Zr     -9.496039      7.299295     14.882618
  O      -9.035683      9.193839     14.921098
  O      -9.138514      7.245394     16.799961
  Zr      2.213188    -11.915721     14.051873
  C       9.156812      2.187478     14.667853
  O       2.141591    -11.714458     15.981930
  H      -2.548985     -4.550795     -8.844466
  C      -2.871671     -6.589422    -12.693785
  O       6.109794      4.548388     -3.539796
  Zr    -10.985885      4.239743     14.236452
  O     -11.685012      2.449021     14.520858
  O     -10.885701      5.330046     15.935171
  O       6.602430      6.700832     -3.274388
  C       2.584111      5.820713      1.666009
  C       3.047260      5.812889      2.980473
  C       4.624609      5.254044      9.633165
  C       4.290063      4.645204     -1.444361
  H       4.693166      4.536267     10.440565
  H       3.774487     -9.062884    -18.005172
  H       8.372748      4.843813      9.412822
  H       8.744158      5.285781     -7.610187
  H       9.535301      7.761747     -8.661741
  H      11.982335      2.924403     -8.330381
  C       0.866891      6.181427      8.312782
  H       1.525393      6.372903      9.135733
  C       5.483037      6.351220      9.652901
  H       9.629922      8.160164      8.569185
  H      11.700684      3.167357      8.626463
  C       4.829184     -3.881112    -16.185016
  Zr      0.003123     -9.030189     12.745445
  H      11.415670      6.337629     -7.419204
  Zr     -7.813730      4.730680     12.763276
  H      10.632809      9.068425     -4.594480
  H       8.094663      9.991599     -6.846568
  Zr    -12.355093      7.295838     12.433688
  C       3.950629     -7.212842    -16.952067
  H       4.658899     -7.598052    -16.233201
  H       7.869899      6.797002     -4.720039
  O     -14.028758      6.464187     11.311615
  O     -13.216044      4.833616     10.005363
  C       3.557174     -5.880092    -16.873621
  C      -7.969407      0.617976     -9.905240
  H       4.213571      3.857954     -2.178460
  O      -0.084757    -10.034818     14.883073
  C       0.830551      6.096613     -0.101394
  O      -8.787966      5.402645     14.411173
  C     -14.133327      5.596351     10.383558
  H       1.494870      6.268103     -0.924199
  C       5.237779      5.646810     -1.640975
  O     -11.034103      6.368170     13.655932
  C       6.049442      5.629426     -2.879874
  C       5.404706      6.660979     -0.700063
  H       6.205963      7.383077     -0.850708
  C       6.401296      6.535096     10.801882
  O      -1.696497     -8.256412     11.617143
  O      -3.133179     -9.790171     10.870031
  C      -4.141761     -5.174364      6.526567
  C      -3.812711     -5.489040      5.206270
  C      -2.446381     -6.470514      9.621985
  H      -1.805968     -6.138055     10.428445
  C      -5.270555     -3.802720      8.298197
  H      -5.115321     -4.478166      9.115141
  C      -2.892123     -7.790337      9.633731
  C      -2.540634     -8.675282     10.771515
  C      -3.671564     -8.285025      8.590095
  H      -3.947095     -9.333894      8.609360
  C      -4.870622     -4.046555      6.921812
  C      -4.054030     -7.437271      7.569269
  H      -4.678450     -7.797942      6.766080
  C      -3.669233     -6.095303      7.579785
  C      -2.839993     -5.629013      8.601375
  H      -2.511302     -4.600994      8.582400
  C      -2.971877     -6.550098      4.763867
  H      -2.470043     -7.246091      5.405512
  C       5.478915      7.276754      8.612194
  O      -1.233408    -10.679804     12.510849
  C       1.237686      5.880852      1.278954
  O      -8.007029      7.663804     12.849338
  C       4.570333      6.702462      0.402499
  H       4.662838      7.500234      1.123811
  O     -12.109152      4.393791     12.470852
  O      12.527829      8.689959     -2.971637
  O      10.468291      9.069850     -2.184079
  O     -10.537371      8.591099     12.488397
  C       3.570341      5.745172      0.571237
  O       1.198699    -10.707284     12.674562
  O      -9.600809      3.347740     12.767187
  C       2.654912     -5.386668    -17.811375
  H      -8.694237      0.283913    -10.632405
  H      -2.394569     -7.287602    -12.035192
  C       3.460236      4.698683     -0.346254
  H       2.708193      3.940215     -0.189179
  C       4.404252      5.727354      3.406641
  H       5.247689      5.626163      2.753906
  O      -6.703068      5.716039     11.195873
  O      -6.977986      7.740919     10.315685
  C      -2.205438      5.758364      6.539111
  C      -2.649997      5.615337      5.222141
  C      -4.489010      5.237208      9.515576
  H      -4.672515      4.550406     10.332955
  C      -0.478099      6.119380      8.313679
  H      -1.153189      6.240772      9.137472
  C      -5.294179      6.367185      9.404362
  C      -6.392979      6.630040     10.370190
  C      -5.094878      7.270369      8.363834
  H      -5.741463      8.132788      8.298829
  C      -0.872814      5.874736      6.936419
  C      -4.093256      7.045956      7.445727
  H      -3.927759      7.742257      6.638153
  C      -3.267925      5.926282      7.555623
  C      -3.475863      5.024819      8.597317
  H      -2.842567      4.153940      8.672533
  C      -4.000319      5.439053      4.807283
  H      -4.836878      5.323109      5.466857
  C      -6.686695      0.066148     -9.924646
  C     -13.958626      5.596346     14.764057
  C      -5.768055      0.447549     -8.945854
  H       2.338780     -4.355778    -17.748671
  C       2.956250     -6.440706    -14.071549
  C      11.702761      9.301923     -2.227983
  H       6.203870      8.081970      8.641142
  H       2.435226     -7.107722    -14.729264
  H      -4.782197      0.007483     -8.951704
  C       6.495556     -0.806857    -15.754588
  C       6.662960     -0.396190    -14.431381
  C       6.560272      1.523015    -18.708810
  H       5.866443      1.938161    -19.424381
  C       5.851310     -2.428596    -17.550632
  H       6.291794     -1.900901    -18.373633
  C       7.904405      1.848030    -18.777764
  O      14.457484      6.906874     13.466730
  O      -6.104935      5.446477     13.770601
  H       8.936463      0.223355    -10.351298
  O       1.681219     -8.193145     -3.503735
  O       3.170052     -9.727124     -2.873148
  O      -1.365809    -15.135543     14.183107
  O      -2.709924    -13.536563     14.991003
  C       4.175007     -5.175249      1.567595
  C       3.808374     -5.484968      2.877311
  C       2.483584     -6.443314     -1.537660
  H       1.828715     -6.110600     -2.332642
  C       5.379123     -3.843131     -0.179787
  H       5.185881     -4.497192     -1.006165
  C      -2.275537    -14.720962     14.955436
  C       2.948910     -7.756163     -1.571790
  C       2.574072     -8.622372     -2.714418
  C       3.745200     -8.256323     -0.545428
  H       4.040103     -9.298111     -0.586907
  C       4.947503     -4.071957      1.189553
  C       4.117377     -7.421121      0.489663
  O      -6.894726      6.923254     15.252728
  H       4.747322     -7.785426      1.286946
  Zr      1.784601    -11.165644     -6.460319
  O       3.450141    -11.325933     -5.338570
  C       3.710451     -6.086494      0.501802
  C       2.873351     -5.611951     -0.508384
  H       2.534867     -4.587656     -0.472160
  C       2.942963     -6.535498      3.295466
  H       2.448640     -7.222311      2.638160
  O      -6.986273      3.226561     -3.351235
  O       2.530592    -11.006765     -8.242640
  Zr    -10.573776      4.736106     -6.946388
  O      -8.500496      3.984210     -1.920991
  C      -6.376388     -0.812301      1.688058
  C      -6.499553     -0.386316      3.011897
  C      -6.088209      1.425642     -1.303256
  O       1.673270    -13.126490     -4.432932
  H      -5.365530      1.712458     -2.051141
  C      -5.845762     -2.506399     -0.081047
  H      -6.318628     -2.003974     -0.901118
  C      -7.337680      2.037172     -1.312132
  C      -7.626940      3.129556     -2.270329
  C      -8.310078      1.683137     -0.376026
  H      -9.288280      2.161449     -0.442014
  C      -5.854666     -2.051139      1.298670
  C      -8.008947      0.735648      0.583679
  H      -8.752500      0.437625      1.306980
  C      -6.743219      0.147046      0.630218
  C      -5.792356      0.493325     -0.330946
  H      -4.814891      0.037782     -0.289737
  C      -6.890744      0.904816      3.465108
  H      -7.127139      1.735029      2.830908
  C       6.882288      0.049017     -9.781301
  C      -6.789911      0.862263    -12.742885
  C       8.789343      1.306717    -17.860306
  H       9.839944      1.552051    -17.912582
  C       5.901822     -2.006431    -16.160849
  C       8.332757      0.447597    -16.877452
  O       3.935951    -12.813582     14.200167
  H       9.023743      0.016210    -16.168013
  C       6.983618      0.113754    -16.803376
  C       6.101201      0.661459    -17.729861
  H       5.051799      0.412454    -17.671089
  C       7.179173      0.854817    -13.987046
  H       7.492334      1.653309    -14.630143
  H      -7.079113      1.670463    -12.101260
  C      14.488711      6.237816     14.556920
  N      -4.962727     -2.953950    -15.431545
  N       5.303103     -2.918335    -15.364019
  Zr     11.405717      3.887312     -2.968905
  H      -1.075895      6.300586     -8.327106
  C      -0.799850      6.011497    -10.539425
  O     -10.928117      2.823669     -6.986518
  H      -1.042033     -5.899532    -19.471623
  C      -4.779085     -3.632239    -17.628459
  C      -4.059429      7.074984     -9.928147
  N       0.284864      5.957131    -15.403559
  C      -6.093976     -0.817828    -15.855029
  C      -6.279208     -0.403904    -14.535167
  H      -3.945569      7.823678    -10.697706
  O      12.918819      2.765219     -2.521875
  Zr     10.785298      3.969698     -6.375113
  O      -3.952629    -12.466047     -6.510991
  O      11.741495      2.617348     -5.215285
  O      11.070549      3.167321     -8.113151
  N       2.280223      5.897492      4.102357
  O      10.792497      4.039516     -1.126159
  Zr     -0.087908    -14.438514     12.457897
  C      -5.171835      6.234497     -7.977505
  C       3.649333     -7.164274     -9.696085
  H      -4.539952     -4.266394    -18.459313
  O       8.765607      5.092822     14.923988
  Zr      9.173235      7.842094     -6.172609
  O       8.993475      9.718375     -6.615524
  O       9.030329      7.241325     -8.020858
  O     -12.652469      8.805116     -3.105040
  O     -10.919723      8.971814     -1.710680
  Zr      8.885289      7.221768     -2.782790
  O       8.235751      8.753008     -3.942171
  O     -10.998774      4.850877     -8.829168
  O      -0.208015    -12.639181     14.587014
  O       8.319726      7.868801     -1.049505
  C      -6.074458      1.485041    -18.832453
  O       8.315848      8.737013     13.334554
  H      -5.366531      1.872617    -19.549285
  C     -12.023647      9.379285     -2.172483
  C      -3.183820      5.989128     -9.900235
  C      -5.431591     -2.454222    -17.633994
  C      -3.317129      5.027160     -8.900211
  O       6.541516      5.578499     -5.868887
  O       1.620286    -13.320439     12.639283
  O       0.234099    -12.484939     -6.690732
  H      -5.838932     -1.920907    -18.470277
  O       7.007932      7.693046     -6.396053
  O      -1.763993    -13.252961     12.358135
  C      -7.408711      1.846195    -18.911943
  C      -8.311805      1.339676    -17.992395
  Zr     -1.857222    -11.090381     -2.821215
  O      -1.736643    -13.116923     -4.868970
  O      -3.499961    -11.247918     -3.952143
  O      -2.626354    -10.955268     -1.047877
  C       2.697342      6.139722    -10.941722
  C       3.146263      6.080880    -12.261292
  C       4.699370      5.337136     -7.870950
  N       2.370383      6.073985    -13.378793
  Zr     -9.228817      7.803175     -2.708529
  O      -8.704544      9.662177     -2.776585
  O      -9.283197      6.696232     -1.040498
  Zr      2.204740    -11.671170     -3.062203
  H       4.792626      4.576594     -7.106134
  O       1.903237    -11.284948     -1.176885
  H      -9.354708      1.613006    -18.051664
  O      13.833177      6.463138     10.802236
  N       0.282369      5.983347    -11.348432
  Zr    -10.540560      4.633154     -2.291381
  O     -10.962629      2.738670     -2.352856
  O     -11.076220      4.644367     -0.420151
  N       5.306949     -2.953103    -11.342819
  O      13.085626      4.490763     10.050684
  O      10.761905      8.107237     12.372433
  Zr     -2.205765    -11.725398     10.967803
  H       4.891021      0.099966     -8.999565
  O      -2.126739    -11.520084      9.039461
  Zr     -9.102432      7.895217     11.086821
  O      -8.604656      9.768624     10.894519
  O      -9.179085      6.706003      9.450485
  O      12.465699      5.183132     12.694160
  C      12.664448      9.300216     10.470910
  O       8.464522      5.241848     -2.277731
  Zr      1.691966    -11.239272     10.686618
  O       3.387266    -11.504909     11.700351
  O       2.353222    -10.999214      8.882722
  Zr    -10.660277      4.705573     10.383561
  O     -11.068133      2.799881     10.282308
  O     -10.915725      4.811334      8.452931
  Zr     -0.021317     -8.876686     -4.620486
  C      -5.518692     -2.031109    -16.246541
  Zr     -7.814139      4.831230     -4.666711
  O      10.797467      6.464829     -2.579532
  O       8.772771      6.395718     12.545616
  Zr    -12.359409      6.975438     -4.522433
  N      -6.246554     -1.139182      4.117125
  O      11.030681      6.108143     10.517368
  Zr     11.520572      3.998473     14.117987
  O       8.726303      4.880517     10.317902
  N       4.207229     -4.823232      3.996452
  C       7.175001      0.849023    -12.623523
  O      -0.268044     -9.751014     -2.313183
  H       7.485191      1.638656    -11.968811
  O      -9.110899      5.893902     -3.455032
  O      13.140172      2.928169     14.282002
  O      11.298712      3.978081     16.046408
  O     -11.397584      6.538734     -2.584176
  H      11.485359      4.205627     -0.471295
  H       8.601942      8.762735     -0.807697
  O     -11.451327      6.576537     10.773108
  O       3.939464    -12.481688     -2.735461
  O       0.049146     -9.903957     10.270227
  O      -9.307005      5.747644     11.804382
  O      -1.232671    -10.536942     -4.776150
  H      11.235626      6.575461     -1.712376
  O      -7.792952      7.861807     -4.716496
  H      13.231025      4.520163     -4.533748
  H      -0.032369    -13.008601     15.475062
  O     -11.781483      4.898713     -4.574522
  H       2.487844    -13.748276     12.506937
  H      12.472543      2.174098     11.517070
  O     -10.401699      8.205632     -4.478261
  H      12.689947      1.849498     -2.310254
  O       1.198400    -10.546626     -4.505377
  O      -9.382924      3.567876     -4.635116
  N      -5.251176     -2.952669      2.103835
  N       5.396283     -3.089947      2.002015
  N       0.159881      5.767901      2.080888
  H       9.885140      3.296971     -4.454451
  O      13.512018      5.609878     15.012784
  O       9.948246      4.251527     -4.408644
  C      -7.883614      0.480424    -16.997282
  O      -3.953673    -12.569249     10.758774
  C      -6.276305      6.390846     -6.992242
  N       0.212247      5.813453      6.131560
  N       5.180571     -2.957125      6.013577
  N      -5.276059     -3.034656      6.122477
  N      -4.231128     -4.821105      4.097890
  H      -8.589422      0.076518    -16.285880
  N      -1.888379      5.672181      4.097023
  C      -6.544084      0.110892    -16.912928
  C      -5.045584      7.199160     -8.974791
  C       0.941733      6.280754     -9.156970
  H       1.600523      6.445407     -8.328197
  C      -2.204914     -7.595134    -18.882173
  H       8.237467      9.682637     13.524309
  O       8.565521      7.670742     16.239210
  C      -5.642498      0.623678    -17.840996
  C       5.510516      6.467106     -7.779480
  N       6.350269     -1.212464      4.035813
  H      -0.881264      5.772696      4.076107
  H      -4.802197     -3.985302      4.110391
  H      -5.890437     -2.086430      4.098318
  H       4.796593     -4.000279      3.999279
  N      -5.176864     -3.034392    -11.404807
  C       6.420203      6.592131     -6.616559
  Zr     -0.040524    -14.250877     -4.646064
  C       5.472526      7.450298     -8.763669
  H       6.155507      8.286856     -8.681461
  H       8.510064      4.855028     15.833796
  C      -5.979852      6.220331     14.780867
  H      -4.599992      0.348513    -17.773324
  C      -6.748148      0.869716    -14.105580
  C      -3.144917     -8.081196    -17.988992
  H      -3.489862     -9.101238    -18.069063
  O      -6.311116      5.637420     -5.969410
  C       1.356386      6.123284    -10.542543
  H      -6.998720      1.682947    -14.757678
  C      -4.476621     -3.923210    -16.237312
  C      -3.648136     -7.262964    -16.994253
  H      -4.389891     -7.638077    -16.304021
  C       4.579987      7.325637     -9.810816
  H       4.520542      8.087719    -10.573559
  C       3.718217      6.230488     -9.878072
  C       3.803922      5.226181     -8.913169
  N      -4.068623     -4.833454    -13.403194
  H       3.158041      4.364908     -8.993592
  O      10.684080      8.114430     -4.794092
  O      11.101652      6.000168     -6.556945
  C       4.501397      5.996791    -12.690253
  H       5.350253      5.957408    -12.037168
  O       8.868248      4.612638     -6.905558
  C       1.284613      5.975909      6.934328
  C      13.935201      5.415047     10.094224
  N      -1.799358      5.896937    -13.376023
  C       4.565909      7.136046      7.586057
  H       4.526878      7.860003      6.786495
  C       3.656535      6.076786      7.587219
  C       3.714523      5.123077      8.604800
  O      12.432643      5.045553     -4.335716
  H       3.035895      4.284362      8.576390
  O      14.271831      6.770812     -3.409995
  O      13.228961      5.472660     -1.925934
  C      -3.221772     -5.942466    -16.885132
  O       8.731788      6.381478     -4.763744
  O      13.890899      6.351022     -6.135149
  O      13.179022      4.387513     -6.938038
  C      -2.277097     -5.460835    -17.786845
  C       4.416924      5.784874      4.768372
  H      -5.732897      8.033238     -8.969597
  O       0.870619     -7.383564     -5.843376
  C      14.251705      6.052509     -2.354599
  C      13.989101      5.348680     -6.904633
  H     -11.784712      6.975499     -7.309540
  H     -10.866460      4.041817     -9.341268
  H      -9.203447      7.347089     -8.998311
  H      -8.661071      5.880897     -6.816364
  H       2.402305    -12.519794     16.451892
  C      -5.317760     -3.301963     -5.874180
  O      -4.245702     -3.855657     -5.944496
  N      -6.510320     -3.915350     -5.841797
  H      -5.414370     -2.201600     -5.827894
  C      -6.588785     -5.356662     -5.881601
  C      -7.759979     -3.205590     -5.785489
  H      -5.574790     -5.751615     -5.903919
  H      -7.104158     -5.732159     -4.995542
  H      -7.128843     -5.685201     -6.772385
  H      -7.581545     -2.132661     -5.760906
  H      -8.369089     -3.442237     -6.661934
  H      -8.318309     -3.489996     -4.890079
954
Coordinates from ORCA-job orca_MEP E -1849.465763192680
  C       2.370921    -16.719765     15.308099
  H       2.164883    -16.606023     16.367920
  H       2.727945    -15.462146     -8.929056
  H       3.892450    -15.916640     -7.689453
  H       2.317519    -16.741363     -7.753485
  H      13.417348     10.448125     -1.428178
  H      -3.663250    -16.199662     -7.418631
  C     -15.450807      6.022487     -1.754771
  H     -15.317726      5.429738      8.560172
  H     -14.912636      5.747288     -0.849722
  H      -3.735995    -16.373948      9.891769
  C      -2.601248    -16.290558     -7.632017
  H      -2.458977    -16.149656     -8.699102
  H      -2.726113    -15.466475     -0.391793
  C     -12.427618     10.820573      9.600772
  H     -12.396654     10.765061      8.516876
  H      15.868160      4.508330     -7.630301
  H     -12.506929     10.185777     16.730810
  C     -12.775424     10.342908     15.690875
  H     -12.232275     11.204338     15.308791
  C       2.833367    -15.797928     -7.901435
  H      14.171348     10.826662     10.154749
  C     -15.490260      5.578728      9.621248
  H     -15.876185      4.831683     15.332759
  C      15.800377      6.222668     15.423676
  H     -16.062039      4.735594      9.999153
  C      12.338015     10.409501     -1.323284
  C      -2.876188    -15.756298     15.913053
  H      -3.951537    -15.782736     15.760914
  H      13.302357     10.279930      8.691174
  H      12.062316     10.177764     -0.298357
  H      14.072101     10.748395     -7.046733
  C     -12.332974     10.721195     -1.610541
  H      -7.878207      2.505369    -19.553372
  H     -11.853354     11.647197     -1.917854
  H     -11.710053     11.572083      9.918469
  H      13.302140     10.158749     -8.546142
  C      15.234024      5.333394      9.281491
  H      14.937739      5.212346      8.243480
  H     -16.039090      6.497357      9.802933
  H      16.238702      5.232048     15.335364
  H      15.599369      6.409979     16.474041
  C      15.621716      5.994727     -1.581333
  C      15.216846      5.340491     -7.883289
  H      -2.418308    -17.555583     10.077782
  H       6.484142      6.115320    -19.570248
  C       2.616043    -16.191265     -1.584442
  H      14.846652      5.188391     -8.893345
  H       2.723795    -15.484990      8.129153
  H       2.439366    -16.039349     -0.524095
  H      15.967203      4.968044     -1.671531
  H      15.436407      6.195882     -0.530825
  H      -2.446133    -16.707278     -1.641357
  H      -2.239189    -17.262229     -7.313782
  H      15.798906      4.454153      9.578898
  H     -14.769256      5.235854     -8.964202
  H     -15.967826      6.967716     -1.630797
  H     -15.616046      6.331112     -7.824483
  C      12.403635     10.370845     15.946042
  H     -13.396867     10.783649     -1.817950
  H      12.101774     10.136908     16.963174
  C      -2.680547    -16.566969      9.715887
  H      -2.493770    -16.479124      8.650366
  H      -2.686070    -15.440283     16.935363
  C     -13.183863     10.639713     -7.478431
  H     -12.708807     10.411100     -8.429740
  H     -12.147814     10.571319     -0.551553
  C       2.815883    -15.770116      9.173295
  H       3.446594    -16.659640     15.163927
  H       3.871916    -15.790389      9.427557
  C     -15.057356      5.406039     -7.931778
  H     -16.159105      5.231200     -1.982767
  H     -14.263128     10.560232     -7.557410
  H     -15.679860      4.579415     -7.598627
  H       1.999673    -17.669993     14.938972
  C     -15.295084      5.726680     15.536021
  H     -15.068019      5.750181     16.598082
  H       2.370030    -16.745222      9.341732
  H       2.272992    -17.170438     -1.900950
  H       3.683064    -16.089960     -1.765925
  H      16.476372      6.968798     15.019600
  H       8.330015      2.496601    -19.516641
  H      15.840099      6.225027      9.404470
  H      16.362805      6.678599     -1.981434
  H      15.764393      6.274706     -7.812678
  C      -2.884730    -15.736788     -1.431899
  C      13.145479     10.416749     -7.503030
  H      -3.954601    -15.758938     -1.618292
  H      11.902070     11.370010     -1.583620
  H      12.395832     11.202721     -7.459952
  C      13.214037     10.521446      9.745784
  H      -5.884271      6.004445    -19.627768
  H      11.998605     11.345362     15.686959
  H      12.487436     11.323503      9.848649
  H     -13.839705     10.526161     15.580161
  H     -13.423968     11.079755      9.943361
  H     -12.896088     11.646688     -7.191334
  H     -15.853068      6.611033     15.244090
  H      13.485125     10.383595     15.859692
  H      -2.444605    -16.735529     15.733937
  H       2.156901     -8.158963    -19.628303
  H      -1.933753     -8.228599    -19.653889
  H       4.628619      4.922098     15.965824
  H       7.797656      1.806556     16.281151
  H       9.093419      0.593261     16.088805
  H      -2.647128     -7.888511     16.501669
  C       2.932923     -8.471406     15.966681
  H       3.973543     -8.164567     16.031444
  H      -3.474669     -6.821572     15.369328
  C      -7.614313      1.372812     15.845199
  C       5.061883      5.875948     15.683951
  H       5.565600      6.347243     16.526018
  H       4.286386      6.551124     15.332568
  C       8.847267      1.651075     16.050278
  H      -4.827403      6.267858     16.562389
  H       9.497341      2.183377     16.747501
  H      -6.599387      1.173663     15.518725
  C      -4.685477      6.119650     15.496898
  H      -4.202351      5.169504     15.292935
  H      -4.065466      6.924073     15.110518
  H      -1.860565     -6.365129     15.966719
  H       2.275334     -7.644814     16.218259
  H       2.781920     -9.326410     16.630264
  H      -7.650200      1.520453     16.920318
  H      -8.260818      0.535308     15.599205
  C      -2.500676     -7.191948     15.677593
  H       4.362191     -7.723088    -10.407010
  C      -2.833641     -6.577360    -14.043395
  O      11.776250      2.762246     11.812469
  H      -2.317090     -7.257217    -14.691648
  H     -10.810695      5.122191     16.898509
  H      -8.522010      5.086343     15.231372
  H      -9.787683      2.385743     12.557532
  H     -12.143518      2.367885     15.435033
  O      11.589252      8.629449     -7.202158
  H     -12.853938      3.773035     12.400395
  C       7.964382      2.354889     -6.363620
  C       8.569246      1.257514     -8.519022
  H      -7.348476      8.313806     13.059320
  O      -1.338401    -15.093686     -3.121201
  H      -9.038412      9.710012     15.675456
  H     -10.368010      9.531775     12.637599
  C       3.483021     -5.861317     -9.824902
  C       5.248180     -3.727587     -9.134559
  H       5.048591     -4.390074     -8.316490
  H       9.581015      1.634749     -8.375851
  C       2.450260     -7.257773     -7.660615
  H      -4.346406    -11.824640     13.556400
  H      -2.055346    -10.213674     12.532009
  H       0.028674     -9.716130     15.783556
  H       1.345233      6.152323    -13.358554
  H       5.542160      1.504699     -7.023001
  C       5.923077     -2.562863     -9.123441
  C      -2.112457      5.972713    -15.844370
  C      -2.568272      5.915782    -14.526858
  C      -4.203906      4.959278    -18.809331
  H      -4.252861      4.157406    -19.530641
  C      -0.348062      6.193572    -17.609551
  H      -1.006340      6.285570    -18.450832
  C      -5.119589      5.996246    -18.865541
  C      -5.050172      7.024383    -17.940365
  H      -5.758371      7.838837    -17.981338
  C      -0.771147      6.049390    -16.227485
  C      -4.073687      7.012367    -16.961666
  H      -4.013298      7.817356    -16.243867
  C      -3.148322      5.974088    -16.899527
  C      -3.222774      4.946853    -17.834717
  H      -2.513337      4.133981    -17.785345
  C      -3.918307      5.752889    -14.107842
  O       1.224053    -15.483460     -3.390127
  O       2.022318    -13.919846     -2.008303
  H      -4.753424      5.614203    -14.765276
  C      11.828581      9.329171     14.998436
  Zr      7.969758      4.535885     12.810728
  C       5.942520     -2.091609    -10.498416
  O      10.876367      3.414850      8.977962
  H       4.627163    -12.212773     14.612319
  C       1.968935     -7.967015     -6.451560
  C       1.904415    -15.111339     -2.379086
  C       8.214325      0.485743     -9.610790
  H       5.933228     -2.041688    -13.309778
  O      -1.290462    -15.884540     11.535871
  O      -1.838561    -14.347785     10.028252
  Zr     12.645544      7.231220     12.546076
  C       3.227850     -7.927134     -8.604036
  O       6.217992      4.538759     14.060218
  O       6.794638      6.665555     14.244766
  C      -1.880449    -15.516146     10.461965
  O      -7.574596      6.990945     -7.611509
  C      -2.180581      6.087552    -10.966809
  O      -0.831626     -7.513621     13.981083
  O      -2.407611     -9.050290     14.183726
  O      -2.632964    -13.498489     -2.236696
  H       3.395251     -8.994880     -8.473913
  C      -2.599758      5.969936    -12.295524
  C      -4.446502      5.261410     -8.066309
  H      -0.800988      6.106526    -13.389206
  H      -4.564260     -3.952540    -13.357690
  H      -5.548266     -2.018333    -13.291679
  H       4.843898     -3.930808    -13.318035
  O       7.050002      2.976790     -5.742016
  H     -11.824567      2.676134     -7.947273
  O       9.164230      2.331189     -5.954695
  C       6.507144     -0.864488    -10.866668
  H      -8.879334     10.124376     -6.917833
  C       6.677830     -0.423923    -12.178833
  C       6.272069      1.202223     -7.758001
  H      -0.074681     -9.831094     -7.846575
  O       2.585452     -9.007331     -6.072959
  O      12.636969      8.731126     14.232803
  N       6.368543     -1.127704    -13.301819
  H      -4.716396    -11.636435     -6.588042
  C       4.860976     -3.959931    -10.516209
  C       4.083523     -5.057190    -10.907308
  H       5.333869      5.779958      5.495173
  H       2.963031    -11.688048      8.534093
  H      -2.440341    -12.320309      8.561720
  H      -0.046144    -12.936842      9.590440
  H      -2.610142    -13.538799     -4.669870
  H      -2.658370      4.412047     -8.882818
  Zr     12.578943      7.157235     -4.567765
  H      -1.960286     -4.440763    -17.677105
  Zr      7.964607      4.532276     -4.641731
  C      -1.879162     -7.961388     14.534364
  H      -3.213364    -11.742243     -0.803901
  H       2.246875    -11.788723     -0.569354
  H      -0.057073    -12.882371     -1.758625
  H       2.594813    -13.577013     -4.679871
  O      10.583143      9.131120     15.030602
  C       3.803508     -5.405553    -12.228513
  H       4.379272    -10.982981     -5.605348
  H       2.049204    -10.047022     -4.580863
  H      -4.792646      5.672811    -12.108535
  C       2.722004      6.063408    -15.777880
  H       8.600172      8.617681     16.542070
  H     -11.775661      6.937919      9.905546
  H     -11.407200      4.042955      8.039226
  H      -9.360994      6.897221      8.494672
  H      -8.801387      5.768674     10.988814
  H     -11.934270      6.910643     -2.135695
  H      -9.810993      6.938212     -0.328542
  H     -11.562394      4.395913     -0.192541
  H      -8.951605      5.238760     -2.615030
  H      -9.661184      2.270966     -4.803972
  H     -12.692497      2.828396     -2.383238
  H     -12.069691      2.593302     10.219244
  H     -12.589072      4.104871     -4.838240
  H      -6.695007      7.875581     -4.444027
  H      -7.807875      9.966569     10.329990
  H      -8.303059      9.479096     -1.421947
  H      -9.866003      9.269037     -4.546829
  H      -0.108090     -9.601457      9.357498
  C       4.840904      5.041011    -18.715639
  H       4.905090      4.226969    -19.421851
  C       0.998147      6.213572    -17.590784
  H       1.675505      6.327733    -18.414011
  H      -4.623052    -11.987544     10.385270
  H      -4.348740    -10.941954     -3.686429
  H       3.219561    -11.799892     -8.481620
  H      -2.377579    -11.943535     -8.714749
  H       0.042978    -12.918365     -7.569996
  H      -1.991048    -10.064220     -4.759783
  H       0.373189    -10.038272     -1.652222
  C       5.727523      6.101150    -18.800110
  H      -3.186981    -11.582829     16.511378
  C       2.657580     -5.219368     -8.899929
  Zr     -2.260105    -11.648070     -6.252225
  H       2.436487     -4.171483     -9.034175
  O      -1.937553    -11.303696     -8.136129
  C       5.638689      7.144659    -17.894071
  H       6.324640      7.976529    -17.957838
  H       4.824326    -11.672202     -2.713779
  H       4.252616    -11.857948     11.411288
  H       2.035482    -10.234001     12.654970
  C       1.387476      6.084915    -16.196348
  C       4.668758      7.128285    -16.908512
  H       4.589947      7.947592    -16.208954
  C       3.770364      6.068945    -16.820365
  C       3.867445      5.023505    -17.733950
  H       3.178339      4.194710    -17.664190
  C       4.496242      5.980943    -13.992850
  H       5.355531      5.888045    -14.626910
  H      11.362778      6.437584      9.663480
  O      -0.874398     -7.380066     -3.512183
  O      -2.481774     -8.899860     -3.295008
  C      -3.946180     -5.053800      1.632271
  C      -3.699486     -5.455997      2.944452
  C      -2.007763     -5.852777     -1.462829
  H      -1.372494     -5.367284     -2.186861
  C      -5.076727     -3.652993     -0.115208
  H      -4.873159     -4.288225     -0.953848
  C      -2.338697     -7.189505     -1.663465
  C      -1.862257     -7.872385     -2.887951
  C      -3.124522     -7.874233     -0.738637
  H      -3.302777     -8.937581     -0.892836
  C      -4.699052     -3.930723      1.262765
  C      -3.624678     -7.192988      0.355935
  H      -4.260088     -7.699083      1.066361
  C      -3.351267     -5.837189      0.533459
  C      -2.515798     -5.181803     -0.372310
  H      -2.279154     -4.141685     -0.208467
  C      -2.914890     -6.567123      3.367342
  H      -2.380340     -7.227251      2.714403
  H      10.744638      9.100162     12.488488
  O       1.118853    -15.886511     13.454019
  O       1.825680    -14.416198     14.973205
  H       8.281100      9.978003     10.407269
  H       7.806813      9.565595     -3.732147
  C       3.149521      6.055241    -14.449929
  C      -2.242035    -14.688540     -2.328437
  C       2.139364     -5.911088     -7.826894
  C     -13.819168      5.471759     -7.051374
  C       1.727383    -15.580758     14.537439
  H       1.510777     -5.433477     -7.091323
  O     -13.781933      6.578032     13.902490
  O     -13.191663      4.732453     14.988387
  C      12.601897      9.212400     -6.756640
  H     -11.576114      6.367788     14.520405
  Zr      9.144642      7.287651     14.457250
  C       2.983026     -6.477969    -12.678919
  O      10.011012      4.293926     12.753931
  O      -1.550626     -8.234427     -5.859410
  O      -3.161719     -9.677412     -6.391309
  C      -3.978292     -5.173287    -10.927364
  C      -3.666947     -5.507334    -12.246521
  C      -2.327021     -6.470322     -7.819040
  O      -5.874957      5.001803     -3.637728
  O      -7.198812      5.994479     -2.163123
  C      -2.113629      5.814520      1.619269
  C      -2.576819      5.714337      2.932510
  C      -3.942517      4.728776     -1.475681
  H      -3.894434      3.974288     -2.246087
  C      -0.346314      6.185710     -0.113655
  H      -1.000882      6.340510     -0.947210
  C      -4.980167      5.653571     -1.510953
  C      -6.067916      5.548316     -2.512330
  C      -5.076580      6.651628     -0.541586
  H      -5.891186      7.365371     -0.619893
  O      -0.207402    -12.482553     -2.637270
  Zr     -9.419950      7.696965     -6.641537
  C      -0.771629      5.953164      1.255822
  C      -4.139124      6.709622      0.469678
  H      -4.188080      7.488567      1.215474
  C      -3.110422      5.769043      0.532554
  O      -8.428709      9.364638     -6.520531
  O     -10.075849      8.299330     -8.387225
  C      -3.017255      4.785203     -0.452528
  H      -2.219945      4.059403     -0.396784
  C      -3.923250      5.533715      3.355669
  H      -4.761119      5.402141      2.701109
  H      -1.665836     -6.143496     -7.027137
  C      -5.018888     -3.760545     -9.140988
  H      -4.882317     -4.438124     -8.323282
  H       7.990666      6.901299     12.588414
  H       9.015359      4.823022     -1.542498
  H      11.412385      6.530770     15.557967
  O      13.302490      8.987572     11.576694
  C      -2.845910     -7.762021     -7.759698
  H       1.359431      6.001401      4.108576
  O       7.025005      3.047613     11.610310
  O       9.123628      2.445449     11.224394
  C       6.381864     -0.821553      6.456366
  C       6.617090     -0.425638      5.139371
  C       6.155347      1.276053      9.555569
  H       5.430943      1.574567     10.297580
  C       5.741125     -2.492479      8.208733
  H       6.200218     -1.999832      9.041934
  C       7.479765      1.672805      9.717970
  C       7.895995      2.437786     10.918506
  C       8.441753      1.330257      8.766768
  H       9.457208      1.704521      8.893410
  C       5.793439     -2.036557      6.829713
  O       1.784463     -8.364939     13.861819
  O       3.260820     -9.995362     14.176350
  H       2.451485     -7.155565    -12.041249
  O      -6.843102      3.051681     -5.630311
  H      13.294253      4.649062     12.615959
  H      -2.627830    -13.689933     12.450470
  O      -8.328212      3.761094     -7.107594
  C      -6.065374     -0.806887    -10.862691
  H      -8.370745      7.757252     17.094284
  C       2.637952     -8.967757     14.569910
  H      12.971410      2.068809     14.765641
  H       9.995818      3.336423     12.759205
  O      11.693445      8.702760     10.070381
  O     -13.507383      8.861323     -5.906938
  C      -6.227369     -0.365326    -12.177373
  C      -5.785042      1.369817     -7.813749
  O       0.097616    -12.543117     10.474876
  H      -5.048542      1.675248     -7.086718
  H       6.391429     -2.071933     -8.294202
  C      -5.581136     -2.538132     -9.125143
  O     -11.442813      9.606196     -6.201603
  C       5.931236      0.424756     -8.843197
  O       1.168299    -15.153288     10.775680
  O     -14.320259      7.238846     -3.486334
  O     -13.701064      5.142322     -3.118230
  O     -13.901323      6.172905     -6.002573
  C       7.597088      1.591572     -7.577877
  O       2.505518    -13.543249      9.979027
  H      -5.995701     -2.005942     -8.292816
  O      -7.387853      3.163564     14.285155
  O      -9.273091      3.049718     15.479419
  Zr      9.258453      7.773234     11.023449
  C     -14.427467      6.125733     -2.866565
  O       9.123040      9.706466     10.800727
  O     -12.797289      4.828510     -7.414935
  C      -7.070789      1.893457     -7.730689
  O       9.113698      7.568267      9.099533
  O      11.015948      6.503100     14.664931
  N      -5.951440     -1.089613    -13.296322
  O      -1.198236    -15.545086     -5.849105
  O      -1.982077    -14.013746     -7.272811
  C      -8.140616      2.615560     15.150972
  C      -2.498344     -8.619517     -6.604632
  C      -3.665839     -8.246826     -8.774539
  H      -4.570171      4.532420     -7.276762
  C      -1.877228    -15.193014     -6.871895
  C      -0.466883      6.372751     -9.160234
  C      -3.938080      5.784650    -12.745377
  O      13.213501      8.862087     -5.691325
  N       4.271343     -4.765514    -13.334833
  C     -12.662442      9.650236     -6.455202
  C       4.088429     -5.000619    -15.776643
  C       3.814523     -5.377235    -14.461331
  C       8.080868      0.545342      7.688526
  H       8.823581      0.246190      6.964741
  O       8.142297      2.785616     -3.384458
  O      10.197259      2.174484     -2.769699
  C       6.649869     -0.960590      1.598036
  C       6.749911     -0.503950      2.912827
  C       6.976274      1.187319     -1.469140
  H       6.377458      1.620109     -2.259766
  C       6.050206     -2.617261     -0.182543
  H       6.528147     -2.116127     -1.000125
  C       8.352669      1.401227     -1.495001
  C       8.940288      2.174694     -2.615436
  C       9.166824      0.910339     -0.478326
  H      10.224895      1.139895     -0.513395
  C       6.046744     -2.157900      1.197471
  C       8.604522      0.164335      0.539013
  C       2.126476     -6.204328    -18.754608
  H       1.410436     -5.813314    -19.461879
  H       9.221346     -0.238498      1.328077
  C       7.235385     -0.104202      0.545158
  C       6.424555      0.430697     -0.456153
  H       5.361758      0.244412     -0.425065
  C       7.265076      0.755029      3.335750
  H       7.634188      1.518533      2.680791
  O     -11.429207      7.044383     -6.351267
  C       5.154023     -3.581824    -17.543356
  O       0.298488     -9.938714     -6.952976
  O      -9.167808      5.793754     -5.834806
  C      -7.425530      2.946055     -6.748263
  H       4.916707     -4.207657    -18.380999
  H      12.367027      1.939970     -5.461591
  O     -12.810691      8.927587     11.004631
  O     -10.914002      8.986726      9.825337
  C       6.083361      5.682992     14.586176
  C       6.768395      0.093568      7.546270
  C       5.806124      0.489235      8.477786
  H       4.784696      0.164474      8.348297
  C       7.178158      0.805493      4.695619
  C     -12.008895      9.484122     10.185004
  C       2.545564     -7.520587    -18.849049
  H       7.463462      1.617979      5.333016
  H      -4.005695     -9.274880     -8.713169
  O     -12.908266      8.977403     13.735733
  O     -11.500493      8.352204     15.334938
  C      -4.652170     -4.015721    -10.525600
  C      -4.007086     -7.415031     -9.823441
  H      -4.659861     -7.766509    -10.608521
  H       5.915203     -2.082336      4.042468
  C      -3.544323     -6.099677     -9.862327
  C     -12.369224      9.136480     14.868862
  C      -2.682885     -5.644429     -8.863332
  C       3.467178     -8.014543    -17.941056
  H      12.111918      4.136249     16.569423
  Zr     10.740992      4.116350     10.778356
  O       8.232846      2.657691     13.962498
  O      10.373830      2.170596     14.306045
  C      -8.050560      1.507787     -8.647597
  H      -9.053487      1.914828     -8.531660
  O       6.484673      5.648583     11.700391
  O       7.110007      7.638760     10.913332
  C       2.665200      6.026354      6.562317
  C      -3.793720     -5.037704    -15.793996
  C      -3.572378     -5.439906    -14.476296
  Zr     -1.796856    -11.405720     14.402896
  O      -3.484009    -11.441944     13.342041
  O      -2.391808    -11.112080     16.222814
  C      -5.566162     -2.061299    -10.497804
  C       2.113984    -14.735505     10.040196
  C       3.132860      5.954776      5.249120
  O       0.827996     -7.487273     11.522390
  O       2.366523     -9.031422     11.120095
  C       3.922311     -4.993483      6.412544
  C       3.695645     -5.380225      5.091124
  C       1.958690     -5.848081      9.489582
  O       1.372889    -15.145625     -6.138719
  O       2.674811    -13.569772     -7.046375
  H       1.341513     -5.369122     10.234157
  C       5.058316     -3.652668      8.195563
  H       4.842568     -4.306561      9.016302
  C       2.255843     -7.199987      9.637235
  C       1.783418     -7.947719     10.826699
  C       3.026853     -7.864907      8.682842
  C       2.253169    -14.750531     -6.962226
  H       3.190270     -8.935743      8.800242
  C       4.697792     -3.896258      6.808311
  C       3.543576     -7.155681      7.615863
  H       4.169928     -7.649942      6.889086
  C       3.301361     -5.787492      7.489100
  C       2.482361     -5.148719      8.422386
  H       2.271609     -4.096933      8.301220
  C       2.890190     -6.464434      4.639032
  H       2.310553     -7.106061      5.271343
  O      -7.017876      3.115415     11.596555
  O      -8.583169      3.859044     10.218543
  C      -6.270098     -0.893516      6.585120
  C      -6.390830     -0.437660      5.269960
  C      -6.079969      1.364061      9.574756
  H      -5.379702      1.670352     10.336814
  C      -5.768182     -2.630873      8.319940
  H      -6.208845     -2.121488      9.153507
  C      -7.338069      1.960354      9.546897
  C      -7.669701      3.031319     10.512388
  C      -8.283004      1.580722      8.594265
  H      -9.266528      2.047376      8.627159
  C      -5.759948     -2.143684      6.951062
  C      -7.945750      0.623128      7.657217
  H      -8.668723      0.302823      6.922776
  C      -6.670744      0.051530      7.644875
  C      -5.747606      0.422362      8.623218
  H      -4.763106     -0.020240      8.611219
  C      -6.808405      0.856940      4.850652
  H      -7.043287      1.673144      5.503204
  C      -1.844873     -6.282952    -18.763466
  Zr     -9.496349      7.302647     14.882381
  O      -8.958738      9.175862     14.872009
  O      -9.159429      7.278262     16.799604
  Zr      2.231451    -11.904835     14.044471
  C       9.165431      2.194189     14.675977
  O       2.160301    -11.686262     15.972430
  H      -2.303203     -4.635556     -8.918064
  C      -2.893530     -6.620379    -12.681869
  O       6.171591      4.583120     -3.543517
  Zr    -10.995417      4.256372     14.244280
  O     -11.747947      2.495931     14.561030
  O     -10.865137      5.325018     15.954178
  O       6.681992      6.730148     -3.275870
  C       2.722908      5.897137      1.698258
  C       3.162875      5.878755      3.019225
  C       4.662066      5.292107      9.661137
  C       4.407636      4.676241     -1.400504
  H       4.739021      4.566683     10.461059
  H       3.801468     -9.039114    -18.012530
  H       8.432633      4.888965      9.435281
  H       8.793658      5.345595     -7.640626
  H       9.627929      7.854440     -8.679961
  H      12.031041      3.001088     -8.377951
  C       0.880694      6.200809      8.317565
  H       1.528276      6.369740      9.154116
  C       5.514909      6.393554      9.686513
  H       9.639697      8.210532      8.600776
  H      11.766161      3.198330      8.663673
  C       4.819727     -3.871703    -16.159136
  Zr      0.002510     -9.041727     12.719886
  H      11.467315      6.351952     -7.451601
  Zr     -7.842415      4.725717     12.731586
  H      10.719089      9.083749     -4.620331
  H       8.201705     10.012825     -6.878420
  Zr    -12.377855      7.302952     12.432492
  C       3.964642     -7.198001    -16.942015
  H       4.690236     -7.579212    -16.238463
  H       7.934816      6.845448     -4.743534
  O     -14.054310      6.494970     11.282692
  O     -13.246667      4.846907      9.996490
  C       3.551408     -5.872737    -16.843016
  C      -7.728889      0.620823     -9.655535
  H       4.319638      3.885958     -2.129916
  O      -0.069616    -10.048672     14.872991
  C       0.999390      6.199891     -0.091329
  O      -8.839564      5.398907     14.369564
  C     -14.153756      5.635274     10.347023
  H       1.676430      6.372505     -0.903264
  C       5.352454      5.676239     -1.616728
  O     -11.086998      6.399564     13.697295
  C       6.134376      5.659282     -2.873565
  C       5.537033      6.695695     -0.684817
  H       6.335197      7.417524     -0.853923
  C       6.441040      6.567935     10.829805
  O      -1.706716     -8.281914     11.616082
  O      -3.147207     -9.813589     10.873841
  C      -4.077769     -5.207321      6.498103
  C      -3.772481     -5.530020      5.174770
  C      -2.380764     -6.527429      9.580673
  H      -1.722279     -6.206691     10.377666
  C      -5.161686     -3.832887      8.294529
  H      -4.996964     -4.512880      9.105657
  C      -2.871600     -7.831013      9.613761
  C      -2.543632     -8.706088     10.765249
  C      -3.674347     -8.313909      8.582626
  H      -3.983653     -9.352670      8.617919
  C      -4.783278     -4.070053      6.910370
  C      -4.039437     -7.466368      7.555172
  H      -4.683669     -7.815769      6.762672
  C      -3.612427     -6.137414      7.547148
  C      -2.755964     -5.686502      8.553078
  H      -2.394720     -4.669891      8.518051
  C      -2.963934     -6.615292      4.728892
  H      -2.476596     -7.322339      5.369803
  C       5.500996      7.329727      8.655622
  O      -1.230721    -10.698102     12.506598
  C       1.384356      5.984739      1.294584
  O      -7.973528      7.609942     12.804819
  C       4.717695      6.747624      0.428254
  H       4.820489      7.549932      1.143036
  O     -12.133425      4.424382     12.471906
  O      12.604176      8.727353     -2.987629
  O      10.535928      9.137414     -2.238896
  O     -10.501331      8.574519     12.489629
  C       3.714512      5.797356      0.611449
  O       1.205870    -10.712270     12.659605
  O      -9.648764      3.331424     12.765047
  C       2.625748     -5.383961    -17.759985
  H      -8.481724      0.301950    -10.360335
  H      -2.434743     -7.340424    -12.033965
  C       3.591183      4.741430     -0.293447
  H       2.836019      3.989121     -0.122317
  C       4.509085      5.782259      3.473196
  H       5.365243      5.679924      2.837380
  O      -6.717788      5.662683     11.125973
  O      -6.988176      7.695253     10.262972
  C      -2.171001      5.835480      6.492281
  C      -2.594285      5.728733      5.164246
  C      -4.477276      5.219165      9.435314
  H      -4.657379      4.510669     10.234197
  C      -0.464272      6.142526      8.298366
  H      -1.150125      6.246394      9.115253
  C      -5.294626      6.342288      9.346213
  C      -6.401596      6.584262     10.310896
  C      -5.095822      7.271003      8.327290
  H      -5.750946      8.128393      8.278807
  C      -0.841978      5.932741      6.910586
  C      -4.084836      7.080479      7.411488
  H      -3.920870      7.798177      6.622316
  C      -3.246614      5.968266      7.500751
  C      -3.454735      5.040291      8.519663
  H      -2.814155      4.173510      8.580677
  C      -3.934784      5.548414      4.719393
  H      -4.784680      5.430971      5.361440
  C      -6.432564      0.118274     -9.772181
  C     -13.995062      5.663015     14.755297
  C      -5.470359      0.493342     -8.833686
  H       2.294630     -4.358892    -17.681209
  C       2.993984     -6.463198    -14.042197
  C      11.775215      9.343572     -2.251433
  H       6.221709      8.138474      8.688323
  H       2.471369     -7.127639    -14.701267
  H      -4.469606      0.099113     -8.925373
  C       6.507037     -0.808738    -15.735656
  C       6.680886     -0.404478    -14.411471
  C       6.610307      1.530985    -18.682413
  H       5.924308      1.961451    -19.396513
  C       5.827596     -2.416081    -17.532346
  H       6.257950     -1.885544    -18.358835
  C       7.960355      1.830384    -18.751501
  O      14.473111      6.909625     13.561412
  O      -6.135805      5.437243     13.740085
  H       8.958607      0.195614    -10.337106
  O       1.664965     -8.227770     -3.446923
  O       3.285961     -9.671060     -2.947983
  O      -1.350740    -15.158367     14.182785
  O      -2.690651    -13.560807     14.999949
  C       4.202825     -5.139161      1.555452
  C       3.841650     -5.455541      2.865324
  C       2.509985     -6.439917     -1.537646
  H       1.835341     -6.119841     -2.320856
  C       5.370083     -3.779024     -0.195155
  H       5.173975     -4.428373     -1.024696
  C      -2.258918    -14.745339     14.958664
  C       3.009455     -7.740058     -1.585801
  C       2.630121     -8.612044     -2.723833
  C       3.833468     -8.221210     -0.573140
  H       4.157088     -9.254252     -0.623669
  C       4.955958     -4.022564      1.177115
  C       4.193367     -7.380921      0.463017
  O      -6.942803      6.866630     15.259488
  H       4.840215     -7.733022      1.251926
  Zr      1.837881    -11.264202     -6.450881
  O       3.541602    -11.405567     -5.368254
  C       3.751252     -6.057896      0.488717
  C       2.890911     -5.602060     -0.510168
  H       2.525986     -4.587249     -0.465262
  C       2.985465     -6.514935      3.279754
  H       2.499914     -7.205213      2.619541
  O      -7.737866      3.365005     -2.972940
  O       2.615059    -11.090716     -8.218349
  Zr    -10.565096      4.374355     -6.542151
  O      -9.460675      3.631841     -1.572376
  C      -6.321774     -0.844989      1.711439
  C      -6.420233     -0.422924      3.039703
  C      -6.543350      1.560418     -1.179475
  O       1.762652    -13.114826     -4.468361
  H      -5.935423      1.995653     -1.960167
  C      -5.750649     -2.487229     -0.092905
  H      -6.209077     -1.963264     -0.907754
  C      -7.863700      1.983128     -1.057105
  C      -8.394157      3.056529     -1.936354
  C      -8.694410      1.432084     -0.084712
  H      -9.723758      1.762471     -0.042969
  C      -5.770521     -2.057781      1.294600
  C      -8.188747      0.492055      0.787901
  H      -8.819070      0.054816      1.547307
  C      -6.853268      0.093461      0.704125
  C      -6.041626      0.621581     -0.298965
  H      -5.010940      0.307161     -0.362121
  C      -6.832139      0.863539      3.487766
  H      -7.086767      1.685056      2.849170
  C       6.903195      0.036854     -9.767042
  C      -6.711073      0.902403    -12.607342
  C       8.835261      1.270200    -17.835764
  H       9.890281      1.495769    -17.887795
  C       5.899566     -2.001228    -16.141541
  C       8.362811      0.417203    -16.855183
  O       3.964116    -12.781778     14.194468
  H       9.045638     -0.028482    -16.146672
  C       7.007684      0.108055    -16.781825
  C       6.135258      0.675304    -17.705808
  H       5.081265      0.446537    -17.646977
  C       7.204680      0.841775    -13.963415
  H       7.523188      1.640009    -14.604202
  H      -6.992555      1.706854    -11.957433
  C      14.495902      6.232402     14.646853
  N      -4.952090     -2.919455    -15.350777
  N       5.307063     -2.913842    -15.340632
  Zr     11.442791      3.947210     -2.974769
  H      -1.148817      6.488695     -8.341561
  C      -0.850457      6.173388    -10.548103
  O     -11.053201      2.683828     -7.362556
  H      -1.110076     -5.911649    -19.461792
  C      -4.803358     -3.573836    -17.557895
  C      -4.205545      7.182573    -10.054651
  N       0.298152      6.010897    -15.402246
  C      -6.099874     -0.782952    -15.735046
  C      -6.252048     -0.368563    -14.411392
  H      -4.090061      7.933620    -10.821488
  O      12.970299      2.822855     -2.568859
  Zr     10.818899      3.999662     -6.392476
  O      -4.044518    -12.332241     -6.574527
  O      11.768340      2.662231     -5.220263
  O      11.119375      3.222592     -8.138988
  N       2.370846      5.964548      4.123149
  O      10.891877      4.097929     -1.112548
  Zr     -0.069102    -14.442592     12.469861
  C      -5.399750      6.269017     -8.190622
  C       3.736159     -7.225319     -9.682094
  H      -4.575606     -4.198325    -18.399330
  O       8.798800      5.112469     14.947405
  Zr      9.255521      7.862718     -6.193599
  O       9.092177      9.750314     -6.605409
  O       9.130194      7.306292     -8.056576
  O     -12.394864      9.174590     -3.414366
  O     -10.640533      9.084318     -2.025560
  Zr      8.945477      7.246409     -2.799934
  O       8.309205      8.771904     -3.967320
  O     -10.130600      5.484763     -8.139605
  O      -0.193091    -12.657613     14.590135
  O       8.431567      7.905448     -1.055423
  C      -6.169613      1.538643    -18.697779
  O       8.354836      8.761563     13.370857
  H      -5.476960      1.956114    -19.412890
  C     -11.737584      9.570347     -2.406677
  C      -3.262016      6.157628     -9.962137
  C      -5.456200     -2.396226    -17.539985
  C      -3.387184      5.205475     -8.951385
  O       6.577754      5.627228     -5.877965
  O       1.638829    -13.320105     12.642142
  O       0.245588    -12.575158     -6.676412
  H      -5.873671     -1.852846    -18.364733
  O       7.090625      7.718433     -6.453869
  O      -1.751875    -13.267452     12.366728
  C      -7.516952      1.847680    -18.776830
  C      -8.399919      1.305954    -17.857828
  Zr     -1.814065    -11.189776     -2.827851
  O      -1.748839    -13.117016     -4.849777
  O      -3.492554    -11.325477     -3.920147
  O      -2.612311    -11.031385     -1.069774
  C       2.655528      6.211988    -10.903368
  C       3.119320      6.132971    -12.217799
  C       4.675405      5.408183     -7.836714
  N       2.356900      6.127257    -13.344757
  Zr     -8.939787      7.465146     -2.830102
  O      -7.861421      8.844117     -2.003114
  O      -9.664927      6.556142     -1.205240
  Zr      2.360109    -11.669669     -3.082771
  H       4.771093      4.650339     -7.069454
  O       1.937392    -11.170997     -1.246836
  H      -9.452718      1.539615    -17.917151
  O      13.892653      6.478101     10.879784
  N       0.242494      6.110427    -11.341207
  Zr    -11.061112      4.692580     -2.610341
  O     -11.789932      2.899275     -2.726909
  O     -11.966856      4.929375     -0.891955
  N       5.334557     -2.979202    -11.315582
  O      13.147407      4.514012     10.104326
  O      10.800218      8.128189     12.417829
  Zr     -2.215418    -11.750038     10.974836
  H       4.911414      0.100940     -8.987881
  O      -2.137773    -11.539427      9.048148
  Zr     -9.098767      7.885097     11.071560
  O      -8.579352      9.748917     10.869871
  O      -9.220010      6.700619      9.433436
  O      12.495716      5.195589     12.745469
  C      12.691431      9.314166     10.501056
  O       8.540565      5.263058     -2.279568
  Zr      1.695473    -11.258846     10.674898
  O       3.395638    -11.503261     11.686141
  O       2.351144    -11.016845      8.869166
  Zr    -10.705906      4.705839     10.369752
  O     -11.128346      2.806901     10.280709
  O     -10.964704      4.807116      8.437974
  Zr      0.021942     -8.948066     -4.615780
  C      -5.522418     -1.988621    -16.146482
  Zr     -7.772481      4.793883     -4.649630
  O      10.854912      6.515980     -2.576899
  O       8.817361      6.419994     12.572372
  Zr    -12.585504      7.390267     -4.697218
  N      -6.140279     -1.162171      4.146142
  O      11.092240      6.133429     10.553533
  Zr     11.541791      4.000993     14.154679
  O       8.781286      4.913504     10.342749
  N       4.231303     -4.792142      3.987039
  C       7.198834      0.832030    -12.599986
  O      -0.294322     -9.821607     -2.340634
  H       7.512517      1.618486    -11.943111
  O      -9.329233      5.481737     -3.457579
  O      13.148993      2.915909     14.331037
  O      11.292392      3.976345     16.079528
  O     -11.641197      6.667561     -3.035078
  H      11.611537      4.252682     -0.484195
  H       8.735044      8.790554     -0.807289
  O     -11.476740      6.590525     10.764742
  O       4.128143    -12.343003     -2.691297
  O       0.038420     -9.932420     10.260126
  O      -9.340213      5.730086     11.781200
  O      -1.196201    -10.597413     -4.797502
  H      11.283464      6.618035     -1.704267
  O      -7.481091      7.304533     -4.405387
  H      13.289673      4.582817     -4.509059
  H      -0.012044    -13.018823     15.480398
  O     -11.795832      4.670323     -4.929318
  H       2.504522    -13.751826     12.510255
  H      12.510195      2.188601     11.551807
  O      -9.904020      8.293995     -4.462658
  H      12.725742      1.928083     -2.293318
  O       1.263661    -10.585489     -4.479700
  O      -9.601223      3.238560     -4.892498
  N      -5.165541     -2.970770      2.087515
  N       5.401096     -3.039937      1.991327
  N       0.294841      5.881664      2.082972
  H       9.939188      3.330075     -4.457682
  O      13.522983      5.583802     15.081481
  O       9.994302      4.285444     -4.428466
  C      -7.938893      0.460626    -16.865011
  O      -3.969233    -12.582484     10.780348
  C      -6.575022      6.290071     -7.281295
  N       0.254130      5.884109      6.119956
  N       5.198144     -2.929297      6.009011
  N      -5.192504     -3.050191      6.124858
  N      -4.180895     -4.854317      4.066935
  H      -8.628664      0.029519    -16.154050
  N      -1.811017      5.798973      4.054795
  C      -6.587190      0.139478    -16.783695
  C      -5.270914      7.238715     -9.180564
  C       0.879043      6.404984     -9.143048
  H       1.532373      6.553229     -8.306846
  C      -2.306697     -7.583724    -18.872178
  H       8.273362      9.705288     13.568662
  O       8.593417      7.688563     16.270206
  C      -5.706059      0.689853    -17.709716
  C       5.511448      6.521527     -7.769728
  N       6.359521     -1.172659      4.031041
  H      -0.803390      5.896675      4.058301
  H      -4.731327     -4.004850      4.072995
  H      -5.776930     -2.106800      4.138949
  H       4.813869     -3.964421      3.994015
  N      -5.032325     -2.989888    -11.320397
  C       6.460882      6.634500     -6.635514
  Zr     -0.000147    -14.208386     -4.653992
  C       5.466725      7.500100     -8.758382
  H       6.163780      8.326186     -8.695928
  H       8.554783      4.866318     15.858174
  C      -6.031085      6.155595     14.792142
  H      -4.654523      0.451409    -17.644725
  C      -6.732789      0.897297    -13.970856
  C      -3.251815     -8.053459    -17.975631
  H      -3.619802     -9.065426    -18.058226
  O      -6.522215      5.576126     -6.237693
  C       1.309358      6.228006    -10.521357
  H      -7.034428      1.697319    -14.617733
  C      -4.482796     -3.881876    -16.174830
  C      -3.730055     -7.228789    -16.974016
  H      -4.475183     -7.590597    -16.280536
  C       4.553190      7.383472     -9.787994
  H       4.494253      8.141185    -10.555189
  C       3.674658      6.300262     -9.836204
  C       3.758217      5.305116     -8.861900
  N      -4.039202     -4.818155    -13.358849
  H       3.098141      4.452985     -8.923511
  O      10.770102      8.129750     -4.820176
  O      11.164123      6.015854     -6.585376
  C       4.478471      6.030563    -12.630801
  H       5.320243      5.984384    -11.969129
  O       8.904389      4.674315     -6.932264
  C       1.316740      6.024438      6.940823
  C      13.991674      5.442705     10.152652
  N      -1.809124      6.017237    -13.401090
  C       4.584934      7.192518      7.632286
  H       4.539180      7.921843      6.838052
  C       3.683441      6.126430      7.626238
  C       3.748943      5.164663      8.634976
  O      12.482560      5.103054     -4.333949
  H       3.076458      4.321353      8.599930
  O      14.357044      6.814639     -3.432668
  O      13.303772      5.537004     -1.937755
  C      -3.273182     -5.918893    -16.860352
  O       8.789720      6.415123     -4.778509
  O      13.950850      6.371691     -6.150208
  O      13.250077      4.389455     -6.918329
  C      -2.324468     -5.453829    -17.766285
  C       4.491607      5.835483      4.835169
  H      -6.016504      8.019289     -9.236420
  O       0.987928     -7.481558     -5.813644
  C      14.325995      6.119454     -2.361291
  C      14.045584      5.363414     -6.912016
  H     -11.748545      7.220274     -7.257430
  H     -10.542280      5.481486     -9.014790
  H      -9.357199      8.418397     -9.025466
  H      -8.730285      5.649923     -6.670664
  H       2.435077    -12.481848     16.450844
  C      -6.913918     -4.540548     -6.220940
  O      -5.870245     -5.147907     -6.299646
  N      -8.130414     -5.096271     -6.131963
  H      -6.958176     -3.436495     -6.217335
  C      -8.270888     -6.533041     -6.112440
  C      -9.344569     -4.328769     -6.056684
  H      -7.274297     -6.966313     -6.171480
  H      -8.756007     -6.854750     -5.188460
  H      -8.866752     -6.869410     -6.963591
  H      -9.116903     -3.265599     -6.092430
  H     -10.001155     -4.576974     -6.894892
  H      -9.875210     -4.545968     -5.125727
954
Coordinates from ORCA-job orca_MEP E -1849.441113467940
  C       2.365907    -16.600532     15.584378
  H       2.187246    -16.397549     16.635916
  H       2.330013    -16.285039     -8.759637
  H       3.517382    -16.541275     -7.487657
  H       1.987650    -17.444178     -7.438338
  H      13.586885     10.464511     -1.432318
  H      -3.885667    -15.935440     -7.765867
  C     -15.473384      6.143615     -1.679420
  H     -15.218100      5.784060      8.514221
  H     -14.982514      5.912482     -0.736456
  H      -3.689499    -16.524841      9.845222
  C      -2.825762    -15.821215     -7.975789
  H      -2.716137    -15.466583     -8.996784
  H      -2.357254    -16.290150     -0.620623
  C     -12.533414     10.772368      9.570898
  H     -12.402686     10.636616      8.501789
  H      16.028202      4.700523     -7.684487
  H     -12.670907     10.434956     16.764830
  C     -12.877860     10.563181     15.706896
  H     -12.428647     11.497460     15.379464
  C       2.452695    -16.500444     -7.702871
  H      14.264034     10.669467     10.012576
  C     -15.488092      5.852728      9.563456
  H     -15.978306      4.894267     15.439044
  C      15.696836      6.155269     15.742218
  H     -16.102070      4.992567      9.814036
  C      12.506547     10.459748     -1.327442
  C      -2.854742    -15.886063     15.943403
  H      -3.929142    -15.957852     15.799615
  H      13.211673     10.260727      8.624440
  H      12.222504     10.218630     -0.307236
  H      14.313544     10.661533     -7.225324
  C     -12.352651     10.677088     -1.476022
  H      -8.041217      2.500840    -19.573063
  H     -11.928801     11.635007     -1.766706
  H     -11.947272     11.634666      9.876105
  H      13.328664     10.214852     -8.649236
  C      15.377574      5.522614      9.387344
  H      15.049095      5.402722      8.359217
  H     -16.036005      6.767549      9.765601
  H      16.196958      5.197437     15.625669
  H      15.431546      6.269810     16.788902
  C      15.640624      6.090188     -1.484251
  C      15.348647      5.518734     -7.907073
  H      -2.222458    -17.526837      9.895671
  H       6.460789      6.256806    -19.583483
  C       2.828259    -15.815439     -1.334718
  H      14.965731      5.380588     -8.914086
  H       2.664749    -15.622924      8.213131
  H       2.692815    -15.455067     -0.318977
  H      16.126178      5.131214     -1.645616
  H      15.386637      6.165487     -0.431738
  H      -2.171151    -17.412356     -2.002199
  H      -2.317246    -16.771113     -7.845884
  H      16.009564      4.677108      9.644922
  H     -14.902189      5.674856     -8.943486
  H     -15.989766      7.095347     -1.627464
  H     -15.701313      6.727388     -7.734210
  C      12.542738     10.420452     16.013071
  H     -13.422572     10.693008     -1.660307
  H      12.228963     10.171671     17.022813
  C      -2.627047    -16.559494      9.617773
  H      -2.503210    -16.372516      8.555885
  H      -2.669814    -15.550682     16.960200
  C     -12.817391     10.650961     -7.680714
  H     -12.360476     10.318310     -8.610436
  H     -12.137383     10.505515     -0.426136
  C       2.752173    -15.942578      9.247339
  H       3.440537    -16.618797     15.422801
  H       3.807594    -16.039248      9.486459
  C     -15.184977      5.787346     -7.901243
  H     -16.174424      5.343354     -1.898132
  H     -13.899457     10.623361     -7.746056
  H     -15.845659      4.968487     -7.628071
  H       1.930690    -17.549793     15.291051
  C     -15.389243      5.774507     15.680773
  H     -15.143157      5.737107     16.737964
  H       2.249574    -16.892749      9.397758
  H       2.315272    -16.761705     -1.473809
  H       3.892591    -15.938433     -1.514436
  H      16.347728      6.959733     15.416950
  H       8.465981      2.407559    -19.476337
  H      15.932512      6.447553      9.507919
  H      16.301386      6.896383     -1.785097
  H      15.872321      6.465694     -7.822525
  C      -2.528691    -16.439570     -1.682083
  C      13.312075     10.465555     -7.592952
  H      -3.596743    -16.355852     -1.865598
  H      12.106042     11.440068     -1.570056
  H      12.686896     11.345662     -7.466988
  C      13.245061     10.495859      9.683590
  H      -5.893690      6.123951    -19.572232
  H      12.176417     11.416132     15.777845
  H      12.642805     11.385370      9.849535
  H     -13.945218     10.593835     15.514638
  H     -13.578611     10.927620      9.818035
  H     -12.474597     11.662142     -7.482779
  H     -15.953092      6.671820     15.446375
  H      13.624594     10.397030     15.930164
  H      -2.388225    -16.850883     15.772425
  H       2.255005     -8.224516    -19.584486
  H      -2.073248     -8.302178    -19.659862
  H       4.796920      5.033000     16.047743
  H       7.678772      1.717703     16.170590
  H       9.009119      0.537898     15.991334
  H      -2.550075     -8.056665     16.539722
  C       2.937466     -8.317074     15.876761
  H       3.978013     -8.004350     15.891278
  H      -3.525974     -7.042949     15.482234
  C      -7.576356      1.445716     15.905858
  C       5.248701      5.978100     15.766170
  H       5.842214      6.393278     16.580048
  H       4.481690      6.702645     15.506575
  C       8.742454      1.591220     15.992631
  H      -5.069335      6.103407     16.710587
  H       9.336223      2.096742     16.755532
  H      -6.528683      1.344637     15.641601
  C      -4.907130      6.008350     15.641531
  H      -4.319801      5.126638     15.406310
  H      -4.379119      6.890581     15.288491
  H      -1.906079     -6.479711     15.971582
  H       2.282494     -7.475191     16.080357
  H       2.805863     -9.114431     16.610492
  H      -7.692515      1.634352     16.968800
  H      -8.110792      0.530610     15.665507
  C      -2.508627     -7.344569     15.716094
  H       4.799678     -7.672670    -10.569378
  C      -2.789717     -6.502320    -14.084587
  O      11.883260      2.818153     11.880226
  H      -2.284251     -7.186740    -14.736788
  H     -10.789083      4.841110     17.059715
  H      -9.060659      5.021751     15.065802
  H      -9.957893      2.371602     12.461247
  H     -12.375588      2.424256     15.440401
  O      11.611852      8.832359     -7.217759
  H     -12.921351      4.098928     12.536600
  C       8.088773      2.457639     -6.443761
  C       8.621322      1.237707     -8.554198
  H      -7.224407      8.079091     13.007663
  O      -1.173167    -15.702415     -3.504984
  H      -8.816251      9.733406     15.357984
  H     -10.256105      9.425300     12.692647
  C       3.641652     -6.042994     -9.807111
  C       5.139044     -3.689894     -9.063962
  H       4.923790     -4.336846     -8.237467
  H       9.648081      1.576526     -8.435665
  C       2.917953     -7.784634     -7.763850
  H      -4.399840    -11.794135     13.647906
  H      -2.088993    -10.286285     12.540444
  H       0.044261     -9.844772     15.770126
  H       1.373342      6.114473    -13.325557
  H       5.628648      1.662018     -7.032835
  C       5.788311     -2.510635     -9.057236
  C      -2.107521      6.003481    -15.804509
  C      -2.553141      5.948638    -14.483692
  C      -4.239651      5.036114    -18.755943
  H      -4.312745      4.233114    -19.474080
  C      -0.352167      6.197385    -17.581989
  H      -1.014906      6.290033    -18.419831
  C      -5.127303      6.097228    -18.812168
  C      -5.027387      7.125713    -17.890151
  H      -5.713802      7.958678    -17.931211
  C      -0.767915      6.058583    -16.197005
  C      -4.048067      7.090415    -16.914689
  H      -3.964195      7.895193    -16.199074
  C      -3.150054      6.028480    -16.853251
  C      -3.255360      5.000842    -17.785033
  H      -2.567145      4.169910    -17.736126
  C      -3.902689      5.812487    -14.054349
  O       1.382978    -15.201656     -3.120370
  O       2.714686    -13.616580     -2.268055
  H      -4.747396      5.706178    -14.705581
  C      11.938635      9.426173     15.032605
  Zr      8.040950      4.622101     12.795970
  C       5.840407     -2.064839    -10.440972
  O      11.069261      3.511941      9.028224
  H       4.677745    -12.025386     14.599612
  C       2.578710     -8.682164     -6.628690
  C       2.269493    -14.792189     -2.313125
  C       8.222132      0.437664     -9.609651
  H       5.856381     -2.027771    -13.281012
  O      -1.293814    -15.820893     11.456318
  O      -2.039002    -14.280339     10.026674
  Zr     12.685550      7.256219     12.660090
  C       3.768405     -8.221664     -8.776353
  O       6.268031      4.656807     14.035618
  O       6.855805      6.781755     14.201674
  C      -1.939192    -15.463571     10.411584
  O      -7.593549      6.782932     -7.685760
  C      -2.128355      6.045896    -10.923726
  O      -0.894502     -7.599485     13.952272
  O      -2.461032     -9.145986     14.158300
  O      -1.933496    -14.162189     -2.080602
  H       4.125883     -9.243223     -8.739981
  C      -2.561605      5.967399    -12.251133
  C      -4.420328      5.136771     -8.067501
  H      -0.771303      6.084263    -13.363969
  H      -4.557150     -3.903989    -13.390384
  H      -5.581579     -1.989384    -13.347697
  H       4.763103     -3.893618    -13.259931
  O       7.195960      3.100397     -5.811568
  H     -12.184956      2.782955     -7.776609
  O       9.305231      2.470594     -6.097768
  C       6.446338     -0.860377    -10.822493
  H      -8.565149      9.971387     -6.996862
  C       6.641967     -0.434968    -12.137677
  C       6.335458      1.303494     -7.765374
  H       0.092651     -9.793716     -7.911315
  O       3.185071     -9.784816     -6.508193
  O      12.731953      8.863076     14.223157
  N       6.316031     -1.126075    -13.263920
  H      -4.347746    -11.280651     -5.698203
  C       4.793743     -3.956915    -10.450057
  C       4.093902     -5.099642    -10.853273
  H       5.359621      5.852143      5.435977
  H       2.897939    -11.907771      8.543356
  H      -2.565131    -12.270952      8.551588
  H      -0.074503    -13.063070      9.618385
  H      -2.553564    -13.638980     -4.650218
  H      -2.625985      4.308842     -8.893443
  Zr     12.668065      7.248600     -4.603188
  H      -1.973081     -4.483710    -17.745316
  Zr      8.042169      4.624389     -4.600945
  C      -1.920866     -8.068389     14.526315
  H      -2.421719    -12.152318     -0.610045
  H       3.108584    -11.847175     -0.724400
  H       0.057428    -12.974660     -1.716907
  H       2.588663    -13.690215     -4.731308
  O      10.695344      9.227767     15.076970
  C       3.810909     -5.431599    -12.180088
  H       4.708651    -11.798656     -6.724513
  H       2.108160    -10.185923     -4.755079
  H      -4.760027      5.720142    -12.049345
  C       2.727128      6.065258    -15.766492
  H       8.855658      8.669429     16.614180
  H     -11.813754      7.037229      9.994197
  H     -11.519843      4.047628      8.059481
  H      -9.494636      7.025492      8.444933
  H      -8.824141      5.680730     10.845482
  H     -11.904943      6.951576     -2.089322
  H      -9.698707      6.919471     -0.268782
  H     -11.363854      4.459014     -0.138582
  H      -9.006715      5.189994     -2.603287
  H      -9.935565      2.290829     -4.772512
  H     -12.738700      2.805586     -2.307906
  H     -12.318624      2.730621     10.340058
  H     -12.761940      4.231204     -4.804737
  H      -6.727185      7.765842     -4.518254
  H      -7.804958      9.864862     10.263077
  H      -8.279548      9.510195     -1.535418
  H      -9.809649      9.279357     -4.509451
  H      -0.132929     -9.797392      9.354194
  C       4.860290      5.123312    -18.724038
  H       4.946643      4.315880    -19.435763
  C       0.994203      6.211569    -17.570700
  H       1.667113      6.319208    -18.398487
  H      -4.728228    -11.854132     10.610564
  H      -4.654772    -11.776219     -2.682068
  H       2.502154    -12.221677     -8.708283
  H      -3.036473    -11.853352     -8.583932
  H       0.013015    -12.998305     -7.626968
  H      -1.992840    -10.199719     -4.579162
  H      -0.015022     -9.778316     -1.422276
  C       5.710970      6.212604    -18.807856
  H      -3.087128    -11.806111     16.570963
  C       2.747206     -5.634623     -8.816643
  Zr     -1.748676    -11.345446     -6.481939
  H       2.346080     -4.632742     -8.852913
  O      -2.451393    -11.145462     -8.277514
  C       5.594827      7.246870    -17.894341
  H       6.252766      8.101144    -17.957363
  H       4.388103    -11.765573     -3.651095
  H       4.292134    -11.817774     11.430264
  H       2.020393    -10.274124     12.623813
  C       1.390845      6.082855    -16.178030
  C       4.633099      7.192174    -16.902169
  H       4.533643      8.003109    -16.195565
  C       3.769652      6.104051    -16.815424
  C       3.893951      5.068285    -17.736363
  H       3.231621      4.217781    -17.668435
  C       4.517684      5.973373    -14.001813
  H       5.370172      5.897200    -14.647263
  H      11.497435      6.539951      9.719524
  O      -1.616257     -8.293150     -3.544771
  O      -3.124661     -9.784855     -2.876390
  C      -3.908431     -5.168018      1.563159
  C      -3.654165     -5.539518      2.885024
  C      -2.234631     -6.554121     -1.508524
  H      -1.536446     -6.269729     -2.285699
  C      -4.897208     -3.697255     -0.215687
  H      -4.685683     -4.330831     -1.053453
  C      -2.811207     -7.821528     -1.572907
  C      -2.494307     -8.699410     -2.727627
  C      -3.672017     -8.258290     -0.569836
  H      -4.055598     -9.269529     -0.628817
  C      -4.567114     -3.996606      1.169543
  C      -4.000906     -7.400822      0.462231
  H      -4.686813     -7.714503      1.234633
  C      -3.479996     -6.106172      0.503549
  C      -2.573183     -5.702059     -0.477037
  H      -2.142556     -4.713860     -0.418450
  C      -2.924845     -6.684132      3.317070
  H      -2.452162     -7.393229      2.667712
  H      10.817525      9.149748     12.600129
  O       1.131309    -15.819535     13.694897
  O       1.959345    -14.298281     15.105478
  H       8.124879     10.014476     10.643527
  H       8.188529      9.747867     -3.657751
  C       3.165217      6.043643    -14.442010
  C      -1.830470    -15.344662     -2.469611
  C       2.381254     -6.498509     -7.803596
  C     -13.948494      5.738262     -7.016747
  C       1.779674    -15.479648     14.743141
  H       1.689528     -6.207841     -7.023173
  O     -13.986701      6.610874     13.942124
  O     -13.226118      4.904440     15.159614
  C      12.683630      9.325573     -6.810160
  H     -11.763172      6.685545     15.023691
  Zr      9.222102      7.361827     14.476728
  C       3.036325     -6.536060    -12.634190
  O      10.072902      4.339235     12.791351
  O      -0.813459     -7.533690     -5.884661
  O      -2.390392     -9.070905     -6.158973
  C      -3.869202     -5.058861    -10.963290
  C      -3.582578     -5.412345    -12.281820
  C      -1.951731     -5.947196     -7.883320
  O      -5.925620      4.930727     -3.609891
  O      -7.258735      5.907903     -2.133159
  C      -2.133741      5.949823      1.596121
  C      -2.587756      5.862485      2.913395
  C      -3.968878      4.759306     -1.452864
  H      -3.916286      3.977491     -2.194793
  C      -0.364969      6.282366     -0.143624
  H      -1.019823      6.422016     -0.979815
  C      -5.019589      5.667511     -1.512735
  C      -6.117471      5.497913     -2.495302
  C      -5.118114      6.700645     -0.580483
  H      -5.940896      7.404286     -0.677462
  O       0.261177    -12.646746     -2.615566
  Zr     -9.393212      7.633500     -6.715503
  C      -0.790377      6.071876      1.229219
  C      -4.172066      6.805154      0.420496
  H      -4.224041      7.610803      1.137073
  C      -3.133918      5.877352      0.512690
  O      -8.231124      9.174475     -6.560051
  O      -9.961288      8.205351     -8.489493
  C      -3.037597      4.861640     -0.439171
  H      -2.232982      4.146114     -0.363060
  C      -3.931207      5.699028      3.351837
  H      -4.781036      5.595366      2.707764
  H      -1.310315     -5.482452     -7.150521
  C      -5.010732     -3.710536     -9.188713
  H      -4.864410     -4.389735     -8.373641
  H       8.057119      6.978024     12.607713
  H       9.124936      4.870046     -1.544047
  H      11.480029      6.584153     15.628877
  O      13.257780      8.970088     11.521110
  C      -2.296437     -7.284850     -7.711852
  H       1.367194      6.092450      4.113739
  O       7.202691      3.097603     11.567666
  O       9.299879      2.478723     11.182667
  C       6.438440     -0.802512      6.469065
  C       6.661407     -0.391359      5.153370
  C       6.302573      1.337260      9.547537
  H       5.593379      1.673890     10.288150
  C       5.768830     -2.453581      8.229166
  H       6.217016     -1.951755      9.062815
  C       7.638969      1.697693      9.695924
  C       8.072368      2.477424     10.881898
  C       8.584819      1.307511      8.747571
  H       9.609658      1.655470      8.863782
  C       5.830024     -2.006829      6.846670
  O       1.708187     -8.383235     13.821674
  O       3.241973     -9.949742     14.173340
  H       2.551769     -7.249493    -11.998081
  O      -7.057957      2.990716     -5.682696
  H      13.336943      4.681134     12.668133
  H      -2.629910    -13.757443     12.531773
  O      -8.562303      3.683160     -7.154478
  C      -6.170709     -0.804908    -10.919096
  H      -8.757216      7.968036     17.280864
  C       2.606271     -8.918108     14.529758
  H      12.830586      1.927492     14.793062
  H      10.038261      3.382672     12.750510
  O      11.552629      8.859917     10.087014
  O     -13.204146      9.070380     -5.919236
  C      -6.325382     -0.362537    -12.234308
  C      -5.975784      1.360765     -7.862252
  O       0.116547    -12.714412     10.512613
  H      -5.256635      1.687660     -7.127438
  H       6.220607     -1.994323     -8.223713
  C      -5.639099     -2.520609     -9.177610
  O     -11.101462      9.625769     -6.381931
  C       5.947985      0.504011     -8.819012
  O       1.237197    -15.300171     10.963163
  O     -14.254830      7.267415     -3.413298
  O     -13.692800      5.171512     -2.928802
  O     -13.965764      6.457505     -5.972691
  C       7.676181      1.649545     -7.616070
  O       2.529595    -13.706810     10.066326
  H      -6.091993     -2.014725     -8.348655
  O      -7.493720      3.123058     14.212100
  O      -9.359769      2.956304     15.415191
  Zr      9.319035      7.881377     11.050042
  C     -14.402533      6.183120     -2.751100
  O       9.050377      9.790237     10.814631
  O     -12.993701      4.997329     -7.363200
  C      -7.277778      1.840868     -7.781857
  O       9.176753      7.577596      9.140424
  O      11.110310      6.602813     14.724760
  N      -6.010265     -1.072305    -13.352073
  O      -1.351571    -15.214482     -6.209414
  O      -2.653746    -13.613207     -7.075055
  C      -8.196617      2.586787     15.121658
  C      -1.806086     -8.008526     -6.518639
  C      -3.100325     -7.938390     -8.644344
  H      -4.558286      4.376681     -7.310877
  C      -2.235767    -14.797166     -7.016086
  C      -0.402227      6.270967     -9.122523
  C      -3.908368      5.821500    -12.691594
  O      13.296265      8.935907     -5.757626
  N       4.220704     -4.748066    -13.283215
  C     -12.329829      9.728914     -6.580740
  C       4.032651     -4.980267    -15.728800
  C       3.779396     -5.367989    -14.412309
  C       8.193019      0.512725      7.686420
  H       8.920737      0.176775      6.963246
  O       8.200807      2.819440     -3.441424
  O      10.241827      2.224504     -2.784296
  C       6.620862     -0.836626      1.598619
  C       6.757519     -0.414236      2.922482
  C       6.992924      1.325542     -1.462448
  H       6.401112      1.780629     -2.246239
  C       5.916565     -2.447580     -0.187566
  H       6.384186     -1.949785     -1.013002
  C       8.376503      1.490852     -1.503566
  C       8.985045      2.230840     -2.638680
  C       9.176823      0.973020     -0.488708
  H      10.242021      1.164388     -0.528497
  C       5.973283     -2.010615      1.197407
  C       8.596126      0.244310      0.531544
  C       2.121178     -6.276941    -18.704340
  H       1.384361     -5.922868    -19.409809
  H       9.206217     -0.180003      1.314575
  C       7.218989      0.016898      0.548409
  C       6.422095      0.586422     -0.445811
  H       5.353049      0.440117     -0.408774
  C       7.307532      0.821043      3.367957
  H       7.682535      1.592640      2.725905
  O     -11.402251      7.068271     -6.326738
  C       5.061893     -3.546978    -17.505551
  O      -0.089804    -10.046512     -6.988708
  O      -9.212426      5.750581     -5.848504
  C      -7.650091      2.881238     -6.795008
  H       4.809171     -4.166580    -18.343271
  H      12.502284      2.093083     -5.565747
  O     -12.755851      9.053483     11.207050
  O     -10.893718      9.081642      9.969364
  C       6.175018      5.792858     14.586177
  C       6.865023      0.103203      7.555393
  C       5.921515      0.544700      8.484958
  H       4.889103      0.253011      8.364383
  C       7.242840      0.838231      4.729944
  C     -12.009310      9.548520     10.301586
  C       2.609311     -7.568904    -18.803160
  H       7.555878      1.628408      5.382208
  H      -3.300061     -8.998946     -8.503699
  O     -12.874812      8.985415     13.914350
  O     -11.142598      8.972431     15.319101
  C      -4.617664     -3.943601    -10.570814
  C      -3.594779     -7.229590     -9.723547
  H      -4.241765     -7.710988    -10.441316
  H       5.906160     -2.003425      4.016057
  C      -3.299049     -5.875997     -9.875395
  C     -12.246951      9.420169     14.930335
  C      -2.455338     -5.248440     -8.957458
  C       3.556001     -8.016556    -17.896952
  H      11.954050      4.039568     16.674899
  Zr     10.885778      4.196132     10.830687
  O       8.227312      2.764532     13.971029
  O      10.338109      2.170698     14.323766
  C      -8.241787      1.434839     -8.705573
  H      -9.254709      1.814487     -8.594147
  O       6.570244      5.663099     11.644535
  O       7.150700      7.682960     10.906451
  C       2.703205      6.071569      6.540613
  C      -3.812025     -5.004060    -15.833264
  C      -3.565280     -5.388121    -14.514679
  Zr     -1.810929    -11.488049     14.406202
  O      -3.512802    -11.525312     13.371273
  O      -2.394663    -11.219829     16.233996
  C      -5.631858     -2.040714    -10.549580
  C       2.130415    -14.893955     10.157829
  C       3.156294      6.028612      5.220774
  O       0.848836     -7.620450     11.444148
  O       2.397312     -9.158664     11.045841
  C       3.978075     -4.980241      6.437903
  C       3.723377     -5.338225      5.112862
  C       2.005799     -5.939926      9.482019
  O       1.201769    -15.712917     -5.828249
  O       2.014024    -14.196763     -7.251398
  H       1.366059     -5.490274     10.225977
  C       5.088155     -3.615119      8.221180
  H       4.864040     -4.260655      9.046512
  C       2.318377     -7.291066      9.602385
  C       1.820943     -8.070310     10.762789
  C       3.119677     -7.918158      8.647825
  C       1.847837    -15.376245     -6.878643
  H       3.297663     -8.987604      8.744200
  C       4.736404     -3.870752      6.834121
  C       3.643545     -7.173818      7.607203
  H       4.288778     -7.640540      6.878412
  C       3.377953     -5.807202      7.504595
  C       2.534796     -5.205797      8.441005
  H       2.304525     -4.155911      8.340919
  C       2.897567     -6.404630      4.656296
  H       2.352853     -7.076122      5.288825
  O      -7.275332      3.004582     11.506503
  O      -8.774872      3.759666     10.053042
  C      -6.174440     -0.903556      6.481878
  C      -6.314972     -0.474455      5.159381
  C      -6.160731      1.398080      9.450631
  H      -5.488831      1.758852     10.214718
  C      -5.574123     -2.578567      8.248642
  H      -6.001174     -2.057436      9.081645
  C      -7.460680      1.895116      9.419585
  C      -7.868539      2.942978     10.387710
  C      -8.366270      1.441746      8.462262
  H      -9.378605      1.835541      8.484155
  C      -5.606766     -2.122615      6.869171
  C      -7.955785      0.504266      7.532867
  H      -8.651548      0.125474      6.799388
  C      -6.641441      0.029994      7.527327
  C      -5.752424      0.482053      8.502767
  H      -4.734724      0.122360      8.494793
  C      -6.801890      0.790436      4.724426
  H      -7.093830      1.595324      5.367902
  C      -1.919857     -6.346158    -18.801656
  Zr     -9.403796      7.274778     14.974224
  O      -8.450789      8.967069     14.895420
  O      -9.452381      7.409802     16.903110
  Zr      2.258963    -11.902266     14.080219
  C       9.124285      2.216003     14.669680
  O       2.116489    -11.577859     15.990082
  H      -2.209074     -4.206901     -9.098252
  C      -2.795242     -6.514075    -12.721102
  O       6.250699      4.636204     -3.490439
  Zr    -11.025245      4.268087     14.358299
  O     -11.952522      2.584440     14.585422
  O     -10.720163      5.122168     16.139484
  O       6.787357      6.776474     -3.235274
  C       2.705997      6.021779      1.670667
  C       3.155604      5.989862      2.989209
  C       4.735826      5.317956      9.615959
  C       4.428631      4.782073     -1.401056
  H       4.827394      4.582105     10.404780
  H       3.943970     -9.021861    -17.971268
  H       8.634151      5.021246      9.455345
  H       8.746058      5.030035     -7.857451
  H       9.651228      8.247737     -8.680197
  H      12.080640      3.307627     -8.488884
  C       0.921044      6.184975      8.305338
  H       1.568697      6.323942      9.147329
  C       5.572009      6.432288      9.654528
  H       9.555126      8.289981      8.604788
  H      11.976391      3.377647      8.717440
  C       4.742208     -3.840379    -16.118251
  Zr     -0.030739     -9.118834     12.680638
  H      11.522807      6.529852     -7.535507
  Zr     -7.967320      4.643330     12.692191
  H      10.813200      9.161821     -4.682456
  H       8.175708     10.044288     -6.716164
  Zr    -12.435150      7.351848     12.559079
  C       4.010448     -7.177446    -16.896178
  H       4.755805     -7.521882    -16.194340
  H       8.033382      6.949909     -4.743477
  O     -14.116892      6.701091     11.315268
  O     -13.355074      4.949248     10.147701
  C       3.528580     -5.875765    -16.793227
  C      -7.888610      0.564730     -9.717910
  H       4.351530      3.985267     -2.124337
  O      -0.118896    -10.133803     14.853768
  C       0.980758      6.298959     -0.121140
  O      -9.133497      5.365645     14.172946
  C     -14.218733      5.822077     10.400185
  H       1.657359      6.458330     -0.936212
  C       5.387325      5.770823     -1.605435
  O     -11.310325      6.646428     14.166822
  C       6.205271      5.725131     -2.838632
  C       5.555672      6.801604     -0.682894
  H       6.361620      7.516064     -0.843590
  C       6.502247      6.603094     10.797317
  O      -1.697008     -8.342932     11.574977
  O      -3.168506     -9.843412     10.838371
  C      -3.928580     -5.194907      6.442586
  C      -3.661469     -5.549677      5.118642
  C      -2.266066     -6.596339      9.515463
  H      -1.578108     -6.311284     10.301674
  C      -4.947112     -3.770077      8.237196
  H      -4.750457     -4.425957      9.061009
  C      -2.836202     -7.867410      9.566755
  C      -2.541415     -8.751570     10.722523
  C      -3.681710     -8.303690      8.549594
  H      -4.058507     -9.318683      8.596193
  C      -4.600683     -4.035841      6.849858
  C      -4.007845     -7.440681      7.521391
  H      -4.684779     -7.754050      6.741019
  C      -3.497979     -6.141151      7.495008
  C      -2.601096     -5.739517      8.486269
  H      -2.176120     -4.748148      8.439855
  C      -2.928076     -6.689581      4.680222
  H      -2.459389     -7.404487      5.326094
  C       5.535190      7.381462      8.636184
  O      -1.265084    -10.771188     12.492680
  C       1.366804      6.102358      1.267690
  O      -7.889282      7.409466     12.762099
  C       4.710734      6.871222      0.410295
  H       4.801445      7.681608      1.117700
  O     -12.141184      4.677481     12.626938
  O      12.722647      8.840656     -3.055277
  O      10.673027      9.226953     -2.244846
  O     -10.393333      8.464643     12.580306
  C       3.702574      5.924321      0.586487
  O       1.199135    -10.765467     12.665417
  O      -9.788048      3.301130     12.709534
  C       2.578042     -5.433626    -17.708077
  H      -8.626882      0.225484    -10.428915
  H      -2.297235     -7.209346    -12.075402
  C       3.590249      4.861814     -0.311729
  H       2.829376      4.113766     -0.147572
  C       4.507925      5.886911      3.424902
  H       5.355753      5.793825      2.776648
  O      -6.687477      5.448670     11.099367
  O      -7.060504      7.455692     10.206507
  C      -2.133302      5.892261      6.471699
  C      -2.573070      5.837178      5.145840
  C      -4.431610      5.103975      9.377520
  H      -4.605959      4.351031     10.134265
  C      -0.423884      6.126994      8.284034
  H      -1.109343      6.204163      9.104066
  C      -5.269706      6.213886      9.339573
  C      -6.408799      6.382973     10.284725
  C      -5.069755      7.204895      8.380355
  H      -5.735828      8.055548      8.375685
  C      -0.802478      5.966134      6.889555
  C      -4.048171      7.082092      7.465310
  H      -3.886308      7.847932      6.722236
  C      -3.201953      5.973036      7.492913
  C      -3.401015      4.989873      8.460462
  H      -2.748794      4.129764      8.478327
  C      -3.922995      5.688280      4.715394
  H      -4.766928      5.573985      5.365749
  C      -6.576489      0.104175     -9.829633
  C     -14.105088      5.751827     14.867826
  C      -5.628825      0.503123     -8.886306
  H       2.194990     -4.426918    -17.628134
  C       3.016314     -6.496306    -13.996775
  C      11.912335      9.430755     -2.278410
  H       6.240513      8.203134      8.675468
  H       2.511858     -7.173023    -14.657485
  H      -4.615270      0.143212     -8.976729
  C       6.478482     -0.805587    -15.697661
  C       6.660736     -0.412830    -14.371394
  C       6.698035      1.533574    -18.641589
  H       6.035616      2.000647    -19.355075
  C       5.745365     -2.387016    -17.497808
  H       6.169893     -1.856722    -18.327376
  C       8.061899      1.762290    -18.710625
  O      14.419466      6.876420     13.857389
  O      -6.282032      5.337118     13.811771
  H       8.945945      0.088394    -10.330802
  O       0.907122     -7.493247     -3.447216
  O       2.478271     -9.032113     -3.158999
  O      -1.406795    -15.281865     14.153544
  O      -2.712890    -13.685380     15.022547
  C       4.047769     -4.945024      1.566089
  C       3.757921     -5.318253      2.879354
  C       2.093187     -5.863019     -1.497385
  H       1.444726     -5.408398     -2.230489
  C       5.196886     -3.585305     -0.194849
  H       4.958170     -4.216246     -1.027271
  C      -2.283499    -14.868296     14.967270
  C       2.419900     -7.208204     -1.645798
  C       1.905430     -7.959449     -2.816698
  C       3.229099     -7.847982     -0.708176
  H       3.415635     -8.913042     -0.828962
  C       4.822660     -3.840520      1.187547
  C       3.743837     -7.120088      0.349328
  O      -7.237370      6.475262     15.479143
  H       4.391590     -7.594611      1.070784
  Zr      2.271871    -11.764051     -6.275721
  O       4.063118    -12.481717     -6.494750
  C       3.462439     -5.759557      0.480550
  C       2.614807     -5.145094     -0.442382
  H       2.375628     -4.099647     -0.319307
  C       2.918369     -6.392198      3.293213
  H       2.394288     -7.052735      2.632560
  O      -7.804245      3.286370     -3.048968
  O       2.064711    -11.530053     -8.190937
  Zr    -10.711851      4.388576     -6.502351
  O      -9.497375      3.521287     -1.610827
  C      -6.174079     -0.892666      1.599273
  C      -6.314432     -0.476359      2.926654
  C      -6.508009      1.556121     -1.254069
  O       1.739991    -13.226815     -4.863214
  H      -5.918220      2.046811     -2.015952
  C      -5.529183     -2.508249     -0.204419
  H      -5.941800     -1.962572     -1.029381
  C      -7.853471      1.895275     -1.140040
  C      -8.430625      2.963716     -1.998356
  C      -8.658538      1.267647     -0.193573
  H      -9.706170      1.533319     -0.154223
  C      -5.581618     -2.088603      1.186232
  C      -8.105124      0.336226      0.659938
  H      -8.718308     -0.159412      1.397127
  C      -6.745011      0.026426      0.591048
  C      -5.957236      0.630513     -0.387601
  H      -4.907015      0.386763     -0.442623
  C      -6.804879      0.787843      3.361670
  H      -7.098734      1.590623      2.716215
  C       6.889783      0.042899     -9.740136
  C      -6.839844      0.892058    -12.665918
  C       8.906278      1.158610    -17.793873
  H       9.971544      1.329665    -17.845157
  C       5.837305     -1.979012    -16.106295
  C       8.389718      0.332048    -16.812885
  O       4.029424    -12.673514     14.288635
  H       9.048227     -0.147030    -16.103195
  C       7.020596      0.091583    -16.740973
  C       6.179051      0.702670    -17.665567
  H       5.114756      0.527456    -17.608769
  C       7.224175      0.813903    -13.919333
  H       7.574607      1.600816    -14.557458
  H      -7.155198      1.683976    -12.016319
  C      14.433749      6.135469     14.898502
  N      -4.969743     -2.883809    -15.400665
  N       5.240482     -2.885969    -15.302499
  Zr     11.533319      3.996349     -3.002952
  H      -1.080351      6.369618     -8.298540
  C      -0.794234      6.104889    -10.512271
  O     -11.344724      2.738042     -7.298442
  H      -1.181779     -6.007524    -19.513367
  C      -4.805628     -3.539417    -17.606398
  C      -4.136800      7.138659     -9.968182
  N       0.305614      6.011377    -15.377974
  C      -6.141003     -0.762241    -15.791595
  C      -6.316601     -0.355791    -14.468172
  H      -4.004034      7.922562    -10.698618
  O      13.011959      2.797748     -2.648780
  Zr     10.947776      4.170310     -6.408466
  O      -3.437328    -11.427806     -5.408267
  O      11.868981      2.772392     -5.291075
  O      11.169951      3.447050     -8.191387
  N       2.378770      6.056524      4.105178
  O      10.988934      4.129925     -1.137330
  Zr     -0.065851    -14.469898     12.551321
  C      -5.370954      6.149319     -8.169209
  C       4.123080     -7.353363     -9.790735
  H      -4.568610     -4.162288    -18.446448
  O       8.848647      5.236103     14.947070
  Zr      9.331722      7.906714     -6.238560
  O       9.094647      9.814237     -6.518513
  O       9.262423      7.542071     -8.143260
  O     -12.358925      9.225356     -3.357085
  O     -10.616361      9.103387     -1.957649
  Zr      9.076413      7.328508     -2.797985
  O       8.397305      8.839830     -3.920398
  O     -10.296655      5.441384     -8.141412
  O      -0.224215    -12.768153     14.624604
  O       8.593175      7.927378     -1.022682
  C      -6.295101      1.592234    -18.729388
  O       8.433244      8.848330     13.410470
  H      -5.619601      2.051314    -19.435752
  C     -11.720124      9.583279     -2.321959
  C      -3.206009      6.099037     -9.912286
  C      -5.455262     -2.360028    -17.594337
  C      -3.348314      5.110206     -8.939693
  O       6.629777      5.677816     -5.830971
  O       1.650643    -13.347872     12.712194
  O      -0.191271    -12.678548     -6.725453
  H      -5.861144     -1.813556    -18.422941
  O       7.173052      7.732204     -6.495616
  O      -1.770501    -13.311063     12.412308
  C      -7.654149      1.845620    -18.806965
  C      -8.515868      1.252444    -17.899516
  Zr     -2.203729    -11.762002     -3.054714
  O      -1.689321    -13.218566     -4.480743
  O      -3.993167    -12.470736     -2.806514
  O      -1.981979    -11.478851     -1.148861
  C       2.710877      6.147868    -10.887360
  C       3.161016      6.088573    -12.208342
  C       4.761483      5.381817     -7.825399
  N       2.385210      6.092584    -13.326473
  Zr     -8.956370      7.425002     -2.794882
  O      -7.835743      8.788520     -2.002467
  O      -9.663166      6.541220     -1.158238
  Zr      1.835614    -11.332176     -2.841030
  H       4.861968      4.635584     -7.047267
  O       2.531440    -11.137823     -1.042003
  H      -9.577696      1.442337    -17.957345
  O      14.087597      6.511073     11.122408
  N       0.294834      6.052161    -11.311711
  Zr    -11.118056      4.674613     -2.587226
  O     -11.884592      2.900823     -2.754197
  O     -11.902276      4.884172     -0.820620
  N       5.254015     -2.970620    -11.253672
  O      13.335760      4.602073     10.227123
  O      10.845194      8.181143     12.486611
  Zr     -2.276986    -11.829276     10.985316
  H       4.912868      0.222891     -8.942005
  O      -2.124906    -11.581212      9.069251
  Zr     -9.088725      7.806348     11.081492
  O      -8.461554      9.636506     10.933980
  O      -9.366749      6.749150      9.364709
  O      12.539085      5.214138     12.846752
  C      12.630387      9.356257     10.476377
  O       8.671040      5.306538     -2.296659
  Zr      1.694824    -11.390635     10.695913
  O       3.398830    -11.583406     11.717765
  O       2.344425    -11.189896      8.883242
  Zr    -10.814970      4.758337     10.347246
  O     -11.366267      2.896339     10.329784
  O     -11.163948      4.864744      8.438525
  Zr      0.052153     -9.025350     -4.657609
  C      -5.537817     -1.955299    -16.200886
  Zr     -7.842641      4.753822     -4.650081
  O      10.993817      6.597718     -2.582460
  O       8.885826      6.499983     12.573809
  Zr    -12.525092      7.469044     -4.659855
  N      -6.010705     -1.191828      4.043284
  O      11.279577      6.218707     10.617708
  Zr     11.571184      3.983240     14.219236
  O       8.953436      4.980781     10.373305
  N       4.210858     -4.708632      4.008816
  C       7.208481      0.803141    -12.556307
  O       0.190149    -10.014625     -2.344461
  H       7.544271      1.580277    -11.899383
  O      -9.385219      5.445884     -3.442028
  O      13.091241      2.805073     14.478777
  O      11.164185      3.981499     16.118426
  O     -11.617705      6.698051     -2.987101
  H      11.717851      4.177539     -0.502513
  H       8.937780      8.783940     -0.732167
  O     -11.535375      6.661061     10.847940
  O       3.517934    -11.432651     -3.912788
  O       0.043054    -10.082299     10.267626
  O      -9.360542      5.678139     11.640433
  O      -1.169331    -10.686599     -4.539001
  H      11.406030      6.661028     -1.698913
  O      -7.500492      7.184864     -4.408659
  H      13.360435      4.692922     -4.556181
  H      -0.018847    -13.087028     15.525226
  O     -11.954201      4.773097     -4.911383
  H       2.505175    -13.789989     12.547666
  H      12.443558      2.079158     11.606131
  O      -9.886291      8.309741     -4.401679
  H      12.730982      1.886884     -2.484012
  O       1.283148    -10.669213     -4.783737
  O      -9.802277      3.248013     -4.886816
  N      -5.009364     -3.015830      1.986454
  N       5.328879     -2.887929      2.000320
  N       0.276420      6.007919      2.056928
  H      10.033736      3.394812     -4.516064
  O      13.485034      5.405219     15.255353
  O      10.074547      4.349094     -4.452638
  C      -8.020702      0.412870    -16.918648
  O      -4.073419    -12.543012     10.791973
  C      -6.578979      6.131779     -7.302693
  N       0.293189      5.941148      6.098452
  N       5.232216     -2.903267      6.031053
  N      -5.034769     -3.035092      6.052324
  N      -4.058506     -4.877036      4.003578
  H      -8.692281     -0.056846    -16.214902
  N      -1.805368      5.920602      4.026371
  C      -6.656550      0.148661    -16.837386
  C      -5.216251      7.163943     -9.109781
  C       0.943807      6.300617     -9.111444
  H       1.600589      6.430833     -8.274951
  C      -2.419614     -7.634737    -18.884940
  H       8.204431      9.750615     13.673413
  O       8.679536      7.774412     16.290485
  C      -5.797736      0.748198    -17.753248
  C       5.590381      6.501605     -7.774130
  N       6.369214     -1.103078      4.030250
  H      -0.796173      6.000668      4.007539
  H      -4.570834     -4.004203      4.002106
  H      -5.604207     -2.118573      4.050058
  H       4.793238     -3.881117      4.030801
  N      -5.047370     -2.941973    -11.368914
  C       6.534047      6.649991     -6.636692
  Zr      0.017845    -14.361099     -4.670269
  C       5.535834      7.464537     -8.778082
  H       6.228779      8.295194     -8.730027
  H       8.696840      4.943301     15.864486
  C      -6.246062      5.937462     14.930837
  H      -4.737163      0.553863    -17.689539
  C      -6.840346      0.893342    -14.029674
  C      -3.366875     -8.064156    -17.970582
  H      -3.763298     -9.066930    -18.032392
  O      -6.544455      5.433793     -6.247945
  C       1.366881      6.151474    -10.495321
  H      -7.156024      1.687195    -14.677354
  C      -4.497036     -3.848108    -16.220456
  C      -3.810937     -7.210053    -16.978082
  H      -4.556233     -7.539919    -16.269116
  C       4.615511      7.330346     -9.799621
  H       4.546522      8.080456    -10.573371
  C       3.740660      6.242799     -9.830365
  C       3.840487      5.258721     -8.845969
  N      -4.012623     -4.757419    -13.394734
  H       3.187449      4.400114     -8.893755
  O      10.853384      8.198599     -4.835025
  O      11.350995      6.179677     -6.638073
  C       4.515681      6.001425    -12.639019
  H       5.365664      5.952092    -11.988194
  O       9.038432      4.941903     -6.932870
  C       1.356400      6.054420      6.923800
  C      14.169003      5.536870     10.311498
  N      -1.781186      6.016668    -13.363940
  C       4.616009      7.242927      7.615206
  H       4.555308      7.982271      6.831166
  C       3.729678      6.164013      7.598297
  C       3.818006      5.189802      8.593463
  O      12.538186      5.188356     -4.381888
  H       3.159810      4.335335      8.551545
  O      14.386516      6.848067     -3.367299
  O      13.391473      5.436427     -1.950780
  C      -3.318754     -5.910815    -16.892062
  O       8.878495      6.500655     -4.756637
  O      14.121314      6.458923     -6.099910
  O      13.397691      4.518847     -6.950065
  C      -2.366277     -5.487439    -17.813807
  C       4.509043      5.918268      4.787671
  H      -5.955810      7.952532     -9.141545
  O       1.712081     -8.275913     -5.797794
  C      14.372665      6.120330     -2.319225
  C      14.195734      5.490297     -6.914172
  H     -11.754454      7.185096     -7.229737
  H     -10.624804      5.279438     -9.036853
  H      -9.298800      7.974164     -9.156057
  H      -8.797884      5.551933     -6.685863
  H       2.456918    -12.309600     16.524608
  C      -7.743289     -4.895590     -6.623464
  O      -6.673147     -5.440350     -6.697532
  N      -8.917919     -5.507074     -6.390310
  H      -7.864453     -3.802073     -6.743421
  C      -8.966019     -6.937815     -6.206911
  C     -10.173374     -4.809456     -6.327423
  H      -7.947808     -7.316764     -6.263068
  H      -9.394578     -7.181811     -5.232649
  H      -9.572479     -7.402439     -6.987570
  H     -10.014516     -3.741417     -6.458663
  H     -10.846037     -5.165712     -7.112575
  H     -10.653149     -4.979028     -5.359961
954
Coordinates from ORCA-job orca_MEP E -1849.308832781790
  C       2.419727    -16.439831     15.890400
  H       2.260941    -16.146685     16.924291
  H       2.418555    -16.084590     -8.962518
  H       3.573394    -16.505770     -7.707718
  H       1.988162    -17.313564     -7.734353
  H      13.975445     10.459278     -1.502449
  H      -3.744853    -16.328269     -7.801496
  C     -15.330182      5.862485     -1.530824
  H     -15.005632      6.001158      8.517810
  H     -15.014998      5.806446     -0.492916
  H      -3.728588    -16.537695      9.712400
  C      -2.686368    -16.155442     -7.975868
  H      -2.564159    -15.798276     -8.994378
  H      -2.445949    -16.119954     -0.472477
  C     -12.659519     10.634482      9.558333
  H     -12.447388     10.329178      8.537255
  H      16.289438      5.070588     -7.673439
  H     -12.465860     10.310299     16.879439
  C     -12.710508     10.616002     15.865586
  H     -12.286960     11.603292     15.701802
  C       2.515345    -16.384935     -7.923408
  H      14.187712     10.562598      9.810084
  C     -15.405830      6.011674      9.528302
  H     -16.065140      5.087866     15.707916
  C      15.579033      6.035104     16.033939
  H     -16.037113      5.135339      9.646834
  C      12.899504     10.507222     -1.369170
  C      -2.733840    -16.207454     15.952914
  H      -3.805956    -16.324387     15.820683
  H      12.996109     10.223610      8.519490
  H      12.623610     10.243414     -0.352393
  H      14.241624     10.589820     -7.551375
  C     -12.703917     10.655753     -1.559794
  H      -8.192689      2.472713    -19.578943
  H     -12.282350     11.647755     -1.696193
  H     -12.224210     11.618139      9.712119
  H      13.098634     10.200521     -8.869426
  C      15.546281      5.839513      9.510546
  H      15.175377      5.745386      8.494235
  H     -15.975346      6.916482      9.709688
  H      16.152299      5.120139     15.912158
  H      15.239871      6.080665     17.064936
  C      15.639133      6.060852     -1.362373
  C      15.570284      5.863861     -7.858631
  H      -2.173812    -17.403648      9.692771
  H       6.435706      6.404014    -19.621588
  C       2.609953    -16.176370     -1.420900
  H      15.188390      5.747766     -8.868808
  H       2.481178    -15.900848      8.344118
  H       2.457184    -15.814099     -0.408414
  H      16.229626      5.164766     -1.532158
  H      15.321075      6.058765     -0.324005
  H      -2.127708    -17.326078     -1.754438
  H      -2.132976    -17.075910     -7.821490
  H      16.240666      5.024702      9.696382
  H     -14.914902      6.029038     -8.846518
  H     -15.896021      6.769013     -1.716653
  H     -15.897555      7.050216     -7.750642
  C      12.869782     10.457779     16.017638
  H     -13.779630     10.680333     -1.692897
  H      12.572096     10.206434     17.031580
  C      -2.667672    -16.459590      9.490979
  H      -2.564840    -16.177869      8.447222
  H      -2.552124    -15.887678     16.975216
  C     -12.471846     10.693210     -7.901066
  H     -12.280556     10.420625     -8.934641
  H     -12.439805     10.315361     -0.561789
  C       2.586449    -16.240129      9.370305
  H       3.490641    -16.532079     15.730925
  H       3.642900    -16.397077      9.570195
  C     -15.361072      6.114262     -7.858755
  H     -15.944882      4.993068     -1.748081
  H     -13.537590     10.746426     -7.704006
  H     -16.035229      5.272881     -7.724917
  H       1.925634    -17.380135     15.672126
  C     -15.405457      5.939483     15.849575
  H     -15.003583      5.888667     16.858150
  H       2.041265    -17.164716      9.530904
  H       2.051341    -17.091066     -1.590766
  H       3.671826    -16.359851     -1.559070
  H      16.188175      6.898114     15.788729
  H       8.621089      2.361857    -19.533510
  H      16.049163      6.790618      9.653236
  H      16.225071      6.945100     -1.587971
  H      16.049576      6.829689     -7.734764
  C      -2.590302    -16.374338     -1.518428
  C      13.197630     10.488206     -7.826666
  H      -3.659543    -16.419291     -1.706226
  H      12.549307     11.517112     -1.564778
  H      12.676210     11.431718     -7.691318
  C      13.134373     10.484943      9.564455
  H      -5.971943      6.251209    -19.551350
  H      12.541635     11.472733     15.809563
  H      12.635406     11.434189      9.738924
  H     -13.784322     10.637170     15.715412
  H     -13.728614     10.665728      9.739126
  H     -12.010654     11.659842     -7.717243
  H     -15.947497      6.866390     15.696027
  H      13.946607     10.390222     15.901990
  H      -2.229720    -17.146599     15.749893
  H       2.386337     -8.318111    -19.610659
  H      -2.211373     -8.386512    -19.658693
  H       4.827436      5.273877     15.964542
  H       7.272956      1.524868     15.977417
  H       8.750976      0.515758     15.939568
  H      -2.547471     -8.141417     16.730992
  C       2.867176     -7.976889     15.869816
  H       3.926922     -7.745800     15.815153
  H      -3.760486     -7.402285     15.695344
  C      -7.672340      1.535931     15.919870
  C       5.347797      6.221323     15.874955
  H       5.916563      6.441963     16.776317
  H       4.642461      7.032565     15.717051
  C       8.358782      1.527777     15.970384
  H      -5.324322      6.139911     16.976932
  H       8.741392      2.013743     16.866139
  H      -6.608332      1.494224     15.714580
  C      -5.054183      6.036638     15.930095
  H      -4.512318      5.114288     15.751841
  H      -4.433258      6.885296     15.655004
  H      -2.174505     -6.602730     15.897219
  H       2.277097     -7.067140     15.931475
  H       2.699927     -8.602215     16.745217
  H      -7.862371      1.764845     16.964593
  H      -8.131965      0.577042     15.696086
  C      -2.692794     -7.552758     15.826930
  H       4.775175     -7.561450    -10.590390
  C      -2.804546     -6.494469    -14.100562
  O      12.113390      2.868213     11.906473
  H      -2.328981     -7.201942    -14.750620
  H     -10.955840      4.050334     17.060546
  H      -9.008819      5.286243     15.271548
  H     -10.152661      2.632119     12.682924
  H     -12.922647      2.484935     14.756771
  O      11.345924      9.116823     -7.230448
  H     -12.908635      4.629297     12.653716
  C       8.547777      2.447461     -6.637178
  C       8.867751      1.133422     -8.738904
  H      -7.223727      7.694562     12.794502
  O      -1.222638    -15.623997     -3.331927
  H      -8.477539     10.098739     14.849622
  H     -10.309380      9.107026     12.744629
  C       3.565575     -5.950054     -9.870368
  C       5.012486     -3.556223     -9.115045
  H       4.758638     -4.182266     -8.283389
  H       9.923691      1.367504     -8.668658
  C       2.778070     -7.723291     -7.867033
  H      -4.440948    -11.360887     13.918266
  H      -2.172747    -10.401548     12.747344
  H       0.071682    -10.113285     15.723777
  H       1.371576      6.072409    -13.352583
  H       5.996645      1.872799     -7.118213
  C       5.682896     -2.388555     -9.110443
  C      -2.139685      6.016497    -15.834846
  C      -2.574722      5.975099    -14.509804
  C      -4.337983      5.114728    -18.760440
  H      -4.446771      4.314604    -19.477296
  C      -0.389647      6.158438    -17.622433
  H      -1.055613      6.245449    -18.458452
  C      -5.194315      6.201877    -18.803860
  C      -5.049096      7.227188    -17.884346
  H      -5.710771      8.080280    -17.915611
  C      -0.800570      6.034799    -16.234675
  C      -4.056692      7.162485    -16.923765
  H      -3.937034      7.964706    -16.210234
  C      -3.190934      6.073276    -16.874008
  C      -3.340912      5.049327    -17.803919
  H      -2.678165      4.197290    -17.764812
  C      -3.922802      5.888061    -14.062075
  O       1.381500    -15.488176     -3.342855
  O       2.580803    -13.940934     -2.264320
  H      -4.780517      5.829843    -14.702311
  C      12.191360      9.514940     15.035875
  Zr      8.173927      4.713103     12.825138
  C       5.784304     -1.969397    -10.499403
  O      11.331896      3.967438      8.994206
  H       4.722541    -11.600696     14.547332
  C       2.393927     -8.640047     -6.757299
  C       2.159961    -15.116386     -2.414538
  C       8.356078      0.348847     -9.755649
  H       5.797095     -1.957546    -13.345906
  O      -1.311141    -15.712052     11.314989
  O      -2.363422    -14.175728     10.086771
  Zr     12.700806      7.276935     12.732241
  C       3.677957     -8.136973     -8.846427
  O       6.393108      5.117757     14.022193
  O       7.028531      7.189546     14.490711
  C      -2.078320    -15.364741     10.361034
  O      -7.189679      6.873815     -7.260815
  C      -2.094715      5.971642    -10.957830
  O      -1.173190     -7.896367     14.006326
  O      -2.685415     -9.466360     14.405242
  O      -2.296973    -14.089603     -2.116375
  H       4.048025     -9.154011     -8.805589
  C      -2.549994      5.952758    -12.277710
  C      -4.234440      4.980612     -8.022114
  H      -0.772624      6.028709    -13.421670
  H      -4.453883     -3.817885    -13.411917
  H      -5.480456     -1.931213    -13.407164
  H       4.726418     -3.823516    -13.338781
  O       7.725701      3.031517     -5.862339
  H     -12.660401      2.841143     -6.949034
  O       9.795850      2.484511     -6.459009
  C       6.445769     -0.798489    -10.892430
  H      -8.454270     10.186747     -6.880443
  C       6.649475     -0.391859    -12.213810
  C       6.636998      1.430847     -7.867143
  H       0.050129    -10.086557     -7.852966
  O       3.029411     -9.719033     -6.593292
  O      12.910955      9.008213     14.124624
  N       6.286541     -1.071745    -13.336118
  H      -4.382821    -11.315024     -5.859684
  C       4.706196     -3.846300    -10.505913
  C       4.029107     -5.002953    -10.911582
  H       5.317531      5.856541      5.385532
  H       2.375678    -12.396815      8.412282
  H      -2.442631    -12.285110      8.566236
  H      -0.198079    -13.374951      9.918759
  H      -2.658523    -13.782435     -4.726063
  H      -2.557799      4.127007     -9.044139
  Zr     12.728407      7.306595     -4.619406
  H      -1.931347     -4.547867    -17.802967
  Zr      8.218380      4.728117     -4.630499
  C      -2.150372     -8.356763     14.666287
  H      -2.307278    -12.184812     -0.622513
  H       2.511220    -12.384528     -0.518560
  H      -0.086482    -13.295673     -1.911305
  H       2.642145    -13.789557     -4.693174
  O      10.960255      9.295918     15.177952
  C       3.777376     -5.355263    -12.240689
  H       4.744137    -11.438488     -6.548866
  H       2.177136    -10.317422     -4.583014
  H      -4.754146      5.800329    -12.044689
  C       2.698345      6.047960    -15.818916
  H       9.575975      8.461727     16.903178
  H     -11.736983      6.973213      9.886668
  H     -10.801561      4.229086      8.251846
  H      -8.929827      7.438109      8.328093
  H      -9.170074      5.563886     10.325073
  H     -11.845516      7.042937     -1.901047
  H      -8.936576      7.662787     -0.001378
  H     -10.640459      4.768754     -0.323594
  H      -9.159801      5.196874     -2.517221
  H     -10.216860      2.472611     -4.846040
  H     -12.968268      2.630378     -2.492694
  H     -12.852714      2.610465     10.678868
  H     -12.885028      4.684166     -4.812125
  H      -6.993668      7.812353     -4.526739
  H      -8.484084     10.159185     10.782116
  H      -8.520683      9.799616     -2.447522
  H     -10.213345      9.169627     -4.561529
  H      -0.111285    -10.136002      9.493695
  C       4.854851      5.217385    -18.797783
  H       4.960250      4.430339    -19.529697
  C       0.956755      6.169241    -17.616686
  H       1.625848      6.267866    -18.448718
  H      -4.806094    -11.547786     10.971325
  H      -4.747637    -11.450279     -2.932638
  H       2.340327    -12.221691     -8.796839
  H      -2.511024    -12.342860     -8.882349
  H       0.072944    -13.292965     -7.503793
  H      -2.072401    -10.283591     -4.809272
  H      -0.012038    -10.101211     -1.559270
  C       5.684443      6.324819    -18.850139
  H      -2.539520    -12.321642     16.873194
  C       2.633582     -5.560639     -8.907441
  Zr     -1.819330    -11.640760     -6.541337
  H       2.221704     -4.563074     -8.947820
  O      -2.216610    -11.539572     -8.432214
  C       5.546170      7.331853    -17.909585
  H       6.189553      8.198668    -17.945699
  H       4.428695    -11.422762     -3.512196
  H       4.313858    -11.445863     11.425935
  H       2.052713    -10.342695     12.486573
  C       1.359774      6.049983    -16.224602
  C       4.582038      7.232565    -16.923535
  H       4.465622      8.021933    -16.195269
  C       3.738587      6.126196    -16.868536
  C       3.886695      5.117042    -17.815005
  H       3.242907      4.250751    -17.770850
  C       4.507940      5.957006    -14.075356
  H       5.352955      5.892361    -14.731751
  H      11.707468      6.775697      9.941690
  O      -1.389539     -8.311086     -3.425375
  O      -3.019108     -9.723577     -2.887618
  C      -3.811057     -5.111336      1.577608
  C      -3.573077     -5.485805      2.901556
  C      -2.111948     -6.522328     -1.467298
  H      -1.400146     -6.242644     -2.232003
  C      -4.745837     -3.623025     -0.213524
  H      -4.529414     -4.256754     -1.049834
  C      -2.695854     -7.785849     -1.540394
  C      -2.347276     -8.675124     -2.679341
  C      -3.589695     -8.205191     -0.559112
  H      -3.989604     -9.209915     -0.624893
  C      -4.443174     -3.928602      1.176461
  C      -3.928704     -7.340567      0.464683
  H      -4.637381     -7.643424      1.220783
  C      -3.387221     -6.055061      0.520359
  C      -2.459935     -5.662830     -0.445669
  H      -2.019404     -4.678919     -0.383429
  C      -2.865741     -6.643356      3.334943
  H      -2.407991     -7.361563      2.684968
  H      10.829001      9.255880     12.748850
  O       1.142129    -15.693741     14.009747
  O       2.217004    -14.162880     15.231937
  H       7.780648      9.904494     10.920774
  H       7.904279      9.645507     -3.528134
  C       3.149047      6.021602    -14.497898
  C      -1.999515    -15.276864     -2.386601
  C       2.238659     -6.438881     -7.917138
  C     -14.244243      6.022360     -6.837166
  C       1.893767    -15.347308     14.975022
  H       1.519494     -6.157159     -7.160354
  O     -14.129676      6.761275     13.999362
  O     -13.475514      4.864271     14.956135
  C      12.524562      9.441836     -6.955167
  H     -11.736493      6.895932     15.522578
  Zr      9.402339      7.517306     14.546774
  C       3.025246     -6.478151    -12.689001
  O      10.160875      4.309533     12.819815
  O      -1.157411     -7.945539     -5.923549
  O      -2.673352     -9.474392     -6.475899
  C      -3.808633     -5.002973    -10.977020
  C      -3.548396     -5.365718    -12.300028
  C      -2.003474     -6.243965     -7.934672
  O      -6.354357      5.344381     -3.297052
  O      -7.565668      6.383339     -1.736783
  C      -2.184700      6.010506      1.612478
  C      -2.626773      5.959141      2.936644
  C      -4.330800      5.011816     -1.308632
  H      -4.420248      4.233272     -2.051358
  C      -0.435230      6.173375     -0.171778
  H      -1.100220      6.275605     -1.005674
  C      -5.294269      6.013869     -1.282147
  C      -6.475582      5.922471     -2.178451
  C      -5.208971      7.054493     -0.360943
  H      -5.960308      7.834375     -0.390542
  O       0.158070    -12.982044     -2.806342
  Zr     -9.065545      7.716088     -6.430939
  C      -0.845079      6.038230      1.215699
  C      -4.173223      7.067474      0.551681
  H      -4.081961      7.873831      1.263316
  C      -3.233003      6.036059      0.572035
  O      -8.079993      9.379434     -6.505292
  O      -9.514709      6.891502     -8.203013
  C      -3.312632      5.017773     -0.376664
  H      -2.584656      4.221385     -0.359955
  C      -3.976624      5.856302      3.377050
  H      -4.831652      5.792498      2.734710
  H      -1.313264     -5.900335     -7.178842
  C      -4.828119     -3.573963     -9.185180
  H      -4.629309     -4.221474     -8.355609
  H       8.074616      7.084665     12.829604
  H       8.963066      5.143390     -1.489636
  H      11.690781      6.667260     15.588498
  O      13.155847      8.928226     11.379930
  C      -2.492286     -7.543309     -7.834460
  H       1.317683      6.056376      4.073269
  O       7.730394      3.017268     11.540702
  O       9.782081      2.472550     10.880375
  C       6.403477     -0.808773      6.491723
  C       6.616233     -0.408350      5.169556
  C       6.598921      1.410285      9.529400
  H       5.960906      1.844959     10.284527
  C       5.636823     -2.400719      8.270715
  H       6.055332     -1.880298      9.108744
  C       7.968877      1.642157      9.613309
  C       8.527672      2.435968     10.741232
  C       8.824625      1.121700      8.643086
  H       9.880811      1.356589      8.708381
  C       5.740978     -1.979542      6.882667
  O       1.472741     -8.345929     13.970522
  O       3.083234     -9.820906     14.358241
  H       2.542263     -7.189819    -12.049661
  O      -7.695908      3.202811     -6.073257
  H      13.432076      4.675010     12.737067
  H      -2.769095    -13.856440     12.688748
  O      -9.209517      3.672435     -7.648777
  C      -6.149446     -0.769064    -10.966897
  H      -8.872382      7.602367     17.128923
  C       2.448988     -8.771752     14.650954
  H      12.414889      1.685293     14.774104
  H      10.130116      3.378665     12.591330
  O      11.293507      9.099432     10.161308
  O     -12.541914      9.184446     -6.053951
  C      -6.319746     -0.350741    -12.289576
  C      -6.378802      1.578096     -8.033858
  O       0.036223    -13.049052     10.812409
  H      -5.753580      2.044752     -7.286644
  H       6.095218     -1.861534     -8.273521
  C      -5.472956     -2.392651     -9.184222
  O     -10.644782      9.317974     -7.224109
  C       6.133314      0.649710     -8.886920
  O       1.281924    -15.556074     11.241153
  O     -14.033233      6.694229     -3.354046
  O     -13.220364      4.970461     -2.189915
  O     -14.126544      6.956331     -5.982218
  C       8.007793      1.656428     -7.774523
  O       2.418174    -13.981702     10.134831
  H      -5.895325     -1.865917     -8.352081
  O      -7.660912      3.072256     14.085858
  O      -9.491310      2.956892     15.347604
  Zr      9.320689      7.983430     11.114785
  C     -14.102283      5.836966     -2.425051
  O       8.736894      9.795224     10.835533
  O     -13.485877      5.023847     -6.884747
  C      -7.728850      1.910311     -8.068606
  O       9.307561      7.513187      9.229651
  O      11.321978      6.692094     14.682493
  N      -5.955338     -1.037261    -13.406481
  O      -1.411056    -15.478158     -6.079603
  O      -2.591358    -13.913928     -7.155142
  C      -8.327885      2.594336     15.053995
  C      -2.080410     -8.379145     -6.681825
  C      -3.361985     -8.047552     -8.799211
  H      -4.346578      4.187607     -7.298240
  C      -2.194657    -15.097161     -6.999584
  C      -0.364332      6.133983     -9.158917
  C      -3.908420      5.872732    -12.699269
  O      13.202233      8.941356     -6.002016
  N       4.190437     -4.682335    -13.350079
  C     -11.836586      9.655123     -6.991844
  C       4.020319     -4.946883    -15.796416
  C       3.770099     -5.324709    -14.475557
  C       8.310972      0.337964      7.627379
  H       8.969038     -0.093179      6.887735
  O       8.043800      3.039547     -3.319018
  O      10.077994      2.361905     -2.731361
  C       6.467539     -0.806792      1.606545
  C       6.649009     -0.409757      2.934364
  C       6.836060      1.440031     -1.401353
  H       6.237502      1.919841     -2.163153
  C       5.697797     -2.377437     -0.190103
  H       6.122896     -1.851104     -1.020931
  C       8.219113      1.606007     -1.450131
  C       8.827224      2.392514     -2.559799
  C       9.022573      1.033075     -0.467377
  H      10.089759      1.213126     -0.509012
  C       5.795103     -1.966838      1.201053
  C       8.444745      0.268230      0.528786
  C       2.189671     -6.354324    -18.778257
  H       1.457556     -6.035393    -19.505399
  H       9.062255     -0.194713      1.283777
  C       7.064276      0.058567      0.561590
  C       6.266243      0.669497     -0.406724
  H       5.195497      0.534568     -0.367860
  C       7.255534      0.799874      3.378514
  H       7.638850      1.567225      2.736373
  O     -11.534633      6.769760     -6.605176
  C       5.016334     -3.496899    -17.581745
  O      -0.174998    -10.319041     -6.932341
  O      -9.291620      5.617248     -5.982756
  C      -8.254802      2.983876     -7.186855
  H       4.761054     -4.115665    -18.419538
  H      12.302302      1.961880     -5.751700
  O     -12.714429      9.121475     11.410813
  O     -10.780891      9.398793     10.345442
  C       6.321166      6.173331     14.717811
  C       6.942726      0.068233      7.555684
  C       6.092295      0.630656      8.508704
  H       5.030380      0.449413      8.438357
  C       7.233763      0.801924      4.741608
  C     -12.002776      9.647620     10.504538
  C       2.709798     -7.636203    -18.838328
  H       7.598115      1.571031      5.392651
  H      -3.682709     -9.080314     -8.716651
  O     -12.804505      9.079202     14.030996
  O     -10.836034      9.428198     15.003806
  C      -4.488627     -3.848493    -10.573839
  C      -3.775446     -7.227612     -9.832110
  H      -4.472407     -7.590905    -10.572884
  H       5.776059     -1.981780      4.039270
  C      -3.326188     -5.909344     -9.915020
  C     -12.068576      9.637008     14.901605
  C      -2.418873     -5.433304     -8.968452
  C       3.648594     -8.039956    -17.903693
  H      11.802286      4.186818     16.806713
  Zr     11.172071      4.321583     10.886006
  O       8.014721      2.974618     14.107310
  O      10.086265      2.277308     14.493897
  C      -8.579036      1.317113     -8.999261
  H      -9.630640      1.578342     -8.977327
  O       6.683463      5.461165     11.502177
  O       7.139645      7.553450     10.900853
  C       2.672873      6.028248      6.505101
  C      -3.765919     -4.968514    -15.856275
  C      -3.529627     -5.348009    -14.533956
  Zr     -1.865876    -11.746280     14.484833
  O      -3.626137    -11.739535     13.565814
  O      -2.174010    -11.571208     16.385873
  C      -5.527040     -1.955035    -10.569537
  C       2.060662    -15.172855     10.316246
  C       3.112394      6.001798      5.180093
  O       1.119098     -8.042793     11.427412
  O       2.622651     -9.555739     10.801162
  C       3.950273     -4.991815      6.466072
  C       3.714153     -5.359356      5.138525
  C       2.050562     -6.246269      9.465845
  O       1.192467    -15.621748     -6.083501
  O       2.307224    -14.102333     -7.281755
  H       1.354774     -5.897312     10.214085
  C       4.955361     -3.561940      8.263627
  H       4.700614     -4.188928      9.094492
  C       2.491950     -7.563984      9.541340
  C       2.040843     -8.444217     10.652916
  C       3.372697     -8.060702      8.580747
  C       1.970834    -15.283116     -7.030365
  H       3.664309     -9.103488      8.639197
  C       4.646891     -3.845978      6.871318
  C       3.835919     -7.226231      7.581289
  H       4.539513     -7.593804      6.849314
  C       3.425865     -5.892886      7.516784
  C       2.513809     -5.420098      8.461445
  H       2.172269     -4.398117      8.397066
  C       2.948965     -6.475060      4.692759
  H       2.448270     -7.173503      5.332593
  O      -7.651736      3.085810     11.370015
  O      -9.433727      3.247972     10.045787
  C      -6.112221     -0.857537      6.461129
  C      -6.290296     -0.444902      5.138664
  C      -6.377435      1.491219      9.394156
  H      -5.759943      1.978819     10.133695
  C      -5.411788     -2.461280      8.250118
  H      -5.818130     -1.920587      9.081428
  C      -7.742757      1.753366      9.398810
  C      -8.316220      2.749370     10.344227
  C      -8.580712      1.135766      8.473158
  H      -9.641238      1.346214      8.514732
  C      -5.483409     -2.040126      6.860702
  C      -8.045962      0.275146      7.536605
  H      -8.685729     -0.218709      6.820845
  C      -6.672846      0.028920      7.503825
  C      -5.846550      0.637484      8.447255
  H      -4.784436      0.447927      8.417921
  C      -6.883714      0.774982      4.705232
  H      -7.258251      1.542732      5.352252
  C      -1.968044     -6.425875    -18.832111
  Zr     -9.279150      7.667743     14.589736
  O      -8.242626      9.278360     14.401263
  O      -9.573766      7.463307     16.482164
  Zr      2.311985    -11.933610     14.168856
  C       8.858733      2.312492     14.776153
  O       1.916825    -11.585892     16.044110
  H      -2.049713     -4.422498     -9.054838
  C      -2.813739     -6.504473    -12.737489
  O       6.479717      5.160324     -3.459539
  Zr    -11.185407      4.356376     14.506480
  O     -12.085142      2.666331     14.314943
  O     -11.133695      4.727565     16.397920
  O       7.069866      7.232120     -2.908977
  C       2.656118      6.020386      1.626031
  C       3.103893      5.993724      2.947551
  C       4.753264      5.203448      9.532133
  C       4.615966      5.047245     -1.421110
  H       4.853963      4.444884     10.296220
  H       4.059922     -9.037866    -17.946066
  H       8.943599      5.143288      9.576458
  H       9.009378      5.166841     -7.781574
  H       9.701463      8.185944     -8.735317
  H      12.263300      4.064999     -8.755404
  C       0.915535      6.123095      8.293830
  H       1.575813      6.228513      9.130752
  C       5.588340      6.317395      9.594559
  H       9.644824      8.188712      8.625751
  H      12.201171      4.052555      8.580392
  C       4.705590     -3.793877    -16.193032
  Zr     -0.058789     -9.298871     12.761722
  H      11.748661      6.792730     -7.431458
  Zr     -8.009673      4.743587     12.730574
  H      10.876862      9.289189     -4.632926
  H       7.837267      9.957283     -6.495272
  Zr    -12.471627      7.362768     12.717776
  C       4.064546     -7.166832    -16.915315
  H       4.804135     -7.478073    -16.192085
  H       8.109631      7.090746     -4.555577
  O     -14.123204      6.825660     11.380291
  O     -13.456309      4.951089     10.387839
  C       3.551421     -5.873951    -16.850999
  C      -8.064371      0.418101     -9.911403
  H       4.654126      4.276293     -2.176066
  O      -0.209987    -10.327607     14.812969
  C       0.910976      6.176561     -0.167866
  O      -9.240481      5.458587     14.341629
  C     -14.244812      5.921169     10.498920
  H       1.577534      6.281417     -1.000084
  C       5.502837      6.114611     -1.529067
  O     -11.454745      6.766509     14.594176
  C       6.418647      6.173360     -2.695085
  C       5.521261      7.118749     -0.563326
  H       6.263452      7.904863     -0.649478
  C       6.543442      6.453771     10.725814
  O      -1.520279     -8.381668     11.514166
  O      -3.079377     -9.812211     10.836627
  C      -3.819172     -5.121631      6.460146
  C      -3.575250     -5.490044      5.135078
  C      -2.144242     -6.573646      9.506918
  H      -1.437693     -6.305048     10.280892
  C      -4.775771     -3.647796      8.251263
  H      -4.554092     -4.283135      9.084790
  C      -2.732530     -7.836293      9.560816
  C      -2.419131     -8.744820     10.696324
  C      -3.617152     -8.239240      8.562853
  H      -4.021968     -9.243151      8.610322
  C      -4.461379     -3.944246      6.862431
  C      -3.945846     -7.360802      7.547875
  H      -4.648987     -7.652646      6.782254
  C      -3.402077     -6.075136      7.512421
  C      -2.480793     -5.700510      8.491476
  H      -2.034818     -4.718114      8.445431
  C      -2.866424     -6.645562      4.697787
  H      -2.409758     -7.367122      5.344638
  C       5.520047      7.302137      8.611782
  O      -1.359114    -10.879726     12.575911
  C       1.315244      6.042186      1.223336
  O      -7.995339      7.094100     12.786452
  C       4.608612      7.075844      0.474044
  H       4.585956      7.861595      1.214273
  O     -12.105212      5.179433     12.685970
  O      12.948453      9.052947     -3.256112
  O      10.995552      9.329140     -2.204036
  O     -10.394479      8.137725     12.708553
  C       3.681998      6.035921      0.562679
  O       1.267711    -10.845448     12.711034
  O     -10.001084      3.596372     12.743095
  C       2.607415     -5.477195    -17.793479
  H      -8.711773     -0.058646    -10.632268
  H      -2.348594     -7.221738    -12.091170
  C       3.712376      5.008941     -0.381147
  H       3.017687      4.187906     -0.289157
  C       4.459480      5.911688      3.377697
  H       5.307726      5.842242      2.726902
  O      -6.390879      5.265141     11.371668
  O      -7.271478      6.930931     10.188959
  C      -2.165705      5.942043      6.491683
  C      -2.613734      5.925084      5.168924
  C      -4.341119      4.984834      9.417932
  H      -4.464398      4.198559     10.147733
  C      -0.430333      6.093637      8.288366
  H      -1.103608      6.169313      9.118649
  C      -5.226863      6.055954      9.444922
  C      -6.361011      6.090364     10.408368
  C      -5.097621      7.097873      8.528711
  H      -5.794146      7.923666      8.585291
  C      -0.828284      5.971743      6.895444
  C      -4.095221      7.056530      7.582763
  H      -3.979147      7.862706      6.874160
  C      -3.213234      5.976438      7.534692
  C      -3.341888      4.946075      8.464726
  H      -2.660712      4.109889      8.421670
  C      -3.968796      5.836286      4.739982
  H      -4.816656      5.753630      5.390000
  C      -6.700197      0.121093     -9.923861
  C     -14.252956      5.844112     14.868314
  C      -5.867118      0.695153     -8.964477
  H       2.196910     -4.479259    -17.744456
  C       3.020696     -6.459063    -14.051972
  C      12.224026      9.557494     -2.346535
  H       6.214869      8.131923      8.667255
  H       2.533390     -7.153180    -14.707688
  H      -4.813119      0.461883     -8.974895
  C       6.461404     -0.767906    -15.775442
  C       6.654556     -0.377607    -14.448946
  C       6.808912      1.552110    -18.728410
  H       6.176843      2.040597    -19.455239
  C       5.695587     -2.334392    -17.576211
  H       6.112596     -1.801700    -18.408242
  C       8.180904      1.733457    -18.773592
  O      14.307816      6.809186     14.162056
  O      -6.388592      5.287549     14.090492
  H       9.016073     -0.083860    -10.493004
  O       1.235976     -7.933449     -3.452730
  O       2.728246     -9.474476     -2.871789
  O      -1.446846    -15.512769     14.069686
  O      -2.624801    -13.957469     15.161631
  C       3.986146     -4.975316      1.581892
  C       3.731708     -5.352169      2.903173
  C       2.130231     -6.204069     -1.452976
  H       1.438359     -5.851130     -2.202987
  C       5.007963     -3.533834     -0.196574
  H       4.753947     -4.152427     -1.033918
  C      -2.232132    -15.142111     14.990362
  C       2.587824     -7.515363     -1.547338
  C       2.152621     -8.367724     -2.686982
  C       3.456589     -8.021884     -0.582235
  H       3.756201     -9.061138     -0.654150
  C       4.687547     -3.826468      1.191569
  C       3.897167     -7.199867      0.438608
  O      -7.220270      6.872693     15.413353
  H       4.591187     -7.574587      1.176137
  Zr      2.319415    -11.837811     -6.308164
  O       4.184220    -12.225286     -6.578534
  C       3.477415     -5.870313      0.517471
  C       2.571702     -5.390424     -0.429530
  H       2.218831     -4.373153     -0.352057
  C       2.960129     -6.471018      3.329736
  H       2.470070     -7.165226      2.677214
  O      -7.625227      3.194752     -3.282789
  O       1.905133    -11.603537     -8.194233
  Zr    -10.999253      4.766666     -6.933217
  O      -9.523387      2.989272     -2.130062
  C      -6.061900     -0.827672      1.582916
  C      -6.265256     -0.429776      2.905880
  C      -6.326501      1.522738     -1.352873
  O       1.810320    -13.303963     -4.847236
  H      -5.709109      2.022186     -2.084601
  C      -5.364693     -2.427495     -0.210545
  H      -5.758661     -1.877451     -1.041739
  C      -7.698198      1.743986     -1.381186
  C      -8.318690      2.695536     -2.343081
  C      -8.533360      1.109303     -0.462459
  H      -9.597559      1.294530     -0.524000
  C      -5.440718     -2.012695      1.180655
  C      -7.993115      0.272762      0.489869
  H      -8.631083     -0.230246      1.201272
  C      -6.615087      0.059355      0.538111
  C      -5.789295      0.683728     -0.395169
  H      -4.723854      0.515000     -0.352164
  C      -6.868522      0.783908      3.342069
  H      -7.228775      1.559199      2.696159
  C       6.987863      0.080034     -9.831453
  C      -6.902508      0.873818    -12.723180
  C       8.986970      1.103761    -17.839998
  H      10.058228      1.238625    -17.871498
  C       5.795738     -1.927981    -16.184450
  C       8.424023      0.298841    -16.866647
  O       4.160397    -12.380758     14.450413
  H       9.053256     -0.200256    -16.144214
  C       7.045745      0.106653    -16.816858
  C       6.243309      0.743545    -17.758864
  H       5.172361      0.607461    -17.721307
  C       7.266693      0.828384    -14.003992
  H       7.642114      1.600275    -14.646268
  H      -7.266142      1.646863    -12.076187
  C      14.371797      5.969232     15.114148
  N      -4.895202     -2.829085    -15.445121
  N       5.199469     -2.834773    -15.379438
  Zr     11.594976      4.013133     -2.995007
  H      -1.038695      6.209825     -8.329529
  C      -0.758121      6.006194    -10.552872
  O     -11.720535      2.979646     -6.778599
  H      -1.229770     -6.126352    -19.561195
  C      -4.720863     -3.496566    -17.646414
  C      -4.022326      7.069018     -9.843767
  N       0.276786      5.982650    -15.420208
  C      -6.106554     -0.734180    -15.847213
  C      -6.298450     -0.337112    -14.523170
  H      -3.916361      7.881143    -10.547045
  O      12.834355      2.575996     -2.687407
  Zr     11.246737      4.333543     -6.443019
  O      -3.555187    -11.700822     -5.544852
  O      12.135367      2.855663     -5.426249
  O      11.401321      3.949851     -8.333359
  N       2.329603      6.028754      4.066766
  O      11.142231      4.273255     -1.120853
  Zr     -0.073285    -14.483635     12.625897
  C      -5.126913      6.045152     -7.979200
  C       4.063559     -7.254624     -9.838235
  H      -4.477950     -4.122171    -18.482732
  O       8.965796      5.406446     14.900209
  Zr      9.359384      8.029064     -6.248780
  O       8.794573      9.842592     -6.559868
  O       9.349357      7.522481     -8.126527
  O     -12.819275      9.155502     -3.426286
  O     -10.833946      9.506649     -2.474946
  Zr      9.396200      7.538692     -2.807375
  O       8.616019      9.068737     -3.833962
  O     -11.444475      4.910072     -8.812053
  O      -0.196941    -13.011399     14.541424
  O       9.077414      7.862974     -0.927696
  C      -6.398759      1.623955    -18.774122
  O       8.581652      9.044375     13.564519
  H      -5.754405      2.115502    -19.487735
  C     -12.070312      9.705045     -2.557266
  C      -3.134962      5.994819     -9.909032
  C      -5.371085     -2.317409    -17.643973
  C      -3.245928      4.956389     -8.986107
  O       6.745114      5.493164     -5.958789
  O       1.764804    -13.409302     12.773026
  O      -0.162612    -12.980342     -6.605965
  H      -5.770900     -1.773565    -18.477340
  O       7.181451      7.606659     -6.494467
  O      -1.927514    -13.384289     12.546904
  C      -7.767686      1.824954    -18.826760
  C      -8.590517      1.189582    -17.911763
  Zr     -2.317995    -11.830104     -3.112386
  O      -1.821988    -13.309031     -4.561464
  O      -4.179345    -12.223732     -2.820271
  O      -1.893508    -11.560950     -1.234116
  C       2.741096      6.076534    -10.937408
  C       3.174756      6.042639    -12.264433
  C       4.814374      5.264080     -7.906427
  N       2.383525      6.053308    -13.371950
  Zr     -9.422681      7.418239     -2.408499
  O      -8.191994      8.902610     -2.587032
  O      -9.742823      7.740467     -0.529043
  Zr      1.834413    -11.659503     -2.858796
  H       4.916865      4.505344     -7.142531
  O       2.221477    -11.577710     -0.965010
  H      -9.659689      1.338602    -17.950311
  O      14.330153      6.598232     11.411948
  N       0.327885      5.976865    -11.354837
  Zr    -11.057161      4.285998     -3.013285
  O     -12.128314      2.677580     -2.965806
  O     -10.542503      5.093754     -1.227139
  N       5.197088     -2.876690    -11.311686
  O      13.558424      4.798872     10.333808
  O      10.835607      8.291208     12.605997
  Zr     -2.361071    -11.908893     11.056019
  H       5.071299      0.471546     -8.963730
  O      -1.981632    -11.682680      9.165517
  Zr     -9.267773      7.677937     10.919396
  O      -8.243975      9.293705     11.131046
  O      -9.538431      7.255475      9.052174
  O      12.609767      5.173124     12.902047
  C      12.471334      9.430489     10.431974
  O       9.015559      5.467123     -2.409153
  Zr      1.712383    -11.687811     10.762025
  O       3.469239    -11.804676     11.726864
  O       2.069623    -11.600603      8.866500
  Zr    -11.139700      4.550813     10.773761
  O     -11.969535      2.824973     11.000181
  O     -11.153134      4.870816      8.878680
  Zr      0.035730     -9.228981     -4.699141
  C      -5.466527     -1.908725    -16.252907
  Zr     -7.930388      4.856430     -4.686880
  O      11.358239      6.743866     -2.696275
  O       8.891264      6.617041     12.643031
  Zr    -12.393898      7.406535     -4.695759
  N      -5.920610     -1.128762      4.021495
  O      11.537468      6.432911     10.843173
  Zr     11.598148      3.963978     14.306903
  O       9.247006      5.082639     10.500175
  N       4.153529     -4.707243      4.026345
  C       7.262345      0.821055    -12.640916
  O       0.227692    -10.321765     -2.478915
  H       7.634451      1.585817    -11.988849
  O      -9.333554      5.538683     -3.397251
  O      12.846782      2.538862     14.636634
  O      11.072384      4.159466     16.173312
  O     -11.424121      6.982835     -2.779240
  H      11.882591      4.212663     -0.502128
  H       9.637829      8.506798     -0.473848
  O     -11.475399      6.784056     10.809065
  O       3.571811    -11.717950     -3.844967
  O       0.089450    -10.392595     10.411529
  O      -9.316247      5.557197     11.278061
  O      -1.279966    -10.787047     -4.613696
  H      11.740126      6.707798     -1.795555
  O      -7.744904      7.211690     -4.699599
  H      13.458448      4.697507     -4.600340
  H       0.036829    -13.339128     15.434171
  O     -12.071328      5.192735     -4.623286
  H       2.601916    -13.881015     12.603407
  H      12.253778      1.953097     11.631306
  O     -10.267922      8.214770     -4.771891
  H      12.427818      1.701618     -2.747027
  O       1.355031    -10.763053     -4.794654
  O     -10.048500      3.419606     -4.685569
  N      -4.887313     -2.944162      1.988204
  N       5.188277     -2.869693      2.005266
  N       0.233117      5.978961      2.028760
  H      10.204039      3.389122     -4.741557
  O      13.499234      5.100682     15.354701
  O      10.195925      4.321929     -4.519831
  C      -8.046106      0.362115    -16.947016
  O      -4.228381    -12.310060     10.835001
  C      -6.258400      6.061987     -7.017676
  N       0.256237      5.939674      6.090185
  N       5.149861     -2.882077      6.067803
  N      -4.911437     -2.960502      6.052885
  N      -3.962907     -4.812681      4.019238
  H      -8.687009     -0.140185    -16.237081
  N      -1.842636      5.981034      4.048808
  C      -6.670649      0.153945    -16.887875
  C      -5.015677      7.095816     -8.888447
  C       0.981184      6.169905     -9.150042
  H       1.639077      6.280539     -8.311918
  C      -2.517880     -7.695514    -18.887627
  H       7.862987      9.602977     13.886079
  O       9.105744      7.753774     16.442967
  C      -5.851548      0.793163    -17.812990
  C       5.642986      6.383036     -7.838391
  N       6.265487     -1.095670      4.046972
  H      -0.830948      6.018904      4.037113
  H      -4.460296     -3.931108      4.019727
  H      -5.444649     -2.022019      4.018533
  H       4.699829     -3.855025      4.033318
  N      -4.941107     -2.863526    -11.380505
  C       6.594820      6.507854     -6.703690
  Zr     -0.010882    -14.415925     -4.704594
  C       5.573853      7.368449     -8.819592
  H       6.262646      8.202518     -8.758740
  H       8.933028      5.060608     15.813736
  C      -6.312375      6.073005     15.084008
  H      -4.782931      0.642212    -17.767158
  C      -6.891166      0.880889    -14.086240
  C      -3.464491     -8.075422    -17.950879
  H      -3.898545     -9.063769    -17.990159
  O      -6.272517      5.250365     -6.041222
  C       1.400746      6.059385    -10.537591
  H      -7.245279      1.659467    -14.732462
  C      -4.422265     -3.800109    -16.256663
  C      -3.859503     -7.190082    -16.964995
  H      -4.605099     -7.481489    -16.239568
  C       4.645434      7.250636     -9.836685
  H       4.565118      8.017476    -10.592861
  C       3.777016      6.158619     -9.886115
  C       3.885605      5.156616     -8.921045
  N      -3.943549     -4.691836    -13.414784
  H       3.234285      4.297014     -8.978838
  O      10.877927      8.326212     -4.787344
  O      11.590999      6.439415     -6.531810
  C       4.523743      5.970796    -12.712556
  H       5.381309      5.920066    -12.071896
  O       9.306979      5.080187     -6.856538
  C       1.331492      6.015400      6.904539
  C      14.387325      5.729704     10.487820
  N      -1.784428      5.997435    -13.401224
  C       4.585041      7.189832      7.600629
  H       4.504679      7.956958      6.845123
  C       3.710226      6.102501      7.556311
  C       3.818893      5.100604      8.521336
  O      12.625269      5.183086     -4.454167
  H       3.163418      4.244195      8.467098
  O      14.339194      6.846712     -3.208215
  O      13.544234      5.135891     -2.012868
  C      -3.317032     -5.909034    -16.906339
  O       8.933521      6.633672     -4.734301
  O      14.365093      6.601722     -5.940384
  O      13.620941      4.780253     -6.999557
  C      -2.364429     -5.536402    -17.849784
  C       4.464511      5.919148      4.740436
  H      -5.720572      7.914043     -8.817435
  O       1.456958     -8.270527     -5.986318
  C      14.415896      6.002136     -2.260742
  C      14.429227      5.733133     -6.861688
  H     -11.801670      7.083782     -7.489610
  H     -10.890769      4.334003     -9.356052
  H      -9.164393      7.065439     -9.084561
  H      -8.895354      5.584884     -6.854897
  H       2.254483    -12.243363     16.667162
  C      -7.940017     -4.971017     -6.396221
  O      -6.859911     -5.514415     -6.390699
  N      -9.124808     -5.591543     -6.288296
  H      -8.051307     -3.875478     -6.492842
  C      -9.185031     -7.027521     -6.153325
  C     -10.383597     -4.896732     -6.313871
  H      -8.164623     -7.404682     -6.139824
  H      -9.689369     -7.301789     -5.224459
  H      -9.726238     -7.467593     -6.993722
  H     -10.216654     -3.825603     -6.403376
  H     -10.985693     -5.233052     -7.162348
  H     -10.942956     -5.091974     -5.395314
