# Supplementary material for: Charge Transfer and Recombination Pathways through Fullerene Guests in Porphyrin-Based MOFs
Source: J Phys Chem C Nanomater Interfaces. 2025 Apr 23;129(17):8215–27. doi: 10.1021/acs.jpcc.5c00161 (PMC12333347; doi:10.1021/acs.jpcc.5c00161)
Supplement: Supplementary file 2 [file jp5c00161_si_002.zip › geometries/NEB_calculations/from_small_to_large_pore/dioxane/orca_MEP_trj.xyz]

956
Coordinates from ORCA-job orca_MEP E -1853.091124282840
  C       2.364250    -16.487644     15.900004
  H       2.207536    -16.189759     16.932846
  H       2.269737    -16.180020     -8.953265
  H       3.429352    -16.600857     -7.702698
  H       1.844665    -17.409779     -7.723359
  H      13.843661     10.381293     -1.598947
  H      -3.891228    -16.424383     -7.766388
  C     -15.461986      5.773679     -1.505022
  H     -15.101282      5.936915      8.535579
  H     -15.142756      5.717856     -0.468348
  H      -3.810333    -16.584557      9.737570
  C      -2.833420    -16.253704     -7.947150
  H      -2.717213    -15.898330     -8.966995
  H      -2.565597    -16.199835     -0.448559
  C     -12.762312     10.571077      9.561796
  H     -12.548190     10.256553      8.543905
  H      16.137014      4.980445     -7.764375
  H     -12.534171     10.271936     16.885420
  C     -12.779419     10.570944     15.869801
  H     -12.356819     11.557473     15.699644
  C       2.370385    -16.480777     -7.914584
  H      14.084186     10.502682      9.708970
  C     -15.492771      5.946931      9.549416
  H     -16.137072      5.043413     15.732742
  C      15.522002      5.999456     15.942717
  H     -16.123551      5.071059      9.673349
  C      12.768084     10.428532     -1.462349
  C      -2.791220    -16.262206     15.976353
  H      -3.864337    -16.378368     15.851946
  H      12.883368     10.156844      8.428526
  H      12.495892     10.167753     -0.443806
  H      14.085159     10.496330     -7.649342
  C     -12.835196     10.571198     -1.552025
  H      -8.391267      2.340310    -19.575270
  H     -12.414050     11.562306     -1.695061
  H     -12.327741     11.556317      9.707073
  H      12.934605     10.101052     -8.959501
  C      15.461406      5.800292      9.423000
  H      15.085263      5.704675      8.408659
  H     -16.060756      6.851718      9.735613
  H      16.098694      5.086234     15.825046
  H      15.181079      6.047388     16.973069
  C      15.506548      5.983095     -1.455377
  C      15.416617      5.772895     -7.948462
  H      -2.252385    -17.445794      9.713808
  H       6.239264      6.280936    -19.681948
  C       2.489408    -16.257431     -1.412139
  H      15.030716      5.653752     -8.956777
  H       2.387031    -15.965987      8.355308
  H       2.340256    -15.892152     -0.400159
  H      16.096607      5.086623     -1.624795
  H      15.190011      5.982245     -0.416542
  H      -2.251915    -17.412093     -1.726695
  H      -2.281033    -17.175301     -7.795015
  H      16.158423      4.986982      9.605446
  H     -15.083301      5.941971     -8.822704
  H     -16.031303      6.679054     -1.687062
  H     -16.064730      6.958679     -7.720802
  C      12.808611     10.426276     15.923577
  H     -13.911074     10.594594     -1.683836
  H      12.511927     10.169141     16.936414
  C      -2.749889    -16.502773      9.515703
  H      -2.648984    -16.217037      8.473035
  H      -2.603039    -15.933894     16.994746
  C     -12.638452     10.587290     -7.901382
  H     -12.447538     10.302088     -8.931962
  H     -12.568182     10.234480     -0.553415
  C       2.498630    -16.307043      9.380326
  H       3.434590    -16.584070     15.739645
  H       3.556100    -16.466339      9.572516
  C     -15.525536      6.024816     -7.832834
  H     -16.076127      4.902954     -1.718659
  H     -13.704398     10.640889     -7.706329
  H     -16.195014      5.180352     -7.695209
  H       1.867002    -17.427197     15.686867
  C     -15.478958      5.896506     15.872863
  H     -15.076821      5.847663     16.881353
  H       1.952761    -17.230612      9.543051
  H       1.931027    -17.173253     -1.576848
  H       3.550868    -16.440991     -1.553708
  H      16.127885      6.864190     15.695723
  H       8.426001      2.239583    -19.590962
  H      15.963138      6.752376      9.562365
  H      16.092081      6.866967     -1.683427
  H      15.896307      6.739126     -7.829472
  C      -2.712425    -16.458556     -1.493004
  C      13.039794     10.392673     -7.918423
  H      -3.782290    -16.501988     -1.677672
  H      12.416497     11.437689     -1.659347
  H      12.517940     11.336071     -7.783679
  C      13.029051     10.426105      9.470469
  H      -6.168440      6.123707    -19.564674
  H      12.477061     11.441199     15.720831
  H      12.533232     11.377769      9.640563
  H     -13.853300     10.590753     15.720005
  H     -13.831534     10.602158      9.740821
  H     -12.181816     11.557815     -7.727346
  H     -16.022577      6.822112     15.717758
  H      13.885528     10.362139     15.807441
  H      -2.289755    -17.203769     15.778454
  H       2.195136     -8.443938    -19.620507
  H      -2.404323     -8.517651    -19.657503
  H       4.731064      5.223244     15.846134
  H       7.180041      1.486746     15.920867
  H       8.665656      0.489088     15.882907
  H      -2.603942     -8.128618     16.755881
  C       2.792419     -8.006002     15.861009
  H       3.853000     -7.780531     15.797545
  H      -3.831745     -7.437941     15.702731
  C      -7.745417      1.497176     15.918325
  C       5.249503      6.175002     15.809410
  H       5.776979      6.368300     16.741076
  H       4.546712      6.987518     15.646225
  C       8.265626      1.497974     15.916268
  H      -5.393286      6.099850     16.960304
  H       8.642430      1.983696     16.814527
  H      -6.682006      1.458632     15.709702
  C      -5.123540      5.993998     15.913672
  H      -4.583144      5.070551     15.736861
  H      -4.502315      6.841648     15.636578
  H      -2.244832     -6.627996     15.851521
  H       2.207362     -7.093061     15.917964
  H       2.627647     -8.622325     16.743090
  H      -7.932700      1.731579     16.962282
  H      -8.201680      0.534956     15.702101
  C      -2.762219     -7.580573     15.829066
  H       4.611673     -7.666005    -10.611852
  C      -2.975198     -6.610814    -14.106851
  O      12.046916      2.826859     11.834930
  H      -2.507361     -7.322589    -14.757584
  H     -11.021397      3.990383     17.077945
  H      -9.073393      5.244749     15.286210
  H     -10.241069      2.610427     12.707014
  H     -12.990809      2.433262     14.745894
  O      11.192036      9.023020     -7.310284
  H     -12.992731      4.581657     12.682865
  C       8.400501      2.355405     -6.696516
  C       8.712778      1.034500     -8.795970
  H      -7.327883      7.622966     12.777603
  O      -1.350041    -15.714469     -3.312675
  H      -8.545520     10.055209     14.817142
  H     -10.388293      9.048248     12.738960
  C       3.407199     -6.051809     -9.889999
  C       4.854926     -3.655724     -9.144767
  H       4.605855     -4.280007     -8.310036
  H       9.768981      1.268718     -8.731515
  C       2.628266     -7.820187     -7.878419
  H      -4.509747    -11.453200     13.946477
  H      -2.247165    -10.433564     12.806826
  H       0.005543    -10.169022     15.740689
  H       1.197160      5.964312    -13.394096
  H       5.849699      1.777396     -7.164007
  C       5.524227     -2.487363     -9.145572
  C      -2.322867      5.897942    -15.862189
  C      -2.753635      5.862460    -14.535718
  C      -4.531876      4.988773    -18.777250
  H      -4.643316      4.187370    -19.492347
  C      -0.580164      6.037087    -17.656621
  H      -1.249748      6.121688    -18.489892
  C      -5.388593      6.075717    -18.819357
  C      -5.240437      7.102712    -17.902100
  H      -5.902722      7.955458    -17.932418
  C      -0.985382      5.916391    -16.267048
  C      -4.244358      7.039797    -16.945242
  H      -4.122391      7.843023    -16.233167
  C      -3.377983      5.950949    -16.897184
  C      -3.531056      4.925159    -17.824507
  H      -2.868172      4.073098    -17.786424
  C      -4.099906      5.775474    -14.082469
  O       1.253251    -15.574739     -3.331336
  O       2.454876    -14.024003     -2.260797
  H      -4.960533      5.715585    -14.718765
  C      12.130124      9.486026     14.939544
  Zr      8.106764      4.659214     12.745886
  C       5.620964     -2.071802    -10.536076
  O      11.252830      3.932963      8.918012
  H       4.648390    -11.629402     14.558386
  C       2.248318     -8.734424     -6.765243
  C       2.034948    -15.200325     -2.406553
  C       8.196590      0.247672     -9.808774
  H       5.625265     -2.067240    -13.385026
  O      -1.382860    -15.756530     11.330615
  O      -2.465010    -14.220499     10.126962
  Zr     12.628043      7.234559     12.660509
  C       3.522607     -8.236609     -8.861709
  O       6.357630      5.139310     13.955347
  O       6.991053      7.184728     14.535724
  C      -2.163528    -15.408290     10.388041
  O      -7.345377      6.760225     -7.286027
  C      -2.258856      5.864243    -10.986015
  O      -1.265955     -7.994252     14.004888
  O      -2.768765     -9.551358     14.490691
  O      -2.417759    -14.175634     -2.097018
  H       3.892635     -9.253619     -8.821234
  C      -2.719485      5.844346    -12.303901
  C      -4.381688      4.879130     -8.038435
  H      -0.947427      5.922048    -13.454415
  H      -4.613828     -3.927855    -13.417318
  H      -5.646955     -2.044830    -13.405292
  H       4.555599     -3.934314    -13.366274
  O       7.580152      2.942317     -5.922096
  H     -12.818921      2.735651     -6.930290
  O       9.648853      2.393200     -6.522508
  C       6.281075     -0.902063    -10.934853
  H      -8.576837     10.071759     -6.887242
  C       6.480080     -0.498857    -12.258005
  C       6.486105      1.333429     -7.915043
  H      -0.085986    -10.191004     -7.849736
  O       2.883460     -9.813589     -6.601541
  O      12.848685      8.978949     14.027066
  N       6.114039     -1.181079    -13.377853
  H      -4.533983    -11.456105     -5.846513
  C       4.544044     -3.949407    -10.534056
  C       3.866104     -5.107258    -10.935025
  H       5.207560      5.795912      5.327705
  H       2.288920    -12.475343      8.416415
  H      -2.539446    -12.338212      8.598076
  H      -0.274402    -13.428413      9.909325
  H      -2.784341    -13.877234     -4.697023
  H      -2.707734      4.024700     -9.062207
  Zr     12.585227      7.220308     -4.702209
  H      -2.119029     -4.671967    -17.816804
  Zr      8.075972      4.639592     -4.695204
  C      -2.231683     -8.431809     14.696841
  H      -2.426522    -12.266195     -0.602976
  H       2.393360    -12.458886     -0.517684
  H      -0.206320    -13.379565     -1.892583
  H       2.502584    -13.877225     -4.694953
  O      10.899124      9.269097     15.080527
  C       3.610813     -5.463819    -12.262199
  H       4.607484    -11.532760     -6.562008
  H       2.040328    -10.410732     -4.588070
  H      -4.922146      5.689392    -12.061627
  C       2.514933      5.931716    -15.865296
  H       9.559493      8.437190     16.843883
  H     -11.814417      6.905606      9.897321
  H     -10.922398      4.150132      8.280721
  H      -8.986078      7.471672      8.320550
  H      -9.239410      5.470234     10.274393
  H     -11.988840      6.966846     -1.899147
  H      -9.065143      7.572274     -0.021366
  H     -10.764370      4.695932     -0.330132
  H      -9.284349      5.104198     -2.529504
  H     -10.360434      2.379872     -4.842960
  H     -13.100898      2.533513     -2.487354
  H     -12.972130      2.528724     10.719682
  H     -13.029166      4.601958     -4.799541
  H      -7.129801      7.711415     -4.546800
  H      -8.564159     10.095098     10.790321
  H      -8.653965      9.707716     -2.461813
  H     -10.359946      9.064656     -4.573388
  H      -0.197684    -10.194450      9.510784
  C       4.661573      5.094971    -18.850277
  H       4.765209      4.306556    -19.581028
  C       0.766221      6.048172    -17.656296
  H       1.431739      6.145689    -18.491197
  H      -4.893926    -11.572571     10.978311
  H      -4.881916    -11.545333     -2.893324
  H       2.185342    -12.317406     -8.798872
  H      -2.666783    -12.437054     -8.866107
  H      -0.073941    -13.389403     -7.503302
  H      -2.217979    -10.386508     -4.798168
  H      -0.137517    -10.180971     -1.556445
  C       5.490516      6.202680    -18.907812
  H      -2.584957    -12.402191     16.899187
  C       2.481378     -5.659377     -8.922490
  Zr     -1.955255    -11.738063     -6.530749
  H       2.070308     -4.661554     -8.962356
  O      -2.369844    -11.633931     -8.417245
  C       5.354147      7.211795    -17.969189
  H       5.996285      8.079342    -18.009429
  H       4.296664    -11.511328     -3.528675
  H       4.245562    -11.516386     11.433315
  H       1.983671    -10.399591     12.478995
  C       1.174805      5.932570    -16.265620
  C       4.393408      7.113845    -16.979726
  H       4.278545      7.904647    -16.252789
  C       3.550995      6.007013    -16.919173
  C       3.696489      4.996102    -17.864194
  H       3.053228      4.129566    -17.816574
  C       4.330936      5.845928    -14.127711
  H       5.173508      5.780374    -14.786943
  H      11.625169      6.720894      9.850572
  O      -1.529151     -8.399544     -3.427735
  O      -3.152136     -9.813579     -2.873890
  C      -3.925109     -5.187442      1.580170
  C      -3.685678     -5.560564      2.904275
  C      -2.234499     -6.609787     -1.464467
  H      -1.522996     -6.333942     -2.230906
  C      -4.861598     -3.700520     -0.211636
  H      -4.646825     -4.335329     -1.047475
  C      -2.820404     -7.872790     -1.532854
  C      -2.478915     -8.764801     -2.671800
  C      -3.711834     -8.287555     -0.547415
  H      -4.113399     -9.291787     -0.607889
  C      -4.556832     -4.004920      1.177866
  C      -4.047306     -7.419120      0.474148
  H      -4.754157     -7.718970      1.232869
  C      -3.504516     -6.134045      0.524679
  C      -2.578770     -5.746649     -0.444705
  H      -2.135374     -4.763900     -0.386522
  C      -2.978088     -6.717726      3.338922
  H      -2.521812     -7.438004      2.690224
  H      10.743521      9.184156     12.671664
  O       1.077971    -15.744421     14.023970
  O       2.176859    -14.214887     15.226027
  H       7.658442      9.832277     10.824572
  H       7.769476      9.560979     -3.597752
  C       2.970676      5.909679    -14.545957
  C      -2.123059    -15.364161     -2.365216
  C       2.091197     -6.534794     -7.928033
  C     -14.403547      5.935103     -6.817218
  C       1.840440    -15.397765     14.980686
  H       1.377671     -6.249805     -7.167236
  O     -14.204826      6.713314     14.018782
  O     -13.546628      4.822749     14.985722
  C      12.371878      9.348574     -7.040548
  H     -11.803267      6.850855     15.536948
  Zr      9.346551      7.470450     14.493269
  C       2.857644     -6.588109    -12.705153
  O      10.088514      4.259921     12.747302
  O      -1.294869     -8.032446     -5.920996
  O      -2.818193     -9.558559     -6.465140
  C      -3.941765     -5.100568    -10.981885
  C      -3.700592     -5.471926    -12.305584
  C      -2.124100     -6.344310     -7.946620
  O      -6.484135      5.252387     -3.312108
  O      -7.697176      6.301746     -1.756551
  C      -2.307329      5.926254      1.580006
  C      -2.745806      5.882506      2.905552
  C      -4.463006      4.925395     -1.333213
  H      -4.553936      4.147563     -2.076854
  C      -0.564981      6.077261     -0.212381
  H      -1.232740      6.175402     -1.044690
  C      -5.426307      5.927707     -1.302770
  C      -6.608535      5.837032     -2.197471
  C      -5.338575      6.968132     -0.382150
  H      -6.090439      7.747594     -0.410452
  O       0.031971    -13.066781     -2.789506
  Zr     -9.216005      7.611895     -6.427964
  C      -0.969413      5.949682      1.177436
  C      -4.299878      6.981277      0.527050
  H      -4.207587      7.787939      1.238279
  C      -3.359095      5.950234      0.543636
  O      -8.215086      9.258735     -6.513983
  O      -9.674079      6.794920     -8.198805
  C      -3.441739      4.931542     -0.404566
  H      -2.713189      4.135271     -0.388485
  C      -4.094205      5.781621      3.351245
  H      -4.951886      5.715701      2.712544
  H      -1.427384     -6.003027     -7.195675
  C      -4.923966     -3.652194     -9.185142
  H      -4.692251     -4.286342     -8.353057
  H       7.982259      7.040296     12.816391
  H       8.832748      5.067143     -1.552089
  H      11.643474      6.641038     15.520895
  O      13.061953      8.874614     11.289545
  C      -2.621793     -7.639681     -7.838283
  H       1.203438      5.985575      4.027655
  O       7.674994      2.945664     11.488839
  O       9.721407      2.421139     10.797794
  C       6.303315     -0.871211      6.446886
  C       6.509823     -0.473167      5.122786
  C       6.525123      1.352731      9.480348
  H       5.893772      1.791862     10.238711
  C       5.543830     -2.458552      8.233181
  H       5.964854     -1.936124      9.068635
  C       7.896463      1.579758      9.554087
  C       8.466002      2.373756     10.675956
  C       8.743747      1.054071      8.579571
  H       9.800999      1.284683      8.638362
  C       5.642155     -2.040652      6.843746
  O       1.390124     -8.385538     13.968021
  O       2.995432     -9.863437     14.367044
  H       2.376948     -7.298496    -12.062538
  O      -7.836687      3.101488     -6.072044
  H      13.346211      4.633511     12.660695
  H      -2.813860    -13.892315     12.717848
  O      -9.375005      3.549561     -7.628447
  C      -6.295368     -0.872347    -10.965072
  H      -8.934694      7.562086     17.121288
  C       2.365374     -8.809777     14.651263
  H      12.314033      1.645311     14.741255
  H      10.062736      3.331031     12.509637
  O      11.184313      9.058713     10.095509
  O     -12.701774      9.097340     -6.036702
  C      -6.480517     -0.461888    -12.287710
  C      -6.525839      1.481224     -8.036458
  O      -0.033547    -13.107995     10.802987
  H      -5.899503      1.951784     -7.292861
  H       5.938625     -1.957939     -8.311061
  C      -5.576796     -2.474993     -9.180823
  O     -10.803751      9.232034     -7.203962
  C       5.977955      0.550053     -8.930755
  O       1.211623    -15.618561     11.263409
  O     -14.180659      6.607551     -3.338148
  O     -13.352184      4.888155     -2.180555
  O     -14.282637      6.868710     -5.961850
  C       7.857040      1.559957     -7.829346
  O       2.350799    -14.050777     10.150341
  H      -5.988001     -1.943171     -8.346234
  O      -7.747055      3.021987     14.074475
  O      -9.571603      2.907958     15.344632
  Zr      9.223293      7.934091     11.055443
  C     -14.239837      5.750707     -2.407666
  O       8.618420      9.737903     10.768832
  O     -13.642666      4.939379     -6.870530
  C      -7.879312      1.800151     -8.061881
  O       9.198814      7.462188      9.170280
  O      11.280162      6.662184     14.612767
  N      -6.122040     -1.151002    -13.404593
  O      -1.546348    -15.571862     -6.059965
  O      -2.731921    -14.010167     -7.133341
  C      -8.408041      2.548068     15.048814
  C      -2.215759     -8.470908     -6.678691
  C      -3.496670     -8.142489     -8.799179
  H      -4.484274      4.090986     -7.307865
  C      -2.335078    -15.193373     -6.976722
  C      -0.522249      6.031672     -9.193189
  C      -4.079451      5.762253    -12.719768
  O      13.053577      8.850621     -6.089110
  N       4.019837     -4.793285    -13.374370
  C     -11.998467      9.563729     -6.978257
  C       3.841300     -5.063114    -15.819530
  C       3.595808     -5.438117    -14.496990
  C       8.220464      0.270629      7.568826
  H       8.872444     -0.164012      6.825984
  O       7.904794      2.956143     -3.380496
  O       9.940745      2.280931     -2.796373
  C       6.342629     -0.877954      1.560515
  C       6.530439     -0.477904      2.886937
  C       6.702836      1.355388     -1.459502
  H       6.101383      1.827041     -2.224119
  C       5.568100     -2.454098     -0.229675
  H       5.986805     -1.929147     -1.064422
  C       8.085280      1.527244     -1.508541
  C       8.690244      2.311303     -2.621393
  C       8.890461      0.960978     -0.523065
  H       9.957487      1.142751     -0.564289
  C       5.671057     -2.040350      1.160259
  C       8.314317      0.199440      0.476613
  C       1.999930     -6.478379    -18.791590
  H       1.264951     -6.161870    -19.516920
  H       8.933597     -0.257689      1.233625
  C       6.934399     -0.014777      0.510823
  C       6.134718      0.587701     -0.461558
  H       5.064481      0.448991     -0.426048
  C       7.138411      0.732784      3.326217
  H       7.517338      1.499806      2.681120
  O     -11.686927      6.683617     -6.598187
  C       4.830544     -3.617311    -17.611758
  O      -0.322573    -10.408595     -6.928295
  O      -9.437033      5.519289     -5.981836
  C      -8.408124      2.871806     -7.177303
  H       4.572777     -4.238426    -18.446892
  H      12.159794      1.877402     -5.823848
  O     -12.819072      9.061328     11.417952
  O     -10.880067      9.355528     10.368333
  C       6.269622      6.166044     14.691736
  C       6.850782      0.006011      7.506549
  C       6.008918      0.572903      8.464614
  H       4.945922      0.395336      8.402374
  C       7.124647      0.736536      4.689493
  C     -12.104772      9.592850     10.515822
  C       2.520728     -7.760032    -18.850777
  H       7.492478      1.506678      5.337256
  H      -3.822188     -9.173315     -8.712778
  O     -12.873083      9.027116     14.041766
  O     -10.905604      9.375689     15.016792
  C      -4.610555     -3.939785    -10.576444
  C      -3.909984     -7.323128     -9.832913
  H      -4.611233     -7.685802    -10.569757
  H       5.665225     -2.048623      3.998908
  C      -3.454015     -6.007162     -9.922563
  C     -12.137402      9.586920     14.911234
  C      -2.537752     -5.535096     -8.982389
  C       3.463101     -8.160903    -17.918505
  H      11.774607      4.147384     16.741543
  Zr     11.106978      4.278252     10.813834
  O       7.917006      2.948978     14.056515
  O       9.991103      2.258853     14.445551
  C      -8.728608      1.197348     -8.986991
  H      -9.782549      1.445921     -8.959951
  O       6.599015      5.371472     11.421827
  O       7.038400      7.477452     10.852371
  C       2.566525      5.967453      6.454637
  C      -3.945139     -5.087537    -15.860447
  C      -3.700839     -5.464220    -14.539016
  Zr     -1.919202    -11.801495     14.513658
  O      -3.685124    -11.808572     13.592280
  O      -2.206352    -11.653501     16.419562
  C      -5.659406     -2.051522    -10.568735
  C       1.985303    -15.239249     10.332664
  C       3.001714      5.937551      5.128479
  O       1.059917     -8.101626     11.423032
  O       2.546857     -9.624287     10.780996
  C       3.853434     -5.056060      6.440896
  C       3.612683     -5.427470      5.115169
  C       1.972330     -6.311555      9.452299
  O       1.056177    -15.716759     -6.068402
  O       2.162632    -14.198123     -7.275312
  H       1.278424     -5.964512     10.203231
  C       4.863247     -3.620293      8.231513
  H       4.612555     -4.245402      9.064901
  C       2.418015     -7.627819      9.527075
  C       1.972668     -8.508333     10.640090
  C       3.296689     -8.122593      8.563964
  C       1.828921    -15.379014     -7.020184
  H       3.592930     -9.163693      8.623551
  C       4.549457     -3.908009      6.841175
  C       3.752608     -7.288139      7.561339
  H       4.453661     -7.654724      6.826536
  C       3.337215     -5.956512      7.496184
  C       2.428698     -5.485182      8.445048
  H       2.083264     -4.464522      8.381443
  C       2.846934     -6.545360      4.675597
  H       2.349931     -7.242773      5.319587
  O      -7.740758      3.041778     11.356782
  O      -9.570532      3.106042     10.089261
  C      -6.208065     -0.921258      6.459476
  C      -6.392699     -0.511866      5.137284
  C      -6.472919      1.426772      9.393420
  H      -5.855446      1.918612     10.130306
  C      -5.504955     -2.520770      8.250799
  H      -5.907790     -1.975985      9.081032
  C      -7.840467      1.676282      9.406348
  C      -8.423802      2.661821     10.357746
  C      -8.677625      1.054551      8.482513
  H      -9.739168      1.257625      8.529190
  C      -5.579111     -2.102991      6.860538
  C      -8.141423      0.201856      7.540128
  H      -8.780873     -0.292953      6.824621
  C      -6.766998     -0.035073      7.502530
  C      -5.940364      0.578409      8.442375
  H      -4.876960      0.396599      8.407019
  C      -6.989444      0.706060      4.702951
  H      -7.362113      1.474876      5.349723
  C      -2.158853     -6.553687    -18.838993
  Zr     -9.356413      7.620215     14.583352
  O      -8.317363      9.227300     14.379281
  O      -9.635047      7.408592     16.476838
  Zr      2.240483    -11.985796     14.178339
  C       8.763084      2.288708     14.724996
  O       1.865965    -11.648246     16.060572
  H      -2.160356     -4.528074     -9.074828
  C      -2.973228     -6.615019    -12.743908
  O       6.343453      5.076598     -3.520442
  Zr    -11.263302      4.329573     14.531169
  O     -12.154851      2.639766     14.312783
  O     -11.203883      4.677140     16.426404
  O       6.932311      7.149336     -2.971021
  C       2.532897      5.936907      1.575815
  C       2.985507      5.918905      2.895905
  C       4.653251      5.136618      9.473139
  C       4.486813      4.959986     -1.475025
  H       4.754224      4.377468     10.236322
  H       3.875112     -9.158536    -17.960195
  H       8.851011      5.092830      9.523447
  H       8.859014      5.073747     -7.849820
  H       9.541989      8.089763     -8.810130
  H      12.109994      3.971520     -8.827846
  C       0.815742      6.067035      8.249958
  H       1.478043      6.177540      9.084759
  C       5.490709      6.248578      9.534353
  H       9.543372      8.128654      8.560484
  H      12.120565      4.008201      8.498957
  C       4.524854     -3.910813    -16.221235
  Zr     -0.120210     -9.353668     12.749339
  H      11.597658      6.703380     -7.514688
  Zr     -8.086460      4.700474     12.725589
  H      10.733809      9.195561     -4.716054
  H       7.682325      9.865414     -6.568244
  Zr    -12.552423      7.313387     12.725063
  C       3.881872     -7.285309    -16.933497
  H       4.624267     -7.594449    -16.212215
  H       7.968371      7.009871     -4.620223
  O     -14.202476      6.758487     11.396028
  O     -13.531240      4.892472     10.390173
  C       3.368456     -5.992470    -16.870407
  C      -8.211044      0.303772     -9.902750
  H       4.527107      4.186078     -2.227010
  O      -0.262818    -10.395335     14.829115
  C       0.781273      6.079481     -0.213188
  O      -9.314407      5.406602     14.356683
  C     -14.324742      5.857079     10.511736
  H       1.443875      6.182004     -1.048783
  C       5.369567      6.030249     -1.588292
  O     -11.528361      6.708656     14.608672
  C       6.283006      6.089796     -2.756250
  C       5.387795      7.036440     -0.624760
  H       6.127478      7.824488     -0.713987
  C       6.449442      6.376358     10.663156
  O      -1.578857     -8.422498     11.504980
  O      -3.159912     -9.848655     10.868380
  C      -3.922197     -5.188179      6.462642
  C      -3.682708     -5.560009      5.137888
  C      -2.229313     -6.625046      9.504728
  H      -1.519274     -6.351954     10.273695
  C      -4.872713     -3.709272      8.253368
  H      -4.652160     -4.343075      9.088415
  C      -2.816476     -7.887643      9.567536
  C      -2.493700     -8.788189     10.706305
  C      -3.707583     -8.296078      8.578117
  H      -4.111949     -9.299640      8.633730
  C      -4.562007     -4.009384      6.864349
  C      -4.043126     -7.422338      7.561464
  H      -4.751024     -7.718120      6.802017
  C      -3.499327     -6.137199      7.516366
  C      -2.572627     -5.756785      8.487846
  H      -2.127710     -4.774426      8.434518
  C      -2.975621     -6.717101      4.701812
  H      -2.517982     -7.437496      5.349538
  C       5.421252      7.235887      8.554636
  O      -1.441776    -10.912221     12.600837
  C       1.190724      5.953454      1.177240
  O      -8.095055      7.016809     12.777387
  C       4.478424      6.993100      0.415306
  H       4.456515      7.780253      1.153932
  O     -12.192648      5.136662     12.700681
  O      12.809357      8.969533     -3.346222
  O      10.861629      9.246313     -2.284983
  O     -10.482038      8.079317     12.718240
  C       3.555074      5.950802      0.509125
  O       1.198699    -10.897889     12.713438
  O     -10.089378      3.575737     12.742302
  C       2.420635     -5.598588    -17.810357
  H      -8.857998     -0.180087    -10.619097
  H      -2.503399     -7.329879    -12.098340
  C       3.586363      4.921516     -0.432247
  H       2.896515      4.097022     -0.334871
  C       4.342713      5.840876      3.322124
  H       5.189242      5.769315      2.669477
  O      -6.467042      5.224436     11.363896
  O      -7.355276      6.883849     10.175671
  C      -2.270785      5.875276      6.458166
  C      -2.724248      5.855531      5.137555
  C      -4.430318      4.933976      9.400654
  H      -4.552150      4.151060     10.134365
  C      -0.530040      6.034711      8.248920
  H      -1.200869      6.110968      9.081032
  C      -5.311997      6.008329      9.429353
  C      -6.442934      6.046137     10.397094
  C      -5.186146      7.045883      8.507892
  H      -5.879993      7.873704      8.565233
  C      -0.932380      5.907823      6.857693
  C      -4.190881      6.997197      7.554901
  H      -4.078000      7.799446      6.841292
  C      -3.312984      5.914013      7.505718
  C      -3.438098      4.887647      8.440528
  H      -2.760614      4.048485      8.395534
  C      -4.080965      5.765956      4.714149
  H      -4.926520      5.686046      5.367333
  C      -6.844544      0.019336     -9.922793
  C     -14.326193      5.800717     14.892448
  C      -6.010823      0.604341     -8.971101
  H       2.009595     -4.600762    -17.762792
  C       2.848185     -6.571663    -14.068142
  C      12.089046      9.475542     -2.434148
  H       6.117396      8.064573      8.609756
  H       2.359428     -7.267700    -14.720552
  H      -4.954047      0.384545     -8.988921
  C       6.280656     -0.882781    -15.818022
  C       6.478609     -0.489113    -14.493163
  C       6.616861      1.430724    -18.778080
  H       5.982043      1.917714    -19.503576
  C       5.508730     -2.454159    -17.611845
  H       5.922115     -1.923249    -18.446735
  C       7.988650      1.612538    -18.828208
  O      14.241399      6.771406     14.076214
  O      -6.462751      5.235532     14.082076
  H       8.853540     -0.186015    -10.548201
  O       1.094411     -8.016706     -3.460845
  O       2.592084     -9.555854     -2.887374
  O      -1.515027    -15.577831     14.080217
  O      -2.688591    -14.018614     15.170306
  C       3.868460     -5.051157      1.556171
  C       3.620229     -5.425880      2.879440
  C       2.003834     -6.282722     -1.472063
  H       1.310695     -5.930159     -2.221148
  C       4.880807     -3.611711     -0.230090
  H       4.624742     -4.231845     -1.065439
  C      -2.295512    -15.203164     15.004050
  C       2.458523     -7.595167     -1.565244
  C       2.017219     -8.448935     -2.700639
  C       3.329367     -8.101201     -0.601663
  H       3.628111     -9.140853     -0.672474
  C       4.567045     -3.902304      1.160054
  C       3.773226     -7.278171      0.416971
  O      -7.286071      6.835723     15.392145
  H       4.467698     -7.653557      1.153678
  Zr      2.181540    -11.933678     -6.307868
  O       4.045079    -12.317914     -6.588494
  C       3.355701     -5.947804      0.495071
  C       2.449014     -5.467931     -0.451276
  H       2.098293     -4.449862     -0.375467
  C       2.851630     -6.544474      3.312425
  H       2.358261     -7.240790      2.664501
  O      -7.759201      3.107691     -3.278468
  O       1.753977    -11.700784     -8.191870
  Zr    -11.157911      4.672156     -6.905459
  O      -9.658051      2.898601     -2.124782
  C      -6.177496     -0.905396      1.583217
  C      -6.377277     -0.503653      2.905258
  C      -6.457557      1.438929     -1.356809
  O       1.668920    -13.393251     -4.842930
  H      -5.845651      1.937949     -2.093561
  C      -5.480171     -2.504920     -0.209198
  H      -5.876079     -1.955636     -1.039813
  C      -7.829672      1.657025     -1.379911
  C      -8.453336      2.607466     -2.339861
  C      -8.659534      1.024088     -0.455764
  H      -9.724372      1.206872     -0.511474
  C      -5.554701     -2.089485      1.181618
  C      -8.113122      0.191025      0.495951
  H      -8.746127     -0.310437      1.212209
  C      -6.735097     -0.021209      0.538713
  C      -5.915004      0.603789     -0.398782
  H      -4.849135      0.438971     -0.357757
  C      -6.980080      0.710936      3.339850
  H      -7.344899      1.483559      2.693241
  C       6.828072     -0.021168     -9.878279
  C      -7.070949      0.759490    -12.720449
  C       8.797936      0.984621    -17.896168
  H       9.869065      1.119591    -17.931724
  C       5.613845     -2.044165    -16.221522
  C       8.238390      0.181917    -16.919003
  O       4.095733    -12.413823     14.444202
  H       8.870312     -0.315453    -16.197750
  C       6.860325     -0.010236    -16.863758
  C       6.054712      0.624062    -17.804843
  H       4.983964      0.487575    -17.763649
  C       7.091107      0.718223    -14.052322
  H       7.465211      1.488342    -14.697325
  H      -7.432591      1.533333    -12.073346
  C      14.315971      5.925398     15.022238
  N      -5.071118     -2.947511    -15.445067
  N       5.021164     -2.949350    -15.411935
  Zr     11.458775      3.928407     -3.068591
  H      -1.194061      6.108772     -8.361773
  C      -0.921212      5.900814    -10.585528
  O     -11.887290      2.889819     -6.730527
  H      -1.422430     -6.257060    -19.571162
  C      -4.909500     -3.617542    -17.646810
  C      -4.183453      6.961556     -9.870695
  N       0.095145      5.867036    -15.456700
  C      -6.287776     -0.854604    -15.844188
  C      -6.475203     -0.455323    -14.520401
  H      -4.082305      7.771421    -10.577665
  O      12.695749      2.489199     -2.757743
  Zr     11.098412      4.245710     -6.515947
  O      -3.686883    -11.791731     -5.525961
  O      11.990933      2.770546     -5.497366
  O      11.249236      3.852280     -8.404409
  N       2.215253      5.958971      4.017655
  O      11.013647      4.196699     -1.193981
  Zr     -0.142030    -14.542515     12.646509
  C      -5.278349      5.940210     -7.999842
  C       3.904073     -7.356680     -9.857147
  H      -4.671333     -4.244389    -18.483418
  O       8.932810      5.365339     14.845104
  Zr      9.208195      7.939720     -6.320262
  O       8.639528      9.751486     -6.636293
  O       9.194474      7.428233     -8.196616
  O     -12.958370      9.068627     -3.415286
  O     -10.969991      9.415296     -2.470055
  Zr      9.260682      7.451791     -2.877631
  O       8.477532      8.980956     -3.906292
  O     -11.603559      4.805721     -8.782696
  O      -0.258057    -13.076300     14.570144
  O       8.947923      7.784908     -0.998771
  C      -6.592939      1.497593    -18.773903
  O       8.521021      8.996127     13.500761
  H      -5.952111      1.988469    -19.491136
  C     -12.205691      9.617845     -2.549263
  C      -3.294488      5.888429     -9.933732
  C      -5.560125     -2.438782    -17.641853
  C      -3.397082      4.853350     -9.006133
  O       6.597929      5.399354     -6.020768
  O       1.679948    -13.454194     12.778262
  O      -0.304093    -13.072395     -6.605767
  H      -5.966027     -1.895808    -18.472619
  O       7.030253      7.512748     -6.560046
  O      -1.971653    -13.424219     12.568652
  C      -7.962439      1.695785    -18.822485
  C      -8.781031      1.062431    -17.902275
  Zr     -2.448922    -11.921533     -3.097441
  O      -1.947814    -13.400024     -4.544505
  O      -4.308798    -12.317847     -2.801006
  O      -2.019153    -11.645238     -1.221816
  C       2.575611      5.971392    -10.984332
  C       3.004114      5.935905    -12.312790
  C       4.658789      5.167348     -7.958281
  N       2.208995      5.944650    -13.417487
  Zr     -9.564366      7.331860     -2.421101
  O      -8.333301      8.811169     -2.620480
  O      -9.873433      7.671530     -0.542170
  Zr      1.702880    -11.744974     -2.858000
  H       4.763526      4.410660     -7.192741
  O       2.099141    -11.655702     -0.967672
  H      -9.850439      1.210116    -17.936990
  O      14.251466      6.552888     11.332257
  N       0.161436      5.871213    -11.391724
  Zr    -11.189036      4.196366     -3.015154
  O     -12.266110      2.594765     -2.967466
  O     -10.653365      5.013087     -1.235005
  N       5.031426     -2.981607    -11.343904
  O      13.484070      4.750361     10.256094
  O      10.755474      8.219475     12.531172
  Zr     -2.452482    -11.953372     11.089746
  H       4.915569      0.372427     -9.002796
  O      -2.085949    -11.727020      9.194446
  Zr     -9.368134      7.616610     10.899322
  O      -8.341900      9.226303     11.142519
  O      -9.621219      7.273885      9.017512
  O      12.525997      5.135523     12.822180
  C      12.368599      9.379676     10.349835
  O       8.880570      5.384989     -2.473855
  Zr      1.634817    -11.759433     10.767748
  O       3.395680    -11.866263     11.729947
  O       1.973060    -11.680931      8.867189
  Zr    -11.232240      4.457336     10.824601
  O     -12.097741      2.751068     11.058724
  O     -11.186227      4.807257      8.933922
  Zr     -0.099989     -9.320779     -4.697663
  C      -5.647791     -2.028614    -16.250712
  Zr     -8.066749      4.757113     -4.689859
  O      11.223098      6.662372     -2.768756
  O       8.787923      6.570354     12.592183
  Zr    -12.546555      7.314276     -4.686605
  N      -6.026838     -1.198578      4.021089
  O      11.456529      6.380951     10.752867
  Zr     11.528143      3.928624     14.241069
  O       9.164864      5.030461     10.444070
  N       4.046703     -4.777983      3.999227
  C       7.091822      0.713197    -12.689253
  O       0.096309    -10.404218     -2.477046
  H       7.464482      1.480183    -12.040055
  O      -9.467242      5.451810     -3.405116
  O      12.758467      2.484925     14.563613
  O      11.037969      4.127303     16.115769
  O     -11.569321      6.891856     -2.776987
  H      11.754003      4.135106     -0.575354
  H       9.512660      8.430073     -0.552225
  O     -11.544962      6.732439     10.820620
  O       3.436112    -11.803964     -3.854479
  O       0.009865    -10.451978     10.427169
  O      -9.380524      5.483259     11.229129
  O      -1.417184    -10.877680     -4.605818
  H      11.609167      6.627885     -1.869871
  O      -7.876942      7.105357     -4.717763
  H      13.312526      4.618127     -4.681481
  H      -0.031163    -13.392526     15.468405
  O     -12.210253      5.106437     -4.624240
  H       2.519054    -13.923034     12.612481
  H      12.189685      1.909665     11.568634
  O     -10.408373      8.106914     -4.767834
  H      12.285923      1.615829     -2.810618
  O       1.216452    -10.854891     -4.796364
  O     -10.180624      3.324194     -4.675892
  N      -4.999183     -3.019596      1.988956
  N       5.070617     -2.943371      1.969331
  N       0.111620      5.894223      1.986655
  H      10.068449      3.301806     -4.805657
  O      13.454297      5.044815     15.256536
  O      10.053488      4.235836     -4.589264
  C      -8.232070      0.238405    -16.937219
  O      -4.321572    -12.343290     10.869929
  C      -6.408998      5.956238     -7.037322
  N       0.149257      5.875361      6.048936
  N       5.048268     -2.945589      6.033546
  N      -5.011576     -3.026613      6.053595
  N      -4.072698     -4.885034      4.021335
  H      -8.869337     -0.262409    -16.222988
  N      -1.957696      5.908199      4.014488
  C      -6.856264      0.031604    -16.883656
  C      -5.173395      6.988933     -8.912180
  C       0.823283      6.069114     -9.189464
  H       1.483348      6.183055     -8.353078
  C      -2.708891     -7.823532    -18.888399
  H       7.825730      9.581962     13.825347
  O       9.110644      7.706502     16.398406
  C      -6.040985      0.670121    -17.812609
  C       5.488516      6.285803     -7.897033
  N       6.153910     -1.162236      4.002920
  H      -0.946254      5.946562      3.998938
  H      -4.570481     -4.003667      4.021103
  H      -5.552647     -2.092653      4.019375
  H       4.591875     -3.924938      4.001124
  N      -5.082100     -2.963713    -11.381780
  C       6.444309      6.413030     -6.766181
  Zr     -0.143082    -14.510515     -4.689659
  C       5.416176      7.268234     -8.880807
  H       6.105241      8.102384     -8.825790
  H       8.877979      5.036921     15.763443
  C      -6.382108      6.029750     15.068617
  H      -4.971885      0.521478    -17.769950
  C      -7.069482      0.762048    -14.083347
  C      -3.653223     -8.199733    -17.947818
  H      -4.087832     -9.187980    -17.982245
  O      -6.418745      5.149332     -6.057141
  C       1.237170      5.955674    -10.578770
  H      -7.431514      1.536409    -14.730065
  C      -4.602973     -3.919235    -16.258375
  C      -4.044891     -7.311004    -16.963660
  H      -4.788542     -7.599339    -16.235059
  C       4.483979      7.147405     -9.893916
  H       4.401091      7.911787    -10.651905
  C       3.615128      6.055763     -9.937217
  C       3.726393      5.057318     -8.969048
  N      -4.104251     -4.802296    -13.419452
  H       3.074240      4.198318     -9.021955
  O      10.734841      8.232087     -4.866080
  O      11.442932      6.348453     -6.615298
  C       4.351591      5.862989    -12.765009
  H       5.211473      5.812932    -12.127307
  O       9.157065      4.987941     -6.924869
  C       1.226903      5.955234      6.859417
  C      14.308386      5.685940     10.406974
  N      -1.958990      5.889038    -13.430553
  C       4.483121      7.126504      7.546090
  H       4.402034      7.894763      6.792055
  C       3.606900      6.040549      7.502443
  C       3.715860      5.036967      8.465415
  O      12.478825      5.101831     -4.533620
  H       3.058917      4.181868      8.412015
  O      14.200707      6.765841     -3.298656
  O      13.411174      5.055772     -2.098550
  C      -3.501685     -6.030107    -16.910780
  O       8.787403      6.545584     -4.802949
  O      14.217433      6.513413     -6.026744
  O      13.471239      4.689935     -7.080727
  C      -2.552262     -5.660640    -17.858627
  C       4.352516      5.854664      4.684848
  H      -5.878250      7.807068     -8.839296
  O       1.314620     -8.362891     -5.991105
  C      14.281096      5.922644     -2.350327
  C      14.279211      5.643650     -6.947055
  H     -11.939719      6.983713     -7.491782
  H     -11.066734      4.210085     -9.322228
  H      -9.306756      6.970344     -9.073073
  H      -9.030664      5.486931     -6.848937
  H       2.213435    -12.303574     16.680600
  H      -1.143870     -0.620496     -3.233001
  C      -0.236683      1.763307     -3.784462
  O      -0.859167      0.843872     -4.657876
  O       1.458473      0.134826     -3.206008
  H      -1.125119     -1.131187     -4.949463
  H       0.998251     -1.774955     -3.653378
  H       1.307861     -0.728703     -5.073475
  H       1.727581      2.111673     -2.921074
  C       1.258657      1.459001     -3.657543
  H      -0.398612      2.753227     -4.211103
  H      -0.704769      1.706121     -2.790296
  H       1.742936      1.595218     -4.635553
  C      -0.657628     -0.480735     -4.210009
  C       0.837601     -0.784994     -4.080609
956
Coordinates from ORCA-job orca_MEP E -1853.220648851790
  C       2.306021    -16.660570     15.601617
  H       2.139563    -16.454943     16.654478
  H       2.190127    -16.380187     -8.765337
  H       3.375430    -16.634415     -7.491262
  H       1.849675    -17.542814     -7.446502
  H      14.087673     10.500031     -1.886724
  H      -4.040963    -16.026803     -7.744295
  C     -15.432686      5.635752     -1.546244
  H     -15.260167      5.844260      8.593713
  H     -15.185392      5.551163     -0.492579
  H      -3.780737    -16.575612      9.864789
  C      -2.982943    -15.909568     -7.961739
  H      -2.882658    -15.555184     -8.983612
  H      -2.476280    -16.381487     -0.604979
  C     -12.658658     10.679500      9.593101
  H     -12.510993     10.525847      8.528389
  H      16.184000      5.136606     -7.451667
  H     -12.726792     10.367126     16.787424
  C     -12.965650     10.564579     15.746413
  H     -12.569667     11.542776     15.487355
  C       2.310995    -16.596649     -7.708549
  H      14.120472     10.598695      9.839451
  C     -15.576909      5.922664      9.629933
  H     -16.027834      4.807626     15.556439
  C      15.612060      6.100701     15.680909
  H     -16.210715      5.069432      9.854757
  C      13.029521     10.426116     -1.659913
  C      -2.911937    -15.970828     15.964229
  H      -3.986309    -16.047878     15.823034
  H      13.036936     10.192958      8.474299
  H      12.864882     10.244997     -0.602516
  H      13.581279     10.448870     -7.731343
  C     -12.939758     10.596614     -1.629303
  H      -8.260474      2.365090    -19.632500
  H     -12.555240     11.593598     -1.823261
  H     -12.138531     11.589578      9.879390
  H      12.400034     10.006909     -8.988833
  C      15.317369      5.499584      9.315787
  H      14.984785      5.370897      8.290204
  H     -16.122070      6.844591      9.803104
  H      16.121842      5.148318     15.561276
  H      15.342035      6.206860     16.727367
  C      15.232127      5.502731     -1.349268
  C      15.575291      5.997409     -7.716407
  H      -2.310403    -17.573002      9.899050
  H       6.237174      6.119752    -19.713866
  C       2.700516    -15.903415     -1.342974
  H      15.308399      5.913154     -8.765108
  H       2.582393    -15.686443      8.231538
  H       2.568644    -15.536760     -0.329068
  H      15.836949      4.612871     -1.499171
  H      14.866031      5.496631     -0.326598
  H      -2.285288    -17.509616     -1.980993
  H      -2.471041    -16.858269     -7.835120
  H      15.962184      4.663766      9.573289
  H     -15.193328      6.048520     -8.636462
  H     -15.990813      6.545299     -1.745681
  H     -16.167348      7.184451     -7.654052
  C      12.530645     10.383938     15.902291
  H     -14.023596     10.595206     -1.666138
  H      12.213960     10.136497     16.911407
  C      -2.719816    -16.605313      9.629946
  H      -2.603752    -16.411433      8.568453
  H      -2.726453    -15.638458     16.981817
  C     -12.416937     10.611914     -7.871170
  H     -12.211379     10.398045     -8.915369
  H     -12.581781     10.280503     -0.652355
  C       2.671930    -16.008518      9.264687
  H       3.378962    -16.686934     15.430122
  H       3.727878    -16.107183      9.500382
  C     -15.653550      6.229401     -7.667605
  H     -16.033828      4.775902     -1.830485
  H     -13.485967     10.645461     -7.683233
  H     -16.351045      5.419952     -7.472911
  H       1.861258    -17.607302     15.314354
  C     -15.448667      5.688473     15.819914
  H     -15.197847      5.628562     16.874742
  H       2.168714    -16.958454      9.414095
  H       2.185381    -16.849557     -1.475275
  H       3.764200    -16.029544     -1.523990
  H      16.256550      6.913047     15.362658
  H       8.277759      2.272274    -19.520718
  H      15.860545      6.432337      9.430896
  H      15.826196      6.392598     -1.533056
  H      16.129102      6.909763     -7.522457
  C      -2.648874    -16.537696     -1.665255
  C      12.526027     10.345979     -7.964250
  H      -3.718235    -16.463695     -1.845691
  H      12.530058     11.354590     -1.924547
  H      12.022382     11.302607     -7.859015
  C      13.093480     10.435587      9.530899
  H      -6.109471      5.991008    -19.574386
  H      12.184269     11.388092     15.672305
  H      12.504915     11.333420      9.701156
  H     -14.037661     10.547314     15.580557
  H     -13.714025     10.769999      9.829333
  H     -11.979990     11.576307     -7.625437
  H     -16.027441      6.582378     15.609191
  H      13.611741     10.340481     15.816214
  H      -2.441254    -16.932813     15.787964
  H       2.078818     -8.335126    -19.542837
  H      -2.274606     -8.475676    -19.646181
  H       4.622829      5.019678     15.885656
  H       7.615036      1.617515     16.105582
  H       8.968040      0.465702     15.909859
  H      -2.623737     -8.056292     16.570939
  C       2.897401     -8.327120     15.866386
  H       3.940052     -8.021115     15.848592
  H      -3.631901     -7.108434     15.483514
  C      -7.522187      1.400539     15.748293
  C       5.125680      5.955587     15.667039
  H       5.696470      6.304728     16.526258
  H       4.405414      6.726692     15.408313
  C       8.681054      1.513473     15.928246
  H      -5.341220      6.194007     16.978725
  H       9.261290      2.017476     16.702344
  H      -6.474592      1.295975     15.485953
  C      -5.176298      6.113103     15.909326
  H      -4.499760      5.297845     15.670456
  H      -4.745480      7.044553     15.549623
  H      -2.020259     -6.490237     15.936580
  H       2.252770     -7.475232     16.060695
  H       2.776776     -9.100202     16.626696
  H      -7.643269      1.595864     16.809820
  H      -8.056544      0.483672     15.511865
  C      -2.605934     -7.377003     15.719678
  H       4.679732     -7.690658    -10.558884
  C      -2.952412     -6.598236    -14.078566
  O      11.846566      2.777444     11.827330
  H      -2.465424     -7.303324    -14.722547
  H     -10.884911      4.884210     17.045980
  H      -9.064493      5.000103     14.876145
  H     -10.184819      2.332435     12.506814
  H     -12.520708      2.455400     15.520633
  O      10.661254      9.113129     -7.109018
  H     -13.034388      4.158534     12.650195
  C       8.807278      2.126790     -6.596645
  C       8.968855      0.863957     -8.746622
  H      -7.184620      7.903472     12.850664
  O      -1.306381    -15.799415     -3.498280
  H      -8.751189      9.640386     15.239664
  H     -10.179350      9.338567     12.755635
  C       3.505300     -6.077822     -9.784684
  C       4.992691     -3.716354     -9.041112
  H       4.759629     -4.354404     -8.212404
  H      10.035168      1.051925     -8.718996
  C       2.789158     -7.850723     -7.762746
  H      -4.473879    -11.858155     13.695285
  H      -2.169231    -10.341438     12.578894
  H      -0.024669     -9.923515     15.799870
  H       1.189545      6.049806    -13.453033
  H       6.209300      1.694199     -6.973906
  C       5.671454     -2.553606     -9.036629
  C      -2.328626      5.924924    -15.799360
  C      -2.765638      5.876033    -14.474569
  C      -4.462658      4.910897    -18.733604
  H      -4.533043      4.098501    -19.441308
  C      -0.618235      6.120390    -17.617275
  H      -1.302765      6.213321    -18.437291
  C      -5.348171      5.972727    -18.808871
  C      -5.251221      7.013542    -17.900484
  H      -5.935779      7.847069    -17.957078
  C      -0.996510      5.984221    -16.219916
  C      -4.275714      6.991202    -16.920665
  H      -4.192292      7.806084    -16.216444
  C      -3.378809      5.930019    -16.841817
  C      -3.482260      4.888381    -17.758513
  H      -2.793425      4.058576    -17.696841
  C      -4.113051      5.728823    -14.036880
  O       1.251880    -15.296659     -3.127883
  O       2.588123    -13.709188     -2.287920
  H      -4.961325      5.630428    -14.684962
  C      11.906019      9.405871     14.918172
  Zr      7.983393      4.584830     12.742665
  C       5.735207     -2.112130    -10.420459
  O      11.013577      3.447597      8.983967
  H       4.616776    -12.081170     14.625001
  C       2.445803     -8.766817     -6.643349
  C       2.141457    -14.884591     -2.325175
  C       8.376135      0.130682     -9.756738
  H       5.681431     -2.084806    -13.250788
  O      -1.371455    -15.873346     11.459944
  O      -2.139895    -14.326584     10.048253
  Zr     12.604495      7.209630     12.569159
  C       3.647216     -8.267818     -8.777045
  O       6.215111      4.639341     13.979900
  O       6.784623      6.768920     14.159210
  C      -2.029780    -15.511703     10.424973
  O      -7.360325      5.883424     -7.106018
  C      -2.299584      5.905525    -10.924102
  O      -0.976744     -7.674996     13.980075
  O      -2.545053     -9.217913     14.206880
  O      -2.063382    -14.259254     -2.072018
  H       4.012800     -9.286625     -8.752374
  C      -2.764358      5.860006    -12.240202
  C      -4.107115      4.662741     -7.872562
  H      -0.980634      6.012675    -13.345979
  H      -4.681913     -3.965507    -13.417832
  H      -5.717736     -2.077339    -13.425276
  H       4.597787     -3.945354    -13.270080
  O       8.035474      2.688189     -5.761806
  H     -12.909154      2.823137     -7.075142
  O      10.065311      2.136776     -6.478702
  C       6.388157     -0.937755    -10.815049
  H      -8.285436      9.522941     -7.596392
  C       6.546007     -0.515754    -12.137737
  C       6.795498      1.232625     -7.758537
  H      -0.027003     -9.892844     -7.936070
  O       3.038017     -9.878847     -6.545718
  O      12.684017      8.855487     14.084240
  N       6.159629     -1.192696    -13.253420
  H      -4.460005    -11.763785     -5.694903
  C       4.644663     -3.981253    -10.427936
  C       3.945219     -5.125804    -10.829921
  H       5.314426      5.846007      5.275164
  H       2.802573    -11.976084      8.565564
  H      -2.665300    -12.311964      8.587586
  H      -0.156254    -13.131736      9.636574
  H      -2.675381    -13.753081     -4.625676
  H      -2.402188      4.045796     -9.005875
  Zr     12.547263      7.164453     -4.664246
  H      -2.131706     -4.643664    -17.761630
  Zr      7.900357      4.520501     -4.669174
  C      -2.008652     -8.132043     14.554157
  H      -2.542914    -12.265798     -0.622709
  H       2.972937    -11.948186     -0.737169
  H      -0.074518    -13.071714     -1.717762
  H       2.447980    -13.780702     -4.734825
  O      10.664415      9.206328     14.981284
  C       3.656933     -5.469428    -12.153304
  H       4.556913    -11.894514     -6.754419
  H       1.974423    -10.287239     -4.774726
  H      -4.957772      5.602693    -12.024988
  C       2.509324      5.981425    -15.889407
  H       8.855518      8.658449     16.542372
  H     -11.866667      6.981487     10.144079
  H     -11.671105      3.972410      8.072754
  H      -9.708425      7.025515      8.338820
  H      -8.869695      5.510133     10.598648
  H     -11.953446      7.009979     -2.086749
  H      -9.418188      7.910057     -0.025943
  H     -10.937682      5.084729     -0.335552
  H      -9.004968      5.252714     -2.597547
  H     -10.190898      2.198673     -4.686930
  H     -12.556296      2.594445     -1.778618
  H     -12.563031      2.752977     10.358737
  H     -12.989961      4.205995     -4.627757
  H      -6.878317      7.596765     -4.602293
  H      -8.502154      9.775352      9.839693
  H      -8.714878      9.701816     -2.268129
  H      -9.975090      9.173204     -4.670068
  H      -0.226443     -9.872130      9.385089
  C       4.611252      5.015481    -18.863051
  H       4.685090      4.208402    -19.576705
  C       0.727813      6.131549    -17.644578
  H       1.378642      6.235538    -18.490434
  H      -4.822823    -11.899542     10.666283
  H      -4.773198    -11.886882     -2.642346
  H       2.358721    -12.324846     -8.728841
  H      -3.172466    -11.944671     -8.605842
  H      -0.139751    -13.092216     -7.632447
  H      -2.128698    -10.279041     -4.589343
  H      -0.146393     -9.863397     -1.434321
  C       5.483257      6.088198    -18.941427
  H      -3.137988    -11.907075     16.603739
  C       2.606329     -5.688780     -8.790782
  Zr     -1.890064    -11.420674     -6.500534
  H       2.195490     -4.690629     -8.816915
  O      -2.593107    -11.233126     -8.296901
  C       5.383595      7.122192    -18.025583
  H       6.057499      7.964159    -18.083976
  H       4.253784    -11.853515     -3.677174
  H       4.217493    -11.851580     11.446891
  H       1.935040    -10.344096     12.654993
  C       1.162709      6.006081    -16.264150
  C       4.420079      7.081461    -17.034801
  H       4.335510      7.890348    -16.323863
  C       3.536654      6.008907    -16.952328
  C       3.641842      4.974886    -17.877400
  H       2.965279      4.135343    -17.812364
  C       4.323264      5.826178    -14.146960
  H       5.167833      5.741957    -14.801688
  H      11.425825      6.501931      9.636965
  O      -1.759184     -8.383272     -3.582388
  O      -3.248406     -9.884096     -2.889473
  C      -3.940717     -5.304980      1.590645
  C      -3.702797     -5.665307      2.917519
  C      -2.279006     -6.694643     -1.481613
  H      -1.580554     -6.411309     -2.259392
  C      -4.892379     -3.857236     -0.221304
  H      -4.688653     -4.512251     -1.044031
  C      -2.884516     -7.947981     -1.562541
  C      -2.608355     -8.804967     -2.741152
  C      -3.743341     -8.386023     -0.558532
  H      -4.146489     -9.389033     -0.630276
  C      -4.583799     -4.133683      1.173044
  C      -4.052625     -7.537094      0.486506
  H      -4.741784     -7.848892      1.256383
  C      -3.512406     -6.251081      0.538805
  C      -2.596777     -5.852510     -0.436022
  H      -2.148040     -4.873197     -0.365444
  C      -2.989047     -6.812397      3.368212
  H      -2.519648     -7.533420      2.729734
  H      10.744029      9.099867     12.528208
  O       1.058969    -15.872892     13.723751
  O       1.909823    -14.355896     15.126203
  H       7.960554      9.955220     10.636719
  H       7.893744      9.969786     -2.932064
  C       2.970250      5.947043    -14.573235
  C      -1.958923    -15.442024     -2.459104
  C       2.244897     -6.567311     -7.788425
  C     -14.552256      6.204659     -6.623942
  C       1.718946    -15.536300     14.765434
  H       1.548848     -6.291157     -7.006270
  O     -14.104850      6.551710     14.052814
  O     -13.252017      4.903352     15.297438
  C      11.894812      9.333279     -7.018373
  H     -11.877922      6.793398     15.209216
  Zr      9.169482      7.330149     14.410962
  C       2.882635     -6.582947    -12.588221
  O      10.012637      4.301733     12.741456
  O      -0.925630     -7.608292     -5.908009
  O      -2.507379     -9.138078     -6.198498
  C      -3.958855     -5.072026    -10.973194
  C      -3.707385     -5.458714    -12.289819
  C      -2.024799     -6.010865     -7.912270
  O      -6.742665      5.209275     -2.989818
  O      -7.805932      6.459108     -1.474595
  C      -2.236642      5.913229      1.591713
  C      -2.654432      5.812838      2.922911
  C      -4.538162      4.987190     -1.250086
  H      -4.658299      4.241045     -2.022966
  C      -0.512782      6.164642     -0.210530
  H      -1.191064      6.272644     -1.033042
  C      -5.533487      5.948565     -1.098300
  C      -6.773290      5.881065     -1.917544
  C      -5.396056      6.955024     -0.146513
  H      -6.166733      7.711849     -0.084405
  O       0.131922    -12.740150     -2.614345
  Zr     -9.063032      7.391797     -6.446867
  C      -0.903442      5.985112      1.177273
  C      -4.294883      6.960349      0.684609
  H      -4.177336      7.737305      1.424286
  C      -3.324936      5.959225      0.591587
  O      -7.890195      8.768843     -7.136534
  O      -9.737903      6.540080     -8.118952
  C      -3.445474      4.990107     -0.403674
  H      -2.690933      4.222686     -0.486079
  C      -3.991854      5.641358      3.381291
  H      -4.852332      5.533260      2.752589
  H      -1.361881     -5.565792     -7.186417
  C      -5.034413     -3.659793     -9.202189
  H      -4.813513     -4.294134     -8.367369
  H       7.966808      6.926313     12.567714
  H       8.488638      5.000511     -1.445529
  H      11.441865      6.563647     15.548464
  O      13.132569      8.903675     11.363440
  C      -2.400795     -7.340031     -7.738418
  H       1.297205      6.004367      4.015550
  O       7.178774      3.034898     11.526875
  O       9.275222      2.406127     11.143414
  C       6.370837     -0.908825      6.475814
  C       6.560409     -0.492809      5.156902
  C       6.270823      1.241342      9.547961
  H       5.571731      1.577784     10.298168
  C       5.711302     -2.564154      8.236476
  H       6.167368     -2.066168      9.068235
  C       7.605983      1.615364      9.670604
  C       8.046759      2.407428     10.845642
  C       8.538310      1.228489      8.707854
  H       9.560806      1.588920      8.802518
  C       5.765971     -2.114023      6.855420
  O       1.622124     -8.442808     13.841930
  O       3.157264    -10.006555     14.201528
  H       2.403376     -7.289689    -11.940672
  O      -7.956912      3.245763     -6.299219
  H      13.257825      4.633789     12.562621
  H      -2.701766    -13.820375     12.571653
  O      -9.599192      3.564419     -7.780691
  C      -6.363983     -0.875611    -11.003591
  H      -9.092972      7.992057     17.337247
  C       2.532841     -8.963867     14.544194
  H      12.738552      1.853697     14.769140
  H       9.966275      3.346038     12.688334
  O      11.381234      8.835262      9.981228
  O     -12.445671      9.183919     -5.969787
  C      -6.500789     -0.456020    -12.329687
  C      -6.663286      1.531476     -8.121880
  O       0.036172    -12.785067     10.531008
  H      -6.063305      1.999727     -7.353708
  H       6.110474     -2.041765     -8.203927
  C      -5.709116     -2.494905     -9.210335
  O     -10.659480      9.086295     -7.315435
  C       6.212523      0.492688     -8.768502
  O       1.163764    -15.369447     10.987129
  O     -14.132403      6.418947     -3.376878
  O     -13.217672      4.879669     -2.034292
  O     -14.372461      7.256699     -5.919593
  C       8.180508      1.392015     -7.727185
  O       2.451356    -13.773814     10.086730
  H      -6.150368     -1.971405     -8.385984
  O      -7.501855      2.999318     13.969667
  O      -9.274654      2.955378     15.311972
  Zr      9.211504      7.848019     10.984614
  C     -14.158836      5.638921     -2.376916
  O       8.900496      9.745581     10.728522
  O     -13.855469      5.174776     -6.509466
  C      -8.003306      1.892410     -8.233183
  O       9.039726      7.494846      9.085705
  O      11.068006      6.578602     14.646132
  N      -6.154517     -1.164286    -13.437266
  O      -1.495412    -15.300417     -6.209373
  O      -2.808831    -13.700494     -7.061613
  C      -8.150068      2.530756     14.955794
  C      -1.916466     -8.077698     -6.548828
  C      -3.229868     -7.970491     -8.664922
  H      -4.047510      3.862487     -7.151011
  C      -2.387058    -14.884019     -7.007876
  C      -0.522337      6.200460     -9.188728
  C      -4.111854      5.713897    -12.673384
  O      12.670980      8.770513     -6.187703
  N       4.055827     -4.800196    -13.269060
  C     -11.785825      9.544242     -6.988873
  C       3.852014     -5.062706    -15.708443
  C       3.608928     -5.437847    -14.386606
  C       8.134387      0.424746      7.657825
  H       8.850601      0.094418      6.920832
  O       6.997530      3.050962     -3.419411
  O       9.114546      2.454792     -3.128325
  C       6.375601     -0.922109      1.607127
  C       6.560230     -0.500911      2.924239
  C       6.181365      1.226904     -1.451770
  H       5.459469      1.555620     -2.183232
  C       5.741460     -2.567764     -0.168958
  H       6.196820     -2.058981     -0.994315
  C       7.509875      1.611300     -1.608061
  C       7.899314      2.421252     -2.784814
  C       8.474405      1.231084     -0.675850
  H       9.491004      1.596696     -0.804285
  C       5.786427     -2.131263      1.217490
  C       8.106090      0.425744      0.386015
  C       1.943675     -6.381623    -18.675693
  H       1.208111     -6.032229    -19.384745
  H       8.844360      0.099280      1.102627
  C       6.786537     -0.005396      0.525207
  C       5.824960      0.421340     -0.392259
  H       4.799680      0.109044     -0.266591
  C       7.090798      0.748809      3.354547
  H       7.412997      1.536969      2.704300
  O     -11.752674      6.660260     -6.370950
  C       4.867472     -3.627804    -17.493959
  O      -0.215269    -10.130311     -7.010442
  O      -9.536256      5.404137     -5.860775
  C      -8.565302      2.962810     -7.371786
  H       4.613779     -4.249203    -18.330165
  H      12.530317      1.719280     -6.441201
  O     -12.771444      9.020614     11.298853
  O     -10.929827      9.090104     10.033675
  C       6.097165      5.777336     14.522408
  C       6.808710      0.000357      7.553815
  C       5.878320      0.438154      8.497913
  H       4.846527      0.137846      8.396635
  C       7.091746      0.753449      4.718041
  C     -12.066232      9.511061     10.364375
  C       2.431831     -7.674251    -18.765269
  H       7.414375      1.546384      5.362216
  H      -3.452652     -9.026356     -8.526062
  O     -12.998403      8.977173     13.962477
  O     -11.096571      9.227407     15.104171
  C      -4.683502     -3.937421    -10.587108
  C      -3.720921     -7.244374     -9.734554
  H      -4.388437     -7.707364    -10.445612
  H       5.803789     -2.119323      4.050130
  C      -3.392086     -5.897564     -9.889143
  C     -12.293257      9.511862     14.881060
  C      -2.519648     -5.296172     -8.980761
  C       3.377420     -8.115349    -17.854728
  H      11.858969      3.996966     16.619162
  Zr     10.842041      4.155358     10.778485
  O       8.159127      2.744726     13.943184
  O      10.266635      2.121468     14.259628
  C      -8.822650      1.286198     -9.181360
  H      -9.867607      1.565258     -9.211091
  O       6.498648      5.590521     11.571882
  O       7.040555      7.632269     10.870128
  C       2.681243      6.003116      6.426908
  C      -3.971987     -5.125650    -15.847195
  C      -3.719719     -5.483963    -14.523001
  Zr     -1.878275    -11.555723     14.440266
  O      -3.586313    -11.600013     13.410061
  O      -2.462693    -11.300385     16.268296
  C      -5.760753     -2.066850    -10.597541
  C       2.053388    -14.961328     10.178739
  C       3.105915      5.970349      5.097609
  O       0.759559     -7.685830     11.464803
  O       2.309979     -9.226314     11.083436
  C       3.895540     -5.077016      6.452104
  C       3.626299     -5.446406      5.133110
  C       1.922534     -6.019453      9.499550
  O       1.056505    -15.813758     -5.833219
  O       1.855930    -14.295704     -7.260822
  H       1.280001     -5.568284     10.239896
  C       5.023271     -3.721299      8.228882
  H       4.799114     -4.367416      9.053573
  C       2.234449     -7.369925      9.626317
  C       1.733438     -8.140644     10.789796
  C       3.040182     -8.001716      8.678867
  C       1.699194    -15.475806     -6.885297
  H       3.218004     -9.070675      8.780087
  C       4.662207     -3.971604      6.842790
  C       3.566613     -7.261995      7.636558
  H       4.214281     -7.730552      6.911237
  C       3.298911     -5.896731      7.526095
  C       2.454361     -5.289953      8.457129
  H       2.225100     -4.240470      8.351997
  C       2.792655     -6.517110      4.699312
  H       2.252667     -7.178042      5.346771
  O      -7.693818      3.076444     11.242883
  O      -9.140582      3.663963      9.648626
  C      -6.261337     -0.986873      6.394936
  C      -6.388823     -0.569801      5.066033
  C      -6.419919      1.389021      9.311804
  H      -5.785193      1.807708     10.078938
  C      -5.659779     -2.615755      8.201431
  H      -6.094881     -2.077825      9.019681
  C      -7.738581      1.824145      9.228197
  C      -8.232287      2.915902     10.108212
  C      -8.598155      1.285840      8.273964
  H      -9.626494      1.627680      8.263441
  C      -5.682650     -2.190641      6.811101
  C      -8.122950      0.342053      7.385402
  H      -8.782531     -0.093149      6.650251
  C      -6.785272     -0.058077      7.419128
  C      -5.945685      0.461757      8.404178
  H      -4.912755      0.149915      8.433877
  C      -6.891494      0.685141      4.616463
  H      -7.218347      1.482896      5.252442
  C      -2.098007     -6.515122    -18.803068
  Zr     -9.496123      7.247564     15.012567
  O      -8.351574      8.809705     14.947912
  O      -9.849992      7.588293     16.888176
  Zr      2.191714    -11.970894     14.103108
  C       9.056506      2.169214     14.618541
  O       2.046945    -11.645367     16.011319
  H      -2.243446     -4.262640     -9.124693
  C      -2.940014     -6.580328    -12.715763
  O       6.398058      5.604924     -3.613462
  Zr    -11.055044      4.184593     14.380436
  O     -11.995896      2.529040     14.711662
  O     -10.616912      5.043758     16.131867
  O       6.964535      7.642760     -2.931457
  C       2.605251      6.030907      1.547487
  C       3.068464      5.981023      2.864069
  C       4.705286      5.232838      9.499813
  C       4.612792      5.262030     -1.542840
  H       4.788908      4.491006     10.283524
  H       3.765798     -9.120905    -17.922544
  H       8.587262      4.972665      9.413207
  H       8.657699      4.813416     -7.918468
  H       8.965958      8.525979     -8.659770
  H      11.909412      3.763936     -8.668303
  C       0.941979      6.128644      8.234280
  H       1.608202      6.269787      9.061196
  C       5.526070      6.357381      9.564652
  H       9.393985      8.206585      8.532962
  H      11.921426      3.313783      8.675014
  C       4.553539     -3.920328    -16.105460
  Zr     -0.110544     -9.186161     12.706185
  H      11.384402      6.459763     -7.659962
  Zr     -7.989443      4.659643     12.674485
  H      10.672125      9.029002     -4.664823
  H       7.975004      9.585776     -5.845107
  Zr    -12.558826      7.308732     12.678587
  C       3.830526     -7.269730    -16.858676
  H       4.575855     -7.609719    -16.154527
  H       7.898055      6.874875     -4.631774
  O     -14.238144      6.780102     11.411819
  O     -13.503014      4.970803     10.327318
  C       3.348401     -5.967292    -16.764962
  C      -8.286477      0.355545    -10.045714
  H       4.701721      4.513162     -2.320059
  O      -0.196222    -10.205831     14.883118
  C       0.833530      6.194694     -0.222095
  O      -9.278088      5.389259     14.027345
  C     -14.343966      5.878623     10.517372
  H       1.488603      6.334621     -1.058205
  C       5.431664      6.388464     -1.613663
  O     -11.439368      6.759877     14.340611
  C       6.333976      6.558441     -2.780952
  C       5.401112      7.347190     -0.604527
  H       6.096201      8.176103     -0.665482
  C       6.425106      6.536708     10.731919
  O      -1.782982     -8.405852     11.613208
  O      -3.264751     -9.900013     10.885692
  C      -4.001991     -5.271384      6.465474
  C      -3.728579     -5.650008      5.149714
  C      -2.357213     -6.658188      9.554292
  H      -1.665992     -6.373151     10.337314
  C      -5.026555     -3.803757      8.222107
  H      -4.831503     -4.440330      9.061374
  C      -2.930762     -7.927270      9.610466
  C      -2.633803     -8.810920     10.765545
  C      -3.781130     -8.363690      8.597596
  H      -4.160462     -9.377457      8.648546
  C      -4.668905     -4.099808      6.843980
  C      -4.105003     -7.503680      7.566521
  H      -4.783797     -7.818454      6.788448
  C      -3.587122     -6.207400      7.532394
  C      -2.688995     -5.804522      8.521533
  H      -2.257649     -4.816346      8.468774
  C      -3.003783     -6.802815      4.731266
  H      -2.547395     -7.515025      5.388907
  C       5.496872      7.313311      8.552005
  O      -1.348816    -10.831395     12.524102
  C       1.258528      6.034416      1.160262
  O      -7.888177      7.250382     12.684742
  C       4.501007      7.210440      0.434809
  H       4.448082      7.959850      1.209867
  O     -12.254025      4.730842     12.772314
  O      13.062882      8.874865     -3.474937
  O      11.284757      8.866352     -2.124926
  O     -10.316537      8.388498     12.578666
  C       3.625955      6.123331      0.480046
  O       1.116032    -10.839107     12.695770
  O     -10.007270      3.266806     12.721327
  C       2.399110     -5.531576    -17.684522
  H      -8.909606     -0.128504    -10.782363
  H      -2.439400     -7.266942    -12.062928
  C       3.713361      5.136588     -0.503196
  H       3.066894      4.274169     -0.439249
  C       4.430397      5.911090      3.277852
  H       5.271804      5.858852      2.616810
  O      -6.364075      5.181679     11.368779
  O      -7.281489      6.790188     10.130276
  C      -2.152193      5.828855      6.472203
  C      -2.611167      5.773770      5.154402
  C      -4.308197      4.886582      9.420586
  H      -4.420204      4.110440     10.163475
  C      -0.403026      6.074273      8.245243
  H      -1.069246      6.155836      9.080651
  C      -5.214592      5.941201      9.423001
  C      -6.353201      5.979165     10.379355
  C      -5.102862      6.966461      8.485809
  H      -5.818694      7.776391      8.524182
  C      -0.813668      5.910256      6.860885
  C      -4.098251      6.923885      7.542964
  H      -3.998331      7.715214      6.815578
  C      -3.194990      5.860453      7.519797
  C      -3.304027      4.848356      8.471720
  H      -2.605936      4.025389      8.447250
  C      -3.965336      5.620101      4.743749
  H      -4.799058      5.494423      5.404706
  C      -6.929731      0.032197     -9.986505
  C     -14.169657      5.705699     14.997003
  C      -6.129297      0.610488     -9.002414
  H       2.015927     -4.524233    -17.612549
  C       2.852924     -6.562696    -13.950938
  C      12.402391      9.305251     -2.469912
  H       6.192750      8.142496      8.610073
  H       2.346907     -7.250393    -14.599089
  H      -5.082482      0.350620     -8.954513
  C       6.291957     -0.885182    -15.693976
  C       6.495723     -0.490635    -14.371125
  C       6.507750      1.435060    -18.653025
  H       5.842636      1.908609    -19.359600
  C       5.547429     -2.465761    -17.489462
  H       5.968054     -1.935755    -18.321222
  C       7.874133      1.640377    -18.743643
  O      14.321900      6.826354     13.804999
  O      -6.478596      5.306990     14.086846
  H       8.980573     -0.301221    -10.540265
  O       0.764277     -7.585158     -3.452336
  O       2.334700     -9.127479     -3.177806
  O      -1.481659    -15.358724     14.163812
  O      -2.773681    -13.763676     15.055309
  C       3.918748     -5.096839      1.583121
  C       3.637123     -5.459400      2.900435
  C       1.961049     -5.976030     -1.486312
  H       1.322673     -5.507948     -2.219671
  C       5.058545     -3.727594     -0.176774
  H       4.839875     -4.365312     -1.009417
  C      -2.348649    -14.947296     14.989385
  C       2.274061     -7.323382     -1.643588
  C       1.761410     -8.058606     -2.824142
  C       3.071116     -7.978874     -0.706122
  H       3.249104     -9.044926     -0.832875
  C       4.691160     -3.991978      1.204570
  C       3.588045     -7.264534      0.359450
  O      -7.550878      6.325289     15.753137
  H       4.227158     -7.751638      1.080010
  Zr      2.122970    -11.862604     -6.296306
  O       3.915050    -12.577588     -6.514535
  C       3.323052     -5.901781      0.497943
  C       2.486127     -5.271442     -0.424562
  H       2.258907     -4.223936     -0.297555
  C       2.799674     -6.525117      3.335871
  H       2.268277     -7.193522      2.688758
  O      -7.333712      2.833482     -3.645321
  O       1.914610    -11.637230     -8.211872
  Zr    -11.236397      4.668403     -6.821501
  O      -8.920589      3.350774     -2.181368
  C      -6.142324     -0.992062      1.514664
  C      -6.333319     -0.569582      2.832165
  C      -6.128706      1.259966     -1.502164
  O       1.597718    -13.322064     -4.873743
  H      -5.444804      1.660090     -2.234646
  C      -5.499322     -2.655964     -0.242130
  H      -5.895154     -2.123357     -1.083130
  C      -7.466523      1.632338     -1.567929
  C      -7.932463      2.651387     -2.544953
  C      -8.381109      1.136814     -0.638696
  H      -9.419323      1.441062     -0.724580
  C      -5.562704     -2.208257      1.139165
  C      -7.950444      0.277141      0.352754
  H      -8.652573     -0.125006      1.067462
  C      -6.605496     -0.086671      0.440834
  C      -5.703046      0.411389     -0.498152
  H      -4.661123      0.139839     -0.420591
  C      -6.858191      0.684490      3.253619
  H      -7.154666      1.478659      2.598515
  C       6.997016     -0.089274     -9.765336
  C      -7.028708      0.788819    -12.775287
  C       8.721769      1.029366    -17.834746
  H       9.788809      1.182518    -17.902399
  C       5.643521     -2.056065    -16.098252
  C       8.206218      0.218299    -16.840288
  O       3.968832    -12.726390     14.307548
  H       8.867162     -0.266852    -16.136953
  C       6.834555      0.001264    -16.746926
  C       5.989650      0.619586    -17.663554
  H       4.923684      0.461220    -17.590306
  C       7.102848      0.721206    -13.935252
  H       7.452731      1.499900    -14.583515
  H      -7.360116      1.582761    -12.136684
  C      14.350051      6.073018     14.835466
  N      -5.116840     -2.992889    -15.453123
  N       5.050862     -2.963378    -15.292042
  Zr     10.801326      4.155658     -2.829051
  H      -1.174736      6.324420     -8.347895
  C      -0.952968      6.015778    -10.563848
  O     -12.009737      2.898026     -6.725710
  H      -1.359033     -6.189133    -19.519809
  C      -4.961511     -3.689406    -17.647173
  C      -4.312774      6.748373     -9.699954
  N       0.099951      5.938583    -15.432494
  C      -6.292281     -0.883380    -15.878339
  C      -6.465912     -0.461403    -14.560382
  H      -4.365499      7.568730    -10.399873
  O      11.710218      2.697476     -3.831219
  Zr     11.379288      3.899937     -6.253364
  O      -3.568341    -11.506944     -5.420680
  O      12.837082      2.635575     -6.404265
  O      11.094175      3.929678     -8.172671
  N       2.308939      5.992893      3.993918
  O      10.942743      3.491338     -1.015915
  Zr     -0.141339    -14.531744     12.568711
  C      -5.140850      5.587104     -7.768527
  C       3.998705     -7.384169     -9.779156
  H      -4.728348     -4.328083    -18.476192
  O       8.789338      5.233069     14.883808
  Zr      9.089123      7.211941     -6.512938
  O       8.312821      8.745451     -5.506203
  O       8.601315      7.694328     -8.324466
  O     -13.222846      9.010193     -3.397917
  O     -11.146957      9.477798     -2.735543
  Zr      9.148207      7.843578     -3.093912
  O       8.834689      9.747075     -2.931055
  O     -12.000166      4.909776     -8.601298
  O      -0.291671    -12.842008     14.646677
  O       8.983952      7.565547     -1.181269
  C      -6.498486      1.459166    -18.820305
  O       8.371325      8.816514     13.349808
  H      -5.835901      1.924078    -19.534915
  C     -12.383765      9.633781     -2.661092
  C      -3.288682      5.810007     -9.831191
  C      -5.608170     -2.508471    -17.655148
  C      -3.193383      4.772910     -8.902393
  O       6.206236      4.546114     -5.947309
  O       1.578543    -13.413795     12.729309
  O      -0.342419    -12.761527     -6.734629
  H      -6.015715     -1.973711    -18.490421
  O       6.774360      6.673460     -6.237527
  O      -1.844734    -13.373526     12.437949
  C      -7.859698      1.706373    -18.876707
  C      -8.706362      1.104929    -17.960446
  Zr     -2.332131    -11.849904     -3.066498
  O      -1.816232    -13.316332     -4.472803
  O      -4.120663    -12.573620     -2.838866
  O      -2.124886    -11.575959     -1.157995
  C       2.540771      5.973162    -11.019432
  C       2.983597      5.937490    -12.341122
  C       4.308309      4.722068     -7.974763
  N       2.200803      6.002590    -13.451983
  Zr     -9.570808      7.369662     -2.439403
  O      -8.341553      8.858677     -2.561289
  O     -10.143191      7.939353     -0.666512
  Zr      1.702769    -11.428107     -2.856856
  H       4.242516      3.924414     -7.251024
  O       2.404886    -11.234259     -1.060892
  H      -9.769671      1.289777    -18.002246
  O      14.039401      6.465507     11.071072
  N       0.110427      5.968416    -11.396607
  Zr    -10.957251      4.202985     -2.902286
  O     -11.714930      2.545845     -2.253633
  O     -10.543209      5.195844     -1.211924
  N       5.119350     -3.002391    -11.231243
  O      13.277280      4.571437     10.154521
  O      10.759990      8.132435     12.404852
  Zr     -2.369799    -11.888330     11.020466
  H       5.141691      0.357046     -8.798843
  O      -2.218855    -11.626039      9.105177
  Zr     -9.185918      7.629580     11.007791
  O      -8.286086      9.306875     10.657753
  O      -9.671358      6.731240      9.259459
  O      12.466328      5.165973     12.768142
  C      12.480674      9.307364     10.341391
  O       8.814174      4.955940     -2.362711
  Zr      1.610960    -11.460220     10.723363
  O       3.319200    -11.644784     11.739724
  O       2.258842    -11.253132      8.910415
  Zr    -10.974663      4.709538     10.340152
  O     -11.605971      2.877762     10.408309
  O     -11.523627      4.837334      8.482123
  Zr     -0.078222     -9.113990     -4.676466
  C      -5.686220     -2.079220    -16.269551
  Zr     -8.009534      4.648179     -4.671118
  O      11.168390      6.174465     -2.582355
  O       8.802364      6.462588     12.508557
  Zr    -12.630321      7.390803     -4.669037
  N      -6.048531     -1.282075      3.957202
  O      11.221087      6.183114     10.538690
  Zr     11.520320      3.931611     14.158755
  O       8.906410      4.909982     10.330116
  N       4.104094     -4.834390      4.015645
  C       7.134637      0.705901    -12.572550
  O       0.045000    -10.108206     -2.357439
  H       7.513716      1.470956    -11.924934
  O      -9.381176      5.542782     -3.426360
  O      13.010690      2.727348     14.454092
  O      11.077513      3.946526     16.050109
  O     -11.552118      6.934153     -2.972991
  H      11.833096      3.363047     -0.658984
  H       9.288928      8.326329     -0.665870
  O     -11.588055      6.615921     11.001597
  O       3.380881    -11.524123     -3.934161
  O      -0.041589    -10.149753     10.299185
  O      -9.324988      5.500103     11.441138
  O      -1.308174    -10.770829     -4.564406
  H      11.323646      6.504397     -1.675254
  O      -7.652346      7.033113     -4.780712
  H      13.194972      4.606308     -4.698669
  H      -0.079181    -13.165860     15.543827
  O     -12.167896      4.716812     -4.484555
  H       2.427140    -13.864383     12.558305
  H      12.129441      1.885560     11.585235
  O     -10.042874      8.215457     -4.852271
  H      12.351482      2.050530     -3.505960
  O       1.144940    -10.763204     -4.799316
  O     -10.035942      3.149206     -4.548377
  N      -5.021180     -3.130618      1.965203
  N       5.180528     -3.032619      2.020674
  N       0.186951      5.927568      1.975738
  H       9.913414      3.299625     -4.724617
  O      13.412388      5.324701     15.187551
  O       9.939533      4.254638     -4.774630
  C      -8.193061      0.265652    -16.989125
  O      -4.168176    -12.593975     10.825594
  C      -6.227666      5.426964     -6.769281
  N       0.261692      5.883240      6.043157
  N       5.158412     -3.004549      6.040142
  N      -5.096383     -3.117137      6.020640
  N      -4.109806     -4.986140      4.024502
  H      -8.851094     -0.210312    -16.276717
  N      -1.857594      5.861724      4.024758
  C      -6.825907      0.011652    -16.927200
  C      -5.239316      6.638410     -8.681826
  C       0.822964      6.221959     -9.216436
  H       1.501698      6.367008     -8.400288
  C      -2.610958     -7.799318    -18.874589
  H       8.116071      9.709430     13.619941
  O       8.663133      7.763266     16.228913
  C      -5.982383      0.615556    -17.853562
  C       5.282125      5.699792     -7.793758
  N       6.247339     -1.209306      4.043193
  H      -0.849396      5.946876      4.001191
  H      -4.615774     -4.109610      4.014374
  H      -5.626434     -2.201935      3.964755
  H       4.686451     -4.006260      4.008389
  N      -5.160047     -2.972923    -11.401419
  C       6.145454      5.637651     -6.593173
  Zr     -0.116855    -14.459740     -4.670026
  C       5.433143      6.735029     -8.714738
  H       6.245688      7.443452     -8.568731
  H       8.670981      4.926905     15.801730
  C      -6.500480      5.906135     15.201559
  H      -4.919993      0.426988    -17.803304
  C      -7.009506      0.784096    -14.138102
  C      -3.558853     -8.212719    -17.953463
  H      -3.964994     -9.212108    -18.006040
  O      -6.047551      4.828547     -5.668796
  C       1.204262      6.049405    -10.609707
  H      -7.326879      1.571003    -14.793064
  C      -4.650500     -3.973255    -16.255943
  C      -3.991752     -7.346810    -16.966072
  H      -4.738118     -7.663729    -16.252326
  C       4.562952      6.814984     -9.786523
  H       4.641812      7.627080    -10.493589
  C       3.547390      5.872636     -9.945283
  C       3.446541      4.810744     -9.044839
  N      -4.144900     -4.823405    -13.410984
  H       2.678115      4.067537     -9.193794
  O      10.701806      8.063960     -4.524827
  O      11.018303      6.500092     -6.754248
  C       4.331522      5.814875    -12.783871
  H       5.183551      5.719397    -12.141031
  O       8.766177      5.110123     -6.996941
  C       1.344106      5.992195      6.842620
  C      14.113956      5.501876     10.246297
  N      -1.990659      5.942775    -13.357414
  C       4.594484      7.175596      7.515082
  H       4.537436      7.924265      6.739451
  C       3.718174      6.089484      7.476102
  C       3.805571      5.104696      8.461464
  O      12.368110      5.111706     -4.812086
  H       3.155873      4.244534      8.402860
  O      13.971436      6.434698     -3.136917
  O      13.231839      4.527002     -2.230991
  C      -3.487540     -6.051696    -16.893248
  O       8.731891      6.408618     -4.575279
  O      14.283574      6.732894     -5.847653
  O      13.387822      5.197235     -7.198839
  C      -2.533512     -5.644596    -17.820831
  C       4.453128      5.905306      4.640626
  H      -6.046497      7.355719     -8.558745
  O       1.586432     -8.365487     -5.801825
  C      14.050227      5.477636     -2.308327
  C      14.315461      5.965368     -6.868379
  H     -12.016744      6.952801     -7.263280
  H     -11.600282      4.306437     -9.244346
  H      -9.788942      6.906971     -9.012249
  H      -9.129779      5.175218     -6.694922
  H       2.394178    -12.371028     16.549587
  H      -1.107686     -0.453623     -3.206561
  C      -0.208870      1.927946     -3.778804
  O      -0.809324      0.990847     -4.648968
  O       1.487387      0.320502     -3.146140
  H      -1.056822     -0.990538     -4.914169
  H       1.049572     -1.599097     -3.575533
  H       1.375347     -0.569353     -5.003978
  H       1.736945      2.303508     -2.885109
  C       1.286322      1.636869     -3.620409
  H      -0.370368      2.909991     -4.223333
  H      -0.694543      1.882250     -2.792471
  H       1.787993      1.763028     -4.590803
  C      -0.606280     -0.325252     -4.177440
  C       0.888801     -0.616143     -4.018581
956
Coordinates from ORCA-job orca_MEP E -1853.258605151460
  C       2.302646    -16.807711     15.293543
  H       2.122617    -16.688977     16.357178
  H       2.187648    -16.527829     -8.558231
  H       3.419854    -16.569282     -7.303206
  H       1.989874    -17.612941     -7.148370
  H      14.168251     10.575875     -2.189881
  H      -4.099781    -15.816255     -7.669345
  C     -15.418274      5.513750     -1.671536
  H     -15.331869      5.901811      8.841948
  H     -15.214052      5.418202     -0.609655
  H      -3.828959    -16.452814      9.915582
  C      -3.043606    -15.756177     -7.917485
  H      -2.955658    -15.421593     -8.947352
  H      -2.460359    -16.405117     -0.679598
  C     -12.298237     10.639242      9.588031
  H     -12.098210     10.517025      8.528156
  H      16.131992      5.005197     -7.231278
  H     -12.604875     10.190250     16.597559
  C     -13.013466     10.475569     15.630865
  H     -12.655052     11.473677     15.395676
  C       2.352340    -16.650112     -7.492402
  H      14.063697     10.711777     10.003253
  C     -15.739298      6.108619      9.828795
  H     -15.900219      4.521227     15.486506
  C      15.771694      6.148400     15.377765
  H     -16.412821      5.297294     10.088189
  C      13.150260     10.392290     -1.863247
  C      -2.963721    -15.857471     15.905533
  H      -4.037096    -15.888304     15.741112
  H      13.141484     10.171474      8.569760
  H      13.106966     10.222074     -0.792404
  H      13.335106     10.406936     -7.772152
  C     -12.878716     10.603865     -1.718816
  H      -8.188847      2.288021    -19.742922
  H     -12.502484     11.597942     -1.940821
  H     -11.827935     11.558653      9.927660
  H      12.157971      9.931893     -9.020068
  C      15.209439      5.226975      9.262451
  H      14.906948      5.084625      8.229128
  H     -16.265618      7.056899      9.836669
  H      16.211407      5.159285     15.278688
  H      15.582244      6.326622     16.431669
  C      15.087300      5.181102     -1.346358
  C      15.651270      5.943533     -7.496595
  H      -2.501255    -17.625474     10.070131
  H       6.182455      5.828868    -19.772731
  C       2.810279    -15.727356     -1.317257
  H      15.465223      5.939192     -8.565649
  H       2.677549    -15.550138      8.145718
  H       2.698943    -15.384847     -0.292209
  H      15.619029      4.254087     -1.540780
  H      14.749727      5.167569     -0.313761
  H      -2.480312    -17.431335     -2.143277
  H      -2.574097    -16.726148     -7.791015
  H      15.785064      4.357651      9.567971
  H     -15.354028      6.123794     -8.430024
  H     -15.999747      6.406592     -1.879192
  H     -16.256233      7.336819     -7.476769
  C      12.381877     10.319723     15.868156
  H     -13.961908     10.611540     -1.665628
  H      12.061434     10.104060     16.883485
  C      -2.775159    -16.635790      9.720799
  H      -2.606841    -16.538259      8.653147
  H      -2.787571    -15.548544     16.932333
  C     -12.149401     10.600874     -7.874438
  H     -11.886321     10.433010     -8.913879
  H     -12.444685     10.279829     -0.775483
  C       2.760913    -15.834810      9.190614
  H       3.375143    -16.755722     15.124413
  H       3.814407    -15.847384      9.455352
  C     -15.761191      6.372023     -7.452580
  H     -15.975341      4.638851     -1.997062
  H     -13.226632     10.627343     -7.739847
  H     -16.460446      5.590191     -7.171978
  H       1.917177    -17.756615     14.935985
  C     -15.306818      5.383197     15.780351
  H     -15.047116      5.278701     16.828951
  H       2.321627    -16.813530      9.353573
  H       2.335750    -16.694448     -1.447474
  H       3.871543    -15.795916     -1.538734
  H      16.443467      6.898267     14.973650
  H       8.211895      2.266251    -19.537637
  H      15.810405      6.124784      9.364612
  H      15.736551      6.033270     -1.519054
  H      16.290312      6.772903     -7.212465
  C      -2.698555    -16.449186     -1.737736
  C      12.282416     10.260521     -7.991695
  H      -3.754762    -16.219430     -1.854294
  H      12.527586     11.253135     -2.093743
  H      11.733807     11.189319     -7.865466
  C      13.090365     10.417109      9.625777
  H      -6.083219      5.696744    -19.611358
  H      12.003269     11.300581     15.593005
  H      12.377858     11.229202      9.746437
  H     -14.097757     10.458043     15.648543
  H     -13.365121     10.694148      9.782409
  H     -11.731396     11.552530     -7.556536
  H     -15.878962      6.290407     15.610215
  H      13.464392     10.308783     15.794869
  H      -2.525605    -16.833312     15.723217
  H       1.904734     -8.311595    -19.486894
  H      -2.150262     -8.516070    -19.591525
  H       4.542231      4.852419     15.875526
  H       7.762431      1.652975     16.268992
  H       9.077084      0.465349     16.050152
  H      -2.754067     -7.894952     16.520653
  C       2.928207     -8.458142     15.942976
  H       3.970614     -8.150319     15.944231
  H      -3.604302     -6.901764     15.339797
  C      -7.260965      1.261215     15.297172
  C       5.004645      5.803214     15.631862
  H       5.508858      6.230341     16.496739
  H       4.255646      6.513352     15.292634
  C       8.816055      1.520458     16.043804
  H      -5.561300      6.184706     17.243390
  H       9.449006      2.039252     16.765921
  H      -6.260987      1.026518     14.947770
  C      -5.412214      6.268273     16.171167
  H      -4.633712      5.593909     15.828436
  H      -5.137180      7.296015     15.943340
  H      -2.001877     -6.381257     15.918146
  H       2.284051     -7.616913     16.180367
  H       2.806901     -9.272567     16.659365
  H      -7.279682      1.407341     16.372558
  H      -7.938304      0.445536     15.053650
  C      -2.622513     -7.234429     15.665494
  H       4.734836     -7.768740    -10.543352
  C      -2.905706     -6.601896    -14.041531
  O      11.758521      2.677570     11.830868
  H      -2.400238     -7.303134    -14.675415
  H     -10.887932      5.010031     16.940212
  H      -8.887252      5.112392     14.746505
  H     -10.053208      2.091942     12.598167
  H     -12.162810      2.399033     15.773874
  O      10.467883      8.994141     -7.094592
  H     -12.863378      4.022683     12.722030
  C       8.800087      2.082494     -6.583213
  C       9.020417      0.849061     -8.739881
  H      -6.803414      7.490732     12.681678
  O      -1.295388    -15.766431     -3.545045
  H      -8.788389      9.613651     15.046524
  H      -9.916353      9.046560     12.655658
  C       3.612016     -6.121567     -9.765319
  C       5.166648     -3.806531     -9.046591
  H       4.957378     -4.453910     -8.218741
  H      10.080385      1.070058     -8.700641
  C       2.860815     -7.855192     -7.735108
  H      -4.427570    -11.920975     13.580720
  H      -2.144049    -10.290577     12.563871
  H      -0.043174     -9.800609     15.808847
  H       1.169730      6.018063    -13.493983
  H       6.224522      1.581903     -6.974738
  C       5.842225     -2.642121     -9.048290
  C      -2.347603      5.852956    -15.794224
  C      -2.786430      5.791877    -14.470617
  C      -4.399546      4.707023    -18.733381
  H      -4.420634      3.882257    -19.429706
  C      -0.649160      6.100762    -17.615593
  H      -1.339430      6.203816    -18.429572
  C      -5.332739      5.724893    -18.835506
  C      -5.297370      6.781272    -17.940696
  H      -6.019324      7.580770    -18.019254
  C      -1.017866      5.947085    -16.217306
  C      -4.335777      6.819320    -16.947232
  H      -4.300668      7.647590    -16.254626
  C      -3.390887      5.803412    -16.842423
  C      -3.433204      4.745309    -17.745399
  H      -2.705505      3.951337    -17.662590
  C      -4.129074      5.596281    -14.036663
  O       1.218507    -15.130133     -2.984389
  O       2.608552    -13.537743     -2.246802
  H      -4.969721      5.460709    -14.687913
  C      11.797694      9.280412     14.923378
  Zr      7.941959      4.454516     12.790485
  C       5.870032     -2.189180    -10.429693
  O      10.864614      3.292330      8.986550
  H       4.541050    -12.306585     14.642460
  C       2.482551     -8.757577     -6.619876
  C       2.167095    -14.715504     -2.254231
  C       8.456485      0.108906     -9.760599
  H       5.777118     -2.155812    -13.252735
  O      -1.371456    -15.959293     11.532056
  O      -1.931488    -14.417427     10.033462
  Zr     12.599479      7.152342     12.497971
  C       3.700554     -8.306623     -8.749297
  O       6.188954      4.471090     14.027512
  O       6.743580      6.604427     14.204588
  C      -1.969913    -15.586962     10.463748
  O      -7.351006      5.609087     -7.078494
  C      -2.328831      5.875423    -10.921989
  O      -0.922834     -7.603032     14.012722
  O      -2.499362     -9.138457     14.230483
  O      -1.887160    -14.222416     -2.050108
  H       4.033510     -9.336638     -8.718996
  C      -2.794876      5.792317    -12.236023
  C      -4.010534      4.592667     -7.820763
  H      -1.012193      5.993958    -13.328805
  H      -4.704509     -4.007351    -13.416029
  H      -5.767893     -2.128974    -13.469421
  H       4.686584     -4.015632    -13.268268
  O       8.003407      2.609258     -5.749876
  H     -13.118366      2.886388     -7.022615
  O      10.058042      2.126594     -6.465338
  C       6.498564     -1.004599    -10.829231
  H      -8.114751      9.220701     -7.826448
  C       6.637972     -0.577975    -12.151138
  C       6.826904      1.145128     -7.761494
  H      -0.021833     -9.759354     -7.911762
  O       3.059941     -9.877395     -6.509430
  O      12.599783      8.691726     14.142665
  N       6.248379     -1.260013    -13.261997
  H      -4.428623    -11.715354     -5.616696
  C       4.783877     -4.057210    -10.426881
  C       4.058956     -5.187039    -10.819645
  H       5.344592      5.861027      5.234367
  H       2.877122    -11.747544      8.558798
  H      -2.529208    -12.378440      8.583772
  H      -0.129253    -13.010432      9.598672
  H      -2.649885    -13.696281     -4.602045
  H      -2.262299      4.090614     -8.942009
  Zr     12.506874      7.083846     -4.655043
  H      -2.167698     -4.659325    -17.753518
  Zr      7.786314      4.453225     -4.666373
  C      -1.979394     -8.038961     14.558721
  H      -2.241056    -12.157241     -0.586913
  H       3.182305    -11.761923     -0.776857
  H       0.035219    -12.968666     -1.743310
  H       2.497176    -13.712053     -4.735380
  O      10.554801      9.074541     14.970520
  C       3.736259     -5.522213    -12.136008
  H       4.513407    -12.034910     -6.863034
  H       1.969551    -10.202612     -4.780634
  H      -4.977548      5.450487    -12.027404
  C       2.489845      5.906494    -15.913249
  H       8.572074      8.578641     16.481124
  H     -12.092090      6.810812     10.064339
  H     -11.824714      4.139677      8.167995
  H      -9.956811      6.768227      8.300540
  H      -9.115487      5.072876     10.645245
  H     -11.895599      7.056777     -2.114136
  H      -9.469335      8.073310     -0.140282
  H     -10.912586      5.173253     -0.354446
  H      -8.954816      5.263568     -2.599970
  H     -10.162189      2.075633     -4.533139
  H     -12.377256      2.597406     -1.541939
  H     -12.962332      2.778280     10.366348
  H     -12.910433      4.153069     -4.605124
  H      -6.720019      7.398496     -4.705170
  H      -8.241405      9.348219      9.531666
  H      -8.734369      9.721456     -2.362655
  H      -9.782325      9.071784     -4.759682
  H      -0.204390     -9.669776      9.394322
  C       4.498661      4.827912    -18.907248
  H       4.512069      4.019877    -19.623510
  C       0.696747      6.113281    -17.652367
  H       1.341699      6.228748    -18.501290
  H      -4.713747    -12.074903     10.412315
  H      -4.707543    -11.960727     -2.447760
  H       2.259671    -12.415824     -8.661905
  H      -3.249417    -11.768902     -8.537430
  H      -0.145915    -12.989284     -7.579740
  H      -2.097682    -10.191231     -4.550973
  H      -0.425180    -10.074447     -1.553981
  C       5.436150      5.843320    -18.992435
  H      -3.279877    -11.671968     16.526038
  C       2.737682     -5.694742     -8.765431
  Zr     -1.870357    -11.292435     -6.475999
  H       2.362010     -4.683064     -8.793889
  O      -2.612199    -11.096514     -8.255827
  C       5.410856      6.879414    -18.073889
  H       6.136214      7.677057    -18.138505
  H       4.264528    -11.808179     -3.707890
  H       4.165207    -11.931656     11.436723
  H       1.941568    -10.321804     12.695385
  C       1.141021      5.968736    -16.277217
  C       4.456406      6.898296    -17.073385
  H       4.430105      7.710721    -16.361925
  C       3.508321      5.883117    -16.983370
  C       3.539616      4.846385    -17.911404
  H       2.812922      4.050495    -17.839165
  C       4.296667      5.682035    -14.165686
  H       5.140591      5.565296    -14.816350
  H      11.323611      6.319427      9.611072
  O      -1.758096     -8.339016     -3.542780
  O      -3.251143     -9.856216     -2.885956
  C      -3.959200     -5.356646      1.650068
  C      -3.735470     -5.702790      2.981304
  C      -2.265617     -6.707602     -1.410420
  H      -1.562120     -6.413660     -2.179956
  C      -4.905596     -3.942663     -0.190174
  H      -4.712336     -4.617751     -0.999205
  C      -2.878817     -7.954986     -1.515429
  C      -2.608380     -8.780347     -2.713449
  C      -3.738946     -8.414644     -0.522378
  H      -4.143091     -9.415416     -0.615727
  C      -4.599370     -4.192906      1.209854
  C      -4.050972     -7.584917      0.536420
  H      -4.743396     -7.907458      1.298875
  C      -3.512342     -6.300106      0.606629
  C      -2.588122     -5.884495     -0.352846
  H      -2.142706     -4.905659     -0.262224
  C      -3.025289     -6.844190      3.451045
  H      -2.547677     -7.570083      2.824399
  H      10.696116      9.000580     12.442437
  O       1.037334    -15.967439     13.452521
  O       1.743730    -14.504902     14.980155
  H       8.141875      9.882363     10.470810
  H       8.170942      9.941238     -2.524485
  C       2.951481      5.854393    -14.598034
  C      -1.903462    -15.394500     -2.484854
  C       2.356704     -6.555966     -7.756951
  C     -14.612858      6.397266     -6.463168
  C       1.648736    -15.666551     14.535689
  H       1.676524     -6.256629     -6.969334
  O     -14.050109      6.191148     13.929863
  O     -13.079323      4.682017     15.268579
  C      11.708928      9.200965     -7.061326
  H     -11.897424      6.877738     15.207139
  Zr      9.104649      7.215726     14.419016
  C       2.927761     -6.616508    -12.556200
  O       9.987807      4.224687     12.752156
  O      -0.894490     -7.506782     -5.849683
  O      -2.479365     -9.034792     -6.133977
  C      -3.954208     -5.054889    -10.959297
  C      -3.687485     -5.455216    -12.269008
  C      -2.032683     -5.908688     -7.860989
  O      -6.720246      5.150722     -2.941561
  O      -7.791796      6.480949     -1.500403
  C      -2.260658      5.961160      1.664168
  C      -2.655697      5.837372      3.000295
  C      -4.519236      5.000139     -1.199738
  H      -4.605847      4.267768     -1.990132
  C      -0.566045      6.297351     -0.155699
  H      -1.255384      6.424301     -0.966483
  C      -5.545891      5.927047     -1.040865
  C      -6.763240      5.857895     -1.893481
  C      -5.457347      6.908880     -0.057597
  H      -6.254916      7.636080      0.015212
  O       0.162763    -12.527206     -2.605856
  Zr     -9.007077      7.228842     -6.511007
  C      -0.936359      6.080903      1.232761
  C      -4.368478      6.930610      0.788707
  H      -4.288780      7.688488      1.552778
  C      -3.357207      5.974111      0.674214
  O      -7.766407      8.505592     -7.275244
  O      -9.728997      6.338640     -8.136640
  C      -3.435227      5.023324     -0.342930
  H      -2.651638      4.286500     -0.433185
  C      -3.974958      5.587840      3.474111
  H      -4.834173      5.428473      2.854419
  H      -1.392534     -5.437763     -7.130888
  C      -5.099662     -3.658245     -9.221207
  H      -4.887314     -4.286626     -8.379624
  H       7.933690      6.809168     12.557921
  H       8.334568      4.869887     -1.407476
  H      11.381858      6.486375     15.531823
  O      13.208381      8.891625     11.462389
  C      -2.370873     -7.247589     -7.683556
  H       1.310361      6.114333      4.048489
  O       7.010048      2.936675     11.631284
  O       9.114146      2.341628     11.259365
  C       6.386045     -0.947236      6.501838
  C       6.550747     -0.506231      5.189232
  C       6.162647      1.119120      9.616279
  H       5.443389      1.401317     10.369672
  C       5.823158     -2.655832      8.242289
  H       6.312896     -2.176893      9.066022
  C       7.478990      1.549222      9.755508
  C       7.887797      2.325979     10.949044
  C       8.436766      1.232636      8.791455
  H       9.444042      1.633313      8.904545
  C       5.829623     -2.178047      6.869636
  O       1.695338     -8.440913     13.886366
  O       3.163463    -10.076038     14.219298
  H       2.446135     -7.313168    -11.899561
  O      -8.029202      3.126737     -6.291654
  H      13.258506      4.578709     12.599004
  H      -2.707598    -13.769657     12.460450
  O      -9.763144      3.388549     -7.677742
  C      -6.421747     -0.895368    -11.062839
  H      -9.478606      7.955450     17.235900
  C       2.569224     -9.023091     14.587099
  H      12.947747      2.010835     14.779340
  H       9.966384      3.267508     12.769767
  O      11.561606      8.615811      9.992065
  O     -12.205890      9.208826     -5.949635
  C      -6.540137     -0.487248    -12.394389
  C      -6.751371      1.474111     -8.152110
  O       0.013851    -12.620460     10.484726
  H      -6.159434      1.927438     -7.368273
  H       6.301681     -2.137267     -8.222430
  C      -5.795126     -2.505828     -9.249548
  O     -10.494528      8.951087     -7.372645
  C       6.273485      0.399326     -8.781966
  O       1.091697    -15.227024     10.775447
  O     -14.074333      6.372119     -3.434077
  O     -13.156189      4.851644     -2.071250
  O     -14.334275      7.511052     -5.899357
  C       8.206308      1.341955     -7.723484
  O       2.429309    -13.610706      9.991193
  H      -6.265296     -1.988434     -8.437451
  O      -7.218115      2.879397     13.537307
  O      -8.731885      3.134275     15.139850
  Zr      9.192660      7.688830     10.984290
  C     -14.111629      5.578828     -2.446574
  O       9.032487      9.615387     10.740070
  O     -13.962934      5.354738     -6.249219
  C      -8.095230      1.823802     -8.257287
  O       9.015641      7.431249      9.070693
  O      10.986439      6.448159     14.638765
  N      -6.194566     -1.211409    -13.492215
  O      -1.443166    -15.166574     -6.254622
  O      -2.785641    -13.553424     -7.037043
  C      -7.772756      2.512281     14.615833
  C      -1.884706     -7.974852     -6.488081
  C      -3.168354     -7.907847     -8.617255
  H      -3.879505      3.822909     -7.076071
  C      -2.373753    -14.742285     -7.001576
  C      -0.542085      6.278211     -9.215980
  C      -4.133647      5.590647    -12.672849
  O      12.526190      8.590567     -6.311265
  N       4.128605     -4.860029    -13.257483
  C     -11.568214      9.499365     -7.001835
  C       3.875314     -5.110726    -15.690468
  C       3.644505     -5.484478    -14.366335
  C       8.078146      0.443666      7.715556
  H       8.813397      0.168639      6.974821
  O       6.804432      3.014516     -3.440168
  O       8.922117      2.415923     -3.176822
  C       6.359390     -0.926103      1.644212
  C       6.534474     -0.497278      2.958482
  C       6.034739      1.181097     -1.428978
  H       5.288010      1.480596     -2.148145
  C       5.817619     -2.614000     -0.120070
  H       6.288824     -2.108395     -0.938645
  C       7.349800      1.598526     -1.613888
  C       7.711090      2.389728     -2.810112
  C       8.342710      1.265146     -0.692803
  H       9.347348      1.657429     -0.845284
  C       5.821742     -2.160028      1.260911
  C       8.018417      0.471418      0.390439
  C       1.875756     -6.350093    -18.628149
  H       1.147646     -5.968392    -19.327905
  H       8.777617      0.183477      1.101369
  C       6.717422     -0.001963      0.552989
  C       5.725625      0.377466     -0.353010
  H       4.715303      0.028616     -0.203177
  C       7.022791      0.767655      3.393627
  H       7.313193      1.570116      2.745847
  O     -11.739492      6.640185     -6.360483
  C       4.902062     -3.694430    -17.483827
  O      -0.208417    -10.021810     -6.993527
  O      -9.547073      5.303380     -5.835053
  C      -8.673960      2.840167     -7.341149
  H       4.638619     -4.316647    -18.316368
  H      12.652812      1.892749     -6.788830
  O     -12.360196      9.100675     11.395705
  O     -10.630246      8.968510      9.977838
  C       6.038760      5.617343     14.545090
  C       6.775764     -0.040329      7.596053
  C       5.817843      0.323897      8.544118
  H       4.804504     -0.029617      8.428072
  C       7.034057      0.761796      4.757320
  C     -11.714063      9.477326     10.376391
  C       2.300705     -7.664778    -18.718300
  H       7.334636      1.559453      5.406383
  H      -3.361682     -8.969743     -8.474479
  O     -13.345973      8.829696     13.919645
  O     -11.257008      9.362278     14.457574
  C      -4.714499     -3.935618    -10.596687
  C      -3.663944     -7.205314     -9.699694
  H      -4.304742     -7.695284    -10.416941
  H       5.842151     -2.148970      4.074727
  C      -3.375572     -5.849836     -9.859062
  C     -12.488863      9.497169     14.596987
  C      -2.536440     -5.216186     -8.940890
  C       3.238563     -8.146004    -17.820120
  H      12.064893      4.094674     16.574499
  Zr     10.723788      4.016561     10.777851
  O       8.208972      2.597659     13.988686
  O      10.350514      2.109275     14.329772
  C      -8.899054      1.247791     -9.236993
  H      -9.944202      1.523333     -9.271411
  O       6.444862      5.533095     11.634609
  O       7.047449      7.556254     10.920526
  C       2.726957      6.082167      6.427293
  C      -3.975655     -5.189864    -15.830633
  C      -3.706359     -5.517798    -14.501824
  Zr     -1.878159    -11.490348     14.430152
  O      -3.567590    -11.531768     13.367756
  O      -2.477014    -11.207794     16.248598
  C      -5.823122     -2.083677    -10.639424
  C       2.042896    -14.804933     10.049834
  C       3.136511      6.037915      5.094701
  O       0.732243     -7.555853     11.554663
  O       2.267003     -9.108423     11.171758
  C       3.904402     -5.099069      6.474798
  C       3.612813     -5.455827      5.158465
  C       1.947008     -5.910934      9.563965
  O       1.061025    -15.856452     -5.646685
  O       1.690575    -14.372487     -7.182824
  H       1.347109     -5.419309     10.314143
  C       5.129784     -3.809780      8.234886
  H       4.932445     -4.474138      9.051921
  C       2.194062     -7.274293      9.693980
  C       1.695795     -8.019322     10.873197
  C       2.943172     -7.956066      8.734183
  C       1.652521    -15.535489     -6.735578
  H       3.071677     -9.032898      8.841071
  C       4.720660     -4.028035      6.857152
  C       3.478437     -7.255793      7.670907
  H       4.081389     -7.764222      6.934355
  C       3.282099     -5.879666      7.559039
  C       2.494750     -5.219553      8.504021
  H       2.324841     -4.159131      8.395686
  C       2.738776     -6.491429      4.719946
  H       2.169106     -7.129789      5.364573
  O      -7.897248      3.261623     10.945218
  O      -9.619921      3.473423      9.540334
  C      -6.288960     -0.971262      6.359937
  C      -6.362274     -0.554874      5.027531
  C      -6.642042      1.470609      9.208765
  H      -6.060597      1.935548      9.993140
  C      -5.765911     -2.595274      8.194758
  H      -6.215355     -2.044486      8.996652
  C      -7.972119      1.852886      9.054920
  C      -8.542732      2.925439      9.910505
  C      -8.766567      1.258381      8.078729
  H      -9.803932      1.556060      8.011226
  C      -5.744162     -2.179042      6.802089
  C      -8.216112      0.318002      7.233239
  H      -8.821159     -0.150791      6.472274
  C      -6.870564     -0.037083      7.345561
  C      -6.095415      0.532571      8.354484
  H      -5.056928      0.251548      8.442492
  C      -6.813934      0.714117      4.564197
  H      -7.120952      1.526905      5.191132
  C      -2.057108     -6.539450    -18.773377
  Zr     -9.538673      7.243483     14.861512
  O      -8.385181      8.791376     14.733768
  O     -10.196733      7.855907     16.593396
  Zr      2.143683    -11.994864     14.070316
  C       9.139357      2.114076     14.691050
  O       2.074699    -11.776013     15.996795
  H      -2.291301     -4.175081     -9.087107
  C      -2.889495     -6.561264    -12.679134
  O       6.325980      5.626527     -3.616643
  Zr    -10.822321      4.045141     14.385679
  O     -11.548456      2.375580     15.026709
  O     -10.439710      5.051360     16.083770
  O       6.982542      7.628023     -2.891119
  C       2.574309      6.122256      1.556444
  C       3.059830      6.055066      2.863761
  C       4.681800      5.216261      9.512413
  C       4.524558      5.331969     -1.559467
  H       4.718245      4.473125     10.298212
  H       3.578121     -9.169027    -17.888834
  H       8.416321      4.769445      9.425296
  H       8.455265      4.704846     -7.936891
  H       8.676402      8.509732     -8.591909
  H      11.928079      3.968770     -8.661163
  C       1.010432      6.296957      8.244243
  H       1.687801      6.464574      9.056999
  C       5.546308      6.306032      9.590930
  H       9.515571      8.077128      8.550219
  H      11.756201      3.074795      8.678254
  C       4.595164     -3.981568    -16.092888
  Zr     -0.082888     -9.124698     12.752057
  H      11.250770      6.396007     -7.634620
  Zr     -7.907846      4.661018     12.604864
  H      10.621910      8.960234     -4.597993
  H       8.143552      9.575170     -5.667002
  Zr    -12.620835      7.283510     12.658967
  C       3.746038     -7.318637    -16.835049
  H       4.485510     -7.690281    -16.140783
  H       7.831920      6.814650     -4.582571
  O     -14.362554      7.229062     11.440528
  O     -13.880640      5.116478     10.952496
  C       3.325553     -5.995109    -16.739561
  C      -8.350684      0.346263    -10.124910
  H       4.583997      4.590255     -2.346283
  O      -0.152580    -10.132965     14.899574
  C       0.779807      6.337974     -0.183840
  O      -9.273733      5.407287     13.923103
  C     -14.584310      6.136884     10.811477
  H       1.423072      6.507182     -1.023977
  C       5.386789      6.425858     -1.612191
  O     -11.501613      6.804755     14.317328
  C       6.301780      6.569584     -2.770517
  C       5.394417      7.373786     -0.592193
  H       6.121048      8.175631     -0.642112
  C       6.415137      6.467899     10.781126
  O      -1.803019     -8.365519     11.663293
  O      -3.247958     -9.888190     10.910628
  C      -4.081192     -5.272435      6.517948
  C      -3.788207     -5.665000      5.211134
  C      -2.438786     -6.607526      9.623967
  H      -1.760252     -6.304805     10.411045
  C      -5.145519     -3.789556      8.239888
  H      -4.982714     -4.425509      9.086602
  C      -2.969095     -7.895065      9.667690
  C      -2.643423     -8.780517     10.811556
  C      -3.803192     -8.355541      8.651653
  H      -4.147172     -9.382487      8.696549
  C      -4.752441     -4.096631      6.873631
  C      -4.150205     -7.502473      7.623304
  H      -4.816015     -7.834016      6.840958
  C      -3.668436     -6.192290      7.596212
  C      -2.792585     -5.761381      8.592985
  H      -2.393487     -4.759715      8.544084
  C      -3.055696     -6.820644      4.813396
  H      -2.604481     -7.524778      5.483026
  C       5.584252      7.257920      8.574106
  O      -1.320458    -10.776373     12.535933
  C       1.223234      6.147661      1.188836
  O      -7.592660      6.938592     12.535231
  C       4.492082      7.256580      0.446306
  H       4.467318      7.995429      1.233093
  O     -12.049997      4.561476     12.805097
  O      13.184643      8.815301     -3.657060
  O      11.550162      8.640002     -2.156792
  O      -9.977959      8.094835     12.443423
  C       3.580355      6.199442      0.477690
  O       1.114294    -10.803730     12.689958
  O      -9.916068      3.043837     12.738494
  C       2.384285     -5.518931    -17.647221
  H      -8.965709     -0.115276    -10.882925
  H      -2.367513     -7.223104    -12.017456
  C       3.623222      5.224573     -0.519932
  H       2.947235      4.384217     -0.469013
  C       4.426955      5.950931      3.253268
  H       5.255441      5.878849      2.577998
  O      -5.945199      4.811589     11.688852
  O      -7.290144      5.790124     10.226679
  C      -2.106257      5.884821      6.541963
  C      -2.583771      5.799918      5.231887
  C      -3.966982      4.669121      9.571647
  H      -3.915673      3.891435     10.318381
  C      -0.334524      6.245549      8.274039
  H      -0.988953      6.363075      9.114118
  C      -5.038987      5.555172      9.601412
  C      -6.142854      5.379852     10.574551
  C      -5.136394      6.583314      8.663956
  H      -5.974709      7.270358      8.737755
  C      -0.763470      6.033094      6.901742
  C      -4.168883      6.701970      7.686291
  H      -4.221037      7.501457      6.962883
  C      -3.109146      5.795252      7.622306
  C      -3.012186      4.786851      8.581249
  H      -2.191715      4.087298      8.526949
  C      -3.930646      5.564263      4.836349
  H      -4.746735      5.384676      5.506467
  C      -6.996224      0.016097    -10.053731
  C     -14.043382      5.414788     14.933895
  C      -6.206274      0.577767     -9.050839
  H       2.048379     -4.495105    -17.572147
  C       2.870305     -6.591884    -13.917929
  C      12.578572      9.192295     -2.595233
  H       6.320363      8.052024      8.643812
  H       2.333587     -7.265307    -14.556186
  H      -5.158966      0.319895     -8.998904
  C       6.346003     -0.950761    -15.701906
  C       6.562897     -0.553304    -14.382458
  C       6.473452      1.385397    -18.650412
  H       5.787904      1.850479    -19.342592
  C       5.590956     -2.537576    -17.486282
  H       6.010286     -2.011854    -18.321385
  C       7.833679      1.620249    -18.759451
  O      14.421766      6.843574     13.533964
  O      -6.661616      5.248402     14.412716
  H       9.077239     -0.300350    -10.543403
  O       0.780910     -7.442614     -3.487254
  O       2.367645     -8.978060     -3.252845
  O      -1.432158    -15.245808     14.186683
  O      -2.766318    -13.651162     15.018363
  C       3.946852     -5.115477      1.615777
  C       3.636790     -5.467586      2.928170
  C       2.002796     -5.881416     -1.485249
  H       1.396956     -5.378926     -2.223241
  C       5.152942     -3.784632     -0.128447
  H       4.966634     -4.439669     -0.955564
  C      -2.340254    -14.837135     14.965233
  C       2.267446     -7.237631     -1.652538
  C       1.768846     -7.933943     -2.859683
  C       3.017477     -7.938041     -0.709202
  H       3.152691     -9.010650     -0.844946
  C       4.752167     -4.032050      1.246640
  C       3.540465     -7.259146      0.375654
  O      -7.775621      6.455938     15.917380
  H       4.142612     -7.780627      1.103665
  Zr      2.113146    -11.811956     -6.253999
  O       3.861122    -12.642432     -6.485273
  C       3.333252     -5.888079      0.520436
  C       2.539940     -5.211697     -0.407598
  H       2.357731     -4.156551     -0.271679
  C       2.754656     -6.499532      3.356395
  H       2.202339     -7.145422      2.703946
  O      -7.254424      2.765517     -3.698213
  O       1.925779    -11.646601     -8.177744
  Zr    -11.307428      4.579827     -6.683699
  O      -8.792325      3.347936     -2.209229
  C      -6.091057     -1.018854      1.488483
  C      -6.271289     -0.570373      2.798142
  C      -6.045065      1.180215     -1.563604
  O       1.629241    -13.280718     -4.853051
  H      -5.360804      1.550354     -2.311693
  C      -5.496865     -2.734524     -0.235529
  H      -5.888202     -2.214194     -1.086342
  C      -7.370820      1.596561     -1.606700
  C      -7.830028      2.616674     -2.581614
  C      -8.287838      1.141042     -0.659946
  H      -9.316273      1.479603     -0.736316
  C      -5.549129     -2.257032      1.135725
  C      -7.868581      0.281750      0.334577
  H      -8.569827     -0.089710      1.066428
  C      -6.534265     -0.121273      0.403874
  C      -5.630174      0.329388     -0.557239
  H      -4.597629      0.020190     -0.492751
  C      -6.757575      0.704344      3.202147
  H      -7.015380      1.503590      2.537066
  C       7.084446     -0.147468     -9.777331
  C      -7.046442      0.760165    -12.857027
  C       8.707685      1.021068    -17.867798
  H       9.770042      1.197970    -17.949933
  C       5.699275     -2.125772    -16.096841
  C       8.224399      0.192312    -16.871696
  O       3.878829    -12.867463     14.212565
  H       8.905820     -0.282618    -16.180991
  C       6.859115     -0.054000    -16.760068
  C       5.987589      0.552487    -17.659418
  H       4.926387      0.372149    -17.569754
  C       7.161053      0.665517    -13.953115
  H       7.494726      1.448580    -14.604596
  H      -7.372075      1.564652    -12.228582
  C      14.457075      6.163785     14.617520
  N      -5.149970     -3.065704    -15.472905
  N       5.109531     -3.029436    -15.284288
  Zr     10.650668      4.027424     -2.828287
  H      -1.187817      6.444456     -8.377362
  C      -0.982422      6.032465    -10.578080
  O     -12.244672      2.881461     -6.604692
  H      -1.335828     -6.190221    -19.496989
  C      -5.008586     -3.811291    -17.651384
  C      -4.390745      6.606567     -9.703442
  N       0.084072      5.900423    -15.437895
  C      -6.316088     -0.959397    -15.937113
  C      -6.486917     -0.515909    -14.625238
  H      -4.510085      7.403933    -10.421091
  O      11.555077      2.609121     -3.902490
  Zr     11.289718      3.901500     -6.259305
  O      -3.540361    -11.426912     -5.360212
  O      12.861991      2.762236     -6.418763
  O      11.084961      3.906430     -8.189140
  N       2.321091      6.083955      4.005825
  O      10.793166      3.310831     -1.033310
  Zr     -0.151336    -14.521988     12.472451
  C      -5.118335      5.429777     -7.741786
  C       4.069817     -7.440027     -9.759018
  H      -4.783201     -4.470411    -18.466538
  O       8.758428      5.068003     14.925934
  Zr      8.940496      7.113794     -6.513608
  O       8.213350      8.636710     -5.441220
  O       8.423860      7.617528     -8.313131
  O     -13.309385      8.993949     -3.439819
  O     -11.192409      9.485464     -2.987387
  Zr      9.139599      7.724501     -3.083591
  O       9.014858      9.661391     -2.907354
  O     -12.133283      4.875489     -8.434804
  O      -0.273327    -12.742645     14.607319
  O       9.032395      7.542097     -1.156430
  C      -6.456737      1.334323    -18.920732
  O       8.318906      8.690422     13.329297
  H      -5.780937      1.764493    -19.644708
  C     -12.415450      9.639440     -2.792223
  C      -3.297716      5.746957     -9.817485
  C      -5.657752     -2.631914    -17.681630
  C      -3.112169      4.750473     -8.857249
  O       6.063643      4.401039     -5.907736
  O       1.557601    -13.403327     12.651840
  O      -0.324294    -12.622734     -6.690278
  H      -6.073770     -2.118249    -18.526024
  O       6.657717      6.518868     -6.200492
  O      -1.831179    -13.347751     12.378542
  C      -7.808728      1.627488    -18.977985
  C      -8.672577      1.068605    -18.050934
  Zr     -2.305595    -11.800642     -3.071036
  O      -1.791897    -13.261184     -4.439166
  O      -4.048504    -12.597724     -2.757964
  O      -2.012368    -11.429171     -1.182290
  C       2.504971      5.913898    -11.047743
  C       2.952818      5.845267    -12.365970
  C       4.155853      4.626497     -7.954951
  N       2.179129      5.939796    -13.480885
  Zr     -9.522393      7.362689     -2.523218
  O      -8.325921      8.881168     -2.615385
  O     -10.179073      8.001897     -0.795117
  Zr      1.760872    -11.252668     -2.811879
  H       4.035407      3.845173     -7.220519
  O       2.530055    -11.097465     -1.041784
  H      -9.729261      1.288224    -18.094124
  O      13.870347      6.380310     10.857648
  N       0.073502      5.954359    -11.417692
  Zr    -10.896553      4.170341     -2.879948
  O     -11.611615      2.535251     -2.130224
  O     -10.475204      5.204015     -1.216849
  N       5.241667     -3.074769    -11.234024
  O      13.132120      4.404578     10.105312
  O      10.745353      8.028807     12.367527
  Zr     -2.304993    -11.823735     11.000457
  H       5.208067      0.229210     -8.822272
  O      -2.229778    -11.598761      9.074207
  Zr     -9.074039      7.309600     10.803908
  O      -7.869657      8.642764     10.080202
  O      -9.730779      6.399389      9.165820
  O      12.459989      5.124959     12.727036
  C      12.574569      9.218926     10.400026
  O       8.660481      4.879388     -2.324938
  Zr      1.607419    -11.337022     10.702761
  O       3.309321    -11.575118     11.712495
  O       2.264575    -11.079556      8.898979
  Zr    -11.223020      4.560536     10.541471
  O     -12.022996      2.795805     10.600017
  O     -12.063935      4.836044      8.797183
  Zr     -0.050902     -9.029587     -4.623865
  C      -5.724465     -2.170056    -16.305927
  Zr     -7.971202      4.563912     -4.668131
  O      11.017105      6.028014     -2.589365
  O       8.765666      6.336987     12.538399
  Zr    -12.599729      7.424130     -4.679559
  N      -6.023228     -1.283189      3.930498
  O      11.068654      6.025390     10.508427
  Zr     11.517441      3.940396     14.154119
  O       8.760568      4.788883     10.334794
  N       4.121337     -4.862226      4.045631
  C       7.207449      0.650608    -12.590882
  O       0.170977     -9.895708     -2.311779
  H       7.584916      1.418826    -11.946122
  O      -9.345588      5.502700     -3.437736
  O      13.124361      2.858307     14.345271
  O      11.250223      3.937138     16.075960
  O     -11.519927      6.937014     -3.007448
  H      11.681595      3.076192     -0.728868
  H       9.549989      8.206531     -0.679059
  O     -11.750516      6.568547     10.945464
  O       3.407806    -11.419272     -3.936231
  O      -0.054602    -10.005220     10.294860
  O      -9.509895      5.352058     11.469275
  O      -1.282520    -10.691104     -4.517299
  H      11.265576      6.369812     -1.707436
  O      -7.538547      6.882239     -4.815173
  H      13.109929      4.493483     -4.736026
  H      -0.098523    -13.111679     15.495604
  O     -12.083069      4.667097     -4.501537
  H       2.421583    -13.840096     12.526191
  H      12.488438      2.093649     11.582012
  O      -9.875756      8.107021     -4.886822
  H      12.311068      2.050588     -3.672362
  O       1.151070    -10.697317     -4.769683
  O     -10.037911      3.038660     -4.486347
  N      -5.025413     -3.171025      1.981611
  N       5.217528     -3.062040      2.063008
  N       0.163975      6.022082      2.016153
  H       9.826002      3.264207     -4.778933
  O      13.488203      5.518096     15.065641
  O       9.837332      4.220320     -4.770109
  C      -8.185391      0.227991    -17.067182
  O      -4.054094    -12.665076     10.804545
  C      -6.192624      5.213721     -6.743369
  N       0.300080      5.996531      6.069463
  N       5.203824     -3.054973      6.055238
  N      -5.147239     -3.116589      6.032998
  N      -4.157897     -5.013605      4.075703
  H      -8.858375     -0.214272    -16.347093
  N      -1.850565      5.933694      4.092841
  C      -6.827070     -0.070052    -17.002039
  C      -5.300917      6.450571     -8.677507
  C       0.803088      6.291343     -9.254668
  H       1.489509      6.473422     -8.452496
  C      -2.513887     -7.845459    -18.827324
  H       8.223515      9.630264     13.539229
  O       8.554558      7.645557     16.224163
  C      -5.966948      0.489624    -17.941339
  C       5.172440      5.559756     -7.771945
  N       6.256901     -1.225469      4.073125
  H      -0.847843      6.065786      4.056962
  H      -4.661130     -4.135877      4.052902
  H      -5.633748     -2.217218      3.947709
  H       4.730910     -4.053772      4.045042
  N      -5.194246     -2.985795    -11.426268
  C       6.017338      5.489235     -6.559263
  Zr     -0.084541    -14.393372     -4.641753
  C       5.391589      6.569053     -8.708356
  H       6.233418      7.242678     -8.556951
  H       8.529434      4.808880     15.836951
  C      -6.709436      5.969769     15.446668
  H      -4.911227      0.267030    -17.890247
  C      -7.013974      0.742178    -14.219706
  C      -3.441127     -8.287532    -17.898576
  H      -3.803764     -9.304125    -17.938136
  O      -5.988103      4.635527     -5.636967
  C       1.172495      6.052699    -10.641423
  H      -7.310308      1.528227    -14.885451
  C      -4.682344     -4.060461    -16.256927
  C      -3.909548     -7.428808    -16.920886
  H      -4.640784     -7.769125    -16.202273
  C       4.550596      6.670295     -9.800614
  H       4.685192      7.463902    -10.519933
  C       3.491928      5.778057     -9.960816
  C       3.318891      4.740112     -9.042675
  N      -4.146109     -4.851322    -13.399113
  H       2.513066      4.037284     -9.192001
  O      10.674969      7.991585     -4.490171
  O      10.841936      6.379664     -6.745925
  C       4.297152      5.669473    -12.802336
  H       5.141792      5.541788    -12.155355
  O       8.622230      4.987201     -7.020361
  C       1.393377      6.116373      6.853010
  C      13.971244      5.338435     10.140072
  N      -2.019834      5.895019    -13.350772
  C       4.695015      7.159783      7.521889
  H       4.686230      7.908483      6.744400
  C       3.766996      6.118164      7.474454
  C       3.795971      5.128060      8.458474
  O      12.314032      5.049109     -4.837207
  H       3.108617      4.298690      8.387655
  O      13.786422      6.295417     -3.000361
  O      13.043276      4.326615     -2.234996
  C      -3.460937     -6.112645    -16.864966
  O       8.654958      6.327871     -4.574407
  O      14.325084      6.722197     -5.671535
  O      13.338858      5.416990     -7.183580
  C      -2.526913     -5.676956    -17.800254
  C       4.473659      5.941110      4.615467
  H      -6.158759      7.110453     -8.561923
  O       1.606424     -8.339084     -5.806920
  C      13.876720      5.269535     -2.263856
  C      14.334246      6.027151     -6.745757
  H     -12.049934      6.859320     -7.259810
  H     -11.826062      4.229486     -9.087604
  H      -9.931736      6.732384     -8.996501
  H      -9.192932      5.005796     -6.670016
  H       2.343760    -12.568932     16.482486
  H      -1.079204      1.784595     -3.250243
  C      -0.077261      4.083918     -3.964417
  O      -0.597311      3.065250     -4.794071
  O       1.505894      2.538514     -2.981336
  H      -0.854021      1.069269     -4.876434
  H       1.082821      0.587869     -3.261080
  H       1.582507      1.464318     -4.741083
  H       1.761149      4.535958     -2.897802
  C       1.385363      3.800376     -3.608494
  H      -0.169185      5.013989     -4.525038
  H      -0.670219      4.148549     -3.039708
  H       1.998723      3.821972     -4.521006
  C      -0.473002      1.805573     -4.168281
  C       0.990402      1.521881     -3.816014
956
Coordinates from ORCA-job orca_MEP E -1853.249802914010
  C       2.307000    -16.825306     15.278939
  H       2.127103    -16.714687     16.343450
  H       2.192109    -16.460131     -8.578480
  H       3.440269    -16.467438     -7.339126
  H       2.034222    -17.540942     -7.160551
  H      14.152109     10.539198     -2.215535
  H      -4.074807    -15.841837     -7.632346
  C     -15.514848      5.861963     -1.664692
  H     -15.344487      5.898963      8.882262
  H     -15.468467      5.896301     -0.580527
  H      -3.842558    -16.447301      9.917601
  C      -3.018799    -15.773706     -7.878879
  H      -2.932126    -15.442432     -8.909947
  H      -2.496834    -16.379477     -0.646526
  C     -12.279379     10.612754      9.608438
  H     -12.072026     10.498025      8.549222
  H      16.078461      4.909843     -7.212772
  H     -12.607313     10.158769     16.600012
  C     -13.031248     10.450743     15.641847
  H     -12.679108     11.451267     15.407521
  C       2.372422    -16.572722     -7.514143
  H      14.071715     10.727196     10.070416
  C     -15.759984      6.124416      9.861632
  H     -15.920085      4.498495     15.484246
  C      15.779823      6.127358     15.358455
  H     -16.446265      5.325253     10.125234
  C      13.134679     10.362220     -1.883302
  C      -2.971067    -15.868888     15.900563
  H      -4.044399    -15.898009     15.735600
  H      13.189280     10.173229      8.617589
  H      13.096251     10.194327     -0.811940
  H      13.300755     10.376228     -7.778476
  C     -12.145208     10.774488     -1.534811
  H      -8.235716      2.200429    -19.690216
  H     -11.688737     11.698936     -1.876930
  H     -11.815293     11.530747      9.960077
  H      12.131216      9.902145     -9.033759
  C      15.208904      5.202872      9.275290
  H      14.915362      5.068822      8.238233
  H     -16.274656      7.079036      9.850283
  H      16.201453      5.130037     15.263189
  H      15.604135      6.317361     16.412611
  C      15.084775      5.132490     -1.376826
  C      15.628625      5.862856     -7.480401
  H      -2.529735    -17.635290     10.085389
  H       6.219487      5.735831    -19.762762
  C       2.815110    -15.742334     -1.297410
  H      15.450786      5.865579     -8.550774
  H       2.678748    -15.565452      8.149412
  H       2.700453    -15.394120     -0.274658
  H      15.604176      4.200694     -1.581932
  H      14.762730      5.116586     -0.339149
  H      -2.552858    -17.386325     -2.122150
  H      -2.541275    -16.739194     -7.747653
  H      15.773664      4.326278      9.579989
  H     -15.405722      6.143147     -8.418260
  H     -16.119166      6.675555     -2.052047
  H     -16.110930      7.030767     -7.039141
  C      12.342307     10.291279     15.884570
  H     -13.221987     10.835481     -1.654554
  H      12.033889     10.062576     16.900815
  C      -2.790471    -16.644950      9.727950
  H      -2.617219    -16.557495      8.660204
  H      -2.794900    -15.561793     16.927912
  C     -12.246746     10.641014     -7.693354
  H     -11.978310     10.388142     -8.714855
  H     -11.876077     10.622612     -0.493895
  C       2.763067    -15.845447      9.195514
  H       3.378922    -16.763927     15.109275
  H       3.816484    -15.851910      9.460711
  C     -15.574765      6.138760     -7.344976
  H     -15.944242      4.905350     -1.951453
  H     -13.324094     10.660887     -7.563746
  H     -16.150637      5.250227     -7.100317
  H       1.928441    -17.774911     14.915842
  C     -15.320646      5.354501     15.783246
  H     -15.059102      5.241046     16.830490
  H       2.328107    -16.825471      9.362071
  H       2.338216    -16.708698     -1.424238
  H       3.877209    -15.815404     -1.513741
  H      16.460929      6.862244     14.942578
  H       8.239594      2.206827    -19.559651
  H      15.816925      6.094786      9.387275
  H      15.742748      5.977064     -1.553806
  H      16.288873      6.672955     -7.189005
  C      -2.738576    -16.402552     -1.704615
  C      12.249406     10.230665     -8.004445
  H      -3.786535    -16.135354     -1.815818
  H      12.517882     11.227861     -2.111473
  H      11.700618     11.159593     -7.879166
  C      13.112738     10.411312      9.673707
  H      -6.054141      5.592111    -19.744893
  H      11.944499     11.267549     15.620936
  H      12.379193     11.205901      9.784245
  H     -14.115146     10.429256     15.675376
  H     -13.347355     10.662209      9.797856
  H     -11.834595     11.618837     -7.460450
  H     -15.887664      6.266411     15.621074
  H      13.424336     10.298075     15.803735
  H      -2.534040    -16.844987     15.717033
  H       1.876201     -8.345658    -19.479068
  H      -2.172758     -8.547980    -19.647002
  H       4.635936      4.808673     15.968081
  H       7.769590      1.659290     16.282602
  H       9.084927      0.468963     16.080268
  H      -2.767437     -7.895014     16.515245
  C       2.927157     -8.472170     15.947116
  H       3.970048     -8.166028     15.946506
  H      -3.613986     -6.907254     15.327311
  C      -7.284031      1.224198     15.308868
  C       5.052449      5.764924     15.669371
  H       5.584388      6.240942     16.491508
  H       4.261612      6.435375     15.344125
  C       8.823539      1.523777     16.060732
  H      -5.584459      6.152769     17.285619
  H       9.456723      2.052378     16.775710
  H      -6.290369      0.988426     14.942122
  C      -5.430887      6.254529     16.215582
  H      -4.642030      5.595204     15.867425
  H      -5.168498      7.289115     16.004902
  H      -2.013678     -6.383849     15.908740
  H       2.284769     -7.629481     16.184166
  H       2.805487     -9.285091     16.665056
  H      -7.286071      1.354994     16.386345
  H      -7.969874      0.415865     15.064524
  C      -2.633201     -7.238305     15.657623
  H       4.757769     -7.793455    -10.539111
  C      -2.860074     -6.675070    -14.088322
  O      11.761631      2.655112     11.841057
  H      -2.376035     -7.379675    -14.735032
  H     -10.896297      5.009166     16.964259
  H      -8.891358      5.086544     14.777789
  H     -10.069560      2.063541     12.642412
  H     -12.157379      2.377955     15.803542
  O      10.431111      8.967285     -7.110459
  H     -12.870764      4.033777     12.729169
  C       8.760848      2.062573     -6.584517
  C       9.002135      0.838069     -8.739281
  H      -6.794956      7.461125     12.681415
  O      -1.294101    -15.747763     -3.490143
  H      -8.823814      9.600081     15.054647
  H      -9.894301      9.019867     12.649192
  C       3.629738     -6.147547     -9.767243
  C       5.187103     -3.833308     -9.056633
  H       4.979675     -4.478840     -8.226788
  H      10.060432      1.066131     -8.689389
  C       2.885391     -7.875113     -7.729491
  H      -4.432768    -11.929861     13.576183
  H      -2.148708    -10.301004     12.562560
  H      -0.051872     -9.810414     15.809587
  H       1.141625      5.984090    -13.518265
  H       6.185900      1.554314     -6.996790
  C       5.859817     -2.667304     -9.061912
  C      -2.331390      5.806258    -15.918488
  C      -2.790071      5.763367    -14.601101
  C      -4.351127      4.632795    -18.870092
  H      -4.358711      3.807952    -19.566728
  C      -0.591886      6.041954    -17.703956
  H      -1.262655      6.141718    -18.534601
  C      -5.302634      5.633665    -18.970626
  C      -5.284654      6.690364    -18.075626
  H      -6.021229      7.476568    -18.152092
  C      -0.993915      5.898200    -16.314580
  C      -4.323333      6.744097    -17.082983
  H      -4.303333      7.571675    -16.388985
  C      -3.361364      5.743766    -16.977946
  C      -3.384911      4.686582    -17.882523
  H      -2.645702      3.903378    -17.799186
  C      -4.137051      5.561414    -14.186457
  O       1.231490    -15.146827     -2.973905
  O       2.625948    -13.557171     -2.240290
  H      -4.964148      5.393936    -14.847383
  C      11.767611      9.248784     14.937490
  Zr      7.932441      4.425933     12.785070
  C       5.885765     -2.217964    -10.444595
  O      10.872121      3.249739      8.992959
  H       4.530240    -12.329536     14.651851
  C       2.499646     -8.775440     -6.615997
  C       2.179017    -14.733039     -2.241685
  C       8.451257      0.096284     -9.765510
  H       5.800683     -2.195622    -13.263785
  O      -1.376953    -15.974840     11.533949
  O      -1.927774    -14.432630     10.032899
  Zr     12.599569      7.135980     12.503915
  C       3.728535     -8.326908     -8.740429
  O       6.171801      4.429850     14.017937
  O       6.726380      6.564097     14.166983
  C      -1.974875    -15.600816     10.466014
  O      -7.718096      5.571035     -7.582454
  C      -2.403142      5.944676    -11.044665
  O      -0.927194     -7.613221     14.013041
  O      -2.504713     -9.147675     14.229591
  O      -1.875287    -14.193910     -2.000963
  H       4.067644     -9.354675     -8.705739
  C      -2.837111      5.824613    -12.368389
  C      -4.282342      4.734452     -8.032704
  H      -1.037055      6.008497    -13.438757
  H      -4.609706     -4.058352    -13.418024
  H      -5.618983     -2.143931    -13.433045
  H       4.702468     -4.052489    -13.279730
  O       7.958752      2.600756     -5.764241
  H     -12.957961      2.680469     -7.653761
  O      10.017770      2.093378     -6.450339
  C       6.509958     -1.031907    -10.846475
  H      -8.086429      9.149327     -6.899343
  C       6.655709     -0.610894    -12.169330
  C       6.797657      1.121767     -7.778756
  H       0.249705    -10.134180     -7.735247
  O       3.097247     -9.882806     -6.477491
  O      12.577372      8.653786     14.170427
  N       6.270356     -1.299096    -13.277832
  H      -4.497988    -11.409834     -5.562839
  C       4.803517     -4.087680    -10.435979
  C       4.075870     -5.216547    -10.825210
  H       5.295012      5.790733      5.230301
  H       2.876830    -11.760381      8.562324
  H      -2.521035    -12.397257      8.583523
  H      -0.128878    -13.020482      9.599394
  H      -2.679693    -13.673862     -4.612444
  H      -2.429275      4.249955     -8.981907
  Zr     12.477271      7.050373     -4.667421
  H      -2.158551     -4.697408    -17.795752
  Zr      7.746527      4.435479     -4.678740
  C      -1.986082     -8.047116     14.556297
  H      -2.153964    -12.090124     -0.557185
  H       3.209706    -11.802463     -0.779061
  H       0.043464    -12.977548     -1.750718
  H       2.502075    -13.748454     -4.681067
  O      10.523187      9.046260     14.971381
  C       3.749127     -5.552615    -12.140255
  H       4.548865    -12.007498     -6.879448
  H       1.965247    -10.198400     -4.763648
  H      -5.020384      5.455250    -12.192624
  C       2.504611      5.842570    -15.923616
  H       8.530891      8.555896     16.466547
  H     -12.110970      6.760001     10.076787
  H     -11.859475      4.113807      8.238420
  H      -9.985899      6.699194      8.318562
  H      -9.141382      5.032347     10.683513
  H     -11.737011      7.016537     -1.749617
  H      -8.963680      8.083422     -0.048848
  H     -10.785430      5.009478     -0.148246
  H      -9.246056      4.707218     -2.608001
  H     -10.872367      2.047095     -4.816838
  H     -12.481213      1.960373     -2.604346
  H     -13.010245      2.784308     10.389303
  H     -13.152597      4.702119     -4.458308
  H      -6.919791      7.039456     -4.644627
  H      -8.235281      9.307406      9.536175
  H      -8.053112      9.181592     -2.262746
  H      -9.832430      8.861248     -4.597812
  H      -0.199453     -9.679906      9.392910
  C       4.531064      4.741989    -18.897809
  H       4.540736      3.934079    -19.614262
  C       0.754645      6.051703    -17.707705
  H       1.419368      6.160757    -18.542033
  H      -4.710972    -12.089117     10.398789
  H      -4.734984    -11.935682     -2.384198
  H       2.073517    -12.253699     -8.680805
  H      -3.337806    -11.825949     -8.462068
  H      -0.202655    -13.014041     -7.499719
  H      -2.086143    -10.172082     -4.523906
  H      -0.385753    -10.098469     -1.572162
  C       5.472943      5.753391    -18.982665
  H      -3.287424    -11.683373     16.524890
  C       2.753386     -5.719761     -8.769543
  Zr     -1.907997    -11.258323     -6.455774
  H       2.372945     -4.710017     -8.802377
  O      -2.715283    -11.128507     -8.210242
  C       5.450425      6.790058    -18.064737
  H       6.178532      7.585195    -18.129645
  H       4.303027    -11.779976     -3.710026
  H       4.162628    -11.943278     11.444054
  H       1.936820    -10.335251     12.699932
  C       1.165291      5.913610    -16.320859
  C       4.493374      6.814856    -17.066581
  H       4.467882      7.629493    -16.357686
  C       3.539800      5.804905    -16.977906
  C       3.570102      4.766097    -17.904046
  H       2.838530      3.974487    -17.833804
  C       4.274608      5.611922    -14.142493
  H       5.127414      5.480737    -14.778793
  H      11.329762      6.285964      9.620676
  O      -1.716455     -8.369406     -3.454779
  O      -3.280144     -9.841269     -2.856900
  C      -4.014065     -5.282753      1.639018
  C      -3.776901     -5.648581      2.963526
  C      -2.323272     -6.670821     -1.410137
  H      -1.607515     -6.392132     -2.173790
  C      -4.963837     -3.843485     -0.181398
  H      -4.772135     -4.509180     -0.998600
  C      -2.936449     -7.919066     -1.503328
  C      -2.623990     -8.774780     -2.670867
  C      -3.818468     -8.355727     -0.519698
  H      -4.228692     -9.354547     -0.603397
  C      -4.642597     -4.106396      1.213740
  C      -4.138605     -7.509389      0.523676
  H      -4.841011     -7.818644      1.282582
  C      -3.587677     -6.229327      0.588491
  C      -2.654972     -5.830173     -0.369207
  H      -2.203539     -4.853448     -0.286482
  C      -3.066035     -6.802576      3.403165
  H      -2.599905     -7.518700      2.756933
  H      10.685691      8.979463     12.430429
  O       1.032049    -15.984258     13.445145
  O       1.731715    -14.524464     14.978132
  H       8.191777      9.839012     10.383069
  H       8.175906      9.924484     -2.498381
  C       2.938708      5.794780    -14.598487
  C      -1.910964    -15.364820     -2.439051
  C       2.374913     -6.578520     -7.758147
  C     -14.236449      6.068476     -6.629671
  C       1.643724    -15.684658     14.528548
  H       1.691420     -6.280076     -6.973232
  O     -14.063026      6.167398     13.935250
  O     -13.097939      4.644428     15.261264
  C      11.673157      9.168631     -7.078181
  H     -11.923289      6.857255     15.211424
  Zr      9.083848      7.192734     14.406530
  C       2.934357     -6.644020    -12.555397
  O       9.981473      4.196395     12.751579
  O      -0.932354     -7.522743     -5.773649
  O      -2.549831     -9.024182     -6.042025
  C      -3.831337     -5.130730    -10.981353
  C      -3.595807     -5.529420    -12.296405
  C      -1.934715     -5.997426     -7.877967
  O      -6.221718      4.547145     -3.356310
  O      -7.601090      5.485493     -1.895156
  C      -2.301912      5.953178      1.628622
  C      -2.711817      5.842795      2.960243
  C      -4.171380      4.633168     -1.346026
  H      -4.078964      3.869353     -2.102905
  C      -0.598763      6.383644     -0.159708
  H      -1.288813      6.523598     -0.967696
  C      -5.318716      5.420693     -1.327366
  C      -6.434257      5.146197     -2.266938
  C      -5.462728      6.436516     -0.381911
  H      -6.355962      7.059969     -0.427146
  O       0.186131    -12.536079     -2.610920
  Zr     -9.334352      6.957316     -6.969001
  C      -0.973369      6.130044      1.221441
  C      -4.470128      6.630288      0.560562
  H      -4.558911      7.423190      1.287286
  C      -3.336986      5.813681      0.584342
  O      -7.855420      8.209988     -6.902535
  O      -9.636983      7.433407     -8.824695
  C      -3.193788      4.825084     -0.391051
  H      -2.316116      4.196618     -0.374288
  C      -4.026700      5.575585      3.435967
  H      -4.883485      5.401161      2.816991
  H      -1.290773     -5.531662     -7.147898
  C      -4.914566     -3.721289     -9.215887
  H      -4.710926     -4.364175     -8.383351
  H       7.931229      6.778136     12.531650
  H       8.305736      4.855238     -1.424796
  H      11.354852      6.464312     15.531373
  O      13.231940      8.883542     11.508159
  C      -2.321170     -7.319832     -7.674848
  H       1.269876      6.152805      4.046263
  O       7.013592      2.897585     11.635032
  O       9.118902      2.304539     11.262892
  C       6.390501     -0.977018      6.502044
  C       6.556476     -0.536788      5.189507
  C       6.166404      1.085505      9.618465
  H       5.446970      1.368395     10.371546
  C       5.826407     -2.686497      8.241076
  H       6.318758     -2.209897      9.064589
  C       7.483715      1.512006      9.759548
  C       7.892491      2.287787     10.953430
  C       8.442371      1.195675      8.796344
  H       9.450454      1.593769      8.911944
  C       5.832985     -2.207568      6.868894
  O       1.691697     -8.455398     13.892292
  O       3.157156    -10.093002     14.225308
  H       2.451631     -7.336283    -11.894969
  O      -7.975864      2.814766     -5.979340
  H      13.255910      4.559545     12.613149
  H      -2.711694    -13.779280     12.459945
  O      -9.790364      2.776421     -7.272820
  C      -6.210953     -0.917478    -11.010261
  H      -9.510425      7.954065     17.246023
  C       2.565405     -9.038424     14.592516
  H      12.956498      2.017334     14.798908
  H       9.967666      3.239064     12.771177
  O      11.621832      8.570355     10.008271
  O     -12.383259      9.178363     -5.815834
  C      -6.378888     -0.510927    -12.335782
  C      -6.566043      1.333278     -7.998035
  O       0.010907    -12.628875     10.485254
  H      -5.973319      1.799445     -7.223212
  H       6.319892     -2.159686     -8.238149
  C      -5.575607     -2.548883     -9.222654
  O     -10.459994      9.235473     -6.949704
  C       6.257665      0.373389     -8.804499
  O       1.085218    -15.237314     10.771263
  O     -13.890610      6.789226     -3.150453
  O     -13.236819      5.160492     -1.773039
  O     -13.968966      6.963621     -5.776977
  C       8.175911      1.324169     -7.729493
  O       2.425864    -13.621005      9.992253
  H      -6.016004     -2.025512     -8.397888
  O      -7.241506      2.869724     13.576419
  O      -8.750796      3.105398     15.187274
  Zr      9.206619      7.644147     10.968188
  C     -14.112296      5.943118     -2.238075
  O       9.060023      9.571913     10.717712
  O     -13.460670      5.120164     -6.925116
  C      -7.939609      1.551457     -8.008427
  O       9.058530      7.400125      9.049140
  O      10.962096      6.420480     14.637291
  N      -6.059424     -1.232490    -13.443730
  O      -1.430458    -15.167265     -6.210388
  O      -2.774548    -13.564688     -7.006794
  C      -7.795782      2.488261     14.650609
  C      -1.898872     -8.009506     -6.435046
  C      -3.118772     -7.978224     -8.609045
  H      -4.201088      3.990794     -7.254845
  C      -2.360726    -14.750926     -6.964338
  C      -0.649096      6.317288     -9.292321
  C      -4.165748      5.594154    -12.823765
  O      12.490073      8.550694     -6.333954
  N       4.141053     -4.894584    -13.264372
  C     -11.642382      9.607921     -6.755369
  C       3.877013     -5.147564    -15.695874
  C       3.649499     -5.518554    -14.370270
  C       8.083263      0.409985      7.718306
  H       8.818498      0.134839      6.977601
  O       6.781554      2.979185     -3.449823
  O       8.899634      2.376900     -3.190897
  C       6.370631     -0.960640      1.644906
  C       6.542907     -0.530502      2.958975
  C       6.021198      1.149262     -1.423903
  H       5.270176      1.446248     -2.139554
  C       5.840209     -2.654047     -0.117787
  H       6.316631     -2.150739     -0.934840
  C       7.333199      1.572146     -1.617019
  C       7.689557      2.357315     -2.820126
  C       8.330228      1.248773     -0.697003
  H       9.331469      1.649062     -0.852125
  C       5.838902     -2.197615      1.262255
  C       8.015519      0.454196      0.388522
  C       1.863040     -6.381031    -18.626886
  H       1.135553     -5.996849    -19.325948
  H       8.779322      0.175663      1.098185
  C       6.719700     -0.031673      0.554493
  C       5.721609      0.344010     -0.346169
  H       4.714060     -0.010109     -0.189185
  C       7.029006      0.735653      3.393144
  H       7.319441      1.537550      2.744718
  O     -11.397695      6.786459     -6.472914
  C       4.910821     -3.740923    -17.492958
  O      -0.342776     -9.954978     -6.976174
  O      -9.533126      5.116650     -5.903106
  C      -8.607663      2.432372     -7.011891
  H       4.646400     -4.364941    -18.323857
  H      12.637540      1.863621     -6.800396
  O     -12.336616      9.085895     11.423256
  O     -10.622647      8.929044      9.987445
  C       6.038381      5.576113     14.539492
  C       6.780028     -0.071186      7.597048
  C       5.821417      0.292921      8.544491
  H       4.807695     -0.058831      8.426476
  C       7.038905      0.731206      4.756787
  C     -11.698001      9.449389     10.395201
  C       2.278683     -7.698928    -18.713772
  H       7.337804      1.529725      5.405439
  H      -3.341318     -9.032546     -8.450143
  O     -13.385793      8.809526     13.930870
  O     -11.291100      9.350242     14.430393
  C      -4.558508     -3.995701    -10.599813
  C      -3.580316     -7.282275     -9.711313
  H      -4.226293     -7.766995    -10.427558
  H       5.850692     -2.181560      4.076762
  C      -3.258239     -5.936854     -9.887273
  C     -12.520430      9.480121     14.594278
  C      -2.404411     -5.311947     -8.976580
  C       3.215595     -8.183566    -17.816421
  H      12.064859      4.099458     16.571692
  Zr     10.721213      3.983023     10.779662
  O       8.213863      2.570750     13.991585
  O      10.356981      2.091194     14.338713
  C      -8.735039      0.974914     -8.997237
  H      -9.799703      1.162592     -8.971896
  O       6.440772      5.491795     11.608944
  O       7.062301      7.502248     10.873667
  C       2.679136      6.064573      6.423817
  C      -3.939352     -5.232236    -15.849220
  C      -3.650910     -5.575113    -14.528327
  Zr     -1.884105    -11.501373     14.428800
  O      -3.571936    -11.542127     13.364006
  O      -2.484807    -11.219314     16.246622
  C      -5.616917     -2.115120    -10.608352
  C       2.039857    -14.815379     10.050131
  C       3.092269      6.023865      5.091016
  O       0.730488     -7.566829     11.560525
  O       2.265329     -9.119718     11.178985
  C       3.901230     -5.123996      6.472654
  C       3.612291     -5.483013      5.156296
  C       1.943184     -5.926352      9.564083
  O       1.071799    -15.800390     -5.668216
  O       1.689100    -14.302661     -7.200704
  H       1.345399     -5.432194     10.314322
  C       5.129879     -3.838525      8.233164
  H       4.931649     -4.503265      9.049658
  C       2.188657     -7.289792      9.696419
  C       1.692811     -8.031751     10.878464
  C       2.935090     -7.974782      8.736845
  C       1.660262    -15.468874     -6.753564
  H       3.062309     -9.051675      8.845450
  C       4.719698     -4.054770      6.855370
  C       3.470057     -7.277462      7.671593
  H       4.071618     -7.788304      6.935620
  C       3.276097     -5.901213      7.557588
  C       2.490738     -5.237928      8.502077
  H       2.322720     -4.177350      8.392249
  C       2.737454     -6.517912      4.717686
  H       2.164965     -7.153653      5.362466
  O      -7.917998      3.248088     10.986442
  O      -9.661996      3.422886      9.602619
  C      -6.261631     -0.972850      6.423370
  C      -6.327996     -0.529678      5.099588
  C      -6.662104      1.452276      9.278433
  H      -6.092386      1.926444     10.065994
  C      -5.747473     -2.625891      8.233097
  H      -6.195862     -2.085396      9.042580
  C      -7.994720      1.820704      9.114060
  C      -8.572984      2.893296      9.963903
  C      -8.777568      1.214893      8.135720
  H      -9.817328      1.500785      8.059255
  C      -5.721851     -2.187943      6.847500
  C      -8.210502      0.279775      7.295400
  H      -8.804153     -0.196814      6.530224
  C      -6.861170     -0.057613      7.415983
  C      -6.099183      0.518734      8.430260
  H      -5.058771      0.248421      8.526444
  C      -6.792506      0.743815      4.662793
  H      -7.088958      1.547538      5.306026
  C      -2.065847     -6.573914    -18.824164
  Zr     -9.549828      7.225951     14.874345
  O      -8.401848      8.779226     14.763328
  O     -10.223478      7.848124     16.598732
  Zr      2.135967    -12.010182     14.072478
  C       9.145541      2.099027     14.699970
  O       2.066732    -11.794800     15.999208
  H      -2.128738     -4.280997     -9.139598
  C      -2.823455     -6.645997    -12.726004
  O       6.298148      5.593483     -3.607692
  Zr    -10.827751      4.021969     14.406779
  O     -11.545962      2.352584     15.054190
  O     -10.463178      5.044877     16.100083
  O       6.963282      7.598921     -2.899202
  C       2.535028      6.177032      1.553553
  C       3.019334      6.073296      2.859957
  C       4.636132      5.195250      9.512280
  C       4.423941      5.380547     -1.596025
  H       4.667233      4.458000     10.303725
  H       3.548408     -9.208977    -17.882685
  H       8.414639      4.719938      9.416414
  H       8.398854      4.693894     -7.938836
  H       8.622727      8.486216     -8.621151
  H      11.876181      3.949452     -8.663494
  C       0.950624      6.290207      8.228667
  H       1.623078      6.451629      9.046869
  C       5.522126      6.268696      9.573828
  H       9.577940      8.041262      8.541842
  H      11.764584      3.035127      8.685185
  C       4.601883     -4.022767    -16.101405
  Zr     -0.086379     -9.135957     12.755363
  H      11.171725      6.387008     -7.671298
  Zr     -7.903914      4.655913     12.632285
  H      10.607461      8.932856     -4.587155
  H       8.112824      9.558316     -5.684474
  Zr    -12.636793      7.274201     12.673820
  C       3.730602     -7.356615    -16.834973
  H       4.469266     -7.730781    -16.141214
  H       7.798994      6.798274     -4.591632
  O     -14.378100      7.257261     11.460175
  O     -13.923853      5.129980     11.022701
  C       3.319163     -6.030045    -16.742245
  C      -8.159697      0.184557     -9.967530
  H       4.428998      4.661617     -2.404329
  O      -0.159663    -10.143799     14.900482
  C       0.745657      6.449354     -0.180940
  O      -9.274940      5.380898     13.952929
  C     -14.613287      6.155328     10.853315
  H       1.389785      6.637261     -1.015185
  C       5.346599      6.424560     -1.622279
  O     -11.515958      6.790461     14.326188
  C       6.272248      6.546838     -2.773246
  C       5.405781      7.345804     -0.579238
  H       6.174662      8.108712     -0.613199
  C       6.410944      6.422913     10.751311
  O      -1.804502     -8.375969     11.660448
  O      -3.247037     -9.898905     10.904191
  C      -4.072241     -5.282547      6.512076
  C      -3.797011     -5.653306      5.195355
  C      -2.427396     -6.623575      9.611598
  H      -1.754901     -6.317885     10.402718
  C      -5.130611     -3.822626      8.260148
  H      -4.972167     -4.472960      9.096663
  C      -2.955065     -7.912300      9.653697
  C      -2.638944     -8.793208     10.803965
  C      -3.780131     -8.376279      8.631797
  H      -4.120997     -9.404440      8.675477
  C      -4.737509     -4.109481      6.889489
  C      -4.125042     -7.524597      7.601210
  H      -4.786852     -7.858630      6.816514
  C      -3.650644     -6.211701      7.578371
  C      -2.779351     -5.778986      8.578959
  H      -2.384869     -4.775354      8.533062
  C      -3.076280     -6.804524      4.765907
  H      -2.619033     -7.522846      5.416111
  C       5.564600      7.211729      8.548719
  O      -1.324655    -10.786063     12.535090
  C       1.184556      6.230355      1.188631
  O      -7.584163      6.902659     12.561704
  C       4.503036      7.248952      0.460992
  H       4.519973      7.969770      1.264443
  O     -12.045818      4.555704     12.809604
  O      13.149529      8.787033     -3.678182
  O      11.524079      8.616315     -2.167312
  O      -9.958656      8.064378     12.457099
  C       3.537032      6.240117      0.470671
  O       1.109283    -10.816696     12.692243
  O      -9.933046      3.016818     12.771578
  C       2.379583     -5.550151    -17.649811
  H      -8.769582     -0.277902    -10.729057
  H      -2.303660     -7.320853    -12.075716
  C       3.520751      5.295745     -0.556760
  H       2.790270      4.502425     -0.540426
  C       4.382284      5.929148      3.249573
  H       5.209778      5.843276      2.574717
  O      -5.940357      4.787540     11.695100
  O      -7.307035      5.756569     10.247973
  C      -2.158945      5.896531      6.505001
  C      -2.637477      5.820723      5.194245
  C      -3.988958      4.652037      9.543595
  H      -3.923902      3.871809     10.286502
  C      -0.394911      6.246770      8.248181
  H      -1.053740      6.367537      9.084399
  C      -5.063564      5.534084      9.592615
  C      -6.152736      5.353223     10.582014
  C      -5.178896      6.562268      8.656721
  H      -6.019830      7.245130      8.742176
  C      -0.815905      6.040901      6.871718
  C      -4.224484      6.688853      7.666842
  H      -4.291085      7.489708      6.946112
  C      -3.158700      5.790375      7.587797
  C      -3.047917      4.777447      8.540986
  H      -2.225995      4.080702      8.474128
  C      -3.981743      5.565225      4.798635
  H      -4.795484      5.379642      5.470230
  C      -6.783436     -0.042977     -9.966292
  C     -14.059179      5.384429     14.933930
  C      -5.994114      0.538117     -8.974628
  H       2.050918     -4.523761    -17.577797
  C       2.871902     -6.621559    -13.916959
  C      12.551806      9.164906     -2.611521
  H       6.313826      7.994450      8.603973
  H       2.329367     -7.293315    -14.551995
  H      -4.928017      0.366490     -8.984656
  C       6.363936     -0.997436    -15.718756
  C       6.584559     -0.596582    -14.400952
  C       6.498114      1.329979    -18.674574
  H       5.814997      1.794869    -19.369250
  C       5.604497     -2.586937    -17.498126
  H       6.027492     -2.065618    -18.334110
  C       7.859006      1.561596    -18.782025
  O      14.429426      6.834915     13.520733
  O      -6.659499      5.229893     14.445785
  H       9.080010     -0.310311    -10.543198
  O       0.827125     -7.472898     -3.508051
  O       2.419380     -9.005302     -3.277369
  O      -1.435973    -15.256127     14.185341
  O      -2.772216    -13.662116     15.014888
  C       3.957838     -5.150238      1.613952
  C       3.642489     -5.500302      2.925765
  C       2.034114     -5.916798     -1.500439
  H       1.431983     -5.415336     -2.242213
  C       5.173749     -3.823791     -0.126995
  H       4.988469     -4.479153     -0.954059
  C      -2.345796    -14.848026     14.962137
  C       2.304161     -7.272007     -1.668354
  C       1.812920     -7.965381     -2.880259
  C       3.047224     -7.972158     -0.719536
  H       3.185664     -9.044548     -0.854631
  C       4.767395     -4.068932      1.246883
  C       3.559216     -7.293526      0.370940
  O      -7.792238      6.434046     15.940263
  H       4.155381     -7.814940      1.103865
  Zr      2.160299    -11.835745     -6.212997
  O       3.893298    -12.641886     -6.556031
  C       3.349078     -5.922927      0.515666
  C       2.561007     -5.247344     -0.417525
  H       2.374511     -4.192934     -0.281754
  C       2.757158     -6.529531      3.354112
  H       2.205316     -7.176320      2.702110
  O      -8.155614      2.871222     -3.272588
  O       1.822704    -11.517494     -8.104348
  Zr    -11.341751      4.155909     -6.366415
  O     -10.045808      2.541022     -2.137992
  C      -6.166089     -0.955707      1.549744
  C      -6.287021     -0.518182      2.870877
  C      -6.720520      1.277493     -1.451641
  O       1.652364    -13.294094     -4.836702
  H      -6.188859      1.741515     -2.272226
  C      -5.566289     -2.639762     -0.209262
  H      -5.965094     -2.109976     -1.050786
  C      -8.090207      1.499363     -1.339739
  C      -8.812503      2.358940     -2.315485
  C      -8.809958      0.937789     -0.288315
  H      -9.869072      1.143511     -0.222448
  C      -5.604624     -2.174319      1.165836
  C      -8.163657      0.148239      0.636793
  H      -8.714284     -0.301497      1.449259
  C      -6.792682     -0.093501      0.527425
  C      -6.077284      0.480834     -0.521797
  H      -5.013753      0.307780     -0.593498
  C      -6.770017      0.749180      3.299896
  H      -7.046575      1.554974      2.650438
  C       7.081100     -0.167993     -9.792752
  C      -6.929737      0.722981    -12.782474
  C       8.730660      0.960872    -17.889134
  H       9.793667      1.133757    -17.970886
  C       5.713522     -2.171649    -16.109786
  C       8.243923      0.135657    -16.891947
  O       3.869399    -12.886594     14.214875
  H       8.922928     -0.341675    -16.200519
  C       6.877734     -0.105193    -16.780174
  C       6.008601      0.500822    -17.682189
  H       4.946785      0.323016    -17.594454
  C       7.182122      0.624231    -13.976072
  H       7.516763      1.404609    -14.630407
  H      -7.253135      1.519667    -12.142590
  C      14.459981      6.160668     14.608059
  N      -5.092097     -3.101492    -15.453562
  N       5.120293     -3.070902    -15.295047
  Zr     10.621552      3.993881     -2.836882
  H      -1.308295      6.499763     -8.467760
  C      -1.063014      6.075141    -10.664105
  O     -12.489719      2.662657     -6.807559
  H      -1.350822     -6.224828    -19.554123
  C      -5.001876     -3.837319    -17.638203
  C      -4.544545      6.694490     -9.984590
  N       0.088282      5.855189    -15.507651
  C      -6.270144     -0.992046    -15.883039
  C      -6.405762     -0.546713    -14.567471
  H      -4.616934      7.475830    -10.726080
  O      11.533613      2.579620     -3.907871
  Zr     11.254636      3.865849     -6.262121
  O      -3.563752    -11.429931     -5.309565
  O      12.834687      2.735179     -6.428301
  O      11.036805      3.855959     -8.189920
  N       2.279902      6.102524      4.001789
  O      10.768683      3.281578     -1.039155
  Zr     -0.156227    -14.535670     12.469951
  C      -5.422329      5.530407     -8.083869
  C       4.093017     -7.463854     -9.754909
  H      -4.796077     -4.493481    -18.460991
  O       8.738543      5.041722     14.923370
  Zr      8.897082      7.098362     -6.523310
  O       8.177952      8.621188     -5.451519
  O       8.368328      7.601246     -8.321464
  O     -12.411244      9.104159     -3.210338
  O     -10.435484      9.226624     -2.174220
  Zr      9.114965      7.699872     -3.093504
  O       8.999347      9.638167     -2.919257
  O     -10.803569      4.944355     -8.132513
  O      -0.278809    -12.752752     14.606788
  O       9.011937      7.523389     -1.165505
  C      -6.479612      1.286551    -18.873527
  O       8.302334      8.658554     13.301445
  H      -5.817624      1.721725    -19.607128
  C     -11.610838      9.617018     -2.364209
  C      -3.426886      5.856218     -9.986747
  C      -5.650874     -2.657590    -17.647851
  C      -3.297950      4.890627     -8.986785
  O       6.000994      4.376490     -5.901163
  O       1.552119    -13.417269     12.651945
  O      -0.337282    -12.575440     -6.636230
  H      -6.085678     -2.140671    -18.480663
  O       6.597728      6.492223     -6.196742
  O      -1.834747    -13.358798     12.376247
  C      -7.837003      1.555689    -18.921206
  C      -8.682179      0.992419    -17.979762
  Zr     -2.335511    -11.790257     -3.048547
  O      -1.820768    -13.262500     -4.398795
  O      -4.066326    -12.576814     -2.663503
  O      -1.957176    -11.378760     -1.183079
  C       2.435320      5.882809    -11.052534
  C       2.904201      5.802030    -12.364499
  C       4.066959      4.614352     -7.933333
  N       2.149783      5.896050    -13.493364
  Zr     -9.206092      6.945650     -2.274885
  O      -7.771972      8.256079     -2.277083
  O      -9.495390      7.351656     -0.393662
  Zr      1.780885    -11.256421     -2.803393
  H       3.940846      3.837097     -7.195012
  O       2.575961    -11.120826     -1.044876
  H      -9.742708      1.194283    -18.014809
  O      13.856104      6.366234     10.852185
  N       0.012601      5.963070    -11.475968
  Zr    -11.340769      4.262822     -2.730973
  O     -12.689144      2.880789     -2.805964
  O     -10.447652      4.803945     -1.030458
  N       5.260032     -3.107269    -11.246317
  O      13.126459      4.384034     10.108620
  O      10.743068      8.007337     12.365292
  Zr     -2.305410    -11.833887     10.997717
  H       5.193823      0.195608     -8.853127
  O      -2.228853    -11.612888      9.070880
  Zr     -9.087793      7.271747     10.806040
  O      -7.871967      8.593135     10.078817
  O      -9.749523      6.340313      9.185034
  O      12.458320      5.109547     12.731412
  C      12.611835      9.198336     10.434026
  O       8.636644      4.845756     -2.340326
  Zr      1.605333    -11.347277     10.705156
  O       3.305455    -11.587805     11.717093
  O       2.264565    -11.091728      8.901697
  Zr    -11.251263      4.526413     10.610576
  O     -12.083334      2.774806     10.669609
  O     -12.105471      4.803580      8.872063
  Zr     -0.048599     -9.051496     -4.621187
  C      -5.685027     -2.201175    -16.268708
  Zr     -8.040703      4.516794     -4.647777
  O      10.991622      5.994547     -2.591231
  O       8.762868      6.305066     12.527512
  Zr    -12.149033      7.400973     -4.528958
  N      -5.998187     -1.238926      3.987367
  O      11.057175      5.995195     10.514243
  Zr     11.509926      3.927941     14.157160
  O       8.759055      4.747552     10.325495
  N       4.125274     -4.893475      4.043314
  C       7.225536      0.615902    -12.613635
  O       0.240447     -9.903202     -2.302093
  H       7.602067      1.387022    -11.971783
  O      -9.591506      5.086060     -3.413715
  O      13.127022      2.861351     14.355626
  O      11.248065      3.930887     16.080170
  O     -11.302971      6.743949     -2.577796
  H      11.656033      3.051271     -0.728131
  H       9.559401      8.173401     -0.701660
  O     -11.765855      6.552246     10.965586
  O       3.424842    -11.449877     -3.952350
  O      -0.053913    -10.014832     10.294309
  O      -9.523714      5.331681     11.505821
  O      -1.286635    -10.697153     -4.478856
  H      11.238336      6.302978     -1.696850
  O      -7.723736      6.503052     -4.567558
  H      13.084542      4.473626     -4.766253
  H      -0.106659    -13.124061     15.494664
  O     -12.258754      5.091575     -4.509686
  H       2.417067    -13.852441     12.527410
  H      12.498053      2.077206     11.597374
  O     -10.078796      7.918694     -4.550058
  H      12.282074      2.015777     -3.665929
  O       1.158539    -10.712764     -4.783608
  O     -10.676521      2.998874     -4.753014
  N      -5.056653     -3.089392      1.996982
  N       5.231602     -3.098444      2.063607
  N       0.122070      6.082258      2.010711
  H       9.782460      3.238824     -4.778692
  O      13.482474      5.533770     15.063452
  O       9.805107      4.194830     -4.776281
  C      -8.172088      0.168552    -16.993088
  O      -4.053753    -12.676515     10.799259
  C      -6.556850      5.280880     -7.162274
  N       0.253664      6.001286      6.048016
  N       5.205096     -3.082498      6.053971
  N      -5.127348     -3.115353      6.064133
  N      -4.179222     -4.978268      4.077187
  H      -8.830835     -0.277875    -16.262502
  N      -1.909034      5.966039      4.053453
  C      -6.809226     -0.108911    -16.940316
  C      -5.545830      6.529955     -9.047509
  C       0.696761      6.290962     -9.297227
  H       1.367067      6.453340     -8.477234
  C      -2.527412     -7.878255    -18.877819
  H       8.203790      9.599712     13.503873
  O       8.506143      7.624580     16.203610
  C      -5.967307      0.458164    -17.891810
  C       5.096201      5.536133     -7.759631
  N       6.265183     -1.257886      4.073974
  H      -0.907499      6.106432      4.010793
  H      -4.678471     -4.098082      4.085072
  H      -5.609893     -2.173466      3.980425
  H       4.737333     -4.086990      4.041468
  N      -5.025052     -3.026033    -11.413293
  C       5.950405      5.465085     -6.551377
  Zr     -0.094977    -14.372876     -4.600209
  C       5.324386      6.531931     -8.708409
  H       6.175975      7.195841     -8.567440
  H       8.508712      4.790972     15.836561
  C      -6.720123      5.951186     15.479109
  H      -4.907908      0.251710    -17.849692
  C      -6.945032      0.701339    -14.145750
  C      -3.447804     -8.320146    -17.942201
  H      -3.814849     -9.335156    -17.981952
  O      -6.348459      4.739949     -6.040358
  C       1.095574      6.039447    -10.673761
  H      -7.285835      1.476522    -14.802945
  C      -4.645644     -4.094207    -16.252730
  C      -3.902785     -7.463509    -16.956454
  H      -4.628334     -7.803523    -16.231948
  C       4.482616      6.631123     -9.800725
  H       4.631251      7.413096    -10.530014
  C       3.410683      5.751822     -9.952268
  C       3.227623      4.727641     -9.020412
  N      -4.062990     -4.910130    -13.414504
  H       2.415518      4.030147     -9.161255
  O      10.647454      7.961330     -4.500012
  O      10.790382      6.349414     -6.771646
  C       4.253312      5.609792    -12.779133
  H       5.087208      5.477898    -12.119242
  O       8.567536      4.975207     -7.022334
  C       1.343016      6.110539      6.840389
  C      13.963968      5.319525     10.142927
  N      -2.043383      5.902205    -13.471331
  C       4.664852      7.119155      7.504975
  H       4.662710      7.861431      6.721267
  C       3.719177      6.092209      7.471763
  C       3.739153      5.112718      8.466767
  O      12.280510      5.020852     -4.846868
  H       3.038265      4.293584      8.410643
  O      13.766621      6.263117     -3.010722
  O      13.022132      4.297682     -2.239216
  C      -3.447044     -6.149876    -16.898821
  O       8.619752      6.307589     -4.586570
  O      14.300252      6.689526     -5.677391
  O      13.302260      5.390759     -7.186856
  C      -2.522130     -5.713486    -17.842764
  C       4.426909      5.901199      4.612081
  H      -6.433644      7.158123     -9.019469
  O       1.588152     -8.371997     -5.835345
  C      13.861341      5.234883     -2.277572
  C      14.306305      5.983582     -6.744586
  H     -11.865660      6.950272     -7.312707
  H     -10.761826      4.611543     -9.037218
  H      -9.048243      8.122854     -9.164328
  H      -9.309278      4.725959     -6.746790
  H       2.332136    -12.590160     16.482922
  H      -1.077897      4.114920     -3.315075
  C       0.289504      6.000595     -4.477989
  O      -0.413912      4.937313     -5.086209
  O       1.603765      4.446994     -3.171328
  H      -1.015962      3.045682     -4.751278
  H       0.846931      2.584466     -3.042292
  H       1.456838      3.033960     -4.665858
  H       2.208607      6.339990     -3.508700
  C       1.690200      5.549384     -4.051545
  H       0.343652      6.797910     -5.219235
  H      -0.263674      6.351754     -3.593948
  H       2.276902      5.272647     -4.939897
  C      -0.497472      3.835506     -4.207204
  C       0.903180      3.383496     -3.782111
956
Coordinates from ORCA-job orca_MEP E -1853.246974367830
  C       2.301692    -16.847153     15.295919
  H       2.121941    -16.735502     16.360344
  H       2.183244    -16.511371     -8.567351
  H       3.430559    -16.527281     -7.326717
  H       2.018816    -17.593168     -7.150815
  H      13.976291     10.466536     -2.056730
  H      -4.077214    -15.880007     -7.632188
  C     -15.505300      5.819427     -1.653584
  H     -15.337968      5.848771      8.844768
  H     -15.461264      5.858499     -0.569495
  H      -3.843434    -16.471411      9.930155
  C      -3.020690    -15.811589     -7.876493
  H      -2.931768    -15.477691     -8.906535
  H      -2.497486    -16.422064     -0.640588
  C     -12.320311     10.619683      9.621992
  H     -12.126973     10.497321      8.560938
  H      16.036170      4.770346     -7.276063
  H     -12.655451     10.190373     16.606065
  C     -13.049263     10.466053     15.630603
  H     -12.686019     11.460961     15.389217
  C       2.362334    -16.626336     -7.503060
  H      14.086338     10.715202     10.077753
  C     -15.744634      6.047342      9.833539
  H     -15.923238      4.484297     15.499752
  C      15.779557      6.118582     15.352787
  H     -16.418736      5.234673     10.087050
  C      12.937904     10.318809     -1.779623
  C      -2.972242    -15.890580     15.916505
  H      -4.045674    -15.919028     15.752040
  H      13.208734     10.163325      8.621247
  H      12.835524     10.152118     -0.712215
  H      13.387623     10.337066     -7.681898
  C     -12.069094     10.734301     -1.504461
  H      -8.217674      2.178731    -19.672448
  H     -11.598583     11.647043     -1.858785
  H     -11.840712     11.534751      9.960084
  H      12.262375      9.860851     -8.975386
  C      15.203062      5.189434      9.265423
  H      14.908686      5.056510      8.228469
  H     -16.270021      6.995982      9.850711
  H      16.203405      5.122167     15.257998
  H      15.603074      6.308867     16.406743
  C      15.131009      5.164249     -1.431101
  C      15.557642      5.699951     -7.574576
  H      -2.527428    -17.656127     10.096536
  H       6.238482      5.722490    -19.770504
  C       2.812015    -15.776781     -1.293692
  H      15.344535      5.643476     -8.637360
  H       2.669874    -15.585480      8.160774
  H       2.697050    -15.427938     -0.271195
  H      15.671913      4.236435     -1.593358
  H      14.806830      5.194118     -0.394694
  H      -2.546850    -17.430616     -2.115265
  H      -2.543803    -16.777624     -7.747158
  H      15.766193      4.311525      9.569254
  H     -15.362401      6.122962     -8.407657
  H     -16.104047      6.634957     -2.045509
  H     -16.077050      7.005219     -7.030082
  C      12.339829     10.278938     15.878721
  H     -13.144866     10.810647     -1.624561
  H      12.037534     10.046701     16.896020
  C      -2.790775    -16.665960      9.740504
  H      -2.617570    -16.576379      8.672935
  H      -2.795428    -15.583666     16.943800
  C     -12.205359     10.570404     -7.664989
  H     -11.926370     10.290364     -8.676763
  H     -11.801693     10.592255     -0.461825
  C       2.755712    -15.867002      9.206346
  H       3.373875    -16.789938     15.126510
  H       3.809603    -15.875115      9.469555
  C     -15.543835      6.111620     -7.336442
  H     -15.938828      4.863978     -1.937641
  H     -13.283916     10.589950     -7.545600
  H     -16.128190      5.225137     -7.105119
  H       1.919860    -17.795592     14.933149
  C     -15.335758      5.349187     15.796679
  H     -15.079559      5.245887     16.846334
  H       2.320049    -16.846819      9.372298
  H       2.334109    -16.742677     -1.420435
  H       3.874028    -15.850579     -1.510009
  H      16.459310      6.854585     14.936678
  H       8.220044      2.157755    -19.565837
  H      15.812908      6.080102      9.377618
  H      15.766598      6.015630     -1.652975
  H      16.210755      6.536108     -7.348788
  C      -2.737644    -16.447240     -1.698982
  C      12.343895     10.196417     -7.945095
  H      -3.786794    -16.185525     -1.811891
  H      12.355068     11.198833     -2.039767
  H      11.798111     11.130585     -7.849638
  C      13.128944     10.398589      9.677729
  H      -6.050270      5.597486    -19.753837
  H      11.934938     11.253297     15.618980
  H      12.394053     11.191972      9.788065
  H     -14.133697     10.450113     15.632342
  H     -13.385558     10.682252      9.822342
  H     -11.796886     11.554911     -7.455249
  H     -15.912168      6.253197     15.624444
  H      13.421455     10.291889     15.793134
  H      -2.535888    -16.866927     15.732726
  H       1.877831     -8.392612    -19.512390
  H      -2.182799     -8.584116    -19.671702
  H       4.657260      4.800405     15.994571
  H       7.769158      1.648947     16.275944
  H       9.082923      0.456576     16.074125
  H      -2.769342     -7.909368     16.530086
  C       2.927016     -8.489162     15.956943
  H       3.969598     -8.182002     15.954808
  H      -3.617635     -6.927504     15.338670
  C      -7.291911      1.228173     15.319349
  C       5.066713      5.755943     15.684207
  H       5.603982      6.241558     16.497427
  H       4.269262      6.419697     15.361074
  C       8.823114      1.511785     16.055234
  H      -5.577141      6.185127     17.275422
  H       9.456573      2.039049     16.770929
  H      -6.295485      0.991934     14.961063
  C      -5.425340      6.258415     16.202884
  H      -4.644995      5.582253     15.867985
  H      -5.150548      7.283964     15.965186
  H      -2.018707     -6.398617     15.919034
  H       2.284005     -7.646423     16.192126
  H       2.806454     -9.300356     16.676977
  H      -7.302391      1.362816     16.396437
  H      -7.974856      0.418100     15.072879
  C      -2.636185     -7.255258     15.670321
  H       4.720290     -7.859510    -10.557020
  C      -2.847985     -6.720454    -14.106442
  O      11.757192      2.640516     11.833400
  H      -2.365772     -7.423939    -14.755738
  H     -10.910895      4.996724     16.965431
  H      -8.896458      5.081570     14.778123
  H     -10.072652      2.078831     12.620107
  H     -12.174117      2.384416     15.788752
  O      10.496280      8.924491     -7.111556
  H     -12.884497      4.013257     12.737934
  C       8.741166      1.978003     -6.559888
  C       8.977520      0.782055     -8.734354
  H      -6.836744      7.505981     12.700955
  O      -1.297669    -15.789284     -3.486488
  H      -8.803470      9.589064     15.083438
  H      -9.937226      9.025174     12.683944
  C       3.603497     -6.205285     -9.785273
  C       5.164047     -3.898964     -9.073057
  H       4.957749     -4.549476     -8.246950
  H      10.035085      1.014644     -8.685692
  C       2.863789     -7.921908     -7.736554
  H      -4.435812    -11.950204     13.594631
  H      -2.152410    -10.323112     12.578382
  H      -0.048899     -9.828111     15.821302
  H       1.154338      5.920932    -13.531734
  H       6.163215      1.479098     -6.985543
  C       5.837639     -2.733419     -9.072739
  C      -2.318041      5.738506    -15.933113
  C      -2.775727      5.693836    -14.615329
  C      -4.352696      4.614077    -18.895220
  H      -4.367651      3.799056    -19.603244
  C      -0.577561      5.972448    -17.717979
  H      -1.247595      6.070469    -18.549327
  C      -5.297014      5.623130    -18.980580
  C      -5.269565      6.667606    -18.071578
  H      -6.000553      7.460124    -18.135691
  C      -0.980313      5.827173    -16.329002
  C      -4.305415      6.701159    -17.080921
  H      -4.277401      7.519544    -16.376394
  C      -3.350427      5.692468    -16.990973
  C      -3.384065      4.647280    -17.908980
  H      -2.651007      3.857160    -17.837445
  C      -4.122780      5.494604    -14.199713
  O       1.226825    -15.181513     -2.967826
  O       2.624827    -13.592475     -2.239260
  H      -4.951121      5.329419    -14.859653
  C      11.766425      9.234254     14.933216
  Zr      7.929102      4.413743     12.784116
  C       5.861468     -2.275946    -10.452674
  O      10.865326      3.238219      8.988125
  H       4.526324    -12.350390     14.665909
  C       2.485548     -8.815395     -6.615350
  C       2.176369    -14.767745     -2.238326
  C       8.425929      0.049281     -9.767553
  H       5.767870     -2.245198    -13.267762
  O      -1.380042    -15.994456     11.548106
  O      -1.933901    -14.451866     10.048352
  Zr     12.600956      7.123588     12.498492
  C       3.698189     -8.381516     -8.751301
  O       6.170809      4.417168     14.023530
  O       6.728363      6.550648     14.166879
  C      -1.978222    -15.620641     10.480244
  O      -7.747173      5.543106     -7.679300
  C      -2.387761      5.875909    -11.059117
  O      -0.928368     -7.632820     14.027860
  O      -2.504544     -9.168103     14.247153
  O      -1.879778    -14.235963     -1.997172
  H       4.032895     -9.410784     -8.714068
  C      -2.820607      5.754351    -12.382899
  C      -4.320037      4.665838     -8.078655
  H      -1.021342      5.937805    -13.455504
  H      -4.595342     -4.104578    -13.427395
  H      -5.607198     -2.190924    -13.429434
  H       4.684629     -4.113970    -13.294018
  O       7.940701      2.533269     -5.749062
  H     -12.941739      2.659379     -7.678670
  O       9.995252      1.981048     -6.401733
  C       6.483061     -1.086082    -10.849435
  H      -8.044817      9.079923     -6.880279
  C       6.620918     -0.660225    -12.171949
  C       6.776473      1.052450     -7.769073
  H       0.226508    -10.147315     -7.767210
  O       3.078751     -9.925743     -6.481448
  O      12.577257      8.636135     14.169967
  N       6.237488     -1.348580    -13.281451
  H      -4.491302    -11.539140     -5.568180
  C       4.778623     -4.146776    -10.453135
  C       4.051402     -5.276272    -10.844329
  H       5.291155      5.727689      5.214813
  H       2.872524    -11.782729      8.575078
  H      -2.528988    -12.417167      8.598847
  H      -0.131755    -13.041203      9.613078
  H      -2.673608    -13.712411     -4.607487
  H      -2.463467      4.157671     -9.013323
  Zr     12.443601      6.985045     -4.671187
  H      -2.155755     -4.737210    -17.812895
  Zr      7.756235      4.365865     -4.670897
  C      -1.987227     -8.066193     14.571562
  H      -2.166085    -12.139065     -0.559876
  H       3.205927    -11.836059     -0.773824
  H       0.043441    -13.014997     -1.742450
  H       2.496528    -13.778456     -4.686168
  O      10.521610      9.033081     14.965163
  C       3.727149     -5.614269    -12.159679
  H       4.534795    -12.048389     -6.868220
  H       1.965129    -10.239364     -4.761515
  H      -5.004034      5.389948    -12.204433
  C       2.518677      5.786541    -15.936202
  H       8.530915      8.548522     16.463893
  H     -12.098760      6.775658     10.077896
  H     -11.827187      4.098211      8.191783
  H      -9.961037      6.731849      8.325782
  H      -9.125732      5.053339     10.682107
  H     -11.730811      6.953731     -1.702346
  H      -8.927433      7.987105     -0.021508
  H     -10.746117      4.916307     -0.140270
  H      -9.264374      4.635903     -2.623275
  H     -10.841502      1.989936     -4.853087
  H     -12.532555      1.901799     -2.728638
  H     -12.951959      2.743667     10.389265
  H     -13.131687      4.670678     -4.443977
  H      -6.903586      6.965213     -4.637630
  H      -8.274924      9.336008      9.569159
  H      -7.999527      9.091146     -2.236438
  H      -9.810798      8.784450     -4.560321
  H      -0.204821     -9.704526      9.405962
  C       4.559941      4.709421    -18.908728
  H       4.579213      3.902626    -19.626240
  C       0.768912      5.985168    -17.720825
  H       1.434302      6.097721    -18.554132
  H      -4.718642    -12.107140     10.421404
  H      -4.729400    -11.975803     -2.381780
  H       2.103622    -12.324961     -8.672431
  H      -3.324888    -11.872456     -8.468712
  H      -0.200664    -13.047393     -7.506331
  H      -2.088152    -10.205928     -4.522427
  H      -0.392489    -10.133808     -1.566724
  C       5.491146      5.730909    -18.991040
  H      -3.285580    -11.705687     16.543064
  C       2.733059     -5.770957     -8.784962
  Zr     -1.906218    -11.295141     -6.453453
  H       2.356203     -4.759967     -8.819862
  O      -2.705583    -11.173783     -8.212459
  C       5.457760      6.765478    -18.071022
  H       6.178278      7.567757    -18.133156
  H       4.293196    -11.825122     -3.704530
  H       4.158894    -11.966162     11.457001
  H       1.934338    -10.356130     12.711954
  C       1.178996      5.847663    -16.333869
  C       4.499370      6.778833    -17.074023
  H       4.464685      7.591684    -16.363436
  C       3.555509      5.759451    -16.988937
  C       3.597743      4.721986    -17.915935
  H       2.874234      3.922869    -17.847184
  C       4.290991      5.576964    -14.154595
  H       5.145361      5.451148    -14.789913
  H      11.326918      6.273578      9.622446
  O      -1.720831     -8.401259     -3.452719
  O      -3.277028     -9.878217     -2.848987
  C      -4.017171     -5.321489      1.648327
  C      -3.776390     -5.684100      2.973097
  C      -2.328032     -6.703832     -1.404809
  H      -1.614896     -6.422641     -2.169961
  C      -4.981646     -3.885226     -0.167216
  H      -4.788729     -4.548745     -0.985841
  C      -2.936210     -7.954633     -1.496572
  C      -2.624391     -8.809432     -2.665252
  C      -3.813840     -8.394340     -0.510264
  H      -4.220097     -9.394858     -0.592436
  C      -4.652744     -4.147819      1.225991
  C      -4.134897     -7.549146      0.533830
  H      -4.834377     -7.861168      1.294385
  C      -3.589469     -6.266579      0.596948
  C      -2.661004     -5.863963     -0.363526
  H      -2.213676     -4.885126     -0.282991
  C      -3.062997     -6.835087      3.415966
  H      -2.595791     -7.552526      2.771913
  H      10.689232      8.970671     12.421248
  O       1.030725    -16.003637     13.460804
  O       1.732575    -14.544658     14.993669
  H       8.209675      9.819649     10.349262
  H       7.890759      9.849290     -2.813054
  C       2.953254      5.744651    -14.611314
  C      -1.913622    -15.407013     -2.434401
  C       2.357596     -6.623790     -7.767587
  C     -14.213705      6.026733     -6.607994
  C       1.642241    -15.704814     14.544560
  H       1.680966     -6.319325     -6.979152
  O     -14.073197      6.171672     13.956315
  O     -13.104611      4.656025     15.288080
  C      11.730709      9.144474     -7.030985
  H     -11.937020      6.825407     15.222275
  Zr      9.082438      7.181452     14.403870
  C       2.914094     -6.705816    -12.578877
  O       9.979078      4.182902     12.748313
  O      -0.928823     -7.563547     -5.773646
  O      -2.545547     -9.064810     -6.046891
  C      -3.814361     -5.183800    -10.994414
  C      -3.579570     -5.578380    -12.310617
  C      -1.918129     -6.045873     -7.890705
  O      -6.185888      4.449293     -3.404930
  O      -7.582075      5.364850     -1.947560
  C      -2.318849      5.850021      1.632170
  C      -2.726909      5.734611      2.963618
  C      -4.150322      4.534086     -1.368121
  H      -4.040339      3.777931     -2.130007
  C      -0.622514      6.328124     -0.148516
  H      -1.317297      6.471184     -0.951767
  C      -5.305398      5.310421     -1.356404
  C      -6.408713      5.036275     -2.310306
  C      -5.470374      6.313869     -0.400449
  H      -6.369341      6.929853     -0.448483
  O       0.182948    -12.571738     -2.602086
  Zr     -9.325576      6.910428     -6.969161
  C      -0.991908      6.046888      1.228242
  C      -4.490474      6.507679      0.555366
  H      -4.596217      7.292377      1.288655
  C      -3.347909      5.704334      0.582775
  O      -7.826684      8.137757     -6.904919
  O      -9.676903      7.444320     -8.801115
  C      -3.185218      4.726587     -0.400592
  H      -2.301021      4.107665     -0.382730
  C      -4.039152      5.465173      3.444837
  H      -4.897368      5.284817      2.829487
  H      -1.276123     -5.578128     -7.160278
  C      -4.904379     -3.787047     -9.223458
  H      -4.701352     -4.434584     -8.394420
  H       7.932763      6.766943     12.526850
  H       8.332487      4.835436     -1.436349
  H      11.349411      6.447911     15.526920
  O      13.243501      8.871809     11.513014
  C      -2.306284     -7.367239     -7.684367
  H       1.260698      6.071948      4.046135
  O       7.005384      2.886097     11.632919
  O       9.110669      2.293214     11.261478
  C       6.397776     -1.007827      6.510317
  C       6.586413     -0.580745      5.196749
  C       6.158671      1.075564      9.611627
  H       5.435005      1.364438     10.358382
  C       5.804590     -2.701705      8.254514
  H       6.289514     -2.220856      9.079885
  C       7.476900      1.497339      9.759097
  C       7.884152      2.275382     10.952038
  C       8.440410      1.172989      8.803258
  H       9.448922      1.569041      8.922549
  C       5.827737     -2.232180      6.879362
  O       1.691064     -8.476290     13.902682
  O       3.155454    -10.114289     14.238804
  H       2.429155     -7.400178    -11.922141
  O      -7.959418      2.729964     -5.947875
  H      13.255747      4.545120     12.605461
  H      -2.713644    -13.803432     12.476769
  O      -9.748011      2.754075     -7.278408
  C      -6.198918     -0.973409    -11.003915
  H      -9.498666      7.925768     17.278061
  C       2.564640     -9.058459     14.603777
  H      12.955024      2.005044     14.791439
  H       9.969950      3.225430     12.765675
  O      11.643574      8.550733     10.004964
  O     -12.356898      9.134521     -5.766425
  C      -6.363714     -0.559888    -12.327777
  C      -6.547914      1.252465     -7.973594
  O       0.007732    -12.650559     10.499383
  H      -5.954915      1.704658     -7.190970
  H       6.298404     -2.231334     -8.245917
  C      -5.568354     -2.616307     -9.224749
  O     -10.414399      9.202964     -6.864525
  C       6.236160      0.310331     -8.799690
  O       1.081646    -15.259168     10.786224
  O     -13.868169      6.740600     -3.128233
  O     -13.234524      5.095564     -1.759789
  O     -13.944017      6.918400     -5.753127
  C       8.154741      1.255156     -7.715591
  O       2.422120    -13.643153     10.006375
  H      -6.012534     -2.099784     -8.397701
  O      -7.238537      2.871395     13.583293
  O      -8.762692      3.103274     15.180354
  Zr      9.210412      7.625893     10.962224
  C     -14.100676      5.890097     -2.222670
  O       9.067870      9.554159     10.710234
  O     -13.446178      5.069002     -6.896726
  C      -7.918368      1.487781     -7.990757
  O       9.074723      7.387709      9.041223
  O      10.960189      6.406909     14.631097
  N      -6.045123     -1.278230    -13.438047
  O      -1.432595    -15.208654     -6.206221
  O      -2.781269    -13.605995     -6.995040
  C      -7.800668      2.489010     14.652866
  C      -1.891216     -8.052388     -6.439554
  C      -3.101598     -8.028167     -8.618813
  H      -4.266470      3.906916     -7.312774
  C      -2.364108    -14.791236     -6.958069
  C      -0.637939      6.256697     -9.304529
  C      -4.150135      5.526939    -12.837005
  O      12.522613      8.549573     -6.238925
  N       4.122403     -4.955442    -13.282138
  C     -11.605019      9.562211     -6.698680
  C       3.866200     -5.204264    -15.714520
  C       3.634590     -5.577966    -14.390432
  C       8.085961      0.381294      7.728332
  H       8.825412      0.098093      6.994862
  O       6.826741      2.900736     -3.423471
  O       8.953530      2.319738     -3.175310
  C       6.449173     -1.040385      1.656162
  C       6.609795     -0.597880      2.966950
  C       6.095701      1.055968     -1.413004
  H       5.344243      1.346452     -2.130618
  C       5.906299     -2.731141     -0.103974
  H       6.396489     -2.238243     -0.919270
  C       7.403838      1.490619     -1.602874
  C       7.745447      2.287130     -2.801245
  C       8.407180      1.166450     -0.690248
  H       9.406090      1.571007     -0.848388
  C       5.903754     -2.271568      1.275256
  C       8.099573      0.365071      0.392412
  C       1.860467     -6.430908    -18.653710
  H       1.134806     -6.044853    -19.353652
  H       8.866233      0.080631      1.096677
  C       6.804515     -0.120135      0.562121
  C       5.802326      0.248554     -0.336485
  H       4.798068     -0.113832     -0.178244
  C       7.100229      0.668746      3.395300
  H       7.409239      1.461752      2.744337
  O     -11.377623      6.746032     -6.457101
  C       4.904512     -3.794239    -17.506207
  O      -0.331654     -9.999786     -6.977439
  O      -9.503027      5.066821     -5.918903
  C      -8.580487      2.375129     -6.996503
  H       4.642104     -4.418002    -18.338442
  H      12.498321      1.627335     -6.531624
  O     -12.393071      9.066720     11.416414
  O     -10.654199      8.946987     10.008420
  C       6.042547      5.563513     14.546041
  C       6.781670     -0.095945      7.601718
  C       5.817613      0.278883      8.539352
  H       4.803108     -0.068565      8.415082
  C       7.086485      0.678720      4.758837
  C     -11.740430      9.451727     10.404170
  C       2.277466     -7.748183    -18.743690
  H       7.380382      1.481863      5.404014
  H      -3.326193     -9.081638     -8.456820
  O     -13.361860      8.804013     13.932378
  O     -11.278521      9.335133     14.496145
  C      -4.544814     -4.052478    -10.608201
  C      -3.560517     -7.335307     -9.724090
  H      -4.205055     -7.821817    -10.440413
  H       5.883301     -2.230254      4.088540
  C      -3.238788     -5.990156     -9.901936
  C     -12.512003      9.474890     14.615345
  C      -2.385706     -5.363269     -8.991930
  C       3.212124     -8.235139    -17.845238
  H      12.069130      4.088408     16.566322
  Zr     10.716237      3.969853     10.775502
  O       8.214205      2.559618     13.986922
  O      10.357265      2.078017     14.333471
  C      -8.714767      0.928249     -8.988429
  H      -9.777278      1.128469     -8.967702
  O       6.438462      5.481112     11.609993
  O       7.066267      7.480790     10.851980
  C       2.677210      5.989909      6.417900
  C      -3.931025     -5.273077    -15.861635
  C      -3.639454     -5.619332    -14.542352
  Zr     -1.885743    -11.523079     14.444220
  O      -3.574930    -11.562993     13.381661
  O      -2.483885    -11.241310     16.262723
  C      -5.606730     -2.173989    -10.607847
  C       2.035272    -14.837222     10.063692
  C       3.087396      5.950484      5.083797
  O       0.725737     -7.589169     11.573428
  O       2.261981     -9.140336     11.189967
  C       3.890698     -5.144991      6.481889
  C       3.607081     -5.506325      5.164912
  C       1.928133     -5.949455      9.570829
  O       1.069583    -15.848998     -5.653580
  O       1.682941    -14.354725     -7.190267
  H       1.328578     -5.456347     10.320332
  C       5.105418     -3.852100      8.246905
  H       4.896865     -4.510364      9.066043
  C       2.179476     -7.311551      9.706024
  C       1.687316     -8.053445     10.889816
  C       2.927730     -7.995292      8.746998
  C       1.654671    -15.520052     -6.741759
  H       3.058849     -9.071514      8.857406
  C       4.708479     -4.076031      6.866415
  C       3.460175     -7.297580      7.680754
  H       4.063234     -7.807533      6.945373
  C       3.262074     -5.921982      7.565110
  C       2.472811     -5.260568      8.507571
  H       2.299943     -4.200969      8.395731
  C       2.727609     -6.536877      4.725307
  H       2.149004     -7.168209      5.368932
  O      -7.896345      3.254685     10.990598
  O      -9.611993      3.456883      9.575481
  C      -6.262705     -0.999406      6.444390
  C      -6.333340     -0.560420      5.119240
  C      -6.642869      1.437084      9.292568
  H      -6.069654      1.907534     10.079740
  C      -5.745309     -2.656398      8.250601
  H      -6.191296     -2.116930      9.062082
  C      -7.969675      1.822251      9.120652
  C      -8.540200      2.908188      9.958065
  C      -8.757903      1.220918      8.143779
  H      -9.793878      1.520536      8.064057
  C      -5.723596     -2.215952      6.865949
  C      -8.200292      0.274399      7.310221
  H      -8.797985     -0.198118      6.545668
  C      -6.854954     -0.078267      7.435653
  C      -6.089084      0.492626      8.450246
  H      -5.052076      0.210547      8.549861
  C      -6.796201      0.711964      4.677768
  H      -7.085827      1.520424      5.318045
  C      -2.069583     -6.611914    -18.845309
  Zr     -9.560002      7.218929     14.899384
  O      -8.403799      8.764397     14.772648
  O     -10.214855      7.827659     16.633242
  Zr      2.133229    -12.030550     14.085780
  C       9.145980      2.087146     14.694872
  O       2.064637    -11.815621     16.012653
  H      -2.110188     -4.332624     -9.157001
  C      -2.808174     -6.694080    -12.744145
  O       6.276886      5.481797     -3.612928
  Zr    -10.836850      4.025027     14.404702
  O     -11.570549      2.355135     15.033116
  O     -10.465803      5.031549     16.107137
  O       6.860533      7.538267     -2.991945
  C       2.516652      6.118223      1.549720
  C       3.006726      6.006448      2.853043
  C       4.639905      5.158763      9.514242
  C       4.380540      5.304571     -1.608584
  H       4.674372      4.429385     10.312921
  H       3.545721     -9.260174    -17.913835
  H       8.410339      4.701195      9.412032
  H       8.460973      4.623890     -7.922628
  H       8.758181      8.378186     -8.640514
  H      11.791744      3.652072     -8.656418
  C       0.949131      6.214740      8.223823
  H       1.621659      6.380211      9.041130
  C       5.521752      6.236326      9.565535
  H       9.595803      8.031693      8.539237
  H      11.757870      3.022009      8.681668
  C       4.591366     -4.077937    -16.116034
  Zr     -0.089831     -9.157330     12.769574
  H      11.237014      6.313982     -7.651450
  Zr     -7.911286      4.656545     12.636919
  H      10.587278      8.853468     -4.636050
  H       8.095492      9.485664     -5.793537
  Zr    -12.634270      7.251762     12.678983
  C       3.724288     -7.410816    -16.860046
  H       4.461428     -7.786773    -16.165610
  H       7.757567      6.702365     -4.628096
  O     -14.371835      7.155786     11.454368
  O     -13.879868      5.049594     10.941766
  C       3.311844     -6.084754    -16.764510
  C      -8.142912      0.139117     -9.961701
  H       4.394526      4.574195     -2.406530
  O      -0.158735    -10.163747     14.913250
  C       0.721253      6.411505     -0.173903
  O      -9.280129      5.385833     13.956930
  C     -14.587837      6.068831     10.814321
  H       1.356362      6.633556     -1.007342
  C       5.292659      6.356231     -1.659933
  O     -11.519890      6.776458     14.340875
  C       6.209687      6.468081     -2.819362
  C       5.358433      7.287995     -0.627366
  H       6.124750      8.053400     -0.677839
  C       6.411309      6.402497     10.741307
  O      -1.809249     -8.398003     11.675719
  O      -3.252638     -9.920918     10.921375
  C      -4.073419     -5.310415      6.521634
  C      -3.797021     -5.681959      5.205198
  C      -2.426999     -6.650176      9.621382
  H      -1.754257     -6.343950     10.412069
  C      -5.129162     -3.853640      8.273669
  H      -4.968485     -4.505159      9.108848
  C      -2.956368     -7.938122      9.665841
  C      -2.642732     -8.816395     10.818795
  C      -3.781559     -8.402881      8.644334
  H      -4.123378     -9.430720      8.689307
  C      -4.739778     -4.138414      6.901296
  C      -4.125764     -7.552213      7.612573
  H      -4.787664     -7.886997      6.828249
  C      -3.650565     -6.239587      7.587971
  C      -2.778014     -5.806777      8.587431
  H      -2.382183     -4.803756      8.539891
  C      -3.073597     -6.832879      4.778755
  H      -2.614700     -7.548341      5.430981
  C       5.558495      7.169905      8.531439
  O      -1.328120    -10.807749     12.550040
  C       1.164430      6.172490      1.191592
  O      -7.613951      6.934352     12.564650
  C       4.470852      7.195091      0.426965
  H       4.496314      7.921144      1.225543
  O     -12.068652      4.547657     12.825294
  O      13.012468      8.700793     -3.536440
  O      11.271532      8.650809     -2.140195
  O     -10.004655      8.073761     12.472619
  C       3.510938      6.182237      0.458736
  O       1.106649    -10.837312     12.704627
  O      -9.929037      3.029202     12.763836
  C       2.373836     -5.602826    -17.672645
  H      -8.753816     -0.310562    -10.729837
  H      -2.287287     -7.370355    -12.096190
  C       3.491543      5.225871     -0.557310
  H       2.774325      4.420862     -0.506523
  C       4.371691      5.867531      3.236977
  H       5.197279      5.789082      2.558613
  O      -5.949751      4.811722     11.710186
  O      -7.306301      5.787981     10.257990
  C      -2.162133      5.812644      6.505831
  C      -2.644631      5.725483      5.197254
  C      -4.008294      4.624824      9.559101
  H      -3.956044      3.852039     10.310825
  C      -0.396317      6.169773      8.244662
  H      -1.054464      6.293257      9.081027
  C      -5.068744      5.524214      9.598991
  C      -6.157644      5.370849     10.592943
  C      -5.170828      6.541303      8.649870
  H      -6.002421      7.235886      8.726050
  C      -0.818365      5.957085      6.869611
  C      -4.215579      6.641790      7.658020
  H      -4.271355      7.433889      6.926752
  C      -3.162332      5.727745      7.590324
  C      -3.065904      4.724241      8.554770
  H      -2.254233      4.014844      8.496057
  C      -3.989627      5.463980      4.807553
  H      -4.800616      5.281154      5.483339
  C      -6.769197     -0.103096     -9.955782
  C     -14.069410      5.388417     14.955049
  C      -5.979438      0.459968     -8.954095
  H       2.044018     -4.576997    -17.597821
  C       2.856047     -6.681844    -13.940741
  C      12.355190      9.133798     -2.528787
  H       6.302997      7.957445      8.578599
  H       2.315751     -7.352759    -14.578776
  H      -4.915387      0.276561     -8.959988
  C       6.344146     -1.048029    -15.723711
  C       6.552672     -0.645465    -14.404164
  C       6.480079      1.276725    -18.681649
  H       5.796410      1.736376    -19.379293
  C       5.597617     -2.640305    -17.508386
  H       6.022547     -2.118506    -18.343675
  C       7.840084      1.514611    -18.786094
  O      14.431350      6.820370     13.511846
  O      -6.665084      5.240283     14.437254
  H       9.055949     -0.342208    -10.551835
  O       0.821902     -7.501212     -3.494534
  O       2.411272     -9.036227     -3.266762
  O      -1.437600    -15.277888     14.200646
  O      -2.773412    -13.683888     15.030952
  C       3.971326     -5.188943      1.623178
  C       3.646283     -5.529316      2.934997
  C       2.042935     -5.945006     -1.491011
  H       1.442970     -5.440373     -2.232370
  C       5.217247     -3.887577     -0.115407
  H       5.023797     -4.540127     -0.942817
  C      -2.347033    -14.869826     14.977907
  C       2.303577     -7.302352     -1.657209
  C       1.808476     -7.994736     -2.868506
  C       3.041598     -8.006328     -0.707166
  H       3.172351     -9.079903     -0.840090
  C       4.799129     -4.122348      1.256581
  C       3.557956     -7.329802      0.382521
  O      -7.790759      6.425154     15.951624
  H       4.150051     -7.853679      1.117013
  Zr      2.142816    -11.873715     -6.216211
  O       3.878666    -12.682132     -6.544605
  C       3.357574     -5.957679      0.524928
  C       2.575423     -5.277371     -0.409560
  H       2.397698     -4.221161     -0.275689
  C       2.751896     -6.550883      3.361869
  H       2.198938     -7.194510      2.707814
  O      -8.179353      2.821025     -3.248542
  O       1.826576    -11.582972     -8.115396
  Zr    -11.323951      4.114435     -6.370573
  O     -10.084157      2.447062     -2.152713
  C      -6.189065     -1.003898      1.570589
  C      -6.303077     -0.561407      2.890476
  C      -6.751024      1.219818     -1.435378
  O       1.642460    -13.329464     -4.833410
  H      -6.219898      1.681627     -2.257532
  C      -5.591781     -2.685326     -0.190909
  H      -5.998349     -2.157632     -1.030025
  C      -8.121775      1.436906     -1.325931
  C      -8.844545      2.289075     -2.307570
  C      -8.839680      0.878596     -0.271597
  H      -9.899430      1.081174     -0.207059
  C      -5.625802     -2.221114      1.184851
  C      -8.190848      0.095734      0.657704
  H      -8.739558     -0.350637      1.473276
  C      -6.819676     -0.144194      0.548458
  C      -6.105765      0.428862     -0.502369
  H      -5.041779      0.258798     -0.572892
  C      -6.781129      0.709501      3.314787
  H      -7.059495      1.512374      2.662399
  C       7.057145     -0.224231     -9.793839
  C      -6.909782      0.677613    -12.770341
  C       8.711398      0.921980    -17.887504
  H       9.773658      1.101522    -17.965800
  C       5.700859     -2.224983    -16.119398
  C       8.225775      0.096572    -16.889589
  O       3.866615    -12.906945     14.226620
  H       8.905963     -0.373191    -16.194173
  C       6.860626     -0.153129    -16.782467
  C       5.991972      0.447499    -17.688648
  H       4.930765      0.265405    -17.603228
  C       7.143636      0.577909    -13.977485
  H       7.475650      1.359782    -14.631215
  H      -7.230438      1.473551    -12.128106
  C      14.460444      6.149125     14.601012
  N      -5.079589     -3.141974    -15.456518
  N       5.105931     -3.125922    -15.307422
  Zr     10.644824      3.976330     -2.831527
  H      -1.298043      6.440692     -8.480762
  C      -1.049571      6.011298    -10.676377
  O     -12.449858      2.613501     -6.847023
  H      -1.356575     -6.262498    -19.577065
  C      -4.995108     -3.870526    -17.643833
  C      -4.518250      6.656324    -10.006466
  N       0.101653      5.784535    -15.521474
  C      -6.254647     -1.028843    -15.876717
  C      -6.388682     -0.587529    -14.559614
  H      -4.566156      7.446465    -10.740603
  O      11.557478      2.539309     -3.871041
  Zr     11.261670      3.754288     -6.244822
  O      -3.561215    -11.467036     -5.308775
  O      12.775335      2.547125     -6.415417
  O      10.964945      3.738172     -8.159752
  N       2.270954      6.027405      3.997565
  O      10.806823      3.301344     -1.021511
  Zr     -0.158263    -14.556397     12.484583
  C      -5.443646      5.484464     -8.133326
  C       4.060691     -7.523804     -9.771071
  H      -4.792076     -4.524197    -18.469273
  O       8.740322      5.029655     14.925379
  Zr      8.923083      7.019770     -6.528145
  O       8.194462      8.566018     -5.509615
  O       8.434734      7.517806     -8.336442
  O     -12.360920      9.050504     -3.161352
  O     -10.384672      9.150410     -2.121912
  Zr      9.035031      7.676218     -3.117874
  O       8.813569      9.600988     -2.964325
  O     -10.805031      4.913247     -8.136076
  O      -0.280187    -12.774273     14.621545
  O       8.845843      7.443347     -1.204084
  C      -6.462201      1.260657    -18.859093
  O       8.300261      8.643118     13.292792
  H      -5.799932      1.697982    -19.591097
  C     -11.553428      9.558269     -2.319642
  C      -3.418309      5.795525    -10.006586
  C      -5.641537     -2.689362    -17.648210
  C      -3.319364      4.816045     -9.017484
  O       6.034145      4.345890     -5.930085
  O       1.549077    -13.437617     12.666233
  O      -0.341200    -12.617519     -6.639227
  H      -6.076933     -2.168737    -18.478398
  O       6.610789      6.470196     -6.221001
  O      -1.838122    -13.380092     12.392340
  C      -7.819375      1.530971    -18.905783
  C      -8.664908      0.965084    -17.966261
  Zr     -2.333322    -11.826975     -3.047165
  O      -1.814992    -13.300101     -4.394698
  O      -4.065181    -12.616651     -2.672185
  O      -1.964967    -11.422626     -1.178584
  C       2.449789      5.848995    -11.066643
  C       2.918763      5.764472    -12.377943
  C       4.101960      4.577851     -7.962203
  N       2.163252      5.843003    -13.506911
  Zr     -9.182906      6.865887     -2.256936
  O      -7.734525      8.161014     -2.253873
  O      -9.434506      7.236471     -0.363028
  Zr      1.777752    -11.294657     -2.800134
  H       3.980644      3.796995     -7.227016
  O       2.571574    -11.155640     -1.041214
  H      -9.725273      1.167759    -18.000631
  O      13.852629      6.353964     10.843494
  N       0.026805      5.905746    -11.488242
  Zr    -11.348461      4.196181     -2.727309
  O     -12.720793      2.840077     -2.853084
  O     -10.429421      4.706781     -1.029383
  N       5.234387     -3.161738    -11.258486
  O      13.120496      4.372586     10.100335
  O      10.745758      7.998257     12.358637
  Zr     -2.310870    -11.855632     11.013499
  H       5.172284      0.132807     -8.848197
  O      -2.235197    -11.633781      9.086816
  Zr     -9.092225      7.293243     10.835418
  O      -7.896502      8.639909     10.124928
  O      -9.738501      6.377443      9.197737
  O      12.458613      5.095555     12.725272
  C      12.628468      9.183466     10.435013
  O       8.660596      4.792986     -2.352334
  Zr      1.601850    -11.368144     10.718157
  O       3.302311    -11.608803     11.729420
  O       2.260004    -11.114122      8.914110
  Zr    -11.227895      4.536297     10.563783
  O     -12.013087      2.765894     10.624067
  O     -12.056972      4.804317      8.813407
  Zr     -0.048602     -9.084322     -4.608664
  C      -5.672365     -2.237726    -16.267374
  Zr     -8.043481      4.452267     -4.639597
  O      11.024037      5.975013     -2.574953
  O       8.763194      6.291783     12.524601
  Zr    -12.121358      7.348604     -4.496344
  N      -6.010478     -1.276617      4.009485
  O      11.052139      5.982474     10.515399
  Zr     11.509325      3.915852     14.152201
  O       8.754702      4.734580     10.320922
  N       4.128444     -4.922567      4.052843
  C       7.185140      0.569464    -12.614995
  O       0.232279     -9.938790     -2.298012
  H       7.556458      1.342322    -11.972193
  O      -9.608664      5.027356     -3.423715
  O      13.126067      2.847659     14.345656
  O      11.252386      3.916294     16.075948
  O     -11.288987      6.681234     -2.526480
  H      11.697154      3.122760     -0.686505
  H       9.267704      8.153098     -0.698924
  O     -11.763367      6.539375     10.963023
  O       3.419606    -11.483855     -3.947567
  O      -0.058304    -10.036893     10.308141
  O      -9.521010      5.336116     11.504599
  O      -1.288621    -10.730853     -4.478299
  H      11.217651      6.300317     -1.674728
  O      -7.712391      6.437137     -4.555944
  H      13.072158      4.434156     -4.673684
  H      -0.106003    -13.144979     15.509320
  O     -12.235348      5.053953     -4.495060
  H       2.415178    -13.870448     12.541645
  H      12.496861      2.065579     11.592557
  O     -10.062262      7.843550     -4.504944
  H      12.265926      1.942578     -3.590978
  O       1.154375    -10.747366     -4.776191
  O     -10.671129      2.944828     -4.770058
  N      -5.068914     -3.133955      2.012418
  N       5.275410     -3.158760      2.074491
  N       0.105606      5.999637      2.014886
  H       9.779257      3.178586     -4.744027
  O      13.482604      5.522848     15.056575
  O       9.811096      4.133903     -4.775024
  C      -8.155406      0.137529    -16.982396
  O      -4.060126    -12.696609     10.816677
  C      -6.598497      5.245791     -7.232041
  N       0.250873      5.914026      6.045342
  N       5.204988     -3.110011      6.063802
  N      -5.132238     -3.142710      6.079022
  N      -4.180052     -5.011052      4.084800
  H      -8.814470     -0.310889    -16.253324
  N      -1.920490      5.865000      4.053324
  C      -6.792786     -0.141233    -16.930757
  C      -5.533700      6.499962     -9.083586
  C       0.708221      6.242266     -9.310106
  H       1.376768      6.413907     -8.490729
  C      -2.533421     -7.915418    -18.899787
  H       8.204441      9.585944     13.488581
  O       8.506489      7.617017     16.201340
  C      -5.950465      0.428391    -17.880369
  C       5.126045      5.504786     -7.788093
  N       6.307336     -1.311014      4.084339
  H      -0.919883      6.010240      4.004453
  H      -4.680675     -4.131669      4.086181
  H      -5.623840     -2.211851      4.009222
  H       4.746640     -4.120624      4.051794
  N      -5.011951     -3.079281    -11.416985
  C       5.978386      5.435400     -6.578454
  Zr     -0.096733    -14.416625     -4.596275
  C       5.343425      6.509834     -8.729982
  H       6.191238      7.178451     -8.588779
  H       8.509891      4.784929     15.840025
  C      -6.720098      5.953098     15.477048
  H      -4.891229      0.220866    -17.839423
  C      -6.924204      0.660726    -14.133731
  C      -3.450913     -8.357785    -17.961539
  H      -3.819516     -9.372213    -18.001757
  O      -6.412434      4.708019     -6.104497
  C       1.109115      5.993344    -10.686647
  H      -7.262498      1.439079    -14.788453
  C      -4.636555     -4.132772    -16.260000
  C      -3.901060     -7.502300    -16.972594
  H      -4.624279     -7.842605    -16.245895
  C       4.494402      6.612561     -9.816472
  H       4.631628      7.401712    -10.540262
  C       3.429221      5.725571     -9.969429
  C       3.257959      4.693235     -9.045184
  N      -4.048862     -4.956508    -13.426338
  H       2.451075      3.990661     -9.189782
  O      10.607114      7.885877     -4.513020
  O      10.837824      6.305993     -6.759482
  C       4.269782      5.582910    -12.791369
  H       5.105013      5.463441    -12.130892
  O       8.587912      4.924990     -7.005326
  C       1.340933      6.029875      6.836006
  C      13.958900      5.307369     10.133986
  N      -2.027550      5.829921    -13.486293
  C       4.658872      7.063024      7.488751
  H       4.652488      7.798447      6.698539
  C       3.718284      6.030914      7.464543
  C       3.743305      5.061699      8.469636
  O      12.262653      4.952493     -4.837083
  H       3.046147      4.238836      8.422226
  O      13.809485      6.214845     -3.101520
  O      13.075544      4.271070     -2.269005
  C      -3.443408     -6.189343    -16.914467
  O       8.597246      6.246918     -4.583167
  O      14.232530      6.586677     -5.788449
  O      13.265358      5.159942     -7.204205
  C      -2.521091     -5.752610    -17.860738
  C       4.420822      5.835636      4.599423
  H      -6.408379      7.145436     -9.057629
  O       1.587376     -8.403997     -5.823650
  C      13.907756      5.211577     -2.333677
  C      14.250107      5.819370     -6.810485
  H     -11.845009      6.927469     -7.293799
  H     -10.752968      4.568769     -9.035858
  H      -9.034389      8.073248     -9.159972
  H      -9.277034      4.682161     -6.764731
  H       2.331024    -12.610927     16.495910
  H      -1.049885      6.695848     -3.430689
  C       0.300385      8.699775     -4.394184
  O      -0.398722      7.701983     -5.107907
  O       1.637288      7.024558     -3.270303
  H      -0.991160      5.782835     -4.968651
  H       0.878412      5.160860     -3.314775
  H       1.482231      5.761503     -4.892548
  H       2.220693      8.946887     -3.402836
  C       1.706546      8.215678     -4.026930
  H       0.346096      9.571507     -5.047246
  H      -0.249730      8.952829     -3.475186
  H       2.285609      8.039202     -4.944768
  C      -0.471768      6.513651     -4.348716
  C       0.931768      6.024581     -3.977760
956
Coordinates from ORCA-job orca_MEP E -1853.241595074610
  C       2.296177    -16.843367     15.333647
  H       2.116310    -16.718385     16.396585
  H       2.174238    -16.599696     -8.540876
  H       3.410485    -16.652014     -7.289872
  H       1.975158    -17.687982     -7.133570
  H      13.294043     10.279234     -1.592482
  H      -4.087150    -15.923225     -7.647696
  C     -15.508083      5.752975     -1.622460
  H     -15.331331      5.772456      8.773798
  H     -15.444399      5.777094     -0.538896
  H      -3.832557    -16.507377      9.944245
  C      -3.029005    -15.853362     -7.884595
  H      -2.932742    -15.510898     -8.911140
  H      -2.477402    -16.473037     -0.634008
  C     -12.398234     10.632908      9.620738
  H     -12.230331     10.506870      8.555632
  H      15.777911      4.253194     -7.629277
  H     -12.688460     10.231936     16.624629
  C     -13.033539     10.478567     15.623637
  H     -12.662241     11.468276     15.373207
  C       2.341949    -16.726254     -7.475991
  H      14.101219     10.677850     10.044563
  C     -15.718265      5.937701      9.776370
  H     -15.927892      4.487920     15.511404
  C      15.768554      6.109273     15.368907
  H     -16.370705      5.105791     10.024947
  C      12.215263     10.244802     -1.479186
  C      -2.963966    -15.897048     15.932766
  H      -4.037530    -15.926755     15.769389
  H      13.199169     10.138823      8.598067
  H      11.945352     10.036917     -0.447620
  H      14.064075     10.467902     -7.201287
  C     -12.149399     10.697215     -1.510468
  H      -8.204494      2.179544    -19.661745
  H     -11.679107     11.612596     -1.858206
  H     -11.894590     11.540419      9.943683
  H      13.173187      9.964115     -8.666782
  C      15.202990      5.185408      9.250645
  H      14.904499      5.048536      8.215411
  H     -16.262467      6.874269      9.830830
  H      16.208707      5.120139     15.272343
  H      15.578895      6.289976     16.422271
  C      15.449980      5.700852     -1.683794
  C      15.149103      5.088536     -7.925800
  H      -2.498119    -17.672691     10.096957
  H       6.257833      5.746946    -19.740917
  C       2.811444    -15.808955     -1.287207
  H      14.820252      4.920241     -8.947317
  H       2.666642    -15.612578      8.171005
  H       2.701837    -15.467502     -0.261680
  H      15.822532      4.688675     -1.820217
  H      15.261093      5.850231     -0.625448
  H      -2.492643    -17.499220     -2.097682
  H      -2.553437    -16.820640     -7.760267
  H      15.773216      4.311715      9.553463
  H     -15.353767      6.101628     -8.440093
  H     -16.109683      6.576365     -1.993019
  H     -16.068873      7.010393     -7.079274
  C      12.361152     10.271225     15.867371
  H     -13.224258     10.768633     -1.641605
  H      12.057935     10.042608     16.885191
  C      -2.778041    -16.684576      9.748010
  H      -2.611703    -16.585938      8.680121
  H      -2.786535    -15.587153     16.959036
  C     -12.263714     10.542389     -7.668937
  H     -11.990172     10.260396     -8.681715
  H     -11.892736     10.555043     -0.465121
  C       2.750942    -15.895275      9.216356
  H       3.369223    -16.801669     15.165256
  H       3.804839    -15.911139      9.479210
  C     -15.549370      6.104012     -7.371373
  H     -15.952275      4.803950     -1.911678
  H     -13.341543     10.563452     -7.544000
  H     -16.154637      5.231946     -7.139078
  H       1.903099    -17.790778     14.980306
  C     -15.361013      5.367273     15.805814
  H     -15.113368      5.279197     16.858994
  H       2.308825    -16.872208      9.382360
  H       2.334511    -16.774761     -1.418476
  H       3.872102    -15.879285     -1.510871
  H      16.440869      6.858255     14.964044
  H       8.209024      2.124238    -19.559883
  H      15.808169      6.079789      9.358496
  H      16.172104      6.419942     -2.056029
  H      15.708845      6.015199     -7.849582
  C      -2.710484    -16.516468     -1.693321
  C      13.093868     10.209849     -7.612176
  H      -3.765440    -16.283841     -1.815367
  H      11.781949     11.201790     -1.756452
  H      12.409386     11.048646     -7.514511
  C      13.134381     10.377701      9.654780
  H      -6.027787      5.626727    -19.678324
  H      11.960876     11.246918     15.605413
  H      12.415131     11.184433      9.771083
  H     -14.116530     10.459008     15.570369
  H     -13.458162     10.712909      9.841666
  H     -11.852732     11.526774     -7.463501
  H     -15.952660      6.258025     15.617914
  H      13.442812     10.279215     15.781470
  H      -2.527402    -16.873845     15.751639
  H       1.887646     -8.443625    -19.571542
  H      -2.197892     -8.610666    -19.673935
  H       4.628854      4.803213     15.959476
  H       7.753314      1.631978     16.252658
  H       9.063845      0.436556     16.047727
  H      -2.730888     -7.936350     16.530673
  C       2.910146     -8.493919     15.941402
  H       3.950761     -8.180226     15.951540
  H      -3.594100     -6.946220     15.357466
  C      -7.299938      1.247832     15.351661
  C       5.054555      5.757276     15.666918
  H       5.584279      6.226178     16.494507
  H       4.271029      6.434982     15.338926
  C       8.807280      1.492624     16.033143
  H      -5.545253      6.216417     17.226966
  H       9.440744      2.014672     16.752552
  H      -6.293098      1.041806     15.004128
  C      -5.393240      6.243715     16.152569
  H      -4.631458      5.535647     15.841380
  H      -5.090635      7.250386     15.871685
  H      -1.989150     -6.419541     15.923145
  H       2.259493     -7.656373     16.174125
  H       2.787603     -9.310006     16.655905
  H      -7.325669      1.382207     16.428677
  H      -7.954123      0.416300     15.099338
  C      -2.608254     -7.275088     15.674660
  H       4.639008     -7.984045    -10.593677
  C      -2.858209     -6.745804    -14.109848
  O      11.752080      2.630057     11.815291
  H      -2.376091     -7.449026    -14.759472
  H     -10.937111      4.965271     16.967476
  H      -8.934822      5.063161     14.800000
  H     -10.124568      2.117555     12.591792
  H     -12.222363      2.382532     15.756084
  O      11.468062      8.487888     -7.303764
  H     -12.908344      3.979241     12.728036
  C       7.839558      2.173473     -6.432337
  C       8.407743      1.029914     -8.573208
  H      -6.916831      7.587360     12.734765
  O      -1.293264    -15.839690     -3.491379
  H      -8.771551      9.560809     15.126231
  H     -10.000407      9.066616     12.718881
  C       3.559464     -6.304760     -9.823148
  C       5.118847     -3.996604     -9.111916
  H       4.941895     -4.658576     -8.288184
  H       9.422376      1.405403     -8.449573
  C       2.820469     -7.989545     -7.747456
  H      -4.427583    -11.957126     13.607153
  H      -2.146315    -10.335147     12.572856
  H      -0.032874     -9.835146     15.808635
  H       1.212185      5.880469    -13.459292
  H       5.397245      1.326253     -7.054988
  C       5.747718     -2.806328     -9.108263
  C      -2.273910      5.693608    -15.876562
  C      -2.719083      5.645184    -14.554743
  C      -4.334985      4.618349    -18.839378
  H      -4.361104      3.811368    -19.556374
  C      -0.534308      5.910493    -17.666520
  H      -1.204389      6.008735    -18.497842
  C      -5.270145      5.637164    -18.909003
  C      -5.227495      6.672129    -17.989725
  H      -5.950392      7.472966    -18.042433
  C      -0.937020      5.771186    -16.277182
  C      -4.258002      6.685867    -17.003735
  H      -4.217823      7.497275    -16.291780
  C      -3.312749      5.666716    -16.928559
  C      -3.361047      4.631878    -17.857802
  H      -2.635254      3.834023    -17.798926
  C      -4.062906      5.456387    -14.125082
  O       1.222558    -15.209251     -2.954692
  O       2.608722    -13.616365     -2.209738
  H      -4.901037      5.306818    -14.776354
  C      11.782861      9.227480     14.923731
  Zr      7.931855      4.410458     12.776457
  C       5.753804     -2.344308    -10.487166
  O      10.860958      3.240318      8.972899
  H       4.533864    -12.342163     14.664398
  C       2.465921     -8.861067     -6.601012
  C       2.168949    -14.794936     -2.221863
  C       8.037950      0.239795     -9.646446
  H       5.741689     -2.318291    -13.304653
  O      -1.374933    -15.999900     11.556707
  O      -1.948019    -14.461368     10.058706
  Zr     12.602479      7.108113     12.492641
  C       3.630194     -8.473592     -8.771314
  O       6.176970      4.419373     14.019617
  O       6.740870      6.550918     14.175949
  C      -1.977789    -15.631026     10.489762
  O      -7.708516      5.596487     -7.677438
  C      -2.294856      5.791823    -10.998247
  O      -0.920444     -7.641505     14.007821
  O      -2.494403     -9.177493     14.237220
  O      -1.895129    -14.290819     -2.005047
  H       3.947276     -9.508718     -8.727920
  C      -2.735029      5.685457    -12.321062
  C      -4.309920      4.603466     -8.058263
  H      -0.948237      5.865178    -13.422652
  H      -4.604866     -4.129974    -13.428502
  H      -5.618572     -2.217678    -13.430084
  H       4.661619     -4.199034    -13.310157
  O       6.940867      2.813354     -5.808749
  H     -12.940293      2.660383     -7.698199
  O       9.048576      2.152886     -6.054807
  C       6.315499     -1.119273    -10.869533
  H      -8.090826      9.119346     -6.962393
  C       6.495556     -0.696078    -12.186986
  C       6.119720      1.003306     -7.788849
  H      -0.010754     -9.886497     -7.886684
  O       3.058160     -9.971309     -6.468021
  O      12.590157      8.629781     14.156161
  N       6.184181     -1.407957    -13.304500
  H      -4.432339    -11.804397     -5.578953
  C       4.736606     -4.250121    -10.491166
  C       4.016907     -5.383635    -10.883774
  H       5.266675      5.647933      5.241888
  H       2.875247    -11.810340      8.563751
  H      -2.547670    -12.438439      8.602069
  H      -0.133477    -13.065161      9.615856
  H      -2.646178    -13.775468     -4.578447
  H      -2.458359      4.040879     -8.972278
  Zr     12.431486      6.953323     -4.698914
  H      -2.158271     -4.764763    -17.813319
  Zr      7.794067      4.370964     -4.642619
  C      -1.972514     -8.077806     14.562159
  H      -2.235099    -12.219228     -0.555181
  H       3.189167    -11.833393     -0.737914
  H       0.035444    -13.049511     -1.713442
  H       2.496868    -13.797690     -4.708753
  O      10.538347      9.026541     14.960709
  C       3.700609     -5.714059    -12.202776
  H       4.511403    -12.102288     -6.826245
  H       1.968378    -10.290261     -4.752486
  H      -4.920485      5.342075    -12.120732
  C       2.562071      5.748091    -15.883408
  H       8.562189      8.533017     16.468176
  H     -12.067893      6.812778     10.069539
  H     -11.790945      4.048667      8.119113
  H      -9.919044      6.782966      8.318594
  H      -9.087849      5.110708     10.678691
  H     -11.755583      6.916905     -1.716844
  H      -8.986047      7.976498     -0.032662
  H     -10.748400      4.880757     -0.163661
  H      -9.270066      4.615518     -2.659610
  H     -10.824187      1.973575     -4.880747
  H     -12.504216      1.853423     -2.716736
  H     -12.832955      2.698971     10.363427
  H     -13.146121      4.623318     -4.456170
  H      -6.929595      6.981624     -4.639302
  H      -8.350203      9.411885      9.608368
  H      -8.053184      9.086080     -2.245484
  H      -9.845139      8.780271     -4.559559
  H      -0.207477     -9.732416      9.391675
  C       4.619399      4.691748    -18.853046
  H       4.660138      3.876844    -19.560150
  C       0.812142      5.917951    -17.669148
  H       1.477304      6.025527    -18.503217
  H      -4.728455    -12.111327     10.450652
  H      -4.710828    -12.031809     -2.400087
  H       2.243483    -12.492505     -8.633055
  H      -3.249758    -11.891434     -8.499818
  H      -0.160865    -13.084895     -7.546290
  H      -2.099215    -10.264100     -4.520086
  H      -0.436586    -10.165985     -1.548978
  C       5.517073      5.741007    -18.955253
  H      -3.260223    -11.716006     16.550486
  C       2.704971     -5.849076     -8.817912
  Zr     -1.874593    -11.376205     -6.440620
  H       2.342909     -4.832849     -8.857882
  O      -2.618032    -11.211999     -8.222794
  C       5.458152      6.785404    -18.047798
  H       6.152930      7.608706    -18.124618
  H       4.272629    -11.881097     -3.675370
  H       4.164440    -11.982171     11.449606
  H       1.945021    -10.362695     12.688497
  C       1.221928      5.787666    -16.281043
  C       4.506299      6.781658    -17.044681
  H       4.450971      7.601825    -16.343880
  C       3.595163      5.734711    -16.940517
  C       3.663526      4.686893    -17.853990
  H       2.965762      3.866540    -17.770652
  C       4.353534      5.645500    -14.115133
  H       5.204632      5.531998    -14.756778
  H      11.327804      6.271232      9.609353
  O      -1.753660     -8.420011     -3.491474
  O      -3.260152     -9.924515     -2.836485
  C      -4.006688     -5.343073      1.635280
  C      -3.768335     -5.704662      2.960979
  C      -2.322684     -6.730932     -1.420453
  H      -1.611581     -6.450601     -2.188074
  C      -4.971731     -3.904228     -0.178356
  H      -4.775667     -4.564687     -0.998690
  C      -2.930235     -7.982595     -1.507387
  C      -2.627904     -8.840584     -2.676445
  C      -3.803110     -8.420418     -0.515802
  H      -4.208666     -9.421399     -0.593815
  C      -4.644105     -4.169782      1.214449
  C      -4.122126     -7.572748      0.526746
  H      -4.819345     -7.883613      1.289836
  C      -3.578594     -6.288998      0.584700
  C      -2.653105     -5.888728     -0.379828
  H      -2.206099     -4.909376     -0.303210
  C      -3.054476     -6.853542      3.408008
  H      -2.584809     -7.572182      2.767039
  H      10.695774      8.959725     12.419133
  O       1.039542    -16.004713     13.486614
  O       1.751629    -14.537994     15.007657
  H       8.192811      9.819816     10.378704
  H       7.856524      9.472478     -3.808330
  C       3.004946      5.741549    -14.560583
  C      -1.909137    -15.464035     -2.437075
  C       2.330700     -6.685468     -7.786653
  C     -14.231159      6.001007     -6.624117
  C       1.651074    -15.701274     14.569212
  H       1.671366     -6.361894     -6.991293
  O     -14.084959      6.213762     13.985152
  O     -13.118224      4.698884     15.319053
  C      12.502625      9.029082     -6.862232
  H     -11.924386      6.818721     15.219310
  Zr      9.095789      7.173010     14.400428
  C       2.891885     -6.801828    -12.637409
  O       9.979899      4.174241     12.736038
  O      -0.898211     -7.616031     -5.804237
  O      -2.496312     -9.130926     -6.097154
  C      -3.825802     -5.211195    -10.996911
  C      -3.589873     -5.604997    -12.313153
  C      -1.922406     -6.069622     -7.896309
  O      -6.199786      4.470755     -3.411140
  O      -7.612885      5.366646     -1.957540
  C      -2.365469      5.876234      1.637766
  C      -2.770098      5.749041      2.969261
  C      -4.174036      4.569271     -1.376155
  H      -4.056092      3.820599     -2.144374
  C      -0.644271      6.358608     -0.123788
  H      -1.323193      6.534943     -0.934212
  C      -5.338056      5.331998     -1.357700
  C      -6.434432      5.051236     -2.315707
  C      -5.516910      6.325827     -0.394434
  H      -6.423427      6.931100     -0.438573
  O       0.166340    -12.604873     -2.573648
  Zr     -9.337351      6.927540     -6.953075
  C      -1.035486      6.068128      1.244557
  C      -4.540353      6.522992      0.563747
  H      -4.655447      7.299867      1.303753
  C      -3.388726      5.732719      0.584755
  O      -7.858894      8.181904     -6.902336
  O      -9.682283      7.417037     -8.796455
  C      -3.212257      4.765230     -0.406543
  H      -2.321420      4.155941     -0.392121
  C      -4.078201      5.478869      3.458853
  H      -4.942208      5.306701      2.849305
  H      -1.280655     -5.600933     -7.166286
  C      -4.921973     -3.820092     -9.225399
  H      -4.719566     -4.468569     -8.396895
  H       7.938043      6.764452     12.529046
  H       8.926991      4.634162     -1.693277
  H      11.363884      6.436535     15.521129
  O      13.237785      8.853443     11.492866
  C      -2.302674     -7.393777     -7.694593
  H       1.238998      6.058263      4.094371
  O       7.001869      2.892629     11.613689
  O       9.104702      2.293177     11.241130
  C       6.382310     -0.981352      6.472988
  C       6.617003     -0.574209      5.159420
  C       6.144897      1.115219      9.569278
  H       5.419491      1.416816     10.309330
  C       5.765187     -2.656289      8.227342
  H       6.239803     -2.167096      9.053815
  C       7.468976      1.512713      9.731576
  C       7.878552      2.282418     10.929671
  C       8.435543      1.170028      8.785334
  H       9.449792      1.547464      8.914194
  C       5.797428     -2.197209      6.848208
  O       1.697787     -8.478357     13.872184
  O       3.164118    -10.111644     14.220295
  H       2.404325     -7.503026    -11.989950
  O      -7.946846      2.720514     -5.953198
  H      13.256141      4.530155     12.595130
  H      -2.706265    -13.819249     12.491096
  O      -9.729975      2.757362     -7.291770
  C      -6.212194     -1.003387    -11.003466
  H      -9.430567      7.889669     17.308050
  C       2.565389     -9.059143     14.581988
  H      12.941264      1.971706     14.770033
  H       9.965608      3.216818     12.751829
  O      11.621776      8.555630      9.995629
  O     -12.403645      9.098784     -5.773624
  C      -6.373761     -0.587104    -12.326782
  C      -6.543680      1.223093     -7.973279
  O       0.012630    -12.674244     10.500958
  H      -5.947717      1.669479     -7.189742
  H       6.196767     -2.293309     -8.281631
  C      -5.587877     -2.650477     -9.226033
  O     -10.465250      9.181656     -6.877524
  C       5.763974      0.206808     -8.856275
  O       1.089538    -15.278948     10.805857
  O     -13.899108      6.675690     -3.126745
  O     -13.237286      5.034269     -1.767534
  O     -13.970668      6.880723     -5.753436
  C       7.448217      1.388490     -7.627923
  O       2.426069    -13.667520     10.009588
  H      -6.035092     -2.136250     -8.399213
  O      -7.272781      2.890231     13.614538
  O      -8.829098      3.073019     15.188535
  Zr      9.210239      7.626975     10.960074
  C     -14.113753      5.825836     -2.216428
  O       9.061507      9.555123     10.714152
  O     -13.463375      5.044229     -6.913089
  C      -7.911404      1.472375     -7.993113
  O       9.066275      7.388069      9.039785
  O      10.973691      6.398786     14.625691
  N      -6.054288     -1.303933    -13.437653
  O      -1.448937    -15.264133     -6.202181
  O      -2.795617    -13.655243     -6.984725
  C      -7.840052      2.491274     14.675748
  C      -1.868889     -8.094314     -6.464519
  C      -3.099883     -8.055187     -8.627486
  H      -4.296380      3.831725     -7.303574
  C      -2.376041    -14.841012     -6.954894
  C      -0.554246      6.157527     -9.233441
  C      -4.072702      5.475916    -12.762143
  O      13.101374      8.654828     -5.795575
  N       4.103527     -5.043561    -13.315779
  C     -11.657400      9.534076     -6.706584
  C       3.864523     -5.272305    -15.753466
  C       3.623820     -5.655136    -14.433390
  C       8.077816      0.383117      7.708028
  H       8.820781      0.082468      6.985211
  O       7.998456      2.595412     -3.452748
  O      10.064230      1.953079     -2.917670
  C       6.639234     -1.074178      1.616773
  C       6.755196     -0.627509      2.932885
  C       6.881451      1.041276     -1.474748
  H       6.256269      1.464503     -2.250442
  C       5.979060     -2.719977     -0.151885
  H       6.482040     -2.248614     -0.972082
  C       8.258247      1.245241     -1.548148
  C       8.815814      1.984171     -2.704444
  C       9.101968      0.774903     -0.546279
  H      10.158787      1.005329     -0.617915
  C       6.007230     -2.259225      1.226109
  C       8.569461      0.049075      0.501474
  C       1.862401     -6.487636    -18.700196
  H       1.133595     -6.100686    -19.396422
  H       9.210877     -0.338026      1.278354
  C       7.201803     -0.221514      0.549919
  C       6.360919      0.301896     -0.433441
  H       5.299006      0.119435     -0.366406
  C       7.275366      0.623733      3.368970
  H       7.649544      1.391812      2.722264
  O     -11.398649      6.711539     -6.453227
  C       4.916345     -3.861709    -17.535384
  O      -0.222339    -10.114528     -6.964738
  O      -9.493948      5.061310     -5.952513
  C      -8.567414      2.368729     -7.002991
  H       4.660108     -4.484932    -18.369510
  H      11.818532      1.556830     -5.560497
  O     -12.491602      9.026134     11.369645
  O     -10.714283      8.977853     10.008024
  C       6.046319      5.565314     14.542529
  C       6.765923     -0.068786      7.565225
  C       5.799577      0.325675      8.492723
  H       4.779694     -0.002244      8.359577
  C       7.182946      0.660093      4.729113
  C     -11.818616      9.453351     10.387249
  C       2.285506     -7.802298    -18.799338
  H       7.467933      1.465021      5.375958
  H      -3.321496     -9.109030     -8.466008
  O     -13.258836      8.807020     13.924806
  O     -11.206835      9.302772     14.638989
  C      -4.559602     -4.082540    -10.609999
  C      -3.565821     -7.361925     -9.728997
  H      -4.211482     -7.848734    -10.443986
  H       5.909829     -2.214056      4.031684
  C      -3.247855     -6.015701     -9.904802
  C     -12.444031      9.463488     14.661817
  C      -2.396227     -5.386679     -8.994705
  C       3.223860     -8.290813    -17.905584
  H      12.064976      4.054442     16.556779
  Zr     10.715560      3.966524     10.762562
  O       8.205012      2.551304     13.968598
  O      10.346095      2.063031     14.316365
  C      -8.712788      0.919863     -8.990705
  H      -9.773263      1.130986     -8.970529
  O       6.442362      5.486671     11.619835
  O       7.065491      7.485932     10.856950
  C       2.660374      5.979651      6.448637
  C      -3.938435     -5.295555    -15.864102
  C      -3.648928     -5.643865    -14.544934
  Zr     -1.874665    -11.528311     14.442742
  O      -3.567488    -11.572085     13.387237
  O      -2.466102    -11.243008     16.263080
  C      -5.623619     -2.205812    -10.608459
  C       2.038277    -14.860961     10.074727
  C       3.068620      5.919240      5.115286
  O       0.732130     -7.606935     11.536898
  O       2.268709     -9.156421     11.148181
  C       3.885026     -5.126788      6.454353
  C       3.611270     -5.479069      5.132640
  C       1.926881     -5.958580      9.540403
  O       1.062701    -15.930125     -5.622974
  O       1.694469    -14.446096     -7.159260
  H       1.325677     -5.471175     10.292459
  C       5.077153     -3.813452      8.222655
  H       4.870676     -4.469201      9.044367
  C       2.184239     -7.320311      9.670000
  C       1.694229     -8.068833     10.851582
  C       2.933919     -7.995246      8.705853
  C       1.651347    -15.609768     -6.713402
  H       3.069324     -9.071224      8.811143
  C       4.690703     -4.049307      6.841646
  C       3.462843     -7.289500      7.642550
  H       4.067689     -7.793596      6.904555
  C       3.259605     -5.913825      7.532906
  C       2.467042     -5.261950      8.479696
  H       2.287747     -4.202829      8.373305
  C       2.740553     -6.509596      4.677468
  H       2.164335     -7.152338      5.311936
  O      -7.865601      3.261390     10.997952
  O      -9.516723      3.522230      9.519030
  C      -6.260102     -1.012257      6.439713
  C      -6.336882     -0.578823      5.112899
  C      -6.604212      1.423376      9.294872
  H      -6.023989      1.881172     10.084265
  C      -5.741869     -2.672709      8.243779
  H      -6.185788     -2.133805      9.056733
  C      -7.924477      1.829587      9.121827
  C      -8.482260      2.934484      9.942512
  C      -8.723278      1.237652      8.147419
  H      -9.756387      1.550344      8.073335
  C      -5.723637     -2.231009      6.859534
  C      -8.180128      0.284106      7.312576
  H      -8.785606     -0.180497      6.549399
  C      -6.838484     -0.084800      7.433388
  C      -6.064146      0.473714      8.448773
  H      -5.030316      0.178758      8.545147
  C      -6.799534      0.692102      4.667355
  H      -7.087634      1.502897      5.305257
  C      -2.078155     -6.639302    -18.846505
  Zr     -9.560940      7.203237     14.935698
  O      -8.385344      8.733084     14.806961
  O     -10.171448      7.770144     16.695685
  Zr      2.141989    -12.027498     14.079500
  C       9.134441      2.073269     14.676030
  O       2.073928    -11.804211     16.005883
  H      -2.125942     -4.354457     -9.158103
  C      -2.818494     -6.720343    -12.747542
  O       5.966867      4.365953     -3.569356
  Zr    -10.867715      4.036324     14.396171
  O     -11.647097      2.367993     14.978066
  O     -10.480982      5.008373     16.114980
  O       6.521161      6.507281     -3.379729
  C       2.470417      5.978907      1.586424
  C       2.972701      5.899774      2.885070
  C       4.630355      5.161634      9.542795
  C       4.040978      4.671730     -1.544106
  H       4.668731      4.437514     10.346206
  H       3.562180     -9.313782    -17.981305
  H       8.412324      4.716682      9.402795
  H       8.494515      4.782637     -7.904106
  H       9.497330      7.865050     -8.782089
  H      11.808341      2.832274     -8.492598
  C       0.921279      6.206563      8.245528
  H       1.587673      6.371772      9.067918
  C       5.516099      6.236657      9.580333
  H       9.576901      8.039251      8.536404
  H      11.753231      3.028205      8.662819
  C       4.593454     -4.145949    -16.147281
  Zr     -0.084664     -9.166667     12.744967
  H      11.315324      6.158302     -7.643057
  Zr     -7.925298      4.665084     12.631254
  H      10.606133      8.882812     -4.809408
  H       8.042822      9.787765     -6.920930
  Zr    -12.621655      7.209972     12.667698
  C       3.733087     -7.470697    -16.915435
  H       4.472262     -7.847767    -16.223754
  H       7.800209      6.688944     -4.854856
  O     -14.360330      7.008739     11.434460
  O     -13.792969      4.955093     10.784666
  C       3.314360     -6.147376    -16.810666
  C      -8.148046      0.124488     -9.962805
  H       3.903652      3.881075     -2.265389
  O      -0.145880    -10.170681     14.900942
  C       0.702131      6.395518     -0.131659
  O      -9.278882      5.383540     13.966823
  C     -14.540859      5.953627     10.733631
  H       1.359574      6.629635     -0.944374
  C       5.070276      5.586211     -1.747933
  O     -11.502994      6.754099     14.341515
  C       5.909829      5.479045     -2.962371
  C       5.311023      6.602312     -0.825301
  H       6.163515      7.260964     -0.987549
  C       6.411252      6.406988     10.750011
  O      -1.805888     -8.412119     11.659971
  O      -3.250817     -9.936510     10.912196
  C      -4.074327     -5.325573      6.509118
  C      -3.795003     -5.697358      5.193219
  C      -2.423431     -6.668266      9.605849
  H      -1.747368     -6.363612     10.394483
  C      -5.127369     -3.870868      8.264159
  H      -4.964227     -4.522586      9.098781
  C      -2.956547     -7.954746      9.652386
  C      -2.641434     -8.832393     10.805557
  C      -3.785570     -8.417519      8.633122
  H      -4.130084     -9.444323      8.679123
  C      -4.741985     -4.154896      6.890366
  C      -4.129713     -7.566277      7.601764
  H      -4.793972     -7.899587      6.818762
  C      -3.650894     -6.255043      7.575453
  C      -2.774495     -5.824257      8.572402
  H      -2.375803     -4.822387      8.523334
  C      -3.068548     -6.847993      4.770793
  H      -2.609674     -7.560961      5.425716
  C       5.551719      7.162765      8.539699
  O      -1.322487    -10.820511     12.542579
  C       1.121559      6.121132      1.234639
  O      -7.667321      6.994343     12.548152
  C       4.486674      6.722176      0.278258
  H       4.647362      7.516438      0.990955
  O     -12.119473      4.548147     12.833552
  O      12.464779      8.528794     -3.111224
  O      10.403800      8.951649     -2.348287
  O     -10.073776      8.122307     12.480713
  C       3.418706      5.846084      0.463257
  O       1.115672    -10.841177     12.688621
  O      -9.946384      3.060327     12.748706
  C       2.373346     -5.663493    -17.714493
  H      -8.762472     -0.319715    -10.731306
  H      -2.297790     -7.397704    -12.100561
  C       3.216512      4.808755     -0.448862
  H       2.406234      4.114738     -0.283337
  C       4.336512      5.734464      3.264908
  H       5.154003      5.610327      2.583781
  O      -5.970152      4.852502     11.707910
  O      -7.316363      5.842912     10.254980
  C      -2.176551      5.802079      6.507578
  C      -2.666323      5.720208      5.201207
  C      -4.042094      4.634322      9.556545
  H      -4.009360      3.858119     10.305838
  C      -0.423982      6.156768      8.256460
  H      -1.088435      6.276090      9.088474
  C      -5.082948      5.555746      9.598749
  C      -6.172794      5.414971     10.591876
  C      -5.165984      6.578128      8.654005
  H      -5.984174      7.287605      8.730979
  C      -0.835378      5.945864      6.877306
  C      -4.208641      6.662384      7.663239
  H      -4.244778      7.458127      6.934731
  C      -3.175831      5.726215      7.593088
  C      -3.097188      4.717635      8.553422
  H      -2.297693      3.994525      8.494449
  C      -4.015739      5.465209      4.821222
  H      -4.821773      5.279152      5.502088
  C      -6.776748     -0.130589     -9.954971
  C     -14.085405      5.423461     14.979213
  C      -5.982178      0.424275     -8.952516
  H       2.039283     -4.639533    -17.632793
  C       2.843166     -6.764053    -13.999434
  C      11.643553      9.158735     -2.379739
  H       6.300146      7.947041      8.577316
  H       2.308159     -7.429653    -14.647250
  H      -4.920073      0.229888     -8.957120
  C       6.330883     -1.109151    -15.742505
  C       6.510201     -0.700103    -14.420643
  C       6.471072      1.213024    -18.702443
  H       5.790643      1.659253    -19.412002
  C       5.609593     -2.707441    -17.532158
  H       6.040363     -2.185196    -18.363684
  C       7.828234      1.474253    -18.786191
  O      14.426755      6.797829     13.517892
  O      -6.652196      5.265536     14.379822
  H       8.775571     -0.064428    -10.373522
  O       0.789551     -7.516689     -3.463468
  O       2.372968     -9.054231     -3.226370
  O      -1.432587    -15.290123     14.212096
  O      -2.764482    -13.692290     15.041185
  C       3.982864     -5.121506      1.591264
  C       3.658915     -5.472601      2.901403
  C       2.030610     -5.927068     -1.500233
  H       1.416187     -5.437149     -2.239623
  C       5.232311     -3.840088     -0.158388
  H       5.000662     -4.481017     -0.985040
  C      -2.339972    -14.878766     14.990415
  C       2.300199     -7.284096     -1.653622
  C       1.786058     -7.999755     -2.843117
  C       3.060102     -7.969162     -0.707127
  H       3.198827     -9.042430     -0.830843
  C       4.815701     -4.059472      1.217738
  C       3.585721     -7.274306      0.366435
  O      -7.765183      6.390779     15.947072
  H       4.193712     -7.784255      1.097824
  Zr      2.111546    -11.899120     -6.225452
  O       3.860442    -12.723057     -6.468256
  C       3.370610     -5.902792      0.498775
  C       2.570001     -5.241385     -0.433243
  H       2.381664     -4.185879     -0.308932
  C       2.769095     -6.505596      3.314226
  H       2.220988     -7.145836      2.652756
  O      -8.164827      2.817366     -3.250997
  O       1.913253    -11.722462     -8.147484
  Zr    -11.323654      4.105866     -6.388131
  O     -10.073065      2.418697     -2.171751
  C      -6.191181     -1.030882      1.564181
  C      -6.309452     -0.588009      2.883654
  C      -6.738740      1.202512     -1.437922
  O       1.629659    -13.364011     -4.823234
  H      -6.202348      1.667322     -2.254797
  C      -5.585714     -2.706243     -0.199319
  H      -5.992798     -2.177364     -1.037380
  C      -8.110293      1.418419     -1.335939
  C      -8.830745      2.272281     -2.318315
  C      -8.833562      0.855282     -0.287488
  H      -9.893982      1.056422     -0.227655
  C      -5.623530     -2.245978      1.177743
  C      -8.189596      0.069490      0.642804
  H      -8.742703     -0.380086      1.453637
  C      -6.817754     -0.169443      0.540537
  C      -6.098512      0.408039     -0.504217
  H      -5.034137      0.238221     -0.569362
  C      -6.786962      0.684488      3.304424
  H      -7.065669      1.485730      2.650160
  C       6.722821     -0.204964     -9.783565
  C      -6.915487      0.652763    -12.767975
  C       8.695652      0.895980    -17.874593
  H       9.755921      1.092037    -17.937919
  C       5.701224     -2.292062    -16.142438
  C       8.208889      0.063467    -16.883224
  O       3.876381    -12.900500     14.224123
  H       8.885868     -0.395318    -16.177449
  C       6.846656     -0.208240    -16.795906
  C       5.981763      0.376760    -17.715983
  H       4.922493      0.177055    -17.646650
  C       7.047927      0.543705    -13.983101
  H       7.380543      1.329787    -14.631595
  H      -7.236164      1.447927    -12.124854
  C      14.455822      6.123865     14.605351
  N      -5.083929     -3.163196    -15.457555
  N       5.101933     -3.193989    -15.334793
  Zr     11.314909      3.735210     -3.079455
  H      -1.224624      6.294420     -8.408835
  C      -0.957432      5.923025    -10.610166
  O     -12.435559      2.598470     -6.875330
  H      -1.362785     -6.292286    -19.577054
  C      -4.994115     -3.886661    -17.646377
  C      -4.403220      6.630290     -9.953551
  N       0.144465      5.727400    -15.469095
  C      -6.254487     -1.047446    -15.876241
  C      -6.392559     -0.609622    -14.558474
  H      -4.410988      7.432852    -10.675637
  O      12.822415      2.588565     -2.674241
  Zr     10.687719      3.853667     -6.469603
  O      -3.544426    -11.515400     -5.321667
  O      11.635100      2.479685     -5.334812
  O      10.903318      3.037751     -8.216291
  N       2.247425      5.990200      4.033332
  O      10.703472      3.869532     -1.234970
  Zr     -0.151080    -14.565674     12.499594
  C      -5.401573      5.464130     -8.114789
  C       3.993155     -7.631187     -9.803874
  H      -4.789609     -4.538630    -18.472775
  O       8.751070      5.017587     14.914489
  Zr      9.119924      7.615509     -6.344811
  O       8.941874      9.523987     -6.678518
  O       9.029126      7.211651     -8.242220
  O     -12.422688      9.007622     -3.164218
  O     -10.448503      9.128106     -2.123673
  Zr      8.811854      7.089742     -2.901998
  O       8.156487      8.588005     -4.062407
  O     -10.822706      4.898065     -8.155021
  O      -0.272519    -12.783670     14.624935
  O       8.278472      7.736828     -1.157298
  C      -6.451780      1.256125    -18.848508
  O       8.310981      8.639630     13.297906
  H      -5.787156      1.697055    -19.576244
  C     -11.620444      9.524817     -2.322383
  C      -3.336422      5.728588     -9.952995
  C      -5.637699     -2.703962    -17.650010
  C      -3.289058      4.730750     -8.979358
  O       6.404525      5.407010     -5.921056
  O       1.555088    -13.443513     12.672584
  O      -0.334695    -12.715477     -6.657210
  H      -6.069014     -2.180003    -18.480221
  O       6.965025      7.462027     -6.579417
  O      -1.833179    -13.391775     12.402511
  C      -7.808673      1.527511    -18.897446
  C      -8.657194      0.957407    -17.963149
  Zr     -2.315064    -11.878134     -3.039818
  O      -1.791033    -13.341325     -4.399473
  O      -4.056847    -12.670917     -2.716443
  O      -2.005657    -11.496026     -1.156132
  C       2.543668      5.945014    -11.012426
  C       2.995159      5.839088    -12.329399
  C       4.523222      5.154076     -7.916484
  N       2.223347      5.837823    -13.449722
  Zr     -9.218588      6.849051     -2.264476
  O      -7.783936      8.157189     -2.258779
  O      -9.484006      7.219104     -0.372544
  Zr      1.769350    -11.335636     -2.780083
  H       4.582563      4.417956     -7.124798
  O       2.550735    -11.161676     -1.017575
  H      -9.717293      1.161177    -17.999066
  O      13.860813      6.339884     10.842570
  N       0.122977      5.859426    -11.419548
  Zr    -11.349964      4.155821     -2.748531
  O     -12.706259      2.784197     -2.871792
  O     -10.430854      4.680363     -1.054710
  N       5.166793     -3.252501    -11.296056
  O      13.123471      4.364076     10.089498
  O      10.749348      7.987300     12.355314
  Zr     -2.312775    -11.875926     11.015278
  H       4.740191     -0.110591     -8.985233
  O      -2.238661    -11.659980      9.088421
  Zr     -9.106154      7.346713     10.863303
  O      -7.949656      8.740879     10.179638
  O      -9.718472      6.446327      9.202887
  O      12.458479      5.079609     12.715967
  C      12.619640      9.172536     10.418894
  O       8.381566      5.085125     -2.376571
  Zr      1.606930    -11.388990     10.705559
  O       3.307870    -11.622326     11.718908
  O       2.262831    -11.140105      8.899887
  Zr    -11.170475      4.558613     10.472756
  O     -11.882942      2.760098     10.536360
  O     -11.959631      4.801910      8.703942
  Zr     -0.046914     -9.117105     -4.573946
  C      -5.672409     -2.255901    -16.268156
  Zr     -8.045418      4.449100     -4.654525
  O      10.713847      6.320893     -2.659634
  O       8.768024      6.288552     12.520964
  Zr    -12.157669      7.314054     -4.498745
  N      -6.017753     -1.300058      4.005063
  O      11.060791      5.978494     10.504070
  Zr     11.508827      3.896106     14.140256
  O       8.755133      4.741109     10.312643
  N       4.132650     -4.877555      4.029247
  C       7.033625      0.549264    -12.619906
  O       0.181770     -9.969768     -2.285464
  H       7.353250      1.340515    -11.971851
  O      -9.623196      5.013536     -3.453121
  O      13.117895      2.816719     14.331099
  O      11.247926      3.892892     16.063374
  O     -11.317002      6.649880     -2.544385
  H      11.401469      4.010636     -0.579665
  H       8.586681      8.605910     -0.863824
  O     -11.744435      6.526517     10.943729
  O       3.410932    -11.506729     -3.909268
  O      -0.059193    -10.061048     10.294967
  O      -9.514267      5.356525     11.498500
  O      -1.288243    -10.770444     -4.479905
  H      11.113911      6.436687     -1.776303
  O      -7.732787      6.442816     -4.571488
  H      13.109827      4.384327     -4.643601
  H      -0.094075    -13.150103     15.513610
  O     -12.252808      5.013637     -4.507954
  H       2.421884    -13.875367     12.549319
  H      12.488806      2.054288     11.567549
  O     -10.094583      7.838133     -4.510892
  H      12.601419      1.659801     -2.519748
  O       1.149382    -10.784306     -4.737913
  O     -10.659399      2.929053     -4.790197
  N      -5.064809     -3.159406      2.003361
  N       5.330526     -3.110746      2.028604
  N       0.050963      5.984848      2.045051
  H       9.781686      3.152001     -4.553621
  O      13.483353      5.482983     15.052202
  O       9.837705      4.106826     -4.510227
  C      -8.150857      0.124537    -16.982202
  O      -4.066889    -12.708411     10.828987
  C      -6.574532      5.256500     -7.227122
  N       0.239645      5.906087      6.061326
  N       5.185164     -3.084675      6.035579
  N      -5.136578     -3.158347      6.070035
  N      -4.176004     -5.029713      4.070183
  H      -8.811939     -0.326872    -16.256808
  N      -1.952775      5.866880      4.052233
  C      -6.788566     -0.155473    -16.928553
  C      -5.438068      6.497179     -9.048805
  C       0.791294      6.202914     -9.237754
  H       1.454525      6.381849     -8.415352
  C      -2.547007     -7.940958    -18.902238
  H       8.215709      9.581122     13.500348
  O       8.532187      7.602617     16.202548
  C      -5.943193      0.418354    -17.872811
  C       5.392718      6.242616     -7.872780
  N       6.361293     -1.308065      4.042671
  H      -0.952129      6.007531      3.985349
  H      -4.677965     -4.151140      4.064720
  H      -5.631694     -2.235500      4.010128
  H       4.747909     -4.073825      4.048758
  N      -5.027133     -3.109312    -11.418157
  C       6.322903      6.380777     -6.724917
  Zr     -0.086571    -14.473877     -4.604796
  C       5.395588      7.188337     -8.894387
  H       6.124681      7.988557     -8.848315
  H       8.523428      4.769574     15.828994
  C      -6.697583      5.946260     15.441504
  H      -4.884196      0.210033    -17.829820
  C      -6.926321      0.638945    -14.131383
  C      -3.467409     -8.380256    -17.965394
  H      -3.839982     -9.393176    -18.006601
  O      -6.409950      4.703667     -6.102802
  C       1.201921      5.992664    -10.617338
  H      -7.260675      1.419749    -14.785188
  C      -4.640543     -4.153019    -16.262018
  C      -3.915283     -7.523594    -16.976465
  H      -4.640718     -7.861374    -16.250776
  C       4.486887      7.072779     -9.928253
  H       4.461583      7.810193    -10.716503
  C       3.569110      6.021506     -9.951052
  C       3.614207      5.050593     -8.949269
  N      -4.058707     -4.982116    -13.428417
  H       2.927846      4.218230     -8.994242
  O      10.633693      7.915803     -4.937434
  O      11.065254      5.863631     -6.744565
  C       4.348275      5.705953    -12.753212
  H       5.195333      5.648767    -12.099219
  O       8.778343      4.581806     -6.994757
  C       1.322902      6.024152      6.860552
  C      13.962777      5.297776     10.125511
  N      -1.955134      5.762385    -13.433653
  C       4.646666      7.050645      7.502734
  H       4.638717      7.777874      6.705087
  C       3.701502      6.022710      7.493247
  C       3.726567      5.060823      8.505036
  O      12.301700      4.903457     -4.473563
  H       3.025441      4.240846      8.467293
  O      14.167344      6.557430     -3.503590
  O      13.136477      5.221824     -2.042040
  C      -3.452510     -6.212488    -16.917104
  O       8.644655      6.238637     -4.853858
  O      13.845902      6.150144     -6.237571
  O      13.105433      4.204777     -7.060393
  C      -2.527475     -5.778725    -17.862038
  C       4.395577      5.755245      4.627141
  H      -6.286956      7.174477     -9.026245
  O       1.600331     -8.429301     -5.784283
  C      14.149784      5.829728     -2.455177
  C      13.936731      5.146260     -7.007248
  H     -11.868638      6.888948     -7.289273
  H     -10.758370      4.535984     -9.046851
  H      -8.980364      7.945310     -9.202230
  H      -9.297037      4.706264     -6.819158
  H       2.343694    -12.596653     16.492007
  H      -1.262810      8.207462     -3.229560
  C       0.296467     10.088982     -4.120000
  O      -0.523518      9.216869     -4.868831
  O       1.434071      8.210706     -3.096109
  H      -1.335966      7.374436     -4.813234
  H       0.472905      6.445746     -3.247258
  H       1.124688      7.078437     -4.791898
  H       2.234880     10.058615     -3.135925
  C       1.636866      9.424185     -3.790314
  H       0.443520     10.977251     -4.735286
  H      -0.213414     10.365935     -3.184972
  H       2.187016      9.230980     -4.722978
  C      -0.725531      8.006773     -4.168548
  C       0.616407      7.340853     -3.852411
956
Coordinates from ORCA-job orca_MEP E -1853.224124700740
  C       2.280179    -16.796607     15.542773
  H       2.107765    -16.612867     16.598592
  H       2.154321    -16.601877     -8.634265
  H       3.358365    -16.801524     -7.367246
  H       1.854843    -17.743531     -7.287600
  H      13.407074     10.236716     -1.573284
  H      -4.078964    -16.090590     -7.668798
  C     -15.483087      5.523687     -1.596321
  H     -15.308407      5.628461      8.574627
  H     -15.244273      5.478274     -0.537979
  H      -3.793975    -16.649199      9.952172
  C      -3.021115    -15.998492     -7.898788
  H      -2.925138    -15.651261     -8.923648
  H      -2.468630    -16.579364     -0.600245
  C     -12.625051     10.621764      9.575518
  H     -12.495062     10.500381      8.504360
  H      15.842736      4.344137     -7.755538
  H     -12.763985     10.323217     16.720590
  C     -12.991891     10.469019     15.668947
  H     -12.583240     11.428087     15.361673
  C       2.291252    -16.792817     -7.574580
  H      14.156903     10.540225      9.899405
  C     -15.580248      5.725236      9.621660
  H     -16.005997      4.677901     15.460121
  C      15.685749      6.059075     15.532253
  H     -16.203994      4.877550      9.890932
  C      12.327114     10.223797     -1.465822
  C      -2.941932    -15.976586     16.002524
  H      -4.016404    -16.032667     15.852475
  H      13.133406     10.084523      8.504476
  H      12.047997      9.998723     -0.440439
  H      14.137299     10.401486     -7.320193
  C     -12.716258     10.477994     -1.701691
  H      -8.223421      2.167303    -19.639389
  H     -12.281098     11.445876     -1.933258
  H     -12.045445     11.485806      9.889122
  H      13.166939      9.920099     -8.743096
  C      15.253544      5.262535      9.254349
  H      14.929109      5.125181      8.227146
  H     -16.119748      6.649548      9.801056
  H      16.175487      5.094870     15.423475
  H      15.443510      6.194687     16.581847
  C      15.513580      5.821027     -1.637563
  C      15.174587      5.164948     -8.002448
  H      -2.365505    -17.703748     10.022713
  H       6.250108      5.847978    -19.724212
  C       2.742033    -15.972755     -1.265637
  H      14.800300      5.007902     -9.010031
  H       2.618328    -15.727702      8.240585
  H       2.617999    -15.611009     -0.248888
  H      15.975920      4.849180     -1.791213
  H      15.276006      5.917683     -0.582852
  H      -2.332546    -17.679659     -2.004702
  H      -2.528149    -16.957203     -7.773867
  H      15.866881      4.410114      9.533137
  H     -15.391262      6.008703     -8.663511
  H     -16.087848      6.396629     -1.819155
  H     -16.221224      7.108463     -7.521808
  C      12.444356     10.279460     15.866093
  H     -13.795214     10.516624     -1.806388
  H      12.133930     10.044664     16.880263
  C      -2.733686    -16.727750      9.725461
  H      -2.603513    -16.567250      8.660089
  H      -2.758891    -15.647150     17.021625
  C     -12.333560     10.485564     -7.854900
  H     -12.153712     10.293014     -8.908004
  H     -12.432407     10.212349     -0.686685
  C       2.703065    -16.033522      9.279216
  H       3.353798    -16.804633     15.373228
  H       3.758364    -16.100459      9.528402
  C     -15.739429      6.144526     -7.642639
  H     -16.029899      4.622062     -1.860168
  H     -13.397356     10.532516     -7.642053
  H     -16.436617      5.342654     -7.417099
  H       1.850360    -17.744364     15.236550
  C     -15.445735      5.568127     15.732405
  H     -15.219289      5.516623     16.793233
  H       2.222764    -16.994231      9.434251
  H       2.246388    -16.929983     -1.391332
  H       3.805370    -16.072839     -1.464064
  H      16.337448      6.851269     15.179503
  H       8.236536      2.065953    -19.539276
  H      15.826485      6.178683      9.356297
  H      16.186325      6.608405     -1.960388
  H      15.708863      6.107254     -7.934564
  C      -2.657104    -16.703046     -1.662060
  C      13.141843     10.179070     -7.688957
  H      -3.724609    -16.585169     -1.830093
  H      11.917260     11.196368     -1.724076
  H      12.495085     11.044774     -7.570619
  C      13.148101     10.327747      9.562215
  H      -6.051385      5.727095    -19.582696
  H      12.068737     11.267890     15.615218
  H      12.512162     11.195878      9.715912
  H     -14.062581     10.458853     15.493888
  H     -13.670886     10.768659      9.825125
  H     -11.873012     11.434523     -7.593432
  H     -16.030391      6.453337     15.502610
  H      13.526147     10.264165     15.781563
  H      -2.487474    -16.947080     15.831093
  H       2.003154     -8.547895    -19.560222
  H      -2.254577     -8.671311    -19.622726
  H       4.645150      4.857047     15.916566
  H       7.647421      1.576164     16.142437
  H       8.968419      0.389926     15.949110
  H      -2.647403     -8.075856     16.568934
  C       2.883864     -8.455797     15.906595
  H       3.923263     -8.138025     15.908823
  H      -3.593272     -7.091045     15.457500
  C      -7.587617      1.276974     15.811015
  C       5.105040      5.804683     15.656870
  H       5.654255      6.222405     16.499225
  H       4.348158      6.524599     15.357885
  C       8.707974      1.445044     15.950866
  H      -5.232875      6.074312     16.808856
  H       9.314710      1.950012     16.703995
  H      -6.542794      1.165808     15.540098
  C      -5.084203      5.997449     15.736553
  H      -4.429490      5.168735     15.484570
  H      -4.637204      6.921907     15.378923
  H      -1.975327     -6.529439     15.953774
  H       2.228774     -7.615396     16.115372
  H       2.763610     -9.251554     16.643833
  H      -7.696648      1.469474     16.874198
  H      -8.133322      0.367310     15.574218
  C      -2.584097     -7.396319     15.720206
  H       4.622545     -7.996255    -10.571107
  C      -2.937312     -6.779866    -14.051703
  O      11.774890      2.635447     11.798629
  H      -2.447076     -7.486737    -14.691317
  H     -10.960745      4.865491     17.047484
  H      -9.092290      4.887064     14.953192
  H     -10.081462      2.216008     12.453898
  H     -12.336981      2.256262     15.557715
  O      11.479296      8.508694     -7.313783
  H     -12.983617      3.975948     12.623984
  C       7.892591      2.172808     -6.478479
  C       8.433963      0.966819     -8.592005
  H      -7.284545      7.902945     12.898833
  O      -1.305971    -15.973650     -3.492228
  H      -8.826204      9.560637     15.302835
  H     -10.274755      9.264700     12.686894
  C       3.500901     -6.344755     -9.800707
  C       5.022588     -4.003306     -9.080532
  H       4.824247     -4.652460     -8.251518
  H       9.456345      1.321142     -8.475865
  C       2.786946     -8.061226     -7.735244
  H      -4.446829    -11.987688     13.676899
  H      -2.160160    -10.404281     12.587199
  H      -0.029707     -9.931627     15.819245
  H       1.237698      5.826300    -13.423076
  H       5.438388      1.348227     -7.064368
  C       5.664855     -2.820181     -9.081854
  C      -2.281371      5.697098    -15.794709
  C      -2.714021      5.652341    -14.468340
  C      -4.390543      4.668899    -18.741201
  H      -4.444336      3.859574    -19.453909
  C      -0.562471      5.879651    -17.608390
  H      -1.242094      5.970960    -18.432624
  C      -5.292590      5.716861    -18.814464
  C      -5.215102      6.753926    -17.899949
  H      -5.912374      7.576970    -17.955304
  C      -0.947834      5.751829    -16.212406
  C      -4.243129      6.741964    -16.916162
  H      -4.175249      7.555633    -16.208903
  C      -3.329931      5.694419    -16.838492
  C      -3.414306      4.656557    -17.761875
  H      -2.713118      3.837115    -17.701801
  C      -4.058203      5.498443    -14.024279
  O       1.230632    -15.380618     -3.004666
  O       2.586750    -13.784531     -2.211925
  H      -4.908420      5.391049    -14.668373
  C      11.846740      9.261987     14.905625
  Zr      7.958326      4.441209     12.732422
  C       5.695506     -2.373692    -10.465868
  O      10.925054      3.286519      8.952188
  H       4.575075    -12.251423     14.664448
  C       2.455608     -8.944151     -6.588263
  C       2.143945    -14.962429     -2.233412
  C       8.043837      0.163144     -9.647831
  H       5.695653     -2.349538    -13.299019
  O      -1.376775    -16.001277     11.552400
  O      -2.056427    -14.464698     10.089741
  Zr     12.610393      7.094963     12.519433
  C       3.612916     -8.518730     -8.758802
  O       6.207116      4.477065     13.988063
  O       6.782376      6.605503     14.161502
  C      -2.004994    -15.642872     10.496738
  O      -7.341523      5.634609     -7.084115
  C      -2.237782      5.700458    -10.916361
  O      -0.947973     -7.718706     13.991689
  O      -2.518930     -9.256762     14.230256
  O      -1.991356    -14.438080     -2.028519
  H       3.954736     -9.545815     -8.720872
  C      -2.701566      5.645894    -12.233095
  C      -4.073019      4.445308     -7.888951
  H      -0.924539      5.803504    -13.354328
  H      -4.686957     -4.156376    -13.410798
  H      -5.734454     -2.272313    -13.401638
  H       4.607111     -4.220832    -13.274461
  O       7.000193      2.821406     -5.852768
  H     -13.007660      2.691891     -7.246552
  O       9.107698      2.177503     -6.126710
  C       6.284817     -1.163352    -10.854069
  H      -8.167497      9.327172     -7.593789
  C       6.472071     -0.742471    -12.171584
  C       6.149003      0.999752     -7.798062
  H      -0.026352     -9.985380     -7.896450
  O       3.043519    -10.057505     -6.474905
  O      12.642775      8.684144     14.109639
  N       6.148964     -1.444569    -13.291720
  H      -4.430687    -11.971765     -5.609975
  C       4.658921     -4.270513    -10.461998
  C       3.950890     -5.411397    -10.855760
  H       5.289519      5.662592      5.300638
  H       2.843097    -11.977049      8.585814
  H      -2.630724    -12.458364      8.620851
  H      -0.149772    -13.176537      9.651585
  H      -2.673863    -13.877641     -4.538490
  H      -2.344692      3.848585     -8.998392
  Zr     12.503483      6.968676     -4.710081
  H      -2.151442     -4.832804    -17.749191
  Zr      7.872896      4.351781     -4.667607
  C      -1.983267     -8.167212     14.566896
  H      -2.523395    -12.455203     -0.580302
  H       3.025936    -11.981767     -0.693055
  H      -0.065299    -13.161360     -1.650129
  H       2.450751    -13.911101     -4.695549
  O      10.603935      9.060296     14.953816
  C       3.653781     -5.747118    -12.178421
  H       4.520676    -12.132330     -6.747923
  H       1.966147    -10.423181     -4.736864
  H      -4.893400      5.373051    -12.009687
  C       2.556706      5.742518    -15.865740
  H       8.713111      8.537229     16.488021
  H     -11.894060      6.875189     10.080765
  H     -11.726335      3.866014      8.070771
  H      -9.733267      6.892460      8.381077
  H      -8.831804      5.461242     10.721760
  H     -11.882218      6.799478     -2.121898
  H      -9.364084      7.897102     -0.038519
  H     -11.059415      4.837329     -0.403683
  H      -9.094998      4.779346     -2.578216
  H     -10.485852      2.076771     -4.850560
  H     -12.601543      2.339971     -1.811622
  H     -12.457981      2.611979     10.350701
  H     -13.106825      4.214976     -4.754384
  H      -6.847491      7.235657     -4.548496
  H      -8.191098      9.576975      9.852731
  H      -8.536971      9.291846     -2.292351
  H      -9.921545      8.934525     -4.665662
  H      -0.223292     -9.888172      9.394662
  C       4.642720      4.745141    -18.837785
  H       4.713327      3.928155    -19.540172
  C       0.783714      5.885730    -17.628953
  H       1.438725      5.984167    -18.472201
  H      -4.787897    -12.068068     10.608673
  H      -4.732480    -12.093422     -2.522869
  H       2.328228    -12.553976     -8.651392
  H      -3.222767    -12.017191     -8.535410
  H      -0.158778    -13.212826     -7.574828
  H      -2.125332    -10.404734     -4.529338
  H      -0.137803     -9.918015     -1.380815
  C       5.506412      5.822350    -18.941783
  H      -3.200060    -11.857117     16.602811
  C       2.627133     -5.917556     -8.799525
  Zr     -1.890177    -11.529837     -6.450974
  H       2.238905     -4.910811     -8.836576
  O      -2.596183    -11.337845     -8.246467
  C       5.411113      6.868572    -18.039500
  H       6.079639      7.713246    -18.117691
  H       4.234960    -12.013947     -3.642580
  H       4.178984    -12.025684     11.470724
  H       1.940106    -10.415288     12.680813
  C       1.211569      5.765487    -16.245669
  C       4.458148      6.837289    -17.037998
  H       4.376232      7.656917    -16.339098
  C       3.581999      5.761017    -16.931169
  C       3.684654      4.713396    -17.841064
  H       3.013512      3.871339    -17.755962
  C       4.374164      5.656159    -14.123839
  H       5.218592      5.566194    -14.777978
  H      11.380954      6.318283      9.597980
  O      -1.780222     -8.511376     -3.560042
  O      -3.242677    -10.027828     -2.839921
  C      -3.950233     -5.422710      1.603650
  C      -3.720566     -5.782859      2.931711
  C      -2.288326     -6.823082     -1.460227
  H      -1.589255     -6.543231     -2.239027
  C      -4.889484     -3.968173     -0.210952
  H      -4.695832     -4.627172     -1.032942
  C      -2.892238     -8.077387     -1.533803
  C      -2.615275     -8.938932     -2.707732
  C      -3.751300     -8.512801     -0.528570
  H      -4.151883     -9.516974     -0.595310
  C      -4.580038     -4.245743      1.183161
  C      -4.063307     -7.658884      0.511056
  H      -4.753500     -7.966492      1.281844
  C      -3.524025     -6.372436      0.556190
  C      -2.608058     -5.976348     -0.419439
  H      -2.161188     -4.996047     -0.352675
  C      -3.011950     -6.931326      3.386424
  H      -2.541527     -7.653682      2.750371
  H      10.736928      8.972929     12.451357
  O       1.047325    -15.995206     13.661674
  O       1.832205    -14.490625     15.112237
  H       8.096925      9.847631     10.500282
  H       7.819244      9.401902     -3.762110
  C       3.017621      5.731079    -14.549224
  C      -1.934482    -15.615743     -2.437407
  C       2.265919     -6.768804     -7.774705
  C     -14.540959      6.036453     -6.717835
  C       1.678774    -15.666960     14.724822
  H       1.591174     -6.464406     -6.984383
  O     -14.062976      6.436458     13.996218
  O     -13.229247      4.804919     15.273075
  C      12.537713      9.028393     -6.903553
  H     -11.857834      6.674505     15.118829
  Zr      9.137106      7.192008     14.387455
  C       2.866842     -6.847681    -12.620589
  O       9.995922      4.177362     12.714130
  O      -0.891556     -7.717729     -5.871027
  O      -2.475859     -9.246339     -6.150550
  C      -3.948581     -5.236425    -10.956058
  C      -3.695505     -5.630584    -12.270077
  C      -2.003263     -6.130837     -7.888369
  O      -6.644163      4.931082     -3.040519
  O      -7.823523      5.946254     -1.437240
  C      -2.279872      5.848774      1.640950
  C      -2.691763      5.705757      2.968516
  C      -4.447400      4.796590     -1.243730
  H      -4.496349      4.050120     -2.022727
  C      -0.556634      6.205094     -0.144052
  H      -1.233344      6.366183     -0.959638
  C      -5.512840      5.679566     -1.101121
  C      -6.736844      5.522522     -1.927996
  C      -5.474257      6.686547     -0.140779
  H      -6.304973      7.380523     -0.095095
  O       0.128421    -12.821828     -2.546726
  Zr     -9.122649      7.213509     -6.538854
  C      -0.950064      5.972617      1.234265
  C      -4.393668      6.767429      0.712728
  H      -4.346609      7.542249      1.462404
  C      -3.353035      5.840238      0.629148
  O      -7.850310      8.557906     -7.099746
  O      -9.668139      6.356001     -8.223463
  C      -3.376706      4.873104     -0.374793
  H      -2.565575      4.164157     -0.442355
  C      -4.018849      5.486951      3.433343
  H      -4.880430      5.360120      2.809615
  H      -1.345322     -5.672959     -7.165979
  C      -5.047333     -3.838387     -9.189623
  H      -4.825723     -4.473795     -8.355780
  H       7.970166      6.796352     12.521778
  H       8.953888      4.614746     -1.637061
  H      11.407426      6.442467     15.519043
  O      13.198722      8.812076     11.409066
  C      -2.368778     -7.461335     -7.703316
  H       1.273603      5.948172      4.063946
  O       7.055161      2.931311     11.527890
  O       9.154310      2.312786     11.163739
  C       6.358742     -1.001635      6.442211
  C       6.578933     -0.595016      5.125170
  C       6.180575      1.137021      9.516051
  H       5.463706      1.460820     10.254814
  C       5.717038     -2.656247      8.207858
  H       6.179079     -2.156379      9.035103
  C       7.510155      1.520516      9.666173
  C       7.929024      2.306830     10.852085
  C       8.465647      1.145429      8.721115
  H       9.485128      1.510140      8.839289
  C       5.761437     -2.209615      6.824834
  O       1.657866     -8.513464     13.847145
  O       3.158758    -10.108061     14.219863
  H       2.382345     -7.554870    -11.977435
  O      -7.988128      3.053980     -6.277542
  H      13.264074      4.521644     12.577948
  H      -2.705277    -13.884912     12.563022
  O      -9.613873      3.383693     -7.773084
  C      -6.384091     -1.057400    -10.992281
  H      -9.019284      7.896081     17.298130
  C       2.541947     -9.060628     14.563628
  H      12.833170      1.849873     14.738226
  H       9.966454      3.220141     12.706155
  O      11.512350      8.633679      9.962422
  O     -12.361690      8.990213     -6.008202
  C      -6.514536     -0.642086    -12.320393
  C      -6.684107      1.347522     -8.109246
  O       0.026471    -12.808307     10.540853
  H      -6.084775      1.815269     -7.340059
  H       6.106472     -2.302258     -8.254289
  C      -5.732123     -2.679304     -9.198082
  O     -10.582306      8.930551     -7.365779
  C       5.771517      0.194770     -8.851165
  O       1.127557    -15.396750     10.943664
  O     -14.141183      6.421146     -3.352219
  O     -13.270089      4.783310     -2.112826
  O     -14.297326      7.022392     -5.942579
  C       7.484916      1.363770     -7.651575
  O       2.443093    -13.799736     10.086094
  H      -6.182838     -2.162343     -8.374669
  O      -7.519148      2.936257     14.095730
  O      -9.362231      2.797825     15.334609
  Zr      9.226951      7.686141     10.951698
  C     -14.199230      5.572794     -2.408761
  O       9.009769      9.604068     10.709935
  O     -13.841763      5.002216     -6.761266
  C      -8.023036      1.710871     -8.221496
  O       9.060676      7.398775      9.040780
  O      11.024668      6.433927     14.620078
  N      -6.167131     -1.357447    -13.423162
  O      -1.478216    -15.396819     -6.189618
  O      -2.812707    -13.793435     -7.003149
  C      -8.208040      2.417316     15.027283
  C      -1.883797     -8.188285     -6.507952
  C      -3.191414     -8.107514     -8.624858
  H      -4.016619      3.645738     -7.166659
  C      -2.392071    -14.978368     -6.960527
  C      -0.471951      6.020434     -9.171166
  C      -4.050388      5.489092    -12.660942
  O      13.152085      8.655583     -5.846013
  N       4.058966     -5.071815    -13.288091
  C     -11.707863      9.384427     -7.012658
  C       3.848964     -5.311934    -15.729957
  C       3.602533     -5.693114    -14.410354
  C       8.090001      0.344415      7.659074
  H       8.825191      0.020671      6.938088
  O       8.054415      2.557990     -3.496650
  O      10.105036      1.957091     -2.869951
  C       6.552595     -1.075490      1.576689
  C       6.683111     -0.638388      2.895712
  C       6.878169      1.058453     -1.504006
  H       6.273436      1.500524     -2.285372
  C       5.855052     -2.703059     -0.196521
  H       6.331276     -2.217550     -1.024318
  C       8.259490      1.235714     -1.559288
  C       8.850404      1.969329     -2.706226
  C       9.075766      0.738200     -0.547136
  H      10.138328      0.942568     -0.598763
  C       5.909078     -2.254304      1.184747
  C       8.512824      0.014997      0.486726
  C       1.901510     -6.595206    -18.686929
  H       1.164355     -6.234234    -19.388401
  H       9.135134     -0.393325      1.268539
  C       7.138662     -0.226656      0.517248
  C       6.325849      0.324164     -0.474460
  H       5.258922      0.167740     -0.425164
  C       7.223304      0.604772      3.330779
  H       7.595549      1.372552      2.682613
  O     -11.711578      6.519326     -6.518115
  C       4.881421     -3.893100    -17.516413
  O      -0.189739    -10.243947     -6.972005
  O      -9.575685      5.266020     -5.885300
  C      -8.586199      2.778199     -7.357859
  H       4.625275     -4.517231    -18.349839
  H      12.326230      1.799234     -5.635265
  O     -12.827575      8.904440     11.217091
  O     -10.988596      8.919770      9.948155
  C       6.087295      5.618525     14.523034
  C       6.769907     -0.088102      7.526426
  C       5.816669      0.336215      8.453963
  H       4.790618      0.024091      8.331621
  C       7.152899      0.634707      4.692288
  C     -12.096525      9.393634     10.297878
  C       2.371887     -7.893830    -18.784238
  H       7.457969      1.432963      5.338266
  H      -3.406048     -9.164077     -8.475996
  O     -13.001276      8.861509     13.902917
  O     -11.163492      9.022656     15.156855
  C      -4.687692     -4.109729    -10.573647
  C      -3.687029     -7.395970     -9.701721
  H      -4.349142     -7.871716    -10.409286
  H       5.835416     -2.220860      4.000305
  C      -3.370874     -6.047540     -9.866932
  C     -12.327042      9.369333     14.858119
  C      -2.504483     -5.430205     -8.963428
  C       3.319814     -8.349961    -17.883569
  H      11.972630      3.955902     16.575647
  Zr     10.767831      3.998304     10.746721
  O       8.171319      2.581488     13.910519
  O      10.293454      2.037763     14.281375
  C      -8.841035      1.114373     -9.177170
  H      -9.884768      1.399368     -9.210148
  O       6.476313      5.514905     11.605319
  O       7.070083      7.524401     10.849332
  C       2.666503      5.910987      6.462782
  C      -3.977345     -5.329238    -15.828215
  C      -3.716257     -5.676566    -14.502869
  Zr     -1.877237    -11.592806     14.463778
  O      -3.578398    -11.645044     13.422536
  O      -2.462912    -11.314400     16.288225
  C      -5.780243     -2.247876    -10.584188
  C       2.045420    -14.988568     10.168344
  C       3.086258      5.864621      5.132696
  O       0.736934     -7.713362     11.484459
  O       2.281017     -9.259841     11.109889
  C       3.887373     -5.170044      6.439340
  C       3.621159     -5.531232      5.117871
  C       1.919989     -6.061261      9.504414
  O       1.050638    -15.998713     -5.694266
  O       1.775758    -14.495020     -7.172958
  H       1.294683     -5.592069     10.248343
  C       5.033462     -3.816033      8.207803
  H       4.818501     -4.462179      9.034892
  C       2.207097     -7.416853      9.635820
  C       1.707679     -8.173937     10.809104
  C       2.989429     -8.069600      8.682602
  C       1.661890    -15.669739     -6.768557
  H       3.148250     -9.141734      8.787914
  C       4.663615     -4.069669      6.825238
  C       3.518704     -7.346761      7.629854
  H       4.148776     -7.833306      6.900942
  C       3.279594     -5.976544      7.516058
  C       2.456654     -5.348413      8.452855
  H       2.248633     -4.294753      8.345121
  C       2.777663     -6.586883      4.668714
  H       2.224878     -7.246637      5.306635
  O      -7.515682      2.843158     11.382750
  O      -8.948085      3.591223      9.850462
  C      -6.257121     -1.080406      6.403041
  C      -6.361043     -0.655247      5.075277
  C      -6.321482      1.227745      9.366809
  H      -5.671052      1.591201     10.148137
  C      -5.714737     -2.737815      8.203550
  H      -6.162913     -2.206047      9.018691
  C      -7.620627      1.721157      9.298499
  C      -8.063735      2.777226     10.242650
  C      -8.500964      1.261107      8.322181
  H      -9.513644      1.651503      8.321259
  C      -5.708605     -2.299641      6.817061
  C      -8.066046      0.323198      7.405698
  H      -8.742995     -0.060845      6.657885
  C      -6.750049     -0.143747      7.433511
  C      -5.887430      0.310739      8.431240
  H      -4.870111     -0.049208      8.451574
  C      -6.840319      0.606408      4.619653
  H      -7.159100      1.411030      5.250978
  C      -2.099104     -6.706362    -18.785839
  Zr     -9.472295      7.139677     14.975563
  O      -8.421594      8.769434     14.921864
  O      -9.747213      7.418275     16.874528
  Zr      2.163956    -12.047998     14.115764
  C       9.076910      2.061533     14.620104
  O       2.062568    -11.761508     16.032554
  H      -2.238694     -4.395136     -9.115761
  C      -2.919434     -6.749114    -12.689139
  O       6.074363      4.357728     -3.561578
  Zr    -11.075623      4.109320     14.383168
  O     -12.024858      2.446358     14.661996
  O     -10.638594      4.947749     16.141043
  O       6.615785      6.501973     -3.347866
  C       2.555175      5.868733      1.592807
  C       3.034440      5.826306      2.900956
  C       4.690830      5.140446      9.533257
  C       4.212715      4.581210     -1.497896
  H       4.767965      4.408015     10.326765
  H       3.694295     -9.360338    -17.957246
  H       8.490417      4.799921      9.380537
  H       8.545705      4.730276     -7.928865
  H       9.490958      7.925664     -8.782958
  H      11.871284      2.922441     -8.558243
  C       0.927251      6.050614      8.271850
  H       1.592350      6.202769      9.097767
  C       5.529329      6.252832      9.577093
  H       9.490630      8.086169      8.511203
  H      11.824706      3.114733      8.638258
  C       4.563961     -4.177965    -16.126889
  Zr     -0.100706     -9.238397     12.721495
  H      11.352342      6.180898     -7.650990
  Zr     -8.035688      4.484848     12.669574
  H      10.648559      8.883532     -4.809413
  H       8.037122      9.775337     -6.831032
  Zr    -12.529030      7.216028     12.606447
  C       3.792616     -7.513168    -16.889354
  H       4.539155     -7.864494    -16.192075
  H       7.874837      6.671210     -4.838795
  O     -14.209073      6.594390     11.366748
  O     -13.453562      4.823313     10.227912
  C       3.327924     -6.205112    -16.787786
  C      -8.304991      0.186246    -10.044405
  H       4.114029      3.779577     -2.213352
  O      -0.167791    -10.242478     14.906206
  C       0.790193      6.199667     -0.154736
  O      -9.249571      5.241455     14.077133
  C     -14.314300      5.702874     10.463816
  H       1.452258      6.363014     -0.981254
  C       5.197957      5.541154     -1.710694
  O     -11.406377      6.595876     14.261405
  C       6.023880      5.461560     -2.936355
  C       5.393964      6.575214     -0.797443
  H       6.218786      7.266687     -0.964288
  C       6.429401      6.439159     10.739777
  O      -1.803243     -8.480457     11.639236
  O      -3.264653     -9.994307     10.907477
  C      -4.039571     -5.386950      6.476446
  C      -3.757217     -5.765738      5.163069
  C      -2.391773     -6.745969      9.572903
  H      -1.705042     -6.450691     10.356120
  C      -5.089241     -3.929917      8.225119
  H      -4.913193     -4.575183      9.062000
  C      -2.950447     -8.021477      9.631004
  C      -2.645638     -8.897639     10.789120
  C      -3.793784     -8.471550      8.618023
  H      -4.160425     -9.489975      8.671112
  C      -4.710805     -4.216814      6.850949
  C      -4.126022     -7.618688      7.583747
  H      -4.799827     -7.943613      6.805460
  C      -3.622742     -6.316859      7.547203
  C      -2.731955     -5.899714      8.537104
  H      -2.313277     -4.906273      8.481971
  C      -3.032479     -6.920250      4.749292
  H      -2.580234     -7.632841      5.409297
  C       5.515584      7.193869      8.550314
  O      -1.337384    -10.891338     12.548964
  C       1.207808      5.973088      1.220808
  O      -7.963031      7.227971     12.715964
  C       4.557558      6.672855      0.299663
  H       4.675750      7.483704      1.001907
  O     -12.213837      4.567691     12.710472
  O      12.552511      8.562147     -3.154193
  O      10.501147      8.959671     -2.354239
  O     -10.426928      8.310133     12.547465
  C       3.527575      5.752518      0.488811
  O       1.114872    -10.900598     12.704384
  O      -9.913643      3.149821     12.684904
  C       2.376398     -5.754041    -17.697364
  H      -8.926787     -0.289605    -10.787507
  H      -2.410071     -7.425635    -12.032489
  C       3.380461      4.691468     -0.406111
  H       2.602891      3.962920     -0.233784
  C       4.395276      5.706513      3.306921
  H       5.228709      5.603086      2.641892
  O      -6.598403      5.166518     11.216029
  O      -7.220690      7.021401     10.150023
  C      -2.162043      5.706436      6.512381
  C      -2.626431      5.640826      5.196578
  C      -4.403822      4.863823      9.437156
  H      -4.555858      4.106429     10.193529
  C      -0.417456      5.985266      8.283104
  H      -1.086362      6.066183      9.116492
  C      -5.279616      5.943894      9.392626
  C      -6.436033      6.055268     10.322105
  C      -5.113488      6.944521      8.437473
  H      -5.807573      7.772733      8.436231
  C      -0.826178      5.808212      6.900001
  C      -4.089436      6.852923      7.522306
  H      -3.951466      7.621124      6.776824
  C      -3.214232      5.766503      7.548401
  C      -3.373178      4.779433      8.518383
  H      -2.694246      3.939991      8.530952
  C      -3.979235      5.452205      4.795471
  H      -4.803201      5.294980      5.461786
  C      -6.950461     -0.146038     -9.978907
  C     -14.147824      5.595602     14.941357
  C      -6.150904      0.427258     -8.990974
  H       2.006750     -4.742139    -17.618629
  C       2.834441     -6.813525    -13.983127
  C      11.739480      9.169243     -2.393420
  H       6.228423      8.009443      8.593395
  H       2.318959     -7.489352    -14.636195
  H      -5.104927      0.164270     -8.941425
  C       6.301298     -1.140588    -15.727883
  C       6.485085     -0.736889    -14.405145
  C       6.482165      1.180886    -18.687367
  H       5.810712      1.637231    -19.399243
  C       5.568068     -2.734961    -17.516352
  H       5.992982     -2.210539    -18.349509
  C       7.843352      1.422071    -18.766660
  O      14.380621      6.746132     13.652966
  O      -6.438643      5.224428     13.934339
  H       8.771537     -0.173001    -10.370948
  O       0.741623     -7.683671     -3.417382
  O       2.307317     -9.228902     -3.137619
  O      -1.462134    -15.379416     14.235797
  O      -2.776241    -13.777631     15.083347
  C       3.947321     -5.160455      1.570519
  C       3.650803     -5.522651      2.884991
  C       1.976011     -6.048866     -1.489204
  H       1.337390     -5.582993     -2.223659
  C       5.123394     -3.833100     -0.196870
  H       4.881030     -4.468138     -1.025030
  C      -2.350240    -14.962427     15.034772
  C       2.276535     -7.400470     -1.632641
  C       1.745672     -8.149710     -2.795571
  C       3.075676     -8.052556     -0.694581
  H       3.244208     -9.121268     -0.811801
  C       4.741152     -4.072014      1.186187
  C       3.604042     -7.331942      0.360587
  O      -7.450721      6.272447     15.624916
  H       4.243290     -7.816726      1.082638
  Zr      2.100569    -12.009918     -6.237066
  O       3.874770    -12.782032     -6.435907
  C       3.347426     -5.966500      0.487915
  C       2.512515     -5.338098     -0.437138
  H       2.294212     -4.287686     -0.318733
  C       2.795082     -6.581349      3.305416
  H       2.258909     -7.236932      2.649225
  O      -7.659046      2.704698     -3.558614
  O       1.935699    -11.817645     -8.160260
  Zr    -11.280080      4.486360     -6.890055
  O      -9.435749      2.785787     -2.214002
  C      -6.104062     -1.091368      1.526855
  C      -6.288008     -0.662029      2.843037
  C      -6.318649      1.147212     -1.508602
  O       1.591125    -13.462862     -4.809950
  H      -5.693658      1.589475     -2.270259
  C      -5.483648     -2.760668     -0.231451
  H      -5.875637     -2.223536     -1.071450
  C      -7.682100      1.416052     -1.531358
  C      -8.290685      2.352740     -2.517484
  C      -8.520390      0.866348     -0.561384
  H      -9.577964      1.091050     -0.609204
  C      -5.536695     -2.310803      1.149481
  C      -7.995013      0.059990      0.424736
  H      -8.638107     -0.377835      1.173208
  C      -6.626854     -0.211031      0.460372
  C      -5.796714      0.337264     -0.516148
  H      -4.737197      0.133273     -0.481167
  C      -6.799099      0.600324      3.256928
  H      -7.081253      1.395859      2.596955
  C       6.717510     -0.251476     -9.775273
  C      -7.033402      0.603592    -12.773459
  C       8.699110      0.831678    -17.851778
  H       9.762349      1.012157    -17.911129
  C       5.663142     -2.318974    -16.127254
  C       8.196826      0.006662    -16.862010
  O       3.921255    -12.860999     14.292463
  H       8.864293     -0.461694    -16.153484
  C       6.830544     -0.245760    -16.779667
  C       5.977371      0.351494    -17.702722
  H       4.915138      0.166723    -17.637392
  C       7.040000      0.497544    -13.963317
  H       7.382910      1.281594    -14.608899
  H      -7.363591      1.402079    -12.139818
  C      14.404212      6.036876     14.716903
  N      -5.127039     -3.198688    -15.437594
  N       5.067360     -3.221029    -15.317160
  Zr     11.379039      3.730153     -3.091482
  H      -1.130662      6.129178     -8.333036
  C      -0.892410      5.817329    -10.547936
  O     -12.125211      2.750134     -6.854576
  H      -1.367522     -6.373039    -19.506681
  C      -4.981261     -3.904041    -17.629497
  C      -4.276106      6.529854     -9.713536
  N       0.144418      5.706637    -15.419155
  C      -6.295808     -1.085821    -15.867204
  C      -6.469128     -0.657808    -14.550970
  H      -4.329218      7.351166    -10.412495
  O      12.873933      2.552132     -2.727767
  Zr     10.761691      3.866621     -6.488479
  O      -3.562717    -11.620847     -5.364855
  O      11.693108      2.480288     -5.364456
  O      10.969541      3.112683     -8.261622
  N       2.284223      5.903241      4.034691
  O      10.832974      3.874240     -1.228593
  Zr     -0.148798    -14.611849     12.579242
  C      -5.119908      5.356596     -7.796563
  C       3.963341     -7.661926     -9.784159
  H      -4.753656     -4.547422    -18.456466
  O       8.784738      5.051931     14.880654
  Zr      9.171857      7.616824     -6.343258
  O       8.954805      9.523083     -6.655761
  O       9.084857      7.232144     -8.242838
  O     -12.959539      8.852676     -3.435809
  O     -10.919580      9.184099     -2.591331
  Zr      8.921678      7.067623     -2.903058
  O       8.226791      8.567237     -4.032868
  O     -11.917009      4.760351     -8.716382
  O      -0.287869    -12.866715     14.669116
  O       8.415903      7.672292     -1.136651
  C      -6.472655      1.248975    -18.817026
  O       8.353820      8.672843     13.304561
  H      -5.803172      1.705812    -19.530365
  C     -12.144190      9.432482     -2.643041
  C      -3.237833      5.604649     -9.832006
  C      -5.625851     -2.721951    -17.639484
  C      -3.145274      4.566659     -8.903972
  O       6.464588      5.407068     -5.905081
  O       1.563681    -13.489293     12.738068
  O      -0.340741    -12.860710     -6.680718
  H      -6.035326     -2.189820    -18.475504
  O       7.015199      7.460935     -6.568381
  O      -1.840049    -13.446938     12.453384
  C      -7.831349      1.508245    -18.879315
  C      -8.686608      0.917513    -17.964087
  Zr     -2.305872    -11.975668     -3.012071
  O      -1.806338    -13.449428     -4.410226
  O      -4.078757    -12.749745     -2.802769
  O      -2.142037    -11.730169     -1.096150
  C       2.602523      5.888294    -10.994774
  C       3.037391      5.804980    -12.318367
  C       4.629168      5.106327     -7.928066
  N       2.249637      5.799813    -13.427286
  Zr     -9.504158      6.981971     -2.351205
  O      -8.185710      8.397657     -2.402147
  O     -10.084037      7.540983     -0.578609
  Zr      1.703896    -11.527980     -2.797723
  H       4.712137      4.362958     -7.145119
  O       2.414412    -11.300587     -1.008300
  H      -9.748029      1.111957    -18.010588
  O      13.952643      6.326532     10.937347
  N       0.176896      5.782169    -11.372915
  Zr    -11.107806      3.983677     -3.043565
  O     -12.145215      2.399325     -2.661902
  O     -10.634818      4.859320     -1.272901
  N       5.105835     -3.283315    -11.271560
  O      13.202051      4.385068     10.112013
  O      10.769317      8.002194     12.358066
  Zr     -2.345419    -11.958025     11.041377
  H       4.740382     -0.101059     -8.971566
  O      -2.234754    -11.728512      9.119168
  Zr     -9.197879      7.577366     11.025345
  O      -8.460776      9.348334     10.753013
  O      -9.566729      6.582397      9.283567
  O      12.463765      5.058578     12.731948
  C      12.568057      9.170992     10.355632
  O       8.498008      5.050662     -2.388740
  Zr      1.607688    -11.500895     10.731160
  O       3.311395    -11.699341     11.747549
  O       2.259103    -11.281093      8.920364
  Zr    -10.916887      4.601648     10.312173
  O     -11.501877      2.752952     10.338869
  O     -11.393424      4.701733      8.430010
  Zr     -0.076600     -9.233789     -4.629852
  C      -5.697333     -2.286720    -16.255203
  Zr     -7.992887      4.520078     -4.738867
  O      10.828556      6.325486     -2.672314
  O       8.799844      6.320023     12.497199
  Zr    -12.543028      7.146169     -4.697900
  N      -6.020008     -1.374508      3.971403
  O      11.148084      6.011321     10.497127
  Zr     11.504890      3.853785     14.134514
  O       8.820635      4.788909     10.295558
  N       4.116196     -4.914773      4.009951
  C       7.027736      0.497108    -12.600167
  O       0.020767    -10.200025     -2.299313
  H       7.359062      1.281957    -11.950057
  O      -9.366351      5.168723     -3.406770
  O      13.060512      2.710585     14.357634
  O      11.168900      3.854557     16.045939
  O     -11.465353      6.679981     -2.995128
  H      11.565089      3.956154     -0.601156
  H       8.705181      8.554243     -0.862494
  O     -11.596692      6.497734     10.926544
  O       3.375781    -11.638014     -3.881547
  O      -0.058104    -10.184964     10.306374
  O      -9.360590      5.464207     11.519283
  O      -1.303660    -10.894524     -4.519311
  H      11.232823      6.416127     -1.787723
  O      -7.644916      6.707316     -4.734962
  H      13.202115      4.413820     -4.633777
  H      -0.092408    -13.202625     15.565876
  O     -12.298003      4.751898     -4.628028
  H       2.420746    -13.935164     12.598719
  H      12.452583      1.997373     11.535826
  O     -10.003040      7.984150     -4.868771
  H      12.615921      1.638419     -2.542250
  O       1.134857    -10.896232     -4.739328
  O     -10.277183      3.019028     -4.733802
  N      -5.002258     -3.237154      1.975237
  N       5.255704     -3.119486      1.993072
  N       0.136612      5.878285      2.033842
  H       9.862592      3.123343     -4.582512
  O      13.450629      5.335059     15.112696
  O       9.913309      4.077815     -4.531878
  C      -8.184459      0.076834    -16.988026
  O      -4.124315    -12.725339     10.862376
  C      -6.196593      5.178432     -6.789716
  N       0.249229      5.786170      6.082113
  N       5.155219     -3.105801      6.015775
  N      -5.120307     -3.226089      6.028205
  N      -4.131522     -5.101825      4.035702
  H      -8.849753     -0.389811    -16.276215
  N      -1.885958      5.762700      4.063075
  C      -6.819924     -0.189726    -16.920381
  C      -5.217938      6.407203     -8.709671
  C       0.872452      6.082960     -9.193156
  H       1.544358      6.248818     -8.375384
  C      -2.596201     -7.997043    -18.851614
  H       8.209534      9.600348     13.539504
  O       8.602813      7.620328     16.198274
  C      -5.967861      0.403624    -17.845866
  C       5.464825      6.220702     -7.871933
  N       6.295462     -1.319072      4.008113
  H      -0.880823      5.875828      4.025082
  H      -4.633647     -4.223153      4.021051
  H      -5.614314     -2.301560      3.988306
  H       4.710203     -4.095214      4.025719
  N      -5.170055     -3.148213    -11.387774
  C       6.384037      6.374429     -6.717171
  Zr     -0.117675    -14.599281     -4.601140
  C       5.438131      7.177401     -8.882907
  H       6.142725      7.998594     -8.829869
  H       8.591309      4.779721     15.796244
  C      -6.425861      5.822855     15.050494
  H      -4.907395      0.205756    -17.791073
  C      -7.006920      0.592838    -14.136127
  C      -3.535030     -8.419438    -17.925329
  H      -3.928710     -9.424003    -17.973482
  O      -5.993398      4.557420     -5.705284
  C       1.265801      5.909151    -10.582234
  H      -7.315135      1.379085    -14.796136
  C      -4.663769     -4.182049    -16.238690
  C      -3.975211     -7.556050    -16.938835
  H      -4.714977     -7.880312    -16.221528
  C       4.528117      7.048977     -9.914282
  H       4.477058      7.795291    -10.692888
  C       3.639511      5.973334     -9.945150
  C       3.719679      4.989293     -8.958752
  N      -4.143005     -5.009760    -13.395290
  H       3.057533      4.138152     -9.012124
  O      10.690858      7.917051     -4.939263
  O      11.157534      5.869364     -6.744466
  C       4.386721      5.702280    -12.761455
  H       5.242874      5.655604    -12.118549
  O       8.846634      4.628415     -7.008660
  C       1.330060      5.907285      6.880858
  C      14.037747      5.320488     10.167571
  N      -1.933927      5.727425    -13.354666
  C       4.606065      7.057391      7.520517
  H       4.558919      7.793759      6.732732
  C       3.708396      5.988260      7.504939
  C       3.783627      5.013985      8.501616
  O      12.377840      4.912207     -4.478762
  H       3.119246      4.164350      8.456278
  O      14.241790      6.587090     -3.507002
  O      13.246856      5.203570     -2.063835
  C      -3.487149     -6.254481    -16.872023
  O       8.720759      6.223155     -4.851464
  O      13.928693      6.161634     -6.236069
  O      13.204186      4.204928     -7.047416
  C      -2.541449     -5.838611    -17.804357
  C       4.427251      5.738668      4.669141
  H      -6.035475      7.114164     -8.597743
  O       1.615663     -8.515031     -5.741234
  C      14.233394      5.867778     -2.452407
  C      14.008558      5.171771     -7.023667
  H     -12.049402      6.800798     -7.387987
  H     -11.610963      4.074052     -9.326232
  H      -9.803846      6.716172     -9.109320
  H      -9.189642      4.989853     -6.715359
  H       2.371958    -12.519438     16.549059
  H      -1.211142     10.182161     -2.872478
  C       0.291483     11.926397     -4.096338
  O      -0.554028     10.952068     -4.669887
  O       1.498399     10.223981     -2.870989
  H      -1.336184      9.130684     -4.316884
  H       0.544675      8.459566     -2.695554
  H       1.117073      8.839174     -4.351530
  H       2.282079     12.044055     -3.230153
  C       1.653589     11.319447     -3.748570
  H       0.395086     12.720296     -4.836739
  H      -0.171463     12.329497     -3.182898
  H       2.151463     10.989878     -4.672594
  C      -0.709207      9.853516     -3.794729
  C       0.652065      9.247134     -3.441781
956
Coordinates from ORCA-job orca_MEP E -1853.085947035990
  C       2.353639    -16.580756     15.965718
  H       2.196916    -16.276110     16.996612
  H       2.256999    -16.369061     -8.893684
  H       3.417103    -16.788427     -7.643137
  H       1.831768    -17.596132     -7.661306
  H      13.850394     10.211613     -1.640340
  H      -3.903663    -16.610956     -7.704272
  C     -15.458285      5.619689     -1.530589
  H     -15.096431      5.820362      8.511397
  H     -15.136004      5.567321     -0.494651
  H      -3.823600    -16.697567      9.798757
  C      -2.845628    -16.441616     -7.884897
  H      -2.728583    -16.088810     -8.905553
  H      -2.579084    -16.351834     -0.384088
  C     -12.754678     10.458911      9.518657
  H     -12.539764     10.139456      8.502460
  H      16.136019      4.784438     -7.787670
  H     -12.525769     10.188389     16.843502
  C     -12.771968     10.484408     15.827224
  H     -12.347809     11.469596     15.653143
  C       2.358077    -16.667893     -7.854467
  H      14.086293     10.375310      9.660879
  C     -15.488678      5.835174      9.524887
  H     -16.133454      4.956524     15.712321
  C      15.521396      5.894161     15.916528
  H     -16.118884      4.959433      9.652629
  C      12.774636     10.258399     -1.505452
  C      -2.802859    -16.355780     16.040586
  H      -3.876141    -16.471107     15.916771
  H      12.882952     10.023031      8.384442
  H      12.501044      9.999770     -0.486709
  H      14.085525     10.301209     -7.699917
  C     -12.825692     10.417359     -1.593384
  H      -8.394230      2.111036    -19.585117
  H     -12.401362     11.406427     -1.741191
  H     -12.318613     11.444067      9.659989
  H      12.932895      9.899941     -9.006414
  C      15.461096      5.671277      9.397694
  H      15.083716      5.571825      8.384167
  H     -16.057165      6.740540      9.706502
  H      16.097542      4.980094     15.802878
  H      15.178645      5.945765     16.946113
  C      15.505780      5.809670     -1.480971
  C      15.417383      5.577547     -7.975711
  H      -2.266618    -17.560680      9.776788
  H       6.237934      6.043074    -19.708654
  C       2.475109    -16.422988     -1.349785
  H      15.031021      5.453961     -8.983340
  H       2.374201    -16.089298      8.416522
  H       2.325861    -16.051837     -0.339926
  H      16.094941      4.911937     -1.646703
  H      15.188314      5.812754     -0.442418
  H      -2.267303    -17.572907     -1.654197
  H      -2.293844    -17.363090     -7.730040
  H      16.157584      4.858104      9.582715
  H     -15.083246      5.759612     -8.847345
  H     -16.028122      6.524377     -1.714059
  H     -16.063811      6.779859     -7.747812
  C      12.815288     10.326105     15.882032
  H     -13.901618     10.443649     -1.724027
  H      12.518577     10.073614     16.896059
  C      -2.762969    -16.617427      9.577130
  H      -2.661582    -16.333389      8.534008
  H      -2.614519    -16.022825     17.057464
  C     -12.634090     10.406204     -7.943722
  H     -12.443313     10.116127     -8.972987
  H     -12.558413     10.084031     -0.593673
  C       2.486128    -16.428128      9.442260
  H       3.424020    -16.678056     15.806101
  H       3.543707    -16.586902      9.634312
  C     -15.523497      5.846326     -7.856898
  H     -16.072658      4.747955     -1.739469
  H     -13.699921     10.461479     -7.748604
  H     -16.191198      5.001320     -7.714046
  H       1.856522    -17.521725     15.758722
  C     -15.475488      5.810324     15.848878
  H     -15.072157      5.764827     16.857060
  H       1.940451    -17.351432      9.606973
  H       1.916638    -17.339619     -1.509399
  H       3.536608    -16.607187     -1.490152
  H      16.128050      6.757704     15.667455
  H       8.423729      1.999000    -19.601771
  H      15.963619      6.623565      9.532589
  H      16.092243      6.692163     -1.711769
  H      15.899340      6.543232     -7.861973
  C      -2.726896    -16.617472     -1.426690
  C      13.039747     10.197050     -7.967031
  H      -3.796958    -16.661447     -1.610115
  H      12.422684     11.266895     -1.705105
  H      12.518852     11.141585     -7.836644
  C      13.030758     10.297602      9.424721
  H      -6.168747      5.892986    -19.589911
  H      12.483919     11.340269     15.675155
  H      12.535180     11.250123      9.590766
  H     -13.845991     10.505546     15.678833
  H     -13.824012     10.492343      9.696411
  H     -12.176439     11.377021     -7.774002
  H     -16.019562      6.735238     15.691410
  H      13.892271     10.261694     15.766631
  H      -2.302830    -17.299128     15.847666
  H       2.186625     -8.679737    -19.589109
  H      -2.415153     -8.750063    -19.624842
  H       4.732080      5.128939     15.825832
  H       7.177599      1.386731     15.912364
  H       8.664720      0.391228     15.876929
  H      -2.612160     -8.217813     16.789014
  C       2.784923     -8.098720     15.892300
  H       3.845951     -7.875813     15.826654
  H      -3.839132     -7.533404     15.730915
  C      -7.748285      1.408677     15.912943
  C       5.251793      6.079819     15.785280
  H       5.779055      6.276439     16.716420
  H       4.549912      6.892462     15.618615
  C       8.263143      1.399612     15.907394
  H      -5.394706      6.016098     16.935954
  H       8.639664      1.888461     16.804080
  H      -6.684583      1.367531     15.706449
  C      -5.122937      5.905024     15.890348
  H      -4.581850      4.980929     15.719303
  H      -4.501463      6.751558     15.610386
  H      -2.252571     -6.722204     15.876354
  H       2.202121     -7.184155     15.945930
  H       2.620129     -8.710673     16.777424
  H      -7.937134      1.648862     16.955337
  H      -8.205580      0.445937     15.701200
  C      -2.769668     -7.675029     15.858973
  H       4.606019     -7.866171    -10.584082
  C      -2.982812     -6.821113    -14.081538
  O      12.045649      2.705859     11.820068
  H      -2.515730     -7.535898    -14.729547
  H     -11.011797      3.912281     17.064109
  H      -9.071058      5.153435     15.260950
  H     -10.245927      2.508717     12.694762
  H     -12.996549      2.344577     14.728721
  O      11.191072      8.833199     -7.350201
  H     -12.989477      4.484808     12.664130
  C       8.403604      2.169129     -6.711462
  C       8.713029      0.836700     -8.803569
  H      -7.325701      7.526080     12.743397
  O      -1.366532    -15.884285     -3.253104
  H      -8.545607      9.966557     14.769486
  H     -10.384791      8.945313     12.702658
  C       3.401428     -6.249081     -9.868946
  C       4.851005     -3.850765     -9.132636
  H       4.601792     -4.471765     -8.295551
  H       9.769791      1.068713     -8.739958
  C       2.619544     -8.010443     -7.852217
  H      -4.518205    -11.549393     13.995664
  H      -2.260006    -10.544090     12.844636
  H      -0.005544    -10.264078     15.779583
  H       1.196572      5.751280    -13.419116
  H       5.850960      1.592301     -7.174904
  C       5.521002     -2.682875     -9.138070
  C      -2.322900      5.679691    -15.887517
  C      -2.753753      5.650125    -14.561018
  C      -4.532373      4.760630    -18.798515
  H      -4.644098      3.956402    -19.510348
  C      -0.579976      5.809052    -17.682442
  H      -1.249421      5.889790    -18.516199
  C      -5.388707      5.847711    -18.844646
  C      -5.240027      6.878273    -17.931482
  H      -5.902038      7.731094    -17.964948
  C      -0.985426      5.694947    -16.292395
  C      -4.243821      6.818811    -16.974548
  H      -4.121447      7.624755    -16.265631
  C      -3.377977      5.729745    -16.922485
  C      -3.531482      4.700400    -17.845696
  H      -2.868825      3.848340    -17.804111
  C      -4.100100      5.566909    -14.107334
  O       1.238263    -15.747971     -3.271910
  O       2.443262    -14.194381     -2.209435
  H      -4.960778      5.504576    -14.743288
  C      12.136384      9.381492     14.902181
  Zr      8.107280      4.548487     12.723549
  C       5.616892     -2.272349    -10.530076
  O      11.255370      3.802596      8.899469
  H       4.639419    -11.728618     14.597371
  C       2.237180     -8.919611     -6.735755
  C       2.021353    -15.370674     -2.349536
  C       8.195439      0.046068     -9.812563
  H       5.619466     -2.278986    -13.377439
  O      -1.397123    -15.867205     11.392161
  O      -2.476793    -14.334380     10.182275
  Zr     12.627413      7.120194     12.630940
  C       3.515012     -8.430582     -8.833055
  O       6.359341      5.037426     13.933757
  O       6.994784      7.083486     14.509482
  C      -2.176304    -15.521604     10.447560
  O      -7.348461      6.576075     -7.314367
  C      -2.259280      5.671467    -11.011589
  O      -1.274593     -8.098109     14.035640
  O      -2.775184     -9.653732     14.532935
  O      -2.432243    -14.338736     -2.044425
  H       3.885161     -9.447444     -8.788954
  C      -2.719539      5.644004    -12.329311
  C      -4.385420      4.696192     -8.064574
  H      -0.947434      5.712856    -13.480530
  H      -4.618193     -4.133324    -13.402824
  H      -5.649963     -2.250220    -13.398792
  H       4.550017     -4.145374    -13.354448
  O       7.585829      2.758365     -5.935981
  H     -12.833514      2.558592     -6.929822
  O       9.652593      2.208022     -6.542457
  C       6.277837     -1.104739    -10.933335
  H      -8.570080      9.893496     -6.923630
  C       6.476576     -0.706823    -12.258084
  C       6.486849      1.143898     -7.923726
  H      -0.101126    -10.380510     -7.811573
  O       2.869996     -9.999584     -6.568521
  O      12.854137      8.869602     13.991758
  N       6.109271     -1.393333    -13.374841
  H      -4.541242    -11.630842     -5.810052
  C       4.539110     -4.149232    -10.520669
  C       3.860742     -5.308230    -10.917226
  H       5.207518      5.654489      5.299842
  H       2.268302    -12.603106      8.457561
  H      -2.535548    -12.467358      8.641790
  H      -0.283215    -13.545776      9.961428
  H      -2.799064    -14.041918     -4.643469
  H      -2.713505      3.837181     -9.088899
  Zr     12.584967      7.037955     -4.734074
  H      -2.126051     -4.897642    -17.798836
  Zr      8.077248      4.462311     -4.713805
  C      -2.238934     -8.532491     14.731571
  H      -2.425821    -12.429847     -0.551095
  H       2.372440    -12.626680     -0.466067
  H      -0.211780    -13.546696     -1.840518
  H       2.492830    -14.047218     -4.642119
  O      10.905386      9.165383     15.044570
  C       3.604681     -5.669380    -12.243018
  H       4.592609    -11.709825     -6.516195
  H       2.034291    -10.591003     -4.545746
  H      -4.922248      5.492916    -12.085899
  C       2.514665      5.710107    -15.889956
  H       9.571727      8.334559     16.812546
  H     -11.804957      6.791488      9.863980
  H     -10.911745      4.035887      8.261115
  H      -8.980094      7.342331      8.287519
  H      -9.235261      5.358360     10.251567
  H     -11.981526      6.800127     -1.921949
  H      -9.054926      7.409656     -0.049329
  H     -10.765390      4.539396     -0.349949
  H      -9.290720      4.945448     -2.548177
  H     -10.366626      2.207247     -4.848654
  H     -13.109004      2.373405     -2.505378
  H     -12.977550      2.425574     10.713765
  H     -13.027219      4.432490     -4.812239
  H      -7.128718      7.534957     -4.582967
  H      -8.564262      9.988378     10.753658
  H      -8.652788      9.547066     -2.516807
  H     -10.352431      8.894745     -4.611067
  H      -0.202500    -10.315841      9.548865
  C       4.660350      4.860955    -18.871468
  H       4.763252      4.069495    -19.598979
  C       0.766399      5.819727    -17.681959
  H       1.431976      5.913102    -18.517271
  H      -4.900543    -11.676994     11.026357
  H      -4.884880    -11.700736     -2.853532
  H       2.162250    -12.515084     -8.757631
  H      -2.667286    -12.634281     -8.823436
  H      -0.090738    -13.578014     -7.453538
  H      -2.231226    -10.564988     -4.763396
  H      -0.142952    -10.346809     -1.518133
  C       5.489746      5.968065    -18.933678
  H      -2.583348    -12.492551     16.951683
  C       2.474978     -5.852992     -8.903593
  Zr     -1.965156    -11.923868     -6.486965
  H       2.064483     -4.855147     -8.946909
  O      -2.369568    -11.830412     -8.376515
  C       5.354549      6.980738    -17.998720
  H       5.997438      7.847552    -18.042347
  H       4.284426    -11.683996     -3.479296
  H       4.234346    -11.624947     11.469517
  H       1.981164    -10.514093     12.516156
  C       1.174701      5.710048    -16.290696
  C       4.394108      6.887265    -17.008530
  H       4.280183      7.680833    -16.284470
  C       3.550943      5.781281    -16.943756
  C       3.695649      4.766498    -17.884656
  H       3.051972      3.900521    -17.833028
  C       4.330395      5.629120    -14.152009
  H       5.172950      5.560792    -14.810948
  H      11.628321      6.594653      9.822075
  O      -1.534595     -8.567451     -3.393081
  O      -3.155682     -9.981362     -2.833049
  C      -3.933102     -5.334210      1.598595
  C      -3.692394     -5.701342      2.924093
  C      -2.242886     -6.770659     -1.438703
  H      -1.531613     -6.498213     -2.206473
  C      -4.870915     -3.854911     -0.198966
  H      -4.657036     -4.493200     -1.032320
  C      -2.827984     -8.034253     -1.501042
  C      -2.484056     -8.930680     -2.635687
  C      -3.720892     -8.444349     -0.514849
  H      -4.122963     -9.448679     -0.570894
  C      -4.564341     -4.153187      1.191492
  C      -4.057320     -7.570951      0.502258
  H      -4.764977     -7.866998      1.261826
  C      -3.513851     -6.285928      0.547281
  C      -2.587956     -5.902652     -0.423482
  H      -2.145123     -4.919420     -0.369933
  C      -2.985404     -6.857246      3.362857
  H      -2.529658     -7.580144      2.716710
  H      10.740672      9.073463     12.634998
  O       1.069281    -15.847277     14.083707
  O       2.166084    -14.312029     15.279899
  H       7.658006      9.706555     10.785410
  H       7.758964      9.371497     -3.633468
  C       2.970184      5.691888    -14.570543
  C      -2.138045    -15.528782     -2.306503
  C       2.083456     -6.724917     -7.906679
  C     -14.399380      5.762320     -6.843488
  C       1.830358    -15.496232     15.039804
  H       1.369845     -6.436990     -7.147118
  O     -14.202175      6.620518     13.990878
  O     -13.544427      4.733118     14.964058
  C      12.371625      9.158502     -7.082687
  H     -11.795712      6.760053     15.512766
  Zr      9.348234      7.366739     14.462246
  C       2.850688     -6.795097    -12.680815
  O      10.090004      4.147261     12.728387
  O      -1.309488     -8.220731     -5.892380
  O      -2.830366     -9.748473     -6.438811
  C      -3.948396     -5.297707    -10.962867
  C      -3.706983     -5.674128    -12.285037
  C      -2.133201     -6.536983     -7.924363
  O      -6.480142      5.086066     -3.333033
  O      -7.696488      6.140848     -1.783750
  C      -2.305886      5.792538      1.555045
  C      -2.743817      5.745396      2.880395
  C      -4.460312      4.774758     -1.351527
  H      -4.551224      3.991747     -2.089608
  C      -0.564995      5.958748     -0.237714
  H      -1.234199      6.058972     -1.068873
  C      -5.424595      5.776194     -1.327503
  C      -6.606274      5.676971     -2.221799
  C      -5.338360      6.822211     -0.412945
  H      -6.091376      7.600416     -0.445642
  O       0.020597    -13.239732     -2.740949
  Zr     -9.222008      7.434451     -6.464932
  C      -0.968488      5.822046      1.151646
  C      -4.299864      6.841525      0.496536
  H      -4.209139      7.651443      1.204304
  C      -3.357857      5.811838      0.518782
  O      -8.215315      9.077240     -6.550692
  O      -9.674205      6.615178     -8.234812
  C      -3.438830      4.787460     -0.423301
  H      -2.709409      3.992190     -0.402426
  C      -4.092142      5.642793      3.325713
  H      -4.949286      5.574693      2.686558
  H      -1.435675     -6.195558     -7.174279
  C      -4.929996     -3.842179     -9.171874
  H      -4.698850     -4.473364     -8.337406
  H       7.987418      6.938802     12.782825
  H       8.830385      4.905622     -1.575576
  H      11.646206      6.539095     15.487225
  O      13.063217      8.756622     11.253534
  C      -2.633565     -7.830942     -7.812740
  H       1.203747      5.852791      3.999772
  O       7.676400      2.830196     11.472764
  O       9.722977      2.302904     10.783859
  C       6.300603     -1.006478      6.449478
  C       6.506484     -0.613473      5.124000
  C       6.526947      1.229483      9.472466
  H       5.896704      1.673116     10.229022
  C       5.538424     -2.585839      8.241765
  H       5.958977     -2.060300      9.075463
  C       7.898421      1.455477      9.544445
  C       8.467779      2.254897     10.662590
  C       8.745232      0.924031      8.572690
  H       9.802742      1.153764      8.630235
  C       5.637854     -2.173400      6.850781
  O       1.383103     -8.483532     13.999221
  O       2.982360     -9.964987     14.409319
  H       2.369788     -7.502365    -12.034998
  O      -7.838717      2.929626     -6.088451
  H      13.344567      4.513698     12.639306
  H      -2.829405    -13.991557     12.771316
  O      -9.383958      3.361713     -7.642867
  C      -6.300225     -1.068924    -10.963163
  H      -8.931192      7.469128     17.093065
  C       2.355669     -8.907374     14.686486
  H      12.312253      1.534462     14.728502
  H      10.084578      3.214704     12.503752
  O      11.186711      8.933714     10.056713
  O     -12.695273      8.925484     -6.070983
  C      -6.484770     -0.663533    -12.287366
  C      -6.530970      1.298433     -8.046111
  O      -0.044074    -13.224577     10.855256
  H      -5.904858      1.774864     -7.306086
  H       5.935977     -2.150285     -8.305905
  C      -5.582426     -2.664699     -9.172343
  O     -10.800052      9.052634     -7.243419
  C       5.977325      0.356231     -8.935415
  O       1.198639    -15.732403     11.323128
  O     -14.178898      6.446581     -3.369141
  O     -13.351819      4.729493     -2.207406
  O     -14.275591      6.700186     -5.993456
  C       7.858068      1.368758     -7.839695
  O       2.339757    -14.169771     10.205013
  H      -5.994325     -2.129729     -8.340090
  O      -7.746673      2.924820     14.061210
  O      -9.572043      2.818284     15.330775
  Zr      9.227629      7.813336     11.018325
  C     -14.238254      5.592866     -2.435632
  O       8.617952      9.614204     10.725985
  O     -13.639184      4.765635     -6.893283
  C      -7.885000      1.614552     -8.069995
  O       9.209294      7.331550      9.135275
  O      11.284074      6.558299     14.578543
  N      -6.125574     -1.356681    -13.401450
  O      -1.558343    -15.753534     -5.999705
  O      -2.744287    -14.195920     -7.078499
  C      -8.408598      2.455932     15.037266
  C      -2.228519     -8.660438     -6.651625
  C      -3.510167     -8.334186     -8.771877
  H      -4.491708      3.908901     -7.333688
  C      -2.347335    -15.378474     -6.917613
  C      -0.522839      5.845641     -9.219104
  C      -4.079615      5.561162    -12.744612
  O      13.052861      8.664672     -6.129047
  N       4.013635     -5.003931    -13.358267
  C     -11.994036      9.386685     -7.016720
  C       3.834438     -5.284475    -15.801984
  C       3.589013     -5.653684    -14.477847
  C       8.220815      0.136369      7.565717
  H       8.872125     -0.302438      6.824707
  O       7.904819      2.779999     -3.390768
  O       9.941568      2.108220     -2.805257
  C       6.343598     -1.035331      1.564137
  C       6.528711     -0.629023      2.888660
  C       6.705665      1.194295     -1.457302
  H       6.104518      1.670066     -2.219526
  C       5.567860     -2.616884     -0.220744
  H       5.989582     -2.096231     -1.056897
  C       8.088506      1.359555     -1.511871
  C       8.691481      2.139621     -2.629365
  C       8.894578      0.790500     -0.528790
  H       9.962094      0.968165     -0.573545
  C       5.670048     -2.197712      1.167501
  C       8.319059      0.031420      0.473338
  C       1.992472     -6.710791    -18.768089
  H       1.257776     -6.396683    -19.494711
  H       8.938973     -0.427432      1.228811
  C       6.938543     -0.176849      0.512393
  C       6.138416      0.429734     -0.456687
  H       5.067628      0.297394     -0.413733
  C       7.138683      0.582658      3.322354
  H       7.519745      1.345482      2.673580
  O     -11.680126      6.507915     -6.627826
  C       4.823712     -3.845659    -17.600051
  O      -0.330839    -10.596776     -6.888043
  O      -9.438763      5.342205     -6.010453
  C      -8.413507      2.690341     -7.189807
  H       4.565256     -4.469426    -18.433041
  H      12.153664      1.689288     -5.840243
  O     -12.814120      8.956693     11.381218
  O     -10.874363      9.245657     10.331750
  C       6.272218      6.065967     14.667761
  C       6.850707     -0.126393      7.505133
  C       6.009576      0.445529      8.460650
  H       4.946425      0.268880      8.399165
  C       7.123835      0.593041      4.685503
  C     -12.099092      9.484110     10.477381
  C       2.512344     -7.993046    -18.821915
  H       7.492397      1.365660      5.329851
  H      -3.838451     -9.363814     -8.682447
  O     -12.869030      8.933599     14.004784
  O     -10.900557      9.284389     14.976777
  C      -4.615944     -4.134806    -10.561955
  C      -3.921960     -7.516695     -9.807592
  H      -4.624158     -7.879760    -10.543385
  H       5.657769     -2.191863      4.008138
  C      -3.462935     -6.202013     -9.900663
  C     -12.132345      9.496099     14.871530
  C      -2.545539     -5.729463     -8.961949
  C       3.454195     -8.390764    -17.887782
  H      11.779161      4.066237     16.721868
  Zr     11.109445      4.156580     10.794006
  O       7.914303      2.843569     14.041660
  O       9.988767      2.157341     14.436299
  C      -8.734672      1.005818     -8.990933
  H      -9.788956      1.252838     -8.963240
  O       6.598674      5.255062     11.396588
  O       7.044236      7.356355     10.815118
  C       2.567259      5.834377      6.427052
  C      -3.951659     -5.304037    -15.841048
  C      -3.707184     -5.675472    -14.518243
  Zr     -1.928820    -11.901613     14.558380
  O      -3.696000    -11.909569     13.640673
  O      -2.208917    -11.746591     16.464683
  C      -5.664067     -2.246258    -10.561832
  C       1.973183    -15.357362     10.391496
  C       3.001950      5.800967      5.100716
  O       1.054878     -8.216146     11.450779
  O       2.538489     -9.743365     10.811577
  C       3.848081     -5.189338      6.458466
  C       3.606465     -5.565376      5.134321
  C       1.967003     -6.434636      9.473123
  O       1.045768    -15.897955     -6.008871
  O       2.154049    -14.383945     -7.219889
  H       1.272921     -6.085210     10.222720
  C       4.856869     -3.746977      8.244160
  H       4.604734     -4.368474      9.079776
  C       2.412381     -7.750658      9.552193
  C       1.966061     -8.626977     10.668165
  C       3.291698     -8.248850      8.591448
  C       1.818459    -15.563687     -6.961823
  H       3.588052     -9.289661      8.654882
  C       4.543826     -4.039850      6.854710
  C       3.748157     -7.417884      7.586178
  H       4.449426     -7.787090      6.852858
  C       3.332536     -6.086567      7.516590
  C       2.423853     -5.611732      8.463394
  H       2.078705     -4.591243      8.395931
  C       2.840341     -6.684809      4.699353
  H       2.343142     -7.379405      5.346214
  O      -7.742334      2.935637     11.341608
  O      -9.572472      2.995372     10.074234
  C      -6.211560     -1.047638      6.461476
  C      -6.395370     -0.643036      5.137774
  C      -6.476107      1.312238      9.385146
  H      -5.858473      1.807083     10.119823
  C      -5.508404     -2.639957      8.259102
  H      -5.910685     -2.091511      9.087149
  C      -7.843567      1.562015      9.397079
  C      -8.425994      2.551678     10.344512
  C      -8.681081      0.937064      8.475734
  H      -9.742503      1.140976      8.521490
  C      -5.582511     -2.227671      6.867251
  C      -8.145179      0.080334      7.536853
  H      -8.784797     -0.416980      6.823234
  C      -6.770850     -0.157307      7.500613
  C      -5.943865      0.459878      8.437631
  H      -4.880557      0.277562      8.402573
  C      -6.992070      0.573191      4.698663
  H      -7.364397      1.344793      5.342211
  C      -2.167657     -6.783243    -18.813928
  Zr     -9.352267      7.527614     14.552225
  O      -8.314203      9.134658     14.340966
  O      -9.631021      7.321707     16.446651
  Zr      2.228493    -12.087174     14.227188
  C       8.760149      2.186986     14.713771
  O       1.850926    -11.748149     16.108525
  H      -2.165954     -4.723535     -9.056910
  C      -2.980872     -6.819801    -12.718642
  O       6.348933      4.906762     -3.536431
  Zr    -11.262415      4.236182     14.513342
  O     -12.156880      2.546866     14.300803
  O     -11.200906      4.592129     16.407258
  O       6.944003      6.980224     -2.997796
  C       2.533142      5.805868      1.548351
  C       2.985657      5.782658      2.868253
  C       4.654382      5.014008      9.447779
  C       4.485574      4.810667     -1.495869
  H       4.754761      4.258358     10.214483
  H       3.865339     -9.388907    -17.925177
  H       8.854207      4.969262      9.500026
  H       8.857626      4.879005     -7.871661
  H       9.554676      7.883556     -8.850736
  H      12.107677      3.782938     -8.853494
  C       0.817473      5.940020      8.223278
  H       1.480018      6.052254      9.057643
  C       5.492933      6.125344      9.504037
  H       9.560486      7.991116      8.521836
  H      12.119744      3.890273      8.475889
  C       4.518449     -4.134154    -16.208398
  Zr     -0.127071     -9.459980     12.784078
  H      11.601063      6.510548     -7.539887
  Zr     -8.085309      4.598978     12.705099
  H      10.727967      9.018010     -4.754352
  H       7.680788      9.673713     -6.591343
  Zr    -12.548149      7.213833     12.695255
  C       3.873450     -7.511440    -16.906327
  H       4.615324     -7.818258    -16.183528
  H       7.974338      6.835563     -4.647749
  O     -14.198532      6.654994     11.368313
  O     -13.528067      4.784335     10.370788
  C       3.361036     -6.217960    -16.848796
  C      -8.216940      0.109241     -9.903749
  H       4.524242      4.032646     -2.243596
  O      -0.267435    -10.495390     14.867353
  C       0.781343      5.962696     -0.239191
  O      -9.312316      5.312322     14.331072
  C     -14.321080      5.749939     10.487963
  H       1.444945      6.069782     -1.073495
  C       5.371223      5.877867     -1.614100
  O     -11.524937      6.616243     14.583466
  C       6.288399      5.925348     -2.779015
  C       5.389101      6.891304     -0.658086
  H       6.128541      7.678879     -0.752335
  C       6.451938      6.256015     10.632101
  O      -1.585132     -8.532041     11.534804
  O      -3.165138     -9.961329     10.902880
  C      -3.927951     -5.315454      6.481105
  C      -3.688634     -5.692079      5.157675
  C      -2.235844     -6.742740      9.527726
  H      -1.525737     -6.467330     10.295716
  C      -4.876490     -3.828611      8.266406
  H      -4.655844     -4.458872      9.104100
  C      -2.823277     -8.004919      9.595122
  C      -2.499575     -8.901025     10.737135
  C      -3.714941     -8.416405      8.607392
  H      -4.119937     -9.419527      8.666302
  C      -4.566253     -4.134440      6.878541
  C      -4.050247     -7.546053      7.587682
  H      -4.758466     -7.844093      6.829409
  C      -3.505934     -6.261288      7.537990
  C      -2.578747     -5.877998      8.507799
  H      -2.133302     -4.896116      8.450797
  C      -2.982485     -6.851230      4.725756
  H      -2.525167     -7.569482      5.375954
  C       5.423947      7.108894      8.520363
  O      -1.451018    -11.018312     12.642575
  C       1.191158      5.828152      1.150327
  O      -8.091267      6.917840     12.747244
  C       4.479260      6.855938      0.381800
  H       4.457513      7.648003      1.115023
  O     -12.189045      5.039243     12.679213
  O      12.815525      8.793493     -3.385810
  O      10.868495      9.074816     -2.324559
  O     -10.478813      7.976430     12.684973
  C       3.554760      5.815422      0.481157
  O       1.191999    -11.004173     12.753889
  O     -10.090654      3.473624     12.726400
  C       2.413615     -5.827279    -17.790431
  H      -8.864288     -0.378484    -10.617076
  H      -2.511768     -7.532632    -12.070314
  C       3.583470      4.780967     -0.454454
  H       2.889864      3.959999     -0.354578
  C       4.342655      5.701152      3.294244
  H       5.188759      5.628305      2.641163
  O      -6.466820      5.117602     11.340090
  O      -7.354124      6.772532     10.144870
  C      -2.269821      5.745627      6.432849
  C      -2.722987      5.721575      5.112290
  C      -4.430930      4.817563      9.377891
  H      -4.553520      4.037814     10.114800
  C      -0.528396      5.908828      8.222910
  H      -1.198739      5.987870      9.055133
  C      -5.311841      5.892600      9.401887
  C      -6.442306      5.935174     10.369782
  C      -5.185568      6.926087      8.475870
  H      -5.879098      7.754424      8.529409
  C      -0.931404      5.778420      6.832221
  C      -4.190000      6.872904      7.523474
  H      -4.076647      7.671899      6.806287
  C      -3.312415      5.789229      7.479588
  C      -3.438454      4.766676      8.418349
  H      -2.761521      3.926930      8.376720
  C      -4.079406      5.629458      4.688598
  H      -4.925043      5.549715      5.341641
  C      -6.850142     -0.173200     -9.924756
  C     -14.323550      5.711220     14.867850
  C      -6.015988      0.417968     -8.977315
  H       2.003217     -4.829013    -17.746836
  C       2.841015     -6.784939    -14.043846
  C      12.096068      9.302866     -2.475073
  H       6.120363      7.937608      8.571739
  H       2.351961     -7.483617    -14.693222
  H      -4.958981      0.199438     -8.996906
  C       6.275937     -1.105694    -15.816221
  C       6.474036     -0.706418    -14.493151
  C       6.613804      1.194929    -18.785493
  H       5.979462      1.679203    -19.513186
  C       5.502734     -2.682989    -17.604307
  H       5.916089     -2.155166    -18.441153
  C       7.985724      1.375579    -18.836426
  O      14.242821      6.659321     14.045444
  O      -6.460600      5.138015     14.060382
  H       8.851577     -0.392277    -10.550013
  O       1.093680     -8.196206     -3.428761
  O       2.586029     -9.735370     -2.841414
  O      -1.524616    -15.679904     14.142012
  O      -2.697836    -14.115884     15.225286
  C       3.863853     -5.204691      1.574291
  C       3.614125     -5.572843      2.898937
  C       1.999380     -6.453394     -1.446508
  H       1.305105     -6.105299     -2.196565
  C       4.878058     -3.773242     -0.217288
  H       4.620882     -4.396326     -1.050147
  C      -2.305645    -15.301419     15.063833
  C       2.456239     -7.765358     -1.533784
  C       2.013974     -8.625592     -2.664050
  C       3.329343     -8.265355     -0.569072
  H       3.630238     -9.304599     -0.635631
  C       4.562674     -4.057652      1.173641
  C       3.773083     -7.437050      0.445241
  O      -7.284205      6.744563     15.362408
  H       4.468909     -7.807820      1.183059
  Zr      2.168049    -12.117274     -6.265323
  O       4.032877    -12.496889     -6.542126
  C       3.352876     -6.107222      0.517523
  C       2.444351     -5.633445     -0.429871
  H       2.091192     -4.615977     -0.357624
  C       2.845076     -6.689431      3.336229
  H       2.351651     -7.388063      2.690910
  O      -7.765676      2.945916     -3.289481
  O       1.736574    -11.895345     -8.149915
  Zr    -11.163828      4.488833     -6.922771
  O      -9.665528      2.735434     -2.137383
  C      -6.183236     -1.051555      1.585451
  C      -6.380824     -0.644023      2.905914
  C      -6.463840      1.283724     -1.360751
  O       1.656557    -13.568334     -4.791664
  H      -5.851489      1.782238     -2.097366
  C      -5.489054     -2.659100     -0.200908
  H      -5.885780     -2.113001     -1.033194
  C      -7.836240      1.500025     -1.386479
  C      -8.460013      2.446727     -2.350197
  C      -8.666323      0.868863     -0.461264
  H      -9.731349      1.050316     -0.518504
  C      -5.561422     -2.237484      1.188123
  C      -8.120071      0.039261      0.493543
  H      -8.753291     -0.460144      1.211059
  C      -6.741816     -0.171567      0.537976
  C      -5.921328      0.451558     -0.400231
  H      -4.855323      0.287822     -0.357537
  C      -6.983317      0.572460      3.335546
  H      -7.348073      1.342272      2.685534
  C       6.826372     -0.220515     -9.880475
  C      -7.075503      0.555987    -12.724791
  C       8.794637      0.751366    -17.901570
  H       9.865850      0.885462    -17.937288
  C       5.608476     -2.268151    -16.215455
  C       8.234648     -0.046954    -16.921114
  O       4.084341    -12.512554     14.492242
  H       8.865886     -0.541765    -16.197485
  C       6.856498     -0.238036    -16.865326
  C       6.051132      0.392776    -17.808889
  H       4.980265      0.257252    -17.767094
  C       7.088256      0.502034    -14.057783
  H       7.462410      1.269202    -14.706353
  H      -7.437477      1.332118    -12.080604
  C      14.316722      5.817217     14.994762
  N      -5.076003     -3.161592    -15.434508
  N       5.015363     -3.170038    -15.402617
  Zr     11.458363      3.754477     -3.086152
  H      -1.194947      5.929073     -8.388486
  C      -0.921727      5.707524    -10.610738
  O     -11.899527      2.709848     -6.738874
  H      -1.431324     -6.489901    -19.547482
  C      -4.914806     -3.840789    -17.633506
  C      -4.182629      6.776511     -9.898450
  N       0.094906      5.648431    -15.481679
  C      -6.291902     -1.070085    -15.842067
  C      -6.479064     -0.665503    -14.519929
  H      -4.080321      7.585194    -10.606493
  O      12.692260      2.313038     -2.774183
  Zr     11.099760      4.059018     -6.537714
  O      -3.697866    -11.971558     -5.485129
  O      11.991249      2.584678     -5.516729
  O      11.248242      3.666156     -8.426735
  N       2.215530      5.823321      3.990077
  O      11.015038      4.033910     -1.212736
  Zr     -0.152993    -14.648891     12.703381
  C      -5.279460      5.759476     -8.026451
  C       3.897814     -7.554047     -9.831046
  H      -4.676790     -4.471136    -18.467517
  O       8.936315      5.263189     14.821751
  Zr      9.211401      7.752694     -6.357443
  O       8.636488      9.561165     -6.679420
  O       9.202227      7.230426     -8.231160
  O     -12.953924      8.905864     -3.449627
  O     -10.964158      9.253577     -2.507604
  Zr      9.267907      7.283209     -2.910343
  O       8.481315      8.808729     -3.940994
  O     -11.598443      4.615409     -8.802949
  O      -0.268438    -13.178476     14.616089
  O       8.963386      7.611752     -1.029561
  C      -6.596281      1.270287    -18.780801
  O       8.523413      8.889622     13.466007
  H      -5.955199      1.757914    -19.499991
  C     -12.199874      9.457960     -2.586862
  C      -3.295579      5.701749     -9.960044
  C      -5.564563     -2.661560    -17.633414
  C      -3.400921      4.667442     -9.032018
  O       6.596551      5.215974     -6.042149
  O       1.670841    -13.558778     12.829220
  O      -0.315436    -13.260173     -6.554948
  H      -5.969849     -2.121673    -18.466485
  O       7.033988      7.325082     -6.593439
  O      -1.984444    -13.528816     12.620908
  C      -7.965658      1.469189    -18.829930
  C      -8.784604      0.839963    -17.907200
  Zr     -2.455301    -12.089790     -3.049226
  O      -1.958487    -13.571092     -4.493777
  O      -4.317113    -12.476310     -2.754163
  O      -2.022091    -11.811105     -1.174436
  C       2.575212      5.770110    -11.009466
  C       3.003498      5.726989    -12.337679
  C       4.659997      4.976997     -7.982015
  N       2.208429      5.731091    -13.442362
  Zr     -9.561838      7.171084     -2.448849
  O      -8.330389      8.648302     -2.658486
  O      -9.863439      7.512741     -0.569119
  Zr      1.691761    -11.919084     -2.813323
  H       4.764455      4.222993     -7.213923
  O       2.078243    -11.826226     -0.920817
  H      -9.853921      0.988186    -17.942192
  O      14.250605      6.432915     11.303386
  N       0.161039      5.670464    -11.416388
  Zr    -11.190298      4.030206     -3.034216
  O     -12.272401      2.431749     -2.982783
  O     -10.657625      4.854581     -1.255948
  N       5.026429     -3.184619    -11.334349
  O      13.484710      4.624568     10.235917
  O      10.755836      8.108539     12.496274
  Zr     -2.459960    -12.064973     11.132988
  H       4.914736      0.179363     -9.005703
  O      -2.089606    -11.849729      9.237117
  Zr     -9.364704      7.508744     10.865793
  O      -8.337594      9.119247     11.102243
  O      -9.618618      7.157922      8.985084
  O      12.525453      5.018201     12.798311
  C      12.370882      9.256162     10.310343
  O       8.889045      5.213251     -2.500263
  Zr      1.626102    -11.877767     10.812140
  O       3.387822    -11.977966     11.771926
  O       1.959352    -11.807002      8.910089
  Zr    -11.231594      4.349757     10.803651
  O     -12.099250      2.645175     11.044417
  O     -11.184172      4.692591      8.911223
  Zr     -0.108898     -9.496842     -4.662679
  C      -5.652282     -2.245837    -16.243931
  Zr     -8.066033      4.593425     -4.710603
  O      11.230535      6.491184     -2.804984
  O       8.789040      6.459649     12.563570
  Zr    -12.541209      7.146735     -4.715322
  N      -6.029453     -1.334159      4.024404
  O      11.459900      6.260048     10.726445
  Zr     11.527758      3.821258     14.224617
  O       9.167462      4.910910     10.421168
  N       4.040167     -4.920149      4.015962
  C       7.088701      0.503089    -12.694700
  O       0.085450    -10.575214     -2.438887
  H       7.462629      1.272416    -12.049095
  O      -9.469558      5.286399     -3.427486
  O      12.754311      2.375772     14.553187
  O      11.041080      4.036229     16.098245
  O     -11.566347      6.731340     -2.802445
  H      11.754192      3.985605     -0.591676
  H       9.518721      8.263393     -0.580835
  O     -11.540544      6.624356     10.789920
  O       3.426180    -11.981772     -3.806495
  O       0.000839    -10.570256     10.467104
  O      -9.377730      5.375841     11.206031
  O      -1.428451    -11.050872     -4.565908
  H      11.612396      6.459310     -1.904131
  O      -7.876674      6.927732     -4.746431
  H      13.311040      4.426882     -4.698711
  H      -0.043907    -13.490204     15.516522
  O     -12.208187      4.939942     -4.647093
  H       2.512226    -14.024154     12.665499
  H      12.184293      1.789397     11.548754
  O     -10.405975      7.936390     -4.801084
  H      12.280625      1.440762     -2.830650
  O       1.208117    -11.030700     -4.754396
  O     -10.185327      3.152808     -4.691018
  N      -5.005153     -3.164117      1.998835
  N       5.066003     -3.095667      1.979313
  N       0.112702      5.763752      1.959988
  H      10.073921      3.118941     -4.826919
  O      13.454704      4.937583     15.231855
  O      10.053876      4.052824     -4.610186
  C      -8.236102      0.019283    -16.939055
  O      -4.330512    -12.449330     10.917246
  C      -6.409096      5.776557     -7.062747
  N       0.149832      5.742721      6.023114
  N       5.043423     -3.080723      6.043677
  N      -5.015190     -3.154534      6.063948
  N      -4.078158     -5.020915      4.038659
  H      -8.873488     -0.478314    -16.222687
  N      -1.956000      5.772950      3.989527
  C      -6.860427     -0.188045    -16.884888
  C      -5.172712      6.806815     -8.939947
  C       0.822825      5.880279     -9.215248
  H       1.483112      5.996760     -8.379397
  C      -2.718705     -8.052843    -18.858162
  H       7.827612      9.475165     13.790056
  O       9.116348      7.607789     16.367337
  C      -6.044795      0.446208    -17.816388
  C       5.490036      6.095308     -7.924599
  N       6.148928     -1.306899      4.007391
  H      -0.944692      5.812556      3.974988
  H      -4.574880     -4.139014      4.035421
  H      -5.554633     -2.227962      4.026867
  H       4.586175     -4.067631      4.014400
  N      -5.086325     -3.161366    -11.371156
  C       6.445687      6.225556     -6.793706
  Zr     -0.155902    -14.686584     -4.634502
  C       5.417162      7.074719     -8.911592
  H       6.106273      7.909124     -8.859941
  H       8.878497      4.943352     15.742897
  C      -6.380268      5.936733     15.043239
  H      -4.975796      0.297109    -17.773092
  C      -7.073637      0.553381    -14.087650
  C      -3.662743     -8.424850    -17.915605
  H      -4.097921     -9.412975    -17.945852
  O      -6.414075      4.974395     -6.078583
  C       1.236777      5.758068    -10.603772
  H      -7.435690      1.325219    -14.737330
  C      -4.608631     -4.136994    -16.243805
  C      -4.053522     -7.531989    -16.934859
  H      -4.796916     -7.816988    -16.204676
  C       4.484286      6.950834     -9.923838
  H       4.401101      7.712740    -10.684380
  C       3.615352      5.859026     -9.963248
  C       3.727242      4.863711     -8.992059
  N      -4.109655     -5.008405    -13.401485
  H       3.075486      4.004279     -9.041767
  O      10.734033      8.054115     -4.901114
  O      11.445081      6.162933     -6.637829
  C       4.350995      5.651543    -12.789411
  H       5.210791      5.603669    -12.151437
  O       9.157745      4.802133     -6.946620
  C       1.227954      5.824112      6.832816
  C      14.308493      5.561458     10.382611
  N      -1.958970      5.681073    -13.456123
  C       4.485325      6.996147      7.512684
  H       4.404384      7.761276      6.755445
  C       3.608274      5.910653      7.473832
  C       3.716735      4.910909      8.440783
  O      12.479513      4.916320     -4.557753
  H       3.059152      4.056128      8.390928
  O      14.201664      6.585291     -3.328844
  O      13.410639      4.881146     -2.121357
  C      -3.509424     -6.251295    -16.887449
  O       8.790617      6.366915     -4.831796
  O      14.218043      6.328322     -6.057209
  O      13.469811      4.502236     -7.105134
  C      -2.560054     -5.886121    -17.836944
  C       4.352563      5.714854      4.656980
  H      -5.876231      7.626219     -8.868034
  O       1.304554     -8.543288     -5.962478
  C      14.281119      5.746540     -2.376708
  C      14.279377      5.455012     -6.974068
  H     -11.931273      6.801426     -7.524067
  H     -11.056493      4.022206     -9.340006
  H      -9.297185      6.783675     -9.106382
  H      -9.049041      5.313284     -6.885869
  H       2.192778    -12.403785     16.731258
  H      -1.177485     10.544470     -2.865117
  C       0.284114     12.328484     -4.079744
  O      -0.577191     11.370576     -4.657476
  O       1.531402     10.590077     -2.947574
  H      -1.347039      9.537987     -4.336654
  H       0.585146      8.818968     -2.798761
  H       1.103462      9.253169     -4.458923
  H       2.300457     12.423072     -3.272040
  C       1.657061     11.714113     -3.793717
  H       0.364022     13.145371     -4.797652
  H      -0.150952     12.701651     -3.140329
  H       2.126396     11.415468     -4.742911
  C      -0.704595     10.245594     -3.812446
  C       0.667594      9.630855     -3.521943
