# Supplementary material for: Charge Transfer and Recombination Pathways through Fullerene Guests in Porphyrin-Based MOFs
Source: J Phys Chem C Nanomater Interfaces. 2025 Apr 23;129(17):8215–27. doi: 10.1021/acs.jpcc.5c00161 (PMC12333347; doi:10.1021/acs.jpcc.5c00161)
Supplement: Supplementary file 2 [file jp5c00161_si_002.zip › geometries/NEB_calculations/from_small_to_large_pore/C60/orca_MEP_trj.xyz]

1002
Coordinates from ORCA-job orca_MEP E -1960.782065352910
  C       2.576412    -16.415298     16.228362
  H       2.433741    -16.137108     17.268964
  H       2.862854    -16.264855     -8.472694
  H       3.957141    -16.565452     -7.124875
  H       2.394348    -17.401508     -7.173374
  H      13.965756     10.482079     -1.376932
  H      -3.353432    -16.940825     -7.182527
  C     -15.498699      6.275395     -1.203696
  H     -15.078427      6.108592      8.964057
  H     -15.115031      6.187862     -0.190908
  H      -3.722448    -16.546086     10.205764
  C      -2.301152    -16.788478     -7.406810
  H      -2.210765    -16.566428     -8.466336
  H      -2.330776    -16.287752     -0.097930
  C     -12.740020     10.720516     10.014663
  H     -12.545938     10.431040      8.985557
  H      16.242717      5.109854     -7.141299
  H     -12.491719     10.452510     17.273476
  C     -12.710186     10.718281     16.242938
  H     -12.296045     11.704954     16.054031
  C       2.911698    -16.476070     -7.408689
  H      14.160183     10.603880     10.124646
  C     -15.437597      6.116136      9.989547
  H     -16.086171      5.235931     16.108418
  C      15.678751      6.083104     16.171156
  H     -16.087813      5.256329     10.124699
  C      12.899237     10.506642     -1.174463
  C      -2.614970    -16.373039     16.255823
  H      -3.685337    -16.467312     16.094503
  H      12.998057     10.311768      8.797866
  H      12.700026     10.337911     -0.120649
  H      14.079390     10.563854     -7.142968
  C     -12.592940     10.856608     -1.165506
  H      -7.801554      2.658558    -19.593708
  H     -12.094328     11.802105     -1.361550
  H     -12.313852     11.707301     10.173194
  H      12.961127     10.239028     -8.499158
  C      15.657914      5.948262      9.853687
  H      15.405383      5.868814      8.801062
  H     -15.978257      7.032634     10.201159
  H      16.271810      5.183848     16.029391
  H      15.383307      6.128787     17.215804
  C      15.566320      5.961569     -1.124798
  C      15.583449      5.928414     -7.418095
  H      -2.147049    -17.369854     10.193875
  H       6.473842      6.383573    -19.224794
  C       2.793057    -16.443101     -1.134193
  H      15.335887      5.829117     -8.470504
  H       2.520660    -16.193275      8.857268
  H       2.677758    -16.182292     -0.086447
  H      16.155825      5.072205     -1.329906
  H      15.296822      5.952205     -0.072803
  H      -1.895937    -17.435734     -1.399712
  H      -1.736146    -17.677156     -7.145465
  H      16.303456      5.114127     10.115114
  H     -15.141000      6.402382     -8.514439
  H     -15.988181      7.232313     -1.353722
  H     -15.998339      7.374086     -7.284384
  C      12.971819     10.545743     16.147471
  H     -13.651160     10.945187     -1.390314
  H      12.728962     10.350182     17.187826
  C      -2.667861    -16.445727      9.964117
  H      -2.583254    -16.202964      8.909583
  H      -2.451539    -16.117825     17.299222
  C     -12.732990     10.987591     -7.335026
  H     -12.564961     10.725615     -8.376006
  H     -12.441593     10.603277     -0.120310
  C       2.606490    -16.434243      9.912035
  H       3.641061    -16.549010     16.057377
  H       3.660924    -16.540249     10.152029
  C     -15.513608      6.426014     -7.494087
  H     -16.203998      5.466032     -1.369535
  H     -13.794128     11.047556     -7.118428
  H     -16.217957      5.608329     -7.371386
  H       2.047022    -17.334619     15.999564
  C     -15.415610      6.077175     16.260260
  H     -15.045551      6.033319     17.280955
  H       2.081507    -17.355087     10.145552
  H       2.306824    -17.387824     -1.355821
  H       3.855711    -16.515994     -1.349391
  H      16.255422      6.959037     15.894047
  H       8.580009      2.439997    -19.168158
  H      16.168243      6.883082     10.063729
  H      16.136535      6.850827     -1.372434
  H      16.079616      6.874050     -7.221814
  C      -2.419634    -16.516514     -1.155495
  C      13.039805     10.490322     -7.445396
  H      -3.474242    -16.624054     -1.394918
  H      12.501425     11.480604     -1.447099
  H      12.535111     11.439283     -7.287014
  C      13.111351     10.542752      9.852708
  H      -5.860130      6.474516    -19.482320
  H      12.612921     11.539757     15.893886
  H      12.620009     11.492779     10.044146
  H     -13.780410     10.722502     16.064228
  H     -13.805939     10.736512     10.216037
  H     -12.257099     11.946747     -7.148852
  H     -15.938731      7.010696     16.080504
  H      14.044013     10.494416     15.984503
  H      -2.119867    -17.306221     16.006885
  H       2.483476     -8.246839    -19.562253
  H      -1.943048     -8.090196    -19.682184
  H       4.791684      5.185404     15.958002
  H       6.857632      1.561658     15.949803
  H       8.329819      0.563521     16.071264
  H      -2.438470     -7.775530     17.182857
  C       2.644577     -7.495413     16.120822
  H       3.699140     -7.302319     15.942261
  H      -3.639928     -7.266588     16.003452
  C      -7.582919      1.581964     16.250301
  C       5.266682      6.154106     16.069904
  H       5.629443      6.296387     17.084973
  H       4.556376      6.947425     15.851672
  C       7.921541      1.566201     16.164551
  H      -5.188541      6.146579     17.272731
  H       8.105845      1.912113     17.178229
  H      -6.523739      1.559558     16.016294
  C      -4.955369      6.051766     16.216403
  H      -4.431264      5.124143     16.011634
  H      -4.331098      6.894071     15.929585
  H      -2.010536     -6.547603     15.953858
  H       2.064071     -6.597542     15.937085
  H       2.532252     -7.828293     17.149448
  H      -7.747081      1.806572     17.300140
  H      -8.026574      0.612815     16.038082
  C      -2.579430     -7.448926     16.155564
  H       4.646247     -7.766248    -10.331988
  C      -3.026783     -6.584385    -14.047042
  O      12.402005      2.757729     11.642175
  H      -2.507030     -7.259289    -14.697863
  H     -11.142377      3.989454     17.463518
  H      -8.912648      5.338304     15.692390
  H     -10.149037      2.733459     13.092287
  H     -12.790873      2.519001     15.332097
  O      11.168470      9.098019     -6.925169
  H     -12.943969      4.665338     13.116756
  C       8.515167      2.307384     -6.356340
  C       8.812279      0.997445     -8.454569
  H      -7.250191      7.716815     13.140756
  O      -1.102899    -15.691084     -2.958113
  H      -8.340780     10.096281     15.414645
  H     -10.278554      9.226715     13.142049
  C       3.505209     -6.067057     -9.705219
  C       4.960712     -3.723383     -8.901649
  H       4.700741     -4.363318     -8.082373
  H       9.864602      1.248455     -8.398200
  C       2.570084     -7.706422     -7.663883
  H      -4.425051    -11.575732     14.665453
  H      -2.271412    -10.534076     13.324272
  H       0.015186    -10.308194     16.389849
  H       1.251360      6.145264    -13.096019
  H       5.956664      1.665459     -6.771976
  C       5.621495     -2.551307     -8.865157
  C      -2.202785      6.199294    -15.594280
  C      -2.670463      6.141733    -14.280594
  C      -4.290495      5.314396    -18.601316
  H      -4.375670      4.512398    -19.319328
  C      -0.426445      6.350124    -17.354896
  H      -1.078724      6.466433    -18.197991
  C      -5.124490      6.415780    -18.693973
  C      -5.009080      7.443206    -17.772714
  H      -5.653722      8.307019    -17.842674
  C      -0.857112      6.208602    -15.973754
  C      -4.066623      7.369024    -16.763091
  H      -3.969298      8.174723    -16.050088
  C      -3.221482      6.267665    -16.666004
  C      -3.343714      5.239612    -17.596126
  H      -2.695318      4.378853    -17.521315
  C      -4.032288      6.075496    -13.870883
  O       1.448048    -15.707927     -2.961535
  O       2.444136    -14.150107     -1.723217
  H      -4.872923      6.059634    -14.535971
  C      12.279656      9.527048     15.256457
  Zr      8.199258      4.663388     12.874337
  C       5.748165     -2.110930    -10.244807
  O      11.229457      4.034101      9.272019
  H       4.457958    -11.585345     14.656059
  C       2.103109     -8.554256     -6.538135
  C       2.194712    -15.346886     -1.998954
  C       8.296999      0.218893     -9.472213
  H       5.817964     -2.063248    -13.085320
  O      -1.298506    -15.642015     11.738779
  O      -2.400132    -14.133740     10.522037
  Zr     12.674840      7.279493     12.966692
  C       3.465070     -8.214113     -8.604133
  O       6.629045      5.373492     14.256568
  O       7.191799      7.279939     15.244526
  C      -2.086585    -15.315111     10.796077
  O      -7.372664      6.933997     -7.029726
  C      -2.282497      6.017233    -10.716948
  O      -1.285941     -8.307509     14.330744
  O      -2.628662     -9.708702     15.410070
  O      -2.118082    -14.193619     -1.662974
  H       3.768324     -9.251341     -8.519045
  C      -2.709773      6.053467    -12.047201
  C      -4.435978      4.994500     -7.790434
  H      -0.900631      6.125305    -13.130794
  H      -4.755270     -3.960740    -13.336974
  H      -5.826289     -2.096332    -13.406944
  H       4.774840     -3.948264    -13.132769
  O       7.703035      2.861703     -5.550506
  H     -13.019601      2.859334     -6.937038
  O       9.764677      2.406730     -6.235064
  C       6.399123     -0.926547    -10.607726
  H      -8.509451     10.219572     -6.737105
  C       6.613245     -0.493959    -11.919266
  C       6.592098      1.243510     -7.537010
  H       0.014087    -10.325497     -7.666125
  O       2.654301     -9.669932     -6.344459
  O      12.976655      8.989328     14.345663
  N       6.283544     -1.164943    -13.056266
  H      -4.430399    -11.843586     -6.634814
  C       4.690195     -3.996263    -10.304343
  C       4.033886     -5.154403    -10.740345
  H       5.232887      5.773348      5.605375
  H       2.553258    -12.190656      8.943073
  H      -2.646155    -12.191785      9.017305
  H      -0.051475    -13.273668     10.335537
  H      -2.616442    -13.858260     -4.294389
  H      -2.771487      4.138835     -8.829645
  Zr     12.569427      7.231981     -4.305768
  H      -1.874487     -4.403178    -17.524682
  Zr      8.094772      4.611484     -4.373088
  C      -2.132367     -8.567718     15.233368
  H      -2.557589    -12.380473     -0.117813
  H       2.451127    -12.172753     -0.253735
  H       0.229950    -13.452919     -1.691983
  H       2.899302    -13.790379     -4.368102
  O      11.065648      9.266989     15.456860
  C       3.829137     -5.508570    -12.075512
  H       4.446606    -11.552886     -5.931549
  H       2.141601    -10.576597     -4.567457
  H      -4.921775      5.950968    -11.880262
  C       2.633743      6.133791    -15.517149
  H       9.437652      8.603027     17.261341
  H     -11.692337      7.008482     10.332735
  H     -11.117704      4.179311      8.699364
  H      -8.929607      7.902980      8.735919
  H      -9.098535      5.485456     10.570088
  H     -11.851418      7.188887     -1.650174
  H      -9.351056      7.097995     -0.045203
  H     -11.217449      3.999954      0.113366
  H      -9.043233      5.655882     -2.408840
  H     -10.228679      2.571176     -4.411696
  H     -12.715856      2.879774     -2.183323
  H     -12.852756      2.595267     10.918723
  H     -13.029103      4.685162     -4.313799
  H      -7.111677      8.026456     -4.446862
  H      -8.412021     10.177715     10.993668
  H      -8.491964     10.139156     -1.829355
  H     -10.305123      9.429197     -4.331131
  H      -0.035036     -9.993579     10.067759
  C       4.835023      5.246553    -18.444893
  H       4.937608      4.454789    -19.172118
  C       0.919656      6.331934    -17.333644
  H       1.601833      6.430077    -18.155081
  H      -4.662281    -11.391354     11.154004
  H      -4.331981    -11.765045     -2.570910
  H       2.616456    -12.495844     -8.667826
  H      -2.275676    -12.593001     -8.710865
  H       0.078722    -13.622021     -7.043320
  H      -2.411839    -10.485675     -4.458240
  H      -0.057793    -10.146444     -1.329505
  C       5.698485      6.328616    -18.475233
  H      -2.620287    -12.296565     17.402349
  C       2.571839     -5.588462     -8.785764
  Zr     -1.956712    -12.183651     -6.195481
  H       2.220160     -4.572117     -8.877900
  O      -1.661459    -12.148186     -8.112150
  C       5.562582      7.341843    -17.540983
  H       6.230658      8.190289    -17.561238
  H       4.634019    -11.356517     -2.405419
  H       4.576266    -11.397409     11.050154
  H       2.275773    -10.568435     13.271499
  C       1.302095      6.179435    -15.939960
  C       4.570572      7.271680    -16.580331
  H       4.458343      8.064683    -15.855404
  C       3.695244      6.189793    -16.546259
  C       3.837543      5.176680    -17.489208
  H       3.166982      4.330243    -17.462188
  C       4.400625      5.959768    -13.735036
  H       5.259540      5.886029    -14.372032
  H      11.635026      6.781796     10.276859
  O      -1.431403     -8.127156     -3.343098
  O      -2.768627     -9.703536     -2.523334
  C      -3.955244     -5.107056      1.814358
  C      -3.696782     -5.481144      3.137603
  C      -2.211261     -6.341405     -1.291189
  H      -1.570837     -5.980009     -2.082444
  C      -5.024453     -3.693944      0.038649
  H      -4.811505     -4.333249     -0.794419
  C      -2.632608     -7.667394     -1.333978
  C      -2.248779     -8.560027     -2.464384
  C      -3.434994     -8.174806     -0.312821
  H      -3.708675     -9.222758     -0.348590
  C      -4.666289     -3.963701      1.422758
  C      -3.850608     -7.345791      0.710855
  H      -4.501927     -7.725454      1.483582
  C      -3.464295     -6.004150      0.744591
  C      -2.622965     -5.520172     -0.259680
  H      -2.295921     -4.491633     -0.222546
  C      -2.942872     -6.611040      3.568758
  H      -2.451732     -7.308113      2.920348
  H      10.790570      9.327281     13.009523
  O       1.273912    -15.608702     14.397171
  O       2.447637    -14.121776     15.566333
  H       7.723273      9.837913     10.912587
  H       7.855033      9.637567     -2.894962
  C       3.055750      6.071123    -14.188686
  C      -1.845548    -15.375783     -1.978908
  C       2.108936     -6.398081     -7.771234
  C     -14.342911      6.230600     -6.546318
  C       2.068017    -15.297162     15.333545
  H       1.399868     -6.048407     -7.036281
  O     -14.094242      6.861931     14.431399
  O     -13.463145      4.979231     15.430499
  C      12.340811      9.423892     -6.619148
  H     -11.662326      6.961404     15.922018
  Zr      9.448064      7.503934     14.923951
  C       3.105859     -6.638446    -12.553155
  O      10.213757      4.146773     13.115518
  O      -1.454010     -8.357177     -5.981183
  O      -2.742721     -9.995085     -6.764261
  C      -4.264148     -5.261984    -10.934099
  C      -3.896553     -5.546622    -12.248909
  C      -2.086689     -6.763692     -8.246339
  O      -6.582081      5.114486     -3.050113
  O      -7.333481      6.839584     -1.872220
  C      -2.310513      5.871249      1.863812
  C      -2.747021      5.859409      3.190682
  C      -4.425048      4.846072     -1.091522
  H      -4.511840      4.046466     -1.812072
  C      -0.565479      6.076456      0.082220
  H      -1.233365      6.164491     -0.751079
  C      -5.332145      5.898450     -1.142729
  C      -6.473678      5.947604     -2.101016
  C      -5.228875      6.951312     -0.232014
  H      -5.935308      7.768485     -0.311205
  O       0.098354    -13.090349     -2.589348
  Zr     -9.325867      7.823596     -6.268902
  C      -0.971381      5.926024      1.468941
  C      -4.247586      6.936436      0.735181
  H      -4.161072      7.752985      1.435841
  C      -3.347006      5.873947      0.809384
  O      -8.256786      9.440974     -6.224069
  O      -9.645628      7.693735     -8.160384
  C      -3.439217      4.838694     -0.120746
  H      -2.737782      4.019777     -0.065940
  C      -4.092389      5.788159      3.649100
  H      -4.955410      5.725021      3.017150
  H      -1.162748     -6.548151     -7.729814
  C      -5.459181     -3.926797     -9.177796
  H      -5.265954     -4.589024     -8.356490
  H       8.152803      7.167023     13.222735
  H       8.772539      5.098051     -1.122961
  H      11.816827      6.801251     15.700793
  O      13.105826      8.949565     11.626656
  C      -2.798960     -7.906898     -7.894877
  H       1.219280      6.011626      4.353304
  O       7.699458      2.915252     11.760617
  O       9.772721      2.441107     11.118569
  C       6.330978     -0.884055      6.754362
  C       6.506218     -0.485701      5.427339
  C       6.592053      1.324556      9.791276
  H       5.970885      1.762705     10.558865
  C       5.596568     -2.496698      8.529772
  H       6.009034     -1.974126      9.369367
  C       7.965255      1.551208      9.848998
  C       8.526955      2.353132     10.970709
  C       8.798078      1.037090      8.858419
  H       9.854480      1.269184      8.904747
  C       5.685945     -2.063442      7.145852
  O       1.349301     -8.340618     14.291898
  O       2.661523     -9.759431     15.384663
  H       2.620510     -7.365957    -11.933790
  O      -7.741120      3.062294     -6.042933
  H      13.372871      4.486108     13.022646
  H      -2.755370    -13.778236     13.135872
  O      -9.606293      3.278754     -7.244779
  C      -6.664758     -1.059758    -10.945363
  H      -8.843966      7.895228     17.495300
  C       2.184789     -8.611582     15.201596
  H      12.326113      1.956705     15.182345
  H      10.350068      3.190326     13.112201
  O      11.252716      9.141126     10.401716
  O     -12.796778      9.377391     -5.566132
  C      -6.721601     -0.569202    -12.249421
  C      -6.666605      1.536010     -8.233990
  O      -0.010973    -12.991197     11.273567
  H      -5.959963      2.136028     -7.681306
  H       6.012171     -2.035605     -8.011024
  C      -6.130426     -2.758056     -9.185354
  O     -10.874985      9.659583     -6.649739
  C       6.083341      0.468146     -8.559261
  O       1.258022    -15.621674     11.697316
  O     -14.204523      7.035545     -3.060094
  O     -13.564878      5.155170     -2.050846
  O     -14.157506      7.121194     -5.659459
  C       7.959938      1.495349     -7.471263
  O       2.344778    -14.119211     10.459341
  H      -6.611348     -2.249974     -8.372138
  O      -7.642107      3.094716     14.401860
  O      -9.432646      2.991371     15.718908
  Zr      9.294743      7.979406     11.437939
  C     -14.336939      6.136894     -2.171339
  O       8.645366      9.774582     11.193065
  O     -13.616942      5.219107     -6.678967
  C      -8.023931      1.701302     -7.983581
  O       9.189258      7.558108      9.553874
  O      11.459134      6.657573     14.803304
  N      -6.283219     -1.193615    -13.376466
  O      -1.023920    -15.835134     -5.625757
  O      -2.165750    -14.451743     -6.941401
  C      -8.277054      2.628837     15.398765
  C      -2.299661     -8.818758     -6.813621
  C      -3.975466     -8.211494     -8.576634
  H      -4.544576      4.188340     -7.078830
  C      -1.801224    -15.602710     -6.599547
  C      -0.567964      6.126301     -8.898115
  C      -4.056588      6.019784    -12.508958
  O      12.995934      8.904258     -5.664235
  N       4.260590     -4.819427    -13.166990
  C     -12.084177      9.930512     -6.458684
  C       4.128829     -5.040733    -15.616782
  C       3.869868     -5.450925    -14.308747
  C       8.259909      0.263612      7.847093
  H       8.900473     -0.157864      7.087150
  O       7.763364      3.012458     -3.010961
  O       9.812339      2.430859     -2.376168
  C       6.294105     -0.939283      1.872846
  C       6.480223     -0.518639      3.193359
  C       6.591692      1.302972     -1.145752
  H       5.976809      1.746383     -1.915964
  C       5.574475     -2.528183      0.076031
  H       6.012931     -2.003929     -0.749077
  C       7.963707      1.545460     -1.169432
  C       8.559383      2.384383     -2.247501
  C       8.781484      1.009198     -0.178334
  H       9.837640      1.246040     -0.203226
  C       5.647312     -2.114612      1.468519
  C       8.231952      0.211830      0.806822
  C       2.285988     -6.324657    -18.639168
  H       1.549359     -5.974390    -19.346823
  H       8.863551     -0.220982      1.567613
  C       6.862920     -0.062532      0.823166
  C       6.048798      0.504541     -0.157865
  H       4.985736      0.316398     -0.132069
  C       7.066442      0.712921      3.607969
  H       7.412089      1.483788      2.949167
  O     -11.475514      7.039317     -6.149194
  C       5.131742     -3.546475    -17.359188
  O       0.145111    -10.576286     -6.730381
  O      -9.339665      5.619018     -5.968931
  C      -8.493503      2.739227     -7.015737
  H       4.898793     -4.154738    -18.210901
  H      12.275929      1.942058     -5.887348
  O     -12.759638      9.168630     11.832265
  O     -10.832863      9.503013     10.773852
  C       6.446281      6.274264     15.123993
  C       6.890981     -0.008255      7.806852
  C       6.061515      0.549321      8.780564
  H       4.998029      0.370005      8.732305
  C       7.083789      0.732057      4.970915
  C     -12.056667      9.727217     10.936613
  C       2.809613     -7.600717    -18.760880
  H       7.446764      1.516776      5.603792
  H      -4.494387     -9.125020     -8.325538
  O     -12.759109      9.142997     14.447497
  O     -10.814460      9.489654     15.468056
  C      -5.028636     -4.157049    -10.545885
  C      -4.463732     -7.356983     -9.549273
  H      -5.387432     -7.586799    -10.059296
  H       5.673074     -2.092968      4.361788
  C      -3.767252     -6.199485     -9.887761
  C     -12.039552      9.712099     15.325352
  C      -2.557123     -5.937093     -9.250419
  C       3.755816     -8.044031    -17.852064
  H      12.003717      4.087918     17.342157
  Zr     11.334863      4.282568     11.185914
  O       7.940382      3.073731     14.312802
  O       9.881342      2.622144     15.295909
  C      -8.956827      0.951583     -8.697362
  H     -10.007302      1.114573     -8.497809
  O       6.547544      5.291895     11.728156
  O       7.077603      7.397061     11.250155
  C       2.597791      5.992573      6.753063
  C      -3.865323     -4.973312    -15.789367
  C      -3.727706     -5.419341    -14.473686
  Zr     -1.792432    -11.816939     15.008052
  O      -3.589930    -11.802656     14.239818
  O      -1.887995    -11.875177     16.934765
  C      -6.103258     -2.280006    -10.557089
  C       2.034001    -15.299489     10.744250
  C       3.027975      5.947471      5.426361
  O       1.278392     -8.006199     11.762450
  O       2.764305     -9.588144     11.290612
  C       3.935236     -5.099333      6.715583
  C       3.664522     -5.470379      5.395597
  C       2.134969     -6.359628      9.766467
  O       1.516436    -15.655367     -5.666110
  O       2.541728    -14.150172     -6.947115
  H       1.431426     -6.020602     10.513058
  C       4.934286     -3.668768      8.515829
  H       4.693620     -4.303503      9.344639
  C       2.644232     -7.652692      9.882529
  C       2.210812     -8.482977     11.040619
  C       3.522605     -8.141521      8.919400
  C       2.282864    -15.337381     -6.620994
  H       3.862607     -9.166332      9.005416
  C       4.620085     -3.946048      7.122024
  C       3.922180     -7.320033      7.879823
  H       4.620213     -7.682325      7.140179
  C       3.455922     -6.007942      7.783773
  C       2.539435     -5.545970      8.729459
  H       2.151344     -4.542399      8.640456
  C       2.896722     -6.599164      4.986479
  H       2.422184     -7.291780      5.652153
  O      -7.616858      3.114830     11.688889
  O      -9.490181      3.133722     10.489919
  C      -6.227859     -0.860218      6.710975
  C      -6.453439     -0.467281      5.388120
  C      -6.384656      1.485628      9.669774
  H      -5.736608      1.956215     10.394083
  C      -5.496146     -2.453076      8.498277
  H      -5.877899     -1.901462      9.333838
  C      -7.748369      1.753970      9.725126
  C      -8.320999      2.721436     10.707911
  C      -8.609816      1.152182      8.809749
  H      -9.667024      1.367503      8.883186
  C      -5.601395     -2.047105      7.106313
  C      -8.109501      0.303634      7.844002
  H      -8.776370     -0.173599      7.142015
  C      -6.740860      0.042337      7.767685
  C      -5.887396      0.638981      8.695834
  H      -4.827349      0.442553      8.637411
  C      -7.035874      0.759797      4.960832
  H      -7.364871      1.544492      5.612070
  C      -1.795762     -6.197817    -18.690111
  Zr     -9.229726      7.734952     14.971788
  O      -8.186152      9.342143     14.833615
  O      -9.482648      7.537533     16.867074
  Zr      1.834666    -11.865597     14.957090
  C       8.638168      2.488089     15.194212
  O       1.898027    -11.928023     16.885324
  H      -1.985930     -5.074372     -9.557170
  C      -3.129729     -6.661860    -12.690085
  O       6.410196      5.206463     -3.192024
  Zr    -11.155112      4.455444     14.951000
  O     -12.050850      2.766557     14.765315
  O     -11.130022      4.735348     16.851885
  O       7.007543      7.245553     -2.551887
  C       2.528263      5.970500      1.877563
  C       2.988810      5.933080      3.194705
  C       4.633854      5.152553      9.797416
  C       4.494997      5.045519     -1.182260
  H       4.710377      4.394061     10.563728
  H       4.170627     -9.037055    -17.944079
  H       8.807766      5.086615      9.994044
  H       8.848763      5.014673     -7.504280
  H       9.376505      8.301462     -8.442591
  H      12.121296      3.712215     -8.469135
  C       0.839503      6.125839      8.538726
  H       1.498817      6.242442      9.375007
  C       5.491791      6.250253      9.867233
  H       9.467903      8.251920      8.941294
  H      12.049251      3.799123      8.816437
  C       4.807182     -3.873158    -15.980474
  Zr      0.000363     -9.292901     12.855492
  H      11.653282      6.767869     -7.032291
  Zr     -7.976260      4.778035     13.076927
  H      10.623069      9.266580     -4.284087
  H       7.644232      9.727217     -6.275857
  Zr    -12.452609      7.438647     13.132917
  C       4.176148     -7.216275    -16.827006
  H       4.922068     -7.556980    -16.123771
  H       8.042315      7.080800     -4.207055
  O     -14.101726      6.880100     11.817798
  O     -13.459905      5.028874     10.766844
  C       3.659739     -5.930007    -16.702052
  C      -8.532880      0.026048     -9.634565
  H       4.537231      4.287197     -1.950327
  O      -0.001687    -10.591105     15.452680
  C       0.779766      6.120499      0.087661
  O      -9.187768      5.491651     14.769190
  C     -14.246390      5.994150     10.921593
  H       1.442118      6.254583     -0.743489
  C       5.389321      6.109037     -1.256729
  O     -11.394224      6.801280     14.994651
  C       6.334480      6.190672     -2.395947
  C       5.402932      7.096507     -0.274191
  H       6.150708      7.879138     -0.340547
  C       6.441017      6.333417     11.010321
  O      -1.357591     -8.048393     11.792070
  O      -2.857757     -9.612193     11.306916
  C      -3.936746     -5.131432      6.702552
  C      -3.701331     -5.499147      5.375146
  C      -2.147677     -6.410572      9.754396
  H      -1.438136     -6.078902     10.499102
  C      -4.869344     -3.644423      8.497579
  H      -4.631905     -4.269836      9.334291
  C      -2.683522     -7.692159      9.881576
  C      -2.281339     -8.518240     11.055796
  C      -3.563711     -8.172184      8.915287
  H      -3.922795     -9.189965      9.007121
  C      -4.588063     -3.957572      7.105087
  C      -3.945041     -7.351468      7.867879
  H      -4.645682     -7.708336      7.128019
  C      -3.461173     -6.045804      7.766725
  C      -2.535797     -5.596650      8.710684
  H      -2.127974     -4.601418      8.615548
  C      -2.950747     -6.624984      4.931951
  H      -2.470125     -7.333543      5.576073
  C       5.459762      7.224829      8.874115
  O      -1.371552    -10.830085     13.157654
  C       1.186917      5.985507      1.478206
  O      -8.028117      7.124677     13.153708
  C       4.481068      7.040378      0.752656
  H       4.456220      7.812465      1.506720
  O     -12.138328      5.214750     13.106962
  O      12.876592      8.933173     -2.957520
  O      11.024624      9.119088     -1.731714
  O     -10.374261      8.256556     13.128717
  C       3.550878      6.001766      0.813025
  O       1.365257    -10.852055     13.146264
  O     -10.008265      3.700877     13.107461
  C       2.707896     -5.492734    -17.618336
  H      -9.253104     -0.564371    -10.181070
  H      -2.718952     -7.414326    -12.046372
  C       3.581521      4.993886     -0.151012
  H       2.881544      4.175327     -0.079971
  C       4.349077      5.835708      3.608207
  H       5.188478      5.753180      2.947717
  O      -6.362953      5.323717     11.728565
  O      -7.236762      7.010013     10.566520
  C      -2.243797      5.920239      6.742178
  C      -2.706855      5.884239      5.424615
  C      -4.362882      5.000535      9.723565
  H      -4.473768      4.219522     10.461263
  C      -0.506288      6.099575      8.532103
  H      -1.178435      6.190157      9.361565
  C      -5.232486      6.084548      9.769978
  C      -6.341930      6.147911     10.762524
  C      -5.116375      7.116004      8.840987
  H      -5.801742      7.949295      8.911673
  C      -0.904307      5.956949      7.140578
  C      -4.143096      7.056376      7.866327
  H      -4.038425      7.856718      7.149616
  C      -3.275216      5.966682      7.801885
  C      -3.391924      4.943529      8.741893
  H      -2.720961      4.099620      8.686239
  C      -4.068259      5.803996      5.012236
  H      -4.909580      5.753927      5.673879
  C      -7.174892     -0.137558     -9.895360
  C     -14.237919      5.957086     15.310637
  C      -6.253061      0.639049     -9.200035
  H       2.297345     -4.498368    -17.520478
  C       3.131642     -6.603352    -13.915472
  C      12.206499      9.442543     -2.010408
  H       6.174064      8.037296      8.926194
  H       2.672284     -7.297787    -14.590603
  H      -5.208415      0.538050     -9.446029
  C       6.490232     -0.820504    -15.486011
  C       6.652050     -0.444994    -14.151973
  C       6.786307      1.576031    -18.378878
  H       6.141974      2.070683    -19.090465
  C       5.790974     -2.373119    -17.323296
  H       6.210159     -1.817557    -18.138964
  C       8.154474      1.784590    -18.422916
  O      14.313279      6.800938     14.342752
  O      -6.354833      5.314171     14.425409
  H       8.951036     -0.192456    -10.226591
  O       1.205306     -8.223897     -3.211909
  O       2.757922     -9.697247     -2.623290
  O      -1.286965    -15.584644     14.436887
  O      -2.430315    -14.077066     15.610070
  C       3.851200     -5.134569      1.828500
  C       3.615378     -5.496664      3.158772
  C       2.065706     -6.415047     -1.240773
  H       1.391444     -6.067609     -2.010764
  C       4.890450     -3.687790      0.059329
  H       4.654263     -4.307845     -0.781975
  C      -2.076656    -15.260042     15.371928
  C       2.530271     -7.727852     -1.306858
  C       2.138004     -8.611630     -2.443495
  C       3.371742     -8.211730     -0.306458
  H       3.682785     -9.249483     -0.355389
  C       4.551696     -3.982572      1.441533
  C       3.777344     -7.375168      0.717425
  O      -7.124638      6.927146     15.751099
  H       4.448748     -7.741928      1.479092
  Zr      1.866460    -11.867518     -6.305904
  O       3.642931    -11.876188     -5.506096
  C       3.357541     -6.043403      0.766896
  C       2.479107     -5.583881     -0.217116
  H       2.122253     -4.565716     -0.169084
  C       2.865793     -6.614385      3.623566
  H       2.361319     -7.321297      2.996180
  O      -7.716609      2.881258     -3.265396
  O       2.173677    -11.772657     -8.206093
  Zr    -11.288285      4.563096     -6.254503
  O      -9.165519      3.645916     -1.762409
  C      -6.366734     -0.896729      1.823998
  C      -6.521231     -0.481147      3.151408
  C      -6.488468      1.371704     -1.179605
  O       2.007036    -13.403773     -4.282229
  H      -5.838109      1.753673     -1.952419
  C      -5.696868     -2.527651      0.041402
  H      -6.145640     -2.018210     -0.787808
  C      -7.814140      1.796997     -1.155907
  C      -8.272000      2.828457     -2.128544
  C      -8.684754      1.300562     -0.188798
  H      -9.719349      1.621400     -0.210579
  C      -5.745838     -2.087888      1.426269
  C      -8.221766      0.403522      0.756066
  H      -8.898947     -0.005379      1.490780
  C      -6.882135      0.008912      0.772718
  C      -6.025753      0.498291     -0.215269
  H      -4.988205      0.199989     -0.208041
  C      -7.075564      0.752062      3.597952
  H      -7.439796      1.531781      2.959805
  C       6.931359     -0.066445     -9.529655
  C      -7.254721      0.689992    -12.649781
  C       8.975831      1.147321    -17.507940
  H      10.044203      1.302919    -17.539269
  C       5.862828     -1.990256    -15.923419
  C       8.431786      0.308441    -16.552733
  O       3.636224    -11.859366     14.232872
  H       9.071795     -0.195222    -15.843036
  C       7.058071      0.088907    -16.505640
  C       6.239837      0.731963    -17.429166
  H       5.172171      0.572225    -17.391964
  C       7.227010      0.768716    -13.680252
  H       7.593107      1.558636    -14.305522
  H      -7.669972      1.419661    -11.983265
  C      14.433844      5.986103     15.306743
  N      -5.044925     -2.858617    -15.378302
  N       5.274329     -2.922760    -15.142548
  Zr     11.398498      4.112984     -2.612842
  H      -1.250241      6.194732     -8.074568
  C      -0.948646      6.027808    -10.297675
  O     -12.237258      2.885038     -6.370375
  H      -1.004895     -5.835586    -19.330010
  C      -4.685823     -3.430052    -17.584131
  C      -4.209369      7.103400     -9.586573
  N       0.208834      6.122172    -15.148583
  C      -6.204372     -0.735923    -15.788837
  C      -6.517602     -0.414580    -14.467771
  H      -4.102625      7.927344    -10.276106
  O      12.559497      2.592665     -2.634252
  Zr     11.170767      4.290600     -6.202150
  O      -3.854078    -12.398929     -6.097294
  O      12.204942      2.816001     -5.485038
  O      11.257373      3.942588     -8.101594
  N       2.230586      5.977184      4.323695
  O      11.120117      4.136164     -0.695271
  Zr     -0.010961    -14.457019     13.011048
  C      -5.319352      6.066261     -7.725072
  C       3.929924     -7.393633     -9.614978
  H      -4.376816     -4.019629    -18.424598
  O       9.203121      5.433983     15.342328
  Zr      9.281904      7.864001     -5.966090
  O       8.584400      9.644161     -6.074897
  O       9.175433      7.543903     -7.875369
  O     -12.707425      9.292764     -2.959065
  O     -10.799418      9.409081     -1.813594
  Zr      9.299966      7.487357     -2.450567
  O       8.580208      9.113592     -3.256551
  O     -11.298012      5.130196     -8.094265
  O       0.007326    -13.113274     14.861719
  O       8.963587      7.761361     -0.568649
  C      -6.126498      1.724270    -18.640422
  O       8.570258      9.000879     13.934727
  H      -5.396876      2.205686    -19.274389
  C     -11.981449      9.775033     -2.040330
  C      -3.330874      6.023268     -9.673463
  C      -5.331660     -2.248889    -17.585047
  C      -3.451277      4.975284     -8.761182
  O       6.564176      5.190948     -5.703657
  O       1.882846    -13.341567     13.018414
  O       0.162223    -13.194510     -6.169157
  H      -5.662062     -1.669418    -18.424581
  O       7.060220      7.309455     -6.158135
  O      -1.890054    -13.337169     13.038525
  C      -7.475550      1.979253    -18.820176
  C      -8.405967      1.356524    -18.005005
  Zr     -1.748752    -11.878447     -2.445496
  O      -1.733181    -13.462210     -4.433244
  O      -3.571535    -12.184534     -2.990430
  O      -2.019774    -11.695430     -0.537285
  C       2.558931      6.062655    -10.638164
  C       3.023575      6.044915    -11.955528
  C       4.549405      5.128127     -7.587773
  N       2.262461      6.101432    -13.082097
  Zr     -9.148661      7.780936     -2.657431
  O      -8.168519      9.414952     -2.379240
  O      -9.645818      6.907026     -0.944098
  Zr      2.198403    -11.904226     -2.759966
  H       4.600359      4.357001     -6.832048
  O       1.922626    -11.637897     -0.861395
  H      -9.460071      1.547952    -18.142403
  O      14.292638      6.678013     11.660850
  N       0.146360      6.006915    -11.089282
  Zr    -11.099665      4.842675     -2.229916
  O     -11.795806      3.050187     -2.423785
  O     -11.410219      4.837975     -0.327360
  N       5.191095     -3.012931    -11.084209
  O      13.524854      5.009132     10.398158
  O      10.805798      8.359776     12.886182
  Zr     -2.223073    -11.856331     11.473115
  H       5.022878      0.273245     -8.620020
  O      -2.109344    -11.598736      9.561062
  Zr     -9.277440      7.754988     11.284406
  O      -8.248410      9.367475     11.489934
  O      -9.524687      7.519439      9.390421
  O      12.591646      5.071259     13.065924
  C      12.429329      9.468475     10.683196
  O       8.965549      5.370244     -2.039607
  Zr      2.132943    -11.863582     11.405421
  O       4.034655    -12.108650     11.413702
  O       2.047181    -11.578144      9.494853
  Zr    -11.166376      4.521975     11.245955
  O     -12.052378      2.823323     11.405674
  O     -11.107614      4.883218      9.358277
  Zr     -0.093138     -9.303899     -4.546166
  C      -5.542500     -1.900217    -16.190543
  Zr     -8.161003      4.595649     -4.520858
  O      11.291944      6.576306     -2.476094
  O       8.902442      6.597578     13.030925
  Zr    -12.507120      7.575058     -4.345297
  N      -6.148891     -1.174156      4.263873
  O      11.439954      6.486275     11.190642
  Zr     11.451768      4.332503     14.842725
  O       9.126151      5.094069     10.917806
  N       4.061094     -4.829534      4.260681
  C       7.202417      0.739895    -12.317746
  O      -0.194636    -10.454337     -2.244720
  H       7.544040      1.504385    -11.649094
  O      -9.434198      5.708438     -3.284338
  O      12.480521      2.733232     14.631712
  O      11.320814      4.463732     16.770975
  O     -11.608084      6.884857     -2.544088
  H      11.866942      3.859733     -0.145746
  H       9.264677      8.584650     -0.161585
  O     -11.420095      6.843227     11.257216
  O       4.100666    -12.121885     -2.651170
  O      -0.017481    -10.257112     11.004906
  O      -9.244273      5.560008     11.527705
  O      -1.516003    -10.851308     -4.562070
  H      11.684635      6.696637     -1.588690
  O      -7.896047      7.446127     -4.386108
  H      13.305786      4.497807     -4.322754
  H       0.024105    -13.519885     15.748324
  O     -12.203712      5.201100     -4.411886
  H       2.754986    -13.774993     13.085145
  H      12.279735      1.887443     11.245853
  O     -10.347078      8.455474     -4.289432
  H      12.206208      1.746023     -2.336522
  O       1.257712    -10.924896     -4.417581
  O     -10.025249      3.514844     -4.560040
  N      -5.138031     -2.988599      2.231747
  N       5.038416     -3.023972      2.263236
  N       0.106909      5.894714      2.283164
  H      10.334796      3.288987     -4.432712
  O      13.578118      5.115519     15.596488
  O      10.108484      4.208567     -4.265728
  C      -7.989804      0.484051    -17.016244
  O      -4.122403    -12.135174     11.449192
  C      -6.467662      6.098149     -6.771332
  N       0.181036      5.911863      6.337465
  N       5.101482     -2.966437      6.325684
  N      -5.057776     -2.982349      6.295684
  N      -4.117800     -4.834589      4.260826
  H      -8.715189     -0.011193    -16.387286
  N      -1.949931      5.905119      4.293648
  C      -6.635860      0.216702    -16.833785
  C      -5.196012      7.125299     -8.623955
  C       0.777402      6.155987     -8.874841
  H       1.424641      6.255700     -8.026810
  C      -2.321245     -7.463506    -18.888233
  H       7.984766      9.689904     14.273757
  O       9.400469      7.737140     16.836059
  C      -5.707318      0.848554    -17.655612
  C       5.444299      6.194368     -7.510881
  N       6.140488     -1.195738      4.324292
  H      -0.938512      5.933705      4.262465
  H      -4.646823     -3.971684      4.269234
  H      -5.690784     -2.076653      4.252527
  H       4.595020     -3.970084      4.220811
  N      -5.453882     -3.158328    -11.353924
  C       6.423591      6.245337     -6.394314
  Zr      0.169178    -14.560639     -4.301364
  C       5.432579      7.191452     -8.482045
  H       6.170866      7.981762     -8.414853
  H       9.017403      5.240010     16.281740
  C      -6.239426      6.109165     15.409482
  H      -4.654505      0.653749    -17.512358
  C      -7.129724      0.784249    -14.003609
  C      -3.336975     -7.921144    -18.065628
  H      -3.753392     -8.906219    -18.216993
  O      -6.514498      5.284668     -5.796179
  C       1.211533      6.063430    -10.259734
  H      -7.417844      1.607495    -14.626907
  C      -4.502351     -3.793631    -16.188070
  C      -3.826232     -7.117074    -17.052401
  H      -4.627157     -7.468132    -16.418129
  C       4.503208      7.135532     -9.502924
  H       4.471957      7.912439    -10.251840
  C       3.577886      6.092248     -9.568708
  C       3.621881      5.081223     -8.607835
  N      -4.226086     -4.823550    -13.355403
  H       2.924887      4.259007     -8.676466
  O      10.696770      8.301197     -4.407182
  O      11.376593      6.476192     -6.140281
  C       4.381392      5.943762    -12.372306
  H       5.222309      5.852205    -11.714463
  O       9.171718      5.039962     -6.583776
  C       1.255854      5.995402      7.152122
  C      14.394048      5.863421     10.692764
  N      -1.912651      6.117329    -13.148959
  C       4.536503      7.122443      7.849619
  H       4.488569      7.881583      7.083672
  C       3.634333      6.058174      7.804379
  C       3.710004      5.061723      8.778048
  O      12.517246      5.064091     -4.215881
  H       3.038259      4.218434      8.722132
  O      14.197865      6.743648     -2.917548
  O      13.426728      5.059718     -1.679326
  C      -3.309770     -5.840244    -16.852386
  O       8.821667      6.547113     -4.377960
  O      14.213633      6.655930     -5.614127
  O      13.451870      4.980812     -6.871462
  C      -2.285808     -5.389838    -17.680421
  C       4.372830      5.846514      4.970826
  H      -5.889882      7.951466     -8.539751
  O       1.170734     -8.114255     -5.792162
  C      14.304442      5.908962     -1.968150
  C      14.318692      5.840116     -6.579205
  H     -11.779681      7.165829     -7.070831
  H     -11.244880      4.494125     -8.817737
  H      -9.003631      8.069289     -8.775162
  H      -9.154993      5.481302     -6.911540
  H       2.653160    -12.298842     17.359634
  C       0.258986     -1.605655     -2.459204
  C       0.243000     -0.218535     -2.413664
  C      -1.114073      0.706549     -8.810038
  C      -1.731204      2.621514     -5.254985
  C      -0.445022      2.653167     -5.778143
  C       1.589701      1.511657     -5.859734
  C      -1.012592      0.487291     -2.362155
  C       2.416195     -0.756641     -6.289866
  C       1.894696     -0.717664     -7.575585
  C       1.221786     -1.873361     -8.111992
  C      -2.206732     -0.220535     -2.358468
  C      -2.190109     -1.661844     -2.405294
  C      -0.824568     -3.480510     -3.326620
  C       0.511251     -3.447192     -3.868727
  C       1.180548     -2.287723     -3.332923
  C       2.051092     -1.555101     -4.128621
  C       1.147360      0.541157     -3.239531
  C      -0.884694      1.682904     -3.156993
  C      -1.956017      2.127630     -3.919163
  C       0.111083     -1.413221     -8.906643
  C      -1.083057     -2.120894     -8.902099
  C      -2.339627     -1.417153     -8.851795
  C      -4.139510     -0.080410     -7.125726
  C      -4.124389     -1.517686     -7.177234
  C       2.260589      0.379697     -5.416435
  C      -3.240877     -2.173800     -8.021561
  C      -2.546112     -3.346224     -7.558929
  C      -1.211095     -3.312236     -8.101731
  C      -0.143217     -3.759916     -7.339302
  C       1.096450     -3.023705     -7.343825
  C       1.640070     -3.066850     -6.010031
  C       2.285944     -1.952140     -5.494000
  C       0.666919      2.191646     -4.985208
  C       2.034761     -0.114560     -4.081300
  C       0.095723      0.027646     -8.860114
  C      -2.353017     -0.030102     -8.804114
  C      -3.269224      0.649168     -7.924177
  C      -2.603623      1.808248     -7.390374
  C      -2.835077      2.192912     -6.076176
  C      -3.198124      1.394784     -3.914818
  C      -3.320171      0.241530     -3.149398
  C      -3.990778     -0.916765     -3.686029
  C      -3.292625     -2.092793     -3.226793
  C      -3.141213     -3.187866     -4.067339
  C      -1.886061     -3.896889     -4.118972
  C       0.736803     -3.830401     -5.183522
  C      -0.366011     -4.262424     -6.005132
  C      -1.652093     -4.296967     -5.483620
  C      -2.762027     -3.828824     -6.277070
  C      -3.682664     -3.146399     -5.402620
  C      -4.352001     -2.013287     -5.844744
  C      -4.511844     -0.877152     -4.971056
  C      -4.384206      0.319537     -5.764886
  C      -3.743220      1.436844     -5.248440
  C       0.450439      1.715875     -3.699670
  C      -1.268919      1.842738     -7.936051
  C      -0.208025      2.258778     -7.144374
  C       1.048379      1.552548     -7.195250
  C       1.197863      0.458106     -8.036891
  C      -0.980456     -2.342114     -2.455162
1002
Coordinates from ORCA-job orca_MEP E -1960.676321943620
  C       2.653061    -16.393069     16.292079
  H       2.510731    -16.118192     17.333568
  H       3.310663    -16.552801     -8.247346
  H       4.385082    -16.812429     -6.876428
  H       2.829305    -17.660535     -6.928541
  H      13.933771     10.490839     -1.339981
  H      -2.903920    -17.235092     -7.016711
  C     -15.250726      6.300929     -1.195263
  H     -15.033671      6.166124      9.034962
  H     -14.815489      6.195995     -0.205482
  H      -3.664946    -16.512333     10.278627
  C      -1.849979    -17.070375     -7.222919
  H      -1.738912    -16.881977     -8.286730
  H      -2.021231    -16.477861      0.004996
  C     -12.708538     10.787696     10.094262
  H     -12.519392     10.509814      9.061108
  H      16.266135      5.123613     -7.091774
  H     -12.468502     10.527808     17.338201
  C     -12.679284     10.782768     16.303403
  H     -12.266024     11.768518     16.107693
  C       3.343501    -16.737261     -7.177849
  H      14.192177     10.635640     10.151128
  C     -15.388389      6.170985     10.061957
  H     -16.046504      5.298126     16.156849
  C      15.721013      6.111338     16.176993
  H     -16.038848      5.311528     10.198027
  C      12.865843     10.506179     -1.143950
  C      -2.552503    -16.365508     16.310547
  H      -3.622662    -16.459692     16.147971
  H      13.033582     10.347568      8.820693
  H      12.662382     10.341904     -0.090169
  H      14.061838     10.571789     -7.092007
  C     -12.691751     11.175392     -1.128479
  H      -7.299517      2.798340    -20.145486
  H     -12.193945     12.131270     -1.263415
  H     -12.282773     11.773249     10.261464
  H      12.950970     10.250937     -8.454530
  C      15.699276      5.971875      9.877285
  H      15.450776      5.892877      8.823709
  H     -15.927188      7.087563     10.278263
  H      16.315267      5.213063     16.034198
  H      15.429758      6.158550     17.222707
  C      15.552980      5.950881     -1.096513
  C      15.604526      5.940308     -7.368214
  H      -2.086669    -17.331022     10.272771
  H       6.641494      6.445050    -19.127331
  C       3.170830    -16.532887     -0.939264
  H      15.365220      5.845550     -8.422803
  H       2.603104    -16.175262      8.944339
  H       3.041325    -16.261289      0.104074
  H      16.142268      5.062865     -1.308279
  H      15.290371      5.938480     -0.042762
  H      -1.550359    -17.625861     -1.283747
  H      -1.277308    -17.941679     -6.921804
  H      16.345104      5.138568     10.140597
  H     -15.116023      6.874235     -8.220285
  H     -15.709029      7.279155     -1.311409
  H     -16.108327      7.961647     -7.204624
  C      13.013541     10.581448     16.151124
  H     -13.766678     11.287854     -1.217515
  H      12.773818     10.389391     17.192829
  C      -2.610135    -16.409201     10.039372
  H      -2.523004    -16.168892      8.984530
  H      -2.390200    -16.114621     17.355162
  C     -12.348525     11.378279     -7.218800
  H     -12.189835     11.150528     -8.268593
  H     -12.427969     10.797442     -0.143526
  C       2.684941    -16.414211      9.999859
  H       3.717072    -16.531620     16.121165
  H       3.738509    -16.518960     10.244183
  C     -15.592261      7.009021     -7.250935
  H     -15.997679      5.522621     -1.324630
  H     -13.409271     11.417283     -6.986999
  H     -16.287153      6.187449     -7.104614
  H       2.119518    -17.309470     16.060407
  C     -15.378223      6.139905     16.315710
  H     -15.022113      6.099164     17.341414
  H       2.159587    -17.335092     10.232661
  H       2.689825    -17.481744     -1.155478
  H       4.236138    -16.608525     -1.139672
  H      16.294950      6.987925     15.896006
  H       8.681243      2.562333    -19.088206
  H      16.207255      6.907467     10.089806
  H      16.121303      6.840859     -1.345953
  H      16.091894      6.888265     -7.162035
  C      -2.079512    -16.705958     -1.054893
  C      13.023601     10.494956     -7.398814
  H      -3.126977    -16.812013     -1.323782
  H      12.461135     11.475123     -1.424254
  H      12.513823     11.440330     -7.235343
  C      13.143918     10.576236      9.876327
  H      -5.627164      6.805678    -19.616239
  H      12.653891     11.574556     15.895109
  H      12.653116     11.526361     10.068574
  H     -13.748167     10.783574     16.116400
  H     -13.773503     10.800626     10.301049
  H     -11.897224     12.343855     -7.005373
  H     -15.899808      7.072510     16.126466
  H      14.085271     10.529527     15.985067
  H      -2.056304    -17.297091     16.057962
  H       2.744248     -8.125500    -19.688101
  H      -1.849118     -7.484930    -20.227209
  H       4.829359      5.208762     15.967539
  H       6.889459      1.599413     15.959925
  H       8.357982      0.595961     16.081686
  H      -2.337468     -7.747605     17.250876
  C       2.707520     -7.465666     16.189199
  H       3.761381     -7.278921     16.000142
  H      -3.542028     -7.216417     16.083997
  C      -7.520505      1.652589     16.312253
  C       5.300109      6.179118     16.083473
  H       5.657923      6.320700     17.100342
  H       4.587471      6.969858     15.863520
  C       7.953064      1.599865     16.176424
  H      -5.136686      6.212204     17.322267
  H       8.136898      1.943246     17.191046
  H      -6.460867      1.635128     16.079723
  C      -4.907012      6.117486     16.265113
  H      -4.382191      5.190547     16.058961
  H      -4.284776      6.960642     15.976291
  H      -1.901304     -6.527272     16.016372
  H       2.128866     -6.567603     16.000795
  H       2.602143     -7.787288     17.222167
  H      -7.687617      1.883920     17.360184
  H      -7.957193      0.678840     16.106542
  C      -2.483550     -7.418539     16.225212
  H       4.895591     -7.883235    -10.366419
  C      -2.894562     -6.414856    -14.376297
  O      12.443617      2.774380     11.660217
  H      -2.348829     -7.015139    -15.079995
  H     -11.115954      4.047742     17.531507
  H      -8.854382      5.397225     15.748460
  H     -10.084905      2.794819     13.143282
  H     -12.717027      2.576794     15.412936
  O      11.156403      9.091666     -6.881033
  H     -12.898539      4.710358     13.192030
  C       8.526536      2.276503     -6.313850
  C       8.912713      0.961150     -8.405414
  H      -7.220523      7.777275     13.203477
  O      -0.695175    -15.878404     -2.806677
  H      -8.292655     10.149711     15.500878
  H     -10.237261      9.308683     13.215132
  C       3.738334     -6.204706     -9.712684
  C       5.222319     -3.871910     -8.907563
  H       4.988536     -4.529261     -8.094137
  H       9.956380      1.243543     -8.335877
  C       2.830331     -7.891643     -7.686805
  H      -4.368431    -11.555665     14.759034
  H      -2.223704    -10.512553     13.396322
  H       0.069263    -10.303599     16.481422
  H       1.298080      6.332661    -13.121944
  H       6.014136      1.555795     -6.771042
  C       5.875141     -2.695279     -8.869505
  C      -2.104592      6.468745    -15.610282
  C      -2.600313      6.429736    -14.306004
  C      -4.131046      5.605363    -18.664322
  H      -4.218319      4.796497    -19.374234
  C      -0.309569      6.573048    -17.353719
  H      -0.951067      6.710283    -18.201872
  C      -4.924107      6.732374    -18.799867
  C      -4.809228      7.766594    -17.886191
  H      -5.422754      8.649549    -17.989433
  C      -0.754389      6.442910    -15.975068
  C      -3.905408      7.675869    -16.842907
  H      -3.807118      8.487087    -16.136320
  C      -3.097978      6.551146    -16.705464
  C      -3.222029      5.514627    -17.626234
  H      -2.602183      4.636295    -17.520051
  C      -3.973474      6.396371    -13.928623
  O       1.856659    -15.828172     -2.799467
  O       2.813539    -14.247596     -1.563408
  H      -4.797147      6.403413    -14.615000
  C      12.319266      9.559563     15.265433
  Zr      8.231311      4.696396     12.884032
  C       5.960863     -2.230436    -10.244635
  O      11.266357      4.047867      9.302029
  H       4.519462    -11.584556     14.655821
  C       2.375488     -8.779362     -6.583083
  C       2.581035    -15.450232     -1.826911
  C       8.432516      0.168571     -9.430772
  H       6.004383     -2.107287    -13.116202
  O      -1.237634    -15.601560     11.807545
  O      -2.358893    -14.096076     10.604087
  Zr     12.710391      7.307467     12.982833
  C       3.728875     -8.368047     -8.640368
  O       6.670034      5.406317     14.273503
  O       7.225737      7.311981     15.266863
  C      -2.033361    -15.275820     10.871107
  O      -7.357738      6.925711     -6.968433
  C      -2.292750      6.284944    -10.737482
  O      -1.250442     -8.284910     14.364225
  O      -2.558033     -9.682517     15.490693
  O      -1.767992    -14.383825     -1.560439
  H       4.054554     -9.398411     -8.571635
  C      -2.698618      6.339313    -12.073255
  C      -4.378583      5.120520     -7.823048
  H      -0.861948      6.372709    -13.099580
  H      -4.730648     -3.929632    -13.494373
  H      -5.918578     -1.767437    -13.638965
  H       4.981034     -4.013322    -13.088006
  O       7.660890      2.838858     -5.571586
  H     -13.008215      3.484255     -6.311140
  O       9.765716      2.397316     -6.119785
  C       6.571307     -1.021123    -10.595322
  H      -8.271848     10.434721     -6.629315
  C       6.752446     -0.546494    -11.896865
  C       6.672546      1.146452     -7.523153
  H       0.275498    -10.607140     -7.494818
  O       2.908111     -9.910911     -6.450640
  O      13.015465      9.018432     14.355632
  N       6.440202     -1.195779    -13.050753
  H      -4.062669    -12.167486     -6.551679
  C       4.918984     -4.124851    -10.306708
  C       4.258164     -5.280611    -10.744474
  H       5.247880      5.763643      5.606287
  H       2.654619    -12.155092      9.051595
  H      -2.618346    -12.147277      9.089382
  H       0.034610    -13.242263     10.390805
  H      -2.246051    -14.029889     -4.207357
  H      -2.725094      4.339318     -8.931897
  Zr     12.561911      7.223210     -4.281992
  H      -1.668454     -4.153021    -17.560444
  Zr      8.102573      4.609133     -4.457534
  C      -2.067325     -8.543081     15.295553
  H      -2.119686    -12.545904      0.050364
  H       2.694071    -12.292474     -0.057985
  H       0.547373    -13.619031     -1.580184
  H       3.303605    -13.883581     -4.216033
  O      11.105688      9.300238     15.467535
  C       4.064084     -5.618607    -12.086467
  H       4.826179    -11.747386     -6.110364
  H       2.544006    -10.727695     -4.461882
  H      -4.914756      6.291595    -11.959187
  C       2.728273      6.263693    -15.494153
  H       9.424619      8.659744     17.259636
  H     -11.626266      7.059010     10.413620
  H     -11.091213      4.212737      8.768586
  H      -8.895150      8.028782      8.809685
  H      -8.980933      5.509071     10.593453
  H     -11.835824      7.453123     -1.346347
  H      -8.847758      8.406710      0.139707
  H     -11.029918      4.645251     -0.192488
  H      -9.340107      5.590770     -2.148545
  H     -10.182103      2.782110     -4.636319
  H     -12.864302      2.797642     -2.180254
  H     -12.790806      2.639507     10.946421
  H     -12.744854      5.409377     -4.525233
  H      -6.988094      8.079944     -4.265628
  H      -8.362033     10.251940     11.034656
  H      -8.537065     10.210843     -2.051787
  H     -10.208020      9.427270     -4.111694
  H       0.048226     -9.965886     10.137497
  C       4.958446      5.344032    -18.391118
  H       5.054871      4.556973    -19.124301
  C       1.035203      6.515720    -17.323766
  H       1.726371      6.594342    -18.139816
  H      -4.574588    -11.331243     11.209989
  H      -3.990727    -11.962814     -2.322923
  H       2.924736    -12.695447     -8.548799
  H      -1.923007    -12.945333     -8.607902
  H       0.515265    -13.886516     -6.906043
  H      -2.234790    -10.640775     -4.356319
  H       0.238870    -10.300802     -1.305357
  C       5.850656      6.402934    -18.393305
  H      -2.600581    -12.257126     17.453219
  C       2.809225     -5.750784     -8.773815
  Zr     -1.550968    -12.375217     -6.153301
  H       2.446447     -4.735685     -8.839276
  O      -1.332255    -12.403468     -8.069709
  C       5.723935      7.409583    -17.450666
  H       6.414485      8.240099    -17.448749
  H       4.907370    -11.489948     -2.219416
  H       4.675930    -11.389723     11.108581
  H       2.305247    -10.517839     13.362253
  C       1.402944      6.350734    -15.928455
  C       4.712446      7.355465    -16.509686
  H       4.607810      8.142861    -15.777589
  C       3.807361      6.297516    -16.504853
  C       3.940505      5.290988    -17.455936
  H       3.247771      4.462228    -17.450751
  C       4.453228      6.029889    -13.674165
  H       5.323245      5.919848    -14.290578
  H      11.665740      6.802365     10.278728
  O      -1.242152     -8.290880     -3.243760
  O      -2.423251     -9.897208     -2.256334
  C      -3.983185     -5.149685      1.816143
  C      -3.713554     -5.507336      3.143236
  C      -2.067064     -6.443870     -1.179418
  H      -1.354258     -6.098292     -1.912163
  C      -5.082079     -3.755684      0.044530
  H      -4.883305     -4.411989     -0.779075
  C      -2.482739     -7.770342     -1.240961
  C      -2.010773     -8.711133     -2.310628
  C      -3.374689     -8.241130     -0.275119
  H      -3.666040     -9.282783     -0.310664
  C      -4.704340     -4.011165      1.425158
  C      -3.857853     -7.395326      0.705835
  H      -4.561377     -7.765544      1.437075
  C      -3.466494     -6.055142      0.756933
  C      -2.558740     -5.598122     -0.200210
  H      -2.232645     -4.568773     -0.164016
  C      -2.956677     -6.632148      3.582333
  H      -2.475789     -7.339956      2.937710
  H      10.826788      9.345753     13.026649
  O       1.343918    -15.581408     14.470221
  O       2.538731    -14.098051     15.622888
  H       7.760426      9.869347     10.898397
  H       7.858305      9.626064     -2.942176
  C       3.124485      6.187359    -14.158762
  C      -1.480636    -15.565446     -1.859675
  C       2.358322     -6.584061     -7.770203
  C     -14.504177      6.944547     -6.197689
  C       2.147782    -15.271581     15.399050
  H       1.649650     -6.247242     -7.027228
  O     -14.041255      6.918957     14.496905
  O     -13.409200      5.047088     15.515532
  C      12.329101      9.419164     -6.579884
  H     -11.608245      7.020609     15.980081
  Zr      9.482624      7.535095     14.941516
  C       3.374514     -6.755231    -12.595873
  O      10.247226      4.188703     13.133128
  O      -1.210382     -8.458805     -6.146538
  O      -2.444704    -10.154456     -6.856347
  C      -4.288514     -5.292596    -11.181772
  C      -3.809139     -5.526782    -12.488352
  C      -1.778563     -7.098977     -8.762366
  O      -6.637043      5.404297     -2.942796
  O      -7.596547      6.833899     -1.523615
  C      -2.316034      6.033480      1.900727
  C      -2.743573      5.997674      3.230509
  C      -4.511035      5.081562     -1.017041
  H      -4.632310      4.290215     -1.742503
  C      -0.572745      6.206341      0.112872
  H      -1.241879      6.320994     -0.716166
  C      -5.421741      6.133291     -1.017260
  C      -6.621092      6.129900     -1.903936
  C      -5.276838      7.180606     -0.108570
  H      -5.982577      8.000403     -0.153143
  O       0.475628    -13.265889     -2.486941
  Zr     -9.028420      8.059691     -6.010009
  C      -0.977482      6.055631      1.499812
  C      -4.255337      7.152133      0.818161
  H      -4.135495      7.962111      1.521582
  C      -3.365649      6.077980      0.858961
  O      -7.899328      9.585841     -6.356662
  O      -9.709058      7.336966     -7.779158
  C      -3.493092      5.055521     -0.081036
  H      -2.799997      4.228060     -0.055022
  C      -4.087071      5.932231      3.695841
  H      -4.954665      5.892325      3.068362
  H      -0.761589     -6.943389     -8.426317
  C      -6.215393     -4.045391     -9.826428
  H      -6.472531     -4.815624     -9.121283
  H       8.179130      7.194956     13.244287
  H       8.765017      5.121290     -1.037360
  H      11.859622      6.835910     15.723943
  O      13.138182      8.975939     11.642617
  C      -2.489870     -8.150529     -8.192311
  H       1.231158      6.054593      4.376478
  O       7.727206      2.947166     11.780521
  O       9.803107      2.474462     11.146913
  C       6.368229     -0.865938      6.785616
  C       6.535947     -0.466699      5.457574
  C       6.625661      1.352235      9.816580
  H       6.004620      1.788719     10.585235
  C       5.654278     -2.468440      8.577709
  H       6.063074     -1.933299      9.411169
  C       7.998500      1.582593      9.871941
  C       8.557896      2.385224     10.994001
  C       8.830898      1.071989      8.879302
  H       9.886528      1.308196      8.923002
  C       5.737665     -2.049439      7.188479
  O       1.384382     -8.328315     14.388731
  O       2.719087     -9.734911     15.471112
  H       2.906440     -7.511410    -11.997747
  O      -8.001523      3.427400     -6.276294
  H      13.407389      4.517126     13.042927
  H      -2.679733    -13.738872     13.212100
  O      -9.746979      3.959138     -7.538617
  C      -6.800939     -0.759615    -11.291451
  H      -8.816637      7.968869     17.561746
  C       2.235734     -8.589697     15.285779
  H      12.376293      1.991661     15.193001
  H      10.387784      3.233619     13.141412
  O      11.281093      9.178460     10.425028
  O     -12.351410      9.904951     -5.350922
  C      -6.717519     -0.152662    -12.562745
  C      -6.917775      2.008454     -8.614837
  O       0.044073    -12.964348     11.331062
  H      -6.181243      2.573438     -8.061338
  H       6.283514     -2.188091     -8.018538
  C      -6.825612     -2.827127     -9.884943
  O     -10.546065      9.893868     -6.651539
  C       6.200856      0.352415     -8.547917
  O       1.322365    -15.602952     11.774212
  O     -14.056790      7.047560     -3.111355
  O     -13.420401      5.120118     -2.203386
  O     -14.261836      7.983926     -5.508982
  C       8.032020      1.437376     -7.437158
  O       2.423342    -14.098866     10.550216
  H      -7.569332     -2.429589     -9.227459
  O      -7.590280      3.142774     14.445918
  O      -9.375350      3.051909     15.771540
  Zr      9.319712      8.008938     11.456724
  C     -14.161619      6.137246     -2.240739
  O       8.669629      9.805068     11.218203
  O     -13.857954      5.875450     -6.069063
  C      -8.264035      2.257448     -8.362936
  O       9.209820      7.605365      9.569209
  O      11.499236      6.686285     14.828330
  N      -6.276013     -0.822628    -13.667028
  O      -0.625916    -16.058134     -5.441674
  O      -1.744903    -14.715675     -6.814615
  C      -8.220247      2.688076     15.451416
  C      -2.007630     -8.984223     -6.996577
  C      -3.706305     -8.413635     -8.828443
  H      -4.452867      4.286603     -7.140716
  C      -1.382729    -15.854895     -6.440145
  C      -0.586911      6.395620     -8.909880
  C      -4.033646      6.338149    -12.567640
  O      12.992746      8.898328     -5.630350
  N       4.488851     -4.895165    -13.159630
  C     -11.693573     10.315665     -6.350220
  C       4.364672     -5.061658    -15.619504
  C       4.119883     -5.506922    -14.319793
  C       8.292894      0.296289      7.869511
  H       8.932828     -0.122572      7.107562
  O       7.805622      3.011526     -3.037280
  O       9.831808      2.460568     -2.315878
  C       6.341603     -0.924185      1.903937
  C       6.515291     -0.494548      3.223207
  C       6.603008      1.296569     -1.137981
  H       5.981740      1.716962     -1.915649
  C       5.675367     -2.559350      0.128170
  H       6.112207     -2.040269     -0.701101
  C       7.968556      1.569988     -1.155893
  C       8.573482      2.404841     -2.232777
  C       8.791922      1.059738     -0.154588
  H       9.843377      1.318726     -0.177632
  C       5.724984     -2.119990      1.513229
  C       8.256333      0.259500      0.835024
  C       2.505324     -6.259640    -18.664930
  H       1.750031     -5.894764    -19.345078
  H       8.894399     -0.153418      1.601516
  C       6.893515     -0.044679      0.847507
  C       6.073398      0.494731     -0.144293
  H       5.014834      0.282204     -0.122775
  C       7.079811      0.745570      3.640729
  H       7.414696      1.522788      2.983801
  O     -11.758989      7.408558     -6.264751
  C       5.323509     -3.530663    -17.353417
  O       0.328302    -10.833326     -6.543772
  O      -9.454928      5.926481     -5.678325
  C      -8.701838      3.277349     -7.320557
  H       5.098634     -4.136349    -18.209095
  H      12.276114      1.849815     -5.995484
  O     -12.719495      9.220972     11.898457
  O     -10.798183      9.561019     10.832022
  C       6.482762      6.304925     15.142060
  C       6.925063      0.018494      7.833185
  C       6.095474      0.574762      8.807450
  H       5.032482      0.391758      8.761583
  C       7.094491      0.761421      5.003854
  C     -12.020430      9.785724     11.003271
  C       3.061812     -7.512976    -18.857380
  H       7.443471      1.550671      5.639003
  H      -4.206846     -9.334681     -8.563059
  O     -12.712805      9.199311     14.515721
  O     -10.778748      9.541649     15.557984
  C      -5.267095     -4.135990    -10.937345
  C      -4.270344     -7.545748     -9.766221
  H      -5.187721     -7.880602    -10.226219
  H       5.731232     -2.084586      4.377859
  C      -3.670978     -6.336349    -10.177897
  C     -12.000870      9.769067     15.399347
  C      -2.331855     -6.256859     -9.734839
  C       4.030057     -7.975848    -17.982264
  H      12.047214      4.075632     17.348440
  Zr     11.378267      4.302698     11.214864
  O       7.978934      3.110322     14.327607
  O       9.917296      2.652003     15.311912
  C      -9.173009      1.548889     -9.151153
  H     -10.224845      1.779370     -9.017863
  O       6.568516      5.316923     11.747271
  O       7.103688      7.420181     11.267355
  C       2.623028      6.019733      6.768286
  C      -3.820783     -4.774493    -16.034854
  C      -3.656310     -5.262890    -14.738755
  Zr     -1.734384    -11.802586     15.075143
  O      -3.535612    -11.784695     14.330556
  O      -1.841747    -11.865283     17.002048
  C      -6.330889     -2.111809    -11.025718
  C       2.107642    -15.278918     10.828724
  C       3.044924      5.967148      5.439039
  O       1.378279     -7.993654     11.862463
  O       2.866821     -9.574463     11.396983
  C       4.018284     -5.107741      6.793562
  C       3.762296     -5.490587      5.474022
  C       2.219389     -6.358693      9.849965
  O       1.917859    -15.874556     -5.476283
  O       2.950203    -14.403425     -6.786215
  H       1.511097     -6.019193     10.592144
  C       5.001287     -3.645764      8.578374
  H       4.766302     -4.273029      9.414548
  C       2.736422     -7.648038      9.975963
  C       2.308344     -8.472492     11.139969
  C       3.618327     -8.138273      9.016697
  C       2.696895    -15.581113     -6.431471
  H       3.962776     -9.161204      9.109761
  C       4.689181     -3.942158      7.188420
  C       4.015055     -7.321290      7.972424
  H       4.716041     -7.685197      7.236407
  C       3.542835     -6.011795      7.867119
  C       2.621720     -5.549370      8.808428
  H       2.227561     -4.548873      8.711932
  C       3.014086     -6.630450      5.060904
  H       2.542584     -7.327962      5.723651
  O      -7.542897      3.154788     11.716523
  O      -9.429536      3.155054     10.540134
  C      -6.195016     -0.830610      6.705710
  C      -6.436233     -0.455279      5.378185
  C      -6.319890      1.521855      9.671712
  H      -5.660845      1.985709     10.390507
  C      -5.435657     -2.406674      8.500096
  H      -5.803217     -1.846934      9.336760
  C      -7.682334      1.794812      9.744989
  C      -8.252787      2.755297     10.741024
  C      -8.549625      1.197058      8.831807
  H      -9.606059      1.412728      8.914331
  C      -5.563013     -2.014925      7.105509
  C      -8.060393      0.350762      7.857398
  H      -8.737579     -0.121742      7.162010
  C      -6.693681      0.082190      7.764517
  C      -5.833539      0.676929      8.689189
  H      -4.773858      0.479440      8.624023
  C      -7.018408      0.768621      4.940984
  H      -7.340461      1.560764      5.586989
  C      -1.634559     -5.770628    -18.957753
  Zr     -9.187912      7.793633     15.037280
  O      -8.149073      9.404055     14.906221
  O      -9.436343      7.582783     16.931330
  Zr      1.886902    -11.830545     15.038001
  C       8.673719      2.521359     15.208704
  O       1.990274    -11.912464     16.963020
  H      -1.650285     -5.540346    -10.170297
  C      -2.977116     -6.579903    -13.028259
  O       6.470239      5.207346     -3.161613
  Zr    -11.098894      4.525797     15.022187
  O     -11.992865      2.836909     14.831410
  O     -11.072302      4.795565     16.923703
  O       7.011692      7.255048     -2.501510
  C       2.525125      5.995613      1.892250
  C       2.992422      5.947838      3.207109
  C       4.657629      5.178373      9.813849
  C       4.483383      5.047406     -1.172265
  H       4.729254      4.422959     10.583644
  H       4.469757     -8.951335    -18.129891
  H       8.829378      5.113142     10.011733
  H       8.727044      4.991868     -7.380440
  H       9.331791      8.314508     -8.366068
  H      12.067748      3.706414     -8.408440
  C       0.873898      6.165812      8.562619
  H       1.537410      6.277473      9.396284
  C       5.520203      6.272729      9.880851
  H       9.483149      8.308749      8.965005
  H      12.082686      3.797119      8.848374
  C       5.017546     -3.876087    -15.973923
  Zr      0.050966     -9.261358     12.914465
  H      11.597345      6.713088     -7.037785
  Zr     -7.923559      4.823026     13.121262
  H      10.645979      9.247487     -4.247608
  H       7.611773      9.745746     -6.274511
  Zr    -12.401500      7.496564     13.198491
  C       4.442644     -7.189455    -16.921557
  H       5.207051     -7.544896    -16.246050
  H       8.012930      7.029813     -4.141995
  O     -14.045631      6.933190     11.884574
  O     -13.408783      5.080693     10.832876
  C       3.896248     -5.924799    -16.727764
  C      -8.758681      0.566903    -10.058034
  H       4.513665      4.290837     -1.942358
  O       0.061495    -10.577618     15.541363
  C       0.773371      6.205556      0.112266
  O      -9.137977      5.545317     14.826924
  C     -14.193556      6.046693     10.989313
  H       1.436761      6.324293     -0.720455
  C       5.396944      6.094491     -1.237372
  O     -11.339842      6.856470     15.053648
  C       6.357361      6.182782     -2.364181
  C       5.419123      7.079452     -0.251697
  H       6.179600      7.850834     -0.312848
  C       6.466027      6.357170     11.026833
  O      -1.251655     -7.975245     11.811480
  O      -2.751354     -9.546666     11.356700
  C      -3.905975     -5.109371      6.711741
  C      -3.691601     -5.494646      5.384094
  C      -2.080626     -6.351393      9.764749
  H      -1.365768     -6.006261     10.497893
  C      -4.809698     -3.598559      8.502871
  H      -4.560240     -4.214042      9.343596
  C      -2.607179     -7.634616      9.913815
  C      -2.185123     -8.450978     11.090303
  C      -3.496865     -8.125311      8.961095
  H      -3.852773     -9.142938      9.066631
  C      -4.550133     -3.928569      7.109806
  C      -3.892823     -7.317475      7.908318
  H      -4.600687     -7.687097      7.181628
  C      -3.415228     -6.011043      7.783123
  C      -2.482077     -5.550716      8.714834
  H      -2.076717     -4.555845      8.606069
  C      -2.947758     -6.627027      4.945808
  H      -2.458716     -7.327135      5.592992
  C       5.495102      7.241885      8.882172
  O      -1.319481    -10.795683     13.229667
  C       1.182346      6.047101      1.499873
  O      -8.000657      7.187898     13.212355
  C       4.492201      7.036095      0.770217
  H       4.476974      7.806952      1.525752
  O     -12.092425      5.259439     13.177114
  O      12.871078      8.921904     -2.917678
  O      11.010097      9.092944     -1.705256
  O     -10.332267      8.338388     13.200387
  C       3.545597      6.011926      0.824343
  O       1.404907    -10.825423     13.224353
  O      -9.947975      3.762888     13.149714
  C       2.919945     -5.468899    -17.609175
  H      -9.542217      0.082320    -10.623882
  H      -2.487866     -7.378829    -12.505855
  C       3.563368      5.008709     -0.144752
  H       2.848463      4.202537     -0.080566
  C       4.353527      5.831235      3.613642
  H       5.188453      5.735166      2.949349
  O      -6.313359      5.392290     11.785750
  O      -7.161663      7.114668     10.655785
  C      -2.218934      5.986725      6.779727
  C      -2.689513      5.972732      5.464272
  C      -4.323752      5.068810      9.772320
  H      -4.435699      4.285800     10.507911
  C      -0.472045      6.146990      8.562076
  H      -1.139697      6.240637      9.394859
  C      -5.183842      6.159881      9.829545
  C      -6.283983      6.231368     10.831633
  C      -5.068104      7.193100      8.902558
  H      -5.747890      8.030190      8.980821
  C      -0.877295      6.010429      7.172008
  C      -4.103256      7.129623      7.920131
  H      -3.998587      7.931600      7.205311
  C      -3.243591      6.033994      7.845740
  C      -3.360764      5.008236      8.782952
  H      -2.696349      4.159716      8.719258
  C      -4.054230      5.916275      5.058731
  H      -4.892287      5.860457      5.724022
  C      -7.403293      0.235832    -10.260091
  C     -14.188630      6.019145     15.380653
  C      -6.518603      1.069370     -9.561184
  H       2.488119     -4.490194    -17.458753
  C       3.410737     -6.687963    -13.957039
  C      12.189833      9.430294     -1.978043
  H       6.213484      8.050986      8.931344
  H       2.978615     -7.380677    -14.651859
  H      -5.466640      0.992282     -9.778022
  C       6.630458     -0.789320    -15.467041
  C       6.782206     -0.434281    -14.126352
  C       6.898670      1.648987    -18.329545
  H       6.251386      2.138761    -19.041888
  C       5.956645     -2.343186    -17.314018
  H       6.356280     -1.771179    -18.128251
  C       8.262223      1.888491    -18.355795
  O      14.349240      6.828136     14.354287
  O      -6.314111      5.374656     14.481806
  H       9.106809     -0.220154    -10.179345
  O       1.451153     -8.343325     -3.171115
  O       2.984645     -9.795901     -2.477559
  O      -1.220580    -15.567080     14.498558
  O      -2.371843    -14.066999     15.673591
  C       3.979958     -5.166209      1.906170
  C       3.736008     -5.522148      3.236630
  C       2.233381     -6.496283     -1.166783
  H       1.560156     -6.162606     -1.943355
  C       5.016854     -3.733766      0.126129
  H       4.803797     -4.374961     -0.705355
  C      -2.014369    -15.247753     15.432477
  C       2.718618     -7.801289     -1.223548
  C       2.357439     -8.707473     -2.356202
  C       3.563506     -8.262741     -0.213828
  H       3.895741     -9.294224     -0.252752
  C       4.668609     -4.010076      1.510146
  C       3.950412     -7.414202      0.807192
  O      -7.076920      6.993555     15.804463
  H       4.625098     -7.764089      1.574274
  Zr      2.249646    -12.129971     -6.146881
  O       4.089956    -12.077341     -5.581065
  C       3.506586     -6.090163      0.847468
  C       2.625810     -5.652715     -0.144156
  H       2.251059     -4.640708     -0.104097
  C       2.997050     -6.648885      3.697743
  H       2.508671     -7.364271      3.067229
  O      -7.532542      3.047821     -3.288638
  O       2.332452    -12.103044     -8.069198
  Zr    -11.283169      5.387317     -6.492229
  O      -9.200511      3.500516     -1.897379
  C      -6.371585     -0.916925      1.810494
  C      -6.518376     -0.490711      3.137398
  C      -6.390827      1.374631     -1.191842
  O       2.398562    -13.517209     -4.185853
  H      -5.702494      1.764980     -1.925462
  C      -5.747671     -2.584627      0.043264
  H      -6.209924     -2.080422     -0.781848
  C      -7.716212      1.796575     -1.234289
  C      -8.177631      2.832981     -2.211621
  C      -8.616933      1.294846     -0.292538
  H      -9.650054      1.615881     -0.348007
  C      -5.773126     -2.125721      1.422972
  C      -8.190919      0.405503      0.678176
  H      -8.897392      0.011050      1.393837
  C      -6.856227     -0.002609      0.744182
  C      -5.969453      0.489601     -0.215835
  H      -4.934250      0.184719     -0.178658
  C      -7.066557      0.747925      3.578105
  H      -7.434955      1.521816      2.935201
  C       7.077148     -0.157101     -9.505969
  C      -7.099070      1.153218    -13.020852
  C       9.087545      1.258559    -17.439264
  H      10.152492      1.437999    -17.456612
  C       6.030752     -1.969971    -15.912560
  C       8.551616      0.396721    -16.500234
  O       3.671444    -11.802433     14.252018
  H       9.194689     -0.100750    -15.788960
  C       7.182603      0.145181    -16.471561
  C       6.360524      0.780805    -17.396715
  H       5.296227      0.597656    -17.373608
  C       7.315768      0.785542    -13.624696
  H       7.651382      1.604220    -14.229853
  H      -7.478738      1.968947    -12.433991
  C      14.473045      6.012092     15.317114
  N      -5.003461     -2.642505    -15.613042
  N       5.470815     -2.922217    -15.133352
  Zr     11.338526      4.182912     -2.507488
  H      -1.273711      6.485527     -8.092201
  C      -0.960021      6.289072    -10.310839
  O     -12.149665      3.734151     -5.948946
  H      -0.775961     -5.388215    -19.491464
  C      -4.679342     -3.253851    -17.814862
  C      -4.237314      7.300808     -9.543888
  N       0.302879      6.325624    -15.143468
  C      -6.050367     -0.454210    -16.083690
  C      -6.371510     -0.054470    -14.780829
  H      -4.161391      8.153610    -10.202232
  O      12.493959      2.672176     -2.707596
  Zr     11.276085      4.227028     -6.076955
  O      -3.438682    -12.635617     -5.985573
  O      12.343652      2.713602     -5.571864
  O      11.227856      3.933194     -7.986130
  N       2.241617      6.005236      4.340747
  O      11.135094      4.124650     -0.583782
  Zr      0.055236    -14.431584     13.083097
  C      -5.279010      6.172018     -7.693058
  C       4.177628     -7.528090     -9.641951
  H      -4.401093     -3.866385    -18.649172
  O       9.244095      5.467100     15.371304
  Zr      9.230363      7.891955     -5.896121
  O       8.550046      9.677754     -6.057775
  O       9.094107      7.565709     -7.801219
  O     -13.037268      9.569046     -2.872443
  O     -10.945407     10.011782     -2.267901
  Zr      9.274241      7.460809     -2.404195
  O       8.584348      9.082453     -3.271360
  O     -12.010142      5.454062     -8.280586
  O       0.078071    -13.099441     14.955931
  O       8.943322      7.773273     -0.527517
  C      -5.716987      1.901938    -19.012806
  O       8.607781      9.033112     13.954593
  H      -4.933099      2.349139    -19.606369
  C     -12.181484     10.189100     -2.163652
  C      -3.338511      6.243986     -9.691520
  C      -5.287146     -2.055919    -17.829984
  C      -3.419193      5.158550     -8.817711
  O       6.465572      5.176000     -5.672991
  O       1.934766    -13.318168     13.088071
  O       0.538469    -13.444482     -6.035794
  H      -5.607561     -1.480330    -18.675757
  O       7.010314      7.300303     -6.040247
  O      -1.813340    -13.298470     13.122201
  C      -7.044127      2.154033    -19.317140
  C      -8.043265      1.570043    -18.556840
  Zr     -1.411455    -12.085213     -2.330727
  O      -1.362490    -13.618852     -4.301921
  O      -3.254083    -12.370321     -2.792731
  O      -1.529248    -11.932812     -0.406803
  C       2.549719      6.234935    -10.621652
  C       3.037992      6.179918    -11.928671
  C       4.479572      5.213785     -7.564695
  N       2.306048      6.252762    -13.072779
  Zr     -9.450387      7.826869     -2.231089
  O      -8.304179      9.373079     -2.474123
  O      -9.659618      8.176327     -0.332683
  Zr      2.447745    -12.024344     -2.593543
  H       4.507909      4.428031     -6.823457
  O       2.202740    -11.755933     -0.693923
  H      -9.080550      1.754478    -18.794977
  O      14.325979      6.704194     11.676241
  N       0.138811      6.245833    -11.095635
  Zr    -11.168594      4.591795     -2.789994
  O     -11.954790      2.857165     -2.501058
  O     -10.920888      5.224506     -0.957766
  N       5.395451     -3.127125    -11.084346
  O      13.568155      5.025600     10.419879
  O      10.840216      8.378215     12.903277
  Zr     -2.135377    -11.818790     11.531016
  H       5.148025      0.124824     -8.622249
  O      -2.051980    -11.566291      9.616325
  Zr     -9.221943      7.836349     11.359837
  O      -8.214140      9.461521     11.566606
  O      -9.456163      7.597665      9.464595
  O      12.624420      5.100313     13.079279
  C      12.459731      9.500442     10.703538
  O       8.999441      5.369950     -1.950322
  Zr      2.243557    -11.830892     11.510259
  O       4.143000    -12.108377     11.471156
  O       2.146192    -11.541669      9.600376
  Zr    -11.116946      4.559145     11.311630
  O     -12.004411      2.860978     11.458668
  O     -11.067635      4.919611      9.423907
  Zr      0.135816     -9.434753     -4.547027
  C      -5.471364     -1.673215    -16.437870
  Zr     -8.135519      4.873070     -4.439951
  O      11.300325      6.551494     -2.453170
  O       8.931050      6.628687     13.053163
  Zr    -12.461682      7.982529     -4.246174
  N      -6.144686     -1.175023      4.257189
  O      11.473534      6.508677     11.193936
  Zr     11.481185      4.363666     14.861433
  O       9.144826      5.131307     10.936027
  N       4.161723     -4.846824      4.341588
  C       7.295831      0.718569    -12.263403
  O       0.141543    -10.640402     -2.215909
  H       7.611371      1.476380    -11.574694
  O      -9.432545      5.872072     -3.064261
  O      12.509527      2.766300     14.634215
  O      11.366638      4.476292     16.791365
  O     -11.494019      7.429293     -2.260899
  H      11.888598      3.785166     -0.080492
  H       9.203320      8.620897     -0.142514
  O     -11.354909      6.893314     11.338572
  O       4.355540    -12.170899     -2.621226
  O       0.055677    -10.225673     11.075372
  O      -9.162494      5.600548     11.546189
  O      -1.317783    -10.957358     -4.470545
  H      11.697806      6.724139     -1.577379
  O      -7.764379      7.515043     -4.425400
  H      13.311961      4.466364     -4.247563
  H       0.087680    -13.514452     15.839144
  O     -11.888840      5.811907     -4.301997
  H       2.798591    -13.765977     13.163480
  H      12.317708      1.909289     11.253657
  O     -10.268610      8.477962     -4.335715
  H      12.226915      1.793142     -2.416072
  O       1.644898    -11.059519     -4.353788
  O      -9.980720      3.705854     -4.392514
  N      -5.162103     -3.024073      2.230225
  N       5.128846     -3.028334      2.319179
  N       0.103301      5.982260      2.308703
  H      10.305300      3.274234     -4.299265
  O      13.619288      5.140107     15.607622
  O      10.124842      4.213730     -4.220635
  C      -7.717764      0.742943    -17.496439
  O      -4.038361    -12.063820     11.537839
  C      -6.401356      6.142578     -6.712992
  N       0.204093      5.960235      6.363972
  N       5.160725     -2.967418      6.379925
  N      -5.032185     -2.960974      6.297552
  N      -4.122468     -4.846479      4.264424
  H      -8.498365      0.277024    -16.912920
  N      -1.939150      6.007078      4.329177
  C      -6.386691      0.478940    -17.187307
  C      -5.200247      7.267584     -8.555749
  C       0.758578      6.403690     -8.878342
  H       1.403093      6.498499     -8.027772
  C      -2.237545     -6.945447    -19.375108
  H       8.029366      9.729027     14.291519
  O       9.431051      7.784637     16.851606
  C      -5.388751      1.067831    -17.959029
  C       5.396214      6.258882     -7.459118
  N       6.183893     -1.179609      4.352169
  H      -0.927589      6.021871      4.291761
  H      -4.649876     -3.982575      4.265645
  H      -5.689664     -2.079149      4.254124
  H       4.683948     -3.980032      4.314016
  N      -5.436169     -2.969427    -11.679828
  C       6.357271      6.257161     -6.326492
  Zr      0.553932    -14.752246     -4.167316
  C       5.422945      7.270213     -8.414905
  H       6.182467      8.038996     -8.329136
  H       9.055960      5.276410     16.310855
  C      -6.194054      6.173225     15.462540
  H      -4.352717      0.866484    -17.728978
  C      -6.880068      1.208349    -14.369915
  C      -3.347320     -7.419605    -18.696505
  H      -3.831650     -8.327892    -19.025764
  O      -6.406558      5.342190     -5.727669
  C       1.199725      6.286702    -10.259275
  H      -7.030092      2.041158    -15.033014
  C      -4.489217     -3.597808    -16.411162
  C      -3.844199     -6.730827    -17.602365
  H      -4.721898     -7.095955    -17.089647
  C       4.505506      7.250179     -9.448514
  H       4.504016      8.034883    -10.189930
  C       3.555111      6.232039     -9.538258
  C       3.562409      5.205266     -8.594255
  N      -4.174965     -4.769537    -13.579982
  H       2.846344      4.402040     -8.683735
  O      10.710824      8.283515     -4.384795
  O      11.358393      6.430588     -6.130451
  C       4.400844      6.024616    -12.312185
  H       5.221413      5.907051    -11.633155
  O       9.044530      5.044976     -6.458678
  C       1.283199      6.034513      7.174038
  C      14.432728      5.885179     10.712401
  N      -1.872720      6.390590    -13.155135
  C       4.572969      7.138997      7.856518
  H       4.530486      7.894393      7.086559
  C       3.664148      6.080156      7.815667
  C       3.734620      5.087420      8.793658
  O      12.514486      5.029224     -4.214971
  H       3.058706      4.247255      8.741135
  O      14.179393      6.725044     -2.889078
  O      13.402276      5.062256     -1.629129
  C      -3.242018     -5.553435    -17.169295
  O       8.821634      6.541383     -4.307810
  O      14.208617      6.650002     -5.576890
  O      13.484398      4.961956     -6.840550
  C      -2.134503     -5.077511    -17.868760
  C       4.385357      5.846441      4.976145
  H      -5.904109      8.081022     -8.418928
  O       1.464660     -8.353050     -5.797673
  C      14.286230      5.900458     -1.931474
  C      14.334115      5.834890     -6.540555
  H     -12.024935      7.786581     -7.125144
  H     -11.503714      4.967090     -8.944624
  H      -9.478047      7.692848     -8.647726
  H      -9.114559      5.956658     -6.574610
  H       2.771484    -12.256475     17.414998
  C      -1.064978     -2.448724     -2.539531
  C      -1.093981     -1.062118     -2.486959
  C      -2.203143     -0.115309     -8.927416
  C      -2.975323      1.780147     -5.389818
  C      -1.669561      1.821559     -5.861744
  C       0.373802      0.692572     -5.868174
  C      -2.355393     -0.364792     -2.481006
  C       1.234461     -1.567380     -6.275210
  C       0.765127     -1.523946     -7.580892
  C       0.123868     -2.682101     -8.148902
  C      -3.543446     -1.080472     -2.528837
  C      -3.512450     -2.520529     -2.583595
  C      -2.098210     -4.325243     -3.459082
  C      -0.740440     -4.285054     -3.944245
  C      -0.103716     -3.121613     -3.377281
  C       0.792668     -2.378574     -4.133463
  C      -0.163723     -0.292476     -3.273056
  C      -2.205780      0.835529     -3.265137
  C      -3.249405      1.277724     -4.066668
  C      -0.958094     -2.224955     -8.984661
  C      -2.147070     -2.938653     -9.026622
  C      -3.408535     -2.245597     -9.025731
  C      -5.288321     -0.929723     -7.368914
  C      -5.250906     -2.365052     -7.418082
  C       1.034467     -0.436908     -5.404099
  C      -4.334197     -3.012712     -8.232764
  C      -3.649835     -4.181503     -7.749390
  C      -2.296116     -4.129365     -8.231804
  C      -1.256616     -4.570434     -7.427838
  C      -0.022995     -3.834706     -7.387073
  C       0.471405     -3.887066     -6.034119
  C       1.085508     -2.768098     -5.489658
  C      -0.586921      1.362771     -5.028106
  C       0.761024     -0.938598     -4.081257
  C      -0.986708     -0.784844     -8.933018
  C      -3.435795     -0.860723     -8.973828
  C      -4.390518     -0.193096     -8.126770
  C      -3.755105      0.968677     -7.560483
  C      -4.042639      1.348310     -6.256312
  C      -4.485740      0.536837     -4.115507
  C      -4.627169     -0.621365     -3.361095
  C      -5.265744     -1.781548     -3.929218
  C      -4.577364     -2.954874     -3.450164
  C      -4.385014     -4.045916     -4.287244
  C      -3.124083     -4.746879     -4.292208
  C      -0.455489     -4.668045     -5.247601
  C      -1.524729     -5.095831     -6.114528
  C      -2.831653     -5.138587     -5.647229
  C      -3.913501     -4.674232     -6.480876
  C      -4.874226     -4.003422     -5.641245
  C      -5.531267     -2.870036     -6.102869
  C      -5.736350     -1.738753     -5.233044
  C      -5.587784     -0.536774     -6.016393
  C      -4.977940      0.583152     -5.468897
  C      -0.850486      0.879283     -3.754625
  C      -2.401434      1.014950     -8.054143
  C      -1.375569      1.434276     -7.218846
  C      -0.113687      0.736871     -7.223373
  C       0.078045     -0.351364     -8.063826
  C      -2.297998     -3.192682     -2.589756
1002
Coordinates from ORCA-job orca_MEP E -1960.510010302250
  C       2.677279    -16.429159     16.330842
  H       2.536664    -16.161929     17.374552
  H       3.657035    -16.790157     -8.148038
  H       4.711679    -17.035695     -6.758513
  H       3.175111    -17.915082     -6.840479
  H      13.922552     10.498111     -1.313316
  H      -2.596680    -17.370331     -6.856850
  C     -15.155913      6.400959     -1.218056
  H     -15.002996      6.189053      9.075192
  H     -14.659696      6.278767     -0.258545
  H      -3.623545    -16.486629     10.322441
  C      -1.540512    -17.235505     -7.073768
  H      -1.428655    -17.108402     -8.146589
  H      -1.803882    -16.551596      0.000688
  C     -12.696543     10.822112     10.139143
  H     -12.504866     10.545607      9.106082
  H      16.280859      5.133543     -7.080978
  H     -12.463937     10.561836     17.383885
  C     -12.673304     10.816524     16.348735
  H     -12.263585     11.804051     16.154517
  C       3.674472    -16.981275     -7.079526
  H      14.214302     10.654141     10.166730
  C     -15.356927      6.191685     10.102442
  H     -16.030559      5.324638     16.183305
  C      15.738136      6.126134     16.193203
  H     -16.004043      5.329695     10.238407
  C      12.853612     10.510434     -1.122817
  C      -2.529664    -16.331843     16.358597
  H      -3.599955    -16.425919     16.196812
  H      13.056105     10.367235      8.835628
  H      12.645251     10.343978     -0.070304
  H      14.062504     10.583642     -7.077169
  C     -12.645444     11.370186     -1.046347
  H      -6.925463      2.816720    -20.406394
  H     -12.152042     12.329483     -1.172429
  H     -12.273755     11.808684     10.307862
  H      12.951284     10.258430     -8.437975
  C      15.722203      5.993070      9.893793
  H      15.474085      5.914303      8.840106
  H     -15.899066      7.106057     10.319875
  H      16.332070      5.227735     16.049845
  H      15.446666      6.172718     17.238886
  C      15.560659      5.958929     -1.078159
  C      15.614771      5.947561     -7.354497
  H      -2.050069    -17.315183     10.317326
  H       6.757166      6.490346    -19.077635
  C       3.437961    -16.597528     -0.742415
  H      15.375026      5.854655     -8.409088
  H       2.654342    -16.166496      8.989909
  H       3.311281    -16.299430      0.293618
  H      16.150500      5.071417     -1.290468
  H      15.297696      5.945355     -0.024499
  H      -1.319154    -17.692469     -1.289837
  H      -0.981256    -18.098198     -6.724523
  H      16.367167      5.159164     10.157317
  H     -15.006656      7.085744     -8.068541
  H     -15.618439      7.382641     -1.281302
  H     -16.045402      8.210692     -7.141751
  C      13.037613     10.598691     16.165159
  H     -13.721707     11.479753     -1.121839
  H      12.798973     10.407586     17.207286
  C      -2.567403    -16.389221     10.086616
  H      -2.476303    -16.145691      9.032811
  H      -2.366440    -16.076575     17.402004
  C     -12.276132     11.639107     -7.121251
  H     -12.115186     11.427413     -8.174040
  H     -12.370718     10.977847     -0.070139
  C       2.731724    -16.405293     10.045766
  H       3.741056    -16.567093     16.157918
  H       3.783714    -16.517821     10.293368
  C     -15.518087      7.263147     -7.123314
  H     -15.904869      5.621045     -1.318785
  H     -13.336890     11.660175     -6.886617
  H     -16.208061      6.440606     -6.960719
  H       2.142487    -17.342837     16.092094
  C     -15.367128      6.169280     16.347288
  H     -15.018269      6.129667     17.375517
  H       2.199011    -17.321992     10.278282
  H       2.980440    -17.564056     -0.930347
  H       4.502752    -16.654234     -0.953623
  H      16.312530      7.002664     15.912953
  H       8.756523      2.650675    -19.039346
  H      16.230857      6.928212     10.106630
  H      16.128445      6.849415     -1.326832
  H      16.096999      6.897632     -7.145884
  C      -1.843776    -16.769452     -1.062443
  C      13.024043     10.502673     -7.382327
  H      -2.887408    -16.859658     -1.351522
  H      12.447907     11.478856     -1.403521
  H      12.510743     11.446121     -7.218538
  C      13.166151     10.595428      9.891392
  H      -5.461536      7.041231    -19.693075
  H      12.677589     11.591514     15.908562
  H      12.675772     11.545706     10.083921
  H     -13.741760     10.813283     16.159263
  H     -13.761873     10.831750     10.344149
  H     -11.840546     12.609155     -6.895319
  H     -15.891603      7.099589     16.154740
  H      14.109177     10.546798     15.998008
  H      -2.034566    -17.265417     16.110720
  H       2.948004     -8.044223    -19.757499
  H      -1.702745     -7.200187    -20.623426
  H       4.849818      5.227314     15.983625
  H       6.907298      1.615398     15.971126
  H       8.375959      0.612246     16.092904
  H      -2.276814     -7.721473     17.308086
  C       2.765636     -7.488841     16.252782
  H       3.820394     -7.301145     16.069800
  H      -3.480542     -7.192743     16.139120
  C      -7.496890      1.703426     16.366539
  C       5.321494      6.197430     16.097786
  H       5.681260      6.339694     17.113873
  H       4.609097      6.988506     15.878326
  C       7.970781      1.615987     16.188176
  H      -5.123298      6.267624     17.374352
  H       8.154033      1.958632     17.203155
  H      -6.436694      1.686746     16.136623
  C      -4.889112      6.171819     16.318266
  H      -4.362965      5.244922     16.115365
  H      -4.265988      7.014926     16.031193
  H      -1.836518     -6.512369     16.063850
  H       2.189143     -6.586372     16.078888
  H       2.656735     -7.828191     17.279679
  H      -7.666756      1.935914     17.413804
  H      -7.932192      0.728980     16.161158
  C      -2.422843     -7.399091     16.280286
  H       5.159720     -7.941926    -10.370372
  C      -2.338042     -6.512036    -15.149061
  O      12.471549      2.790485     11.664902
  H      -1.884784     -6.902369    -16.038803
  H     -11.099083      4.089564     17.581164
  H      -8.830452      5.445048     15.801096
  H     -10.047386      2.844577     13.189986
  H     -12.686538      2.615021     15.447033
  O      11.159308      9.098949     -6.855108
  H     -12.869556      4.744094     13.239760
  C       8.528841      2.279154     -6.284621
  C       8.957678      0.966660     -8.371287
  H      -7.210740      7.819792     13.252468
  O      -0.393279    -15.929211     -2.756120
  H      -8.282273     10.198533     15.540746
  H     -10.223253      9.351777     13.261997
  C       3.948362     -6.300044     -9.718937
  C       5.397469     -3.940093     -8.906828
  H       5.185254     -4.609074     -8.096954
  H       9.996580      1.264752     -8.292760
  C       3.043067     -8.041872     -7.728449
  H      -4.306590    -11.550077     14.698729
  H      -2.126828    -10.469265     13.465071
  H       0.126943    -10.301785     16.535110
  H       1.350302      6.432844    -13.139225
  H       6.035530      1.523296     -6.765865
  C       6.022567     -2.748446     -8.866677
  C      -2.017984      6.651891    -15.623759
  C      -2.529635      6.633622    -14.325205
  C      -4.023506      5.806803    -18.696267
  H      -4.124343      4.990161    -19.395518
  C      -0.211970      6.712396    -17.356739
  H      -0.845858      6.864136    -18.208064
  C      -4.777321      6.956647    -18.861926
  C      -4.647367      7.999167    -17.959755
  H      -5.230802      8.899308    -18.086457
  C      -0.666142      6.593028    -15.979646
  C      -3.766257      7.895082    -16.898320
  H      -3.655841      8.712446    -16.200624
  C      -2.996004      6.748605    -16.732208
  C      -3.136058      5.703321    -17.640814
  H      -2.544218      4.808754    -17.512504
  C      -3.908605      6.640054    -13.966756
  O       2.168512    -15.988753     -2.662150
  O       2.953890    -14.342046     -1.392876
  H      -4.721798      6.667696    -14.665075
  C      12.342499      9.575956     15.281081
  Zr      8.250794      4.716116     12.897475
  C       6.087045     -2.273617    -10.239728
  O      11.289605      4.072182      9.316478
  H       4.590794    -11.576357     14.831085
  C       2.587384     -9.003417     -6.674271
  C       2.816836    -15.559115     -1.658244
  C       8.497590      0.167489     -9.401042
  H       6.120247     -2.107247    -13.132915
  O      -1.184066    -15.595737     11.853212
  O      -2.311516    -14.080291     10.667630
  Zr     12.730246      7.326086     12.996551
  C       3.971433     -8.473994     -8.674746
  O       6.688413      5.421356     14.286993
  O       7.246376      7.328281     15.276535
  C      -1.985330    -15.262252     10.923676
  O      -7.315795      7.194285     -6.946943
  C      -2.272838      6.491187    -10.753135
  O      -1.205650     -8.286574     14.417710
  O      -2.506086     -9.669609     15.570598
  O      -1.514551    -14.446308     -1.539128
  H       4.325876     -9.494350     -8.614428
  C      -2.663027      6.556216    -12.093116
  C      -4.375034      5.344569     -7.845092
  H      -0.811636      6.536326    -13.086539
  H      -4.161460     -4.440439    -13.481929
  H      -6.366671     -1.418233    -13.635963
  H       5.142684     -4.043164    -13.058166
  O       7.645364      2.842624     -5.565170
  H     -12.971055      3.744948     -6.038937
  O       9.763441      2.406475     -6.063682
  C       6.661960     -1.045318    -10.584072
  H      -8.198048     10.693098     -6.535407
  C       6.825873     -0.547943    -11.879085
  C       6.706372      1.121420     -7.510834
  H       0.576409    -10.868026     -6.997188
  O       3.101449    -10.151481     -6.684363
  O      13.037147      9.035608     14.369672
  N       6.531693     -1.186235    -13.043681
  H      -3.663415    -12.147297     -6.720108
  C       5.090268     -4.192118    -10.304747
  C       4.451856     -5.359242    -10.745120
  H       5.260042      5.753414      5.630776
  H       2.729122    -12.150790      9.074205
  H      -2.554211    -12.120326      9.170724
  H       0.058623    -13.226174     10.438018
  H      -2.172637    -13.974242     -4.242078
  H      -2.739379      4.545616     -8.967739
  Zr     12.572644      7.224726     -4.269028
  H      -1.478696     -3.998682    -17.801071
  Zr      8.114880      4.617545     -4.465061
  C      -2.014331     -8.532933     15.358619
  H      -1.559694    -12.491942      0.177721
  H       2.458306    -12.284061      0.120630
  H       0.765656    -13.710271     -1.673448
  H       3.746247    -14.074323     -4.104636
  O      11.129843      9.314909     15.486199
  C       4.271336     -5.689986    -12.091467
  H       5.105034    -11.865225     -6.495366
  H       3.294962    -10.619856     -4.383228
  H      -4.880691      6.572014    -12.010151
  C       2.808545      6.334598    -15.482045
  H       9.445986      8.671487     17.275872
  H     -11.591154      7.091388     10.458546
  H     -11.057852      4.230816      8.820770
  H      -8.858165      8.093269      8.861978
  H      -8.926833      5.530978     10.621596
  H     -11.740514      7.590350     -1.237539
  H      -8.699459      8.684630      0.126359
  H     -11.154494      4.547926     -0.326936
  H      -9.195642      5.607255     -2.016700
  H     -10.046384      2.989825     -4.610241
  H     -12.858985      2.885906     -2.302871
  H     -12.753335      2.665590     10.990557
  H     -12.527998      5.773138     -4.471132
  H      -6.932456      8.316595     -4.228271
  H      -8.344373     10.305032     11.091601
  H      -8.473474     10.515737     -2.030723
  H     -10.154564      9.641838     -4.072887
  H       0.083534     -9.949534     10.189887
  C       5.052829      5.405701    -18.366416
  H       5.145021      4.624403    -19.106234
  C       1.131034      6.625719    -17.320840
  H       1.827734      6.688768    -18.133523
  H      -4.549133    -11.294163     11.227556
  H      -3.635236    -11.771742     -1.834266
  H       2.951732    -12.842261     -8.569550
  H      -1.186892    -13.115923     -8.693854
  H       0.861731    -14.056466     -6.717048
  H      -2.406846    -10.472017     -4.373054
  H       0.527142    -10.468505     -1.746694
  C       5.959651      6.451990    -18.350655
  H      -2.570338    -12.245705     17.498770
  C       3.004766     -5.881256     -8.778329
  Zr     -1.196390    -12.543614     -6.204578
  H       2.624009     -4.871890     -8.831266
  O      -0.689057    -12.584832     -8.060803
  C       5.838972      7.450980    -17.399111
  H       6.540926      8.271689    -17.382993
  H       5.060660    -11.548575     -2.026032
  H       4.700914    -11.395556     11.204709
  H       2.395754    -10.530037     13.392192
  C       1.488390      6.451966    -15.924245
  C       4.818564      7.401858    -16.467611
  H       4.718656      8.183364    -15.728558
  C       3.897875      6.357400    -16.481718
  C       4.025516      5.358162    -17.441103
  H       3.321315      4.539147    -17.450408
  C       4.505164      6.054991    -13.639911
  H       5.380813      5.924546    -14.244239
  H      11.690364      6.819875     10.294440
  O      -1.038399     -8.279656     -3.080763
  O      -1.897967     -9.914414     -1.831532
  C      -3.984936     -5.112103      1.893774
  C      -3.671965     -5.455215      3.213775
  C      -1.914329     -6.386276     -1.012974
  H      -1.141601     -6.032290     -1.677788
  C      -5.242237     -3.822654      0.161421
  H      -5.117150     -4.541934     -0.622502
  C      -2.314481     -7.715815     -1.103590
  C      -1.705819     -8.697220     -2.073126
  C      -3.288927     -8.178170     -0.216861
  H      -3.586319     -9.215801     -0.277474
  C      -4.758265     -4.002690      1.518026
  C      -3.842977     -7.337772      0.730811
  H      -4.595674     -7.714116      1.407861
  C      -3.444924     -6.003203      0.827789
  C      -2.477750     -5.543737     -0.067014
  H      -2.149646     -4.516874      0.000266
  C      -2.903888     -6.576825      3.642632
  H      -2.430498     -7.282942      2.990338
  H      10.840955      9.365622     13.041026
  O       1.377039    -15.596290     14.510223
  O       2.559938    -14.127621     15.692878
  H       7.783222      9.881258     10.914924
  H       7.868044      9.625381     -2.987563
  C       3.187636      6.244251    -14.142646
  C      -1.215575    -15.625230     -1.838925
  C       2.557654     -6.738895     -7.790314
  C     -14.463118      7.263527     -6.036400
  C       2.174474    -15.298234     15.448758
  H       1.840968     -6.417392     -7.046967
  O     -14.021685      6.954427     14.537347
  O     -13.387196      5.086064     15.560776
  C      12.334414      9.424396     -6.561689
  H     -11.591200      7.059802     16.025862
  Zr      9.504421      7.554713     14.954033
  C       3.619619     -6.839725    -12.620279
  O      10.267016      4.206978     13.145610
  O      -0.911398     -8.626500     -6.081860
  O      -1.955105    -10.415454     -6.929988
  C      -2.994655     -6.369167    -11.699989
  C      -2.947775     -6.136222    -12.998804
  C      -1.086015     -7.430507     -8.734927
  O      -6.563173      5.607401     -2.933987
  O      -7.450138      7.165300     -1.597036
  C      -2.289523      6.130519      1.943431
  C      -2.720279      6.093566      3.271229
  C      -4.475526      5.245622     -0.997810
  H      -4.610819      4.463919     -1.731353
  C      -0.553403      6.289516      0.148611
  H      -1.224418      6.423235     -0.675999
  C      -5.351349      6.325873     -1.005721
  C      -6.524488      6.375401     -1.922970
  C      -5.200637      7.357891     -0.081259
  H      -5.887970      8.192252     -0.128269
  O       0.753603    -13.409950     -2.599259
  Zr     -8.970842      8.307271     -5.964142
  C      -0.953030      6.135708      1.537071
  C      -4.198177      7.294294      0.862835
  H      -4.071222      8.091927      1.578793
  C      -3.334384      6.199901      0.900465
  O      -7.835544      9.826512     -6.309266
  O      -9.687251      7.530837     -7.719448
  C      -3.474068      5.185927     -0.046573
  H      -2.801720      4.341828     -0.015121
  C      -4.066510      6.043928      3.731081
  H      -4.932187      6.020799      3.100065
  H      -0.205033     -7.157931     -8.173155
  C      -8.229230     -3.165434    -10.281855
  H      -8.649539     -3.916026     -9.645391
  H       8.203316      7.225082     13.254356
  H       8.774073      5.139904     -1.004080
  H      11.878389      6.854440     15.735597
  O      13.158253      8.995117     11.657654
  C      -1.863807     -8.498926     -8.275292
  H       1.249496      6.085671      4.386440
  O       7.752462      2.967726     11.793136
  O       9.828095      2.495364     11.157677
  C       6.394752     -0.850132      6.803330
  C       6.558201     -0.447664      5.475838
  C       6.649701      1.373635      9.830296
  H       6.029222      1.809594     10.599702
  C       5.694675     -2.447218      8.604707
  H       6.098090     -1.903227      9.434911
  C       8.022446      1.605053      9.883683
  C       8.582663      2.406641     11.005559
  C       8.854513      1.095844      8.890072
  H       9.909819      1.333688      8.932287
  C       5.775777     -2.037425      7.212303
  O       1.431353     -8.314502     14.445317
  O       2.784439     -9.740923     15.477842
  H       3.178682     -7.621956    -12.035045
  O      -7.974510      3.741082     -6.275723
  H      13.427277      4.534618     13.058189
  H      -2.606209    -13.745651     13.261107
  O      -9.799841      4.339123     -7.403725
  C      -7.321115      0.076967    -11.589679
  H      -8.805224      8.015779     17.609480
  C       2.293087     -8.594575     15.327519
  H      12.396093      2.010985     15.198248
  H      10.405174      3.251499     13.157823
  O      11.302941      9.197293     10.437611
  O     -12.233241     10.185732     -5.238081
  C      -6.802411      0.468888    -12.842377
  C      -7.010320      2.523076     -8.743096
  O       0.127856    -12.951203     11.376762
  H      -6.236323      2.966223     -8.135358
  H       6.423883     -2.235213     -8.015952
  C      -8.200934     -1.804687    -10.118991
  O     -10.471316     10.140964     -6.596430
  C       6.255490      0.319439     -8.538564
  O       1.377151    -15.582984     11.820633
  O     -13.963703      7.278557     -3.072665
  O     -13.470421      5.206486     -2.450281
  O     -14.227946      8.338312     -5.407416
  C       8.060828      1.431251     -7.412267
  O       2.480961    -14.087500     10.588569
  H      -8.608205     -1.237685     -9.303700
  O      -7.564318      3.193171     14.499341
  O      -9.353369      3.097363     15.819464
  Zr      9.346698      8.021619     11.464170
  C     -14.121786      6.275650     -2.321553
  O       8.692150      9.816833     11.235309
  O     -13.817497      6.203048     -5.827731
  C      -8.341968      2.792432     -8.441043
  O       9.237509      7.625004      9.574955
  O      11.519126      6.703086     14.839940
  N      -6.389376     -0.413956    -13.803589
  O      -0.298103    -16.155949     -5.349363
  O      -1.376932    -14.862849     -6.799762
  C      -8.196141      2.736919     15.502899
  C      -1.550192     -9.225500     -7.018527
  C      -2.959160     -8.921569     -9.046000
  H      -4.456703      4.508460     -7.166000
  C      -1.047669    -15.987694     -6.360289
  C      -0.571499      6.558453     -8.917377
  C      -3.990136      6.589975    -12.606469
  O      13.005491      8.902005     -5.617584
  N       4.676390     -4.937241    -13.152815
  C     -11.605075     10.578970     -6.262158
  C       4.546754     -5.064639    -15.617791
  C       4.324534     -5.538613    -14.323827
  C       8.316194      0.318894      7.881673
  H       8.955018     -0.099402      7.118504
  O       7.833062      3.023820     -3.035559
  O       9.854795      2.475587     -2.300740
  C       6.381917     -0.897912      1.922750
  C       6.544647     -0.466995      3.242160
  C       6.626766      1.308118     -1.128897
  H       6.004148      1.719089     -1.910479
  C       5.748866     -2.559050      0.157513
  H       6.181402     -2.042704     -0.675705
  C       7.990083      1.591897     -1.144334
  C       8.595462      2.421892     -2.223432
  C       8.816490      1.093785     -0.139261
  H       9.866218      1.360082     -0.163120
  C       5.785957     -2.104232      1.537551
  C       8.285638      0.295661      0.853892
  C       2.666619     -6.224918    -18.663768
  H       1.887372     -5.860990    -19.316865
  H       8.924347     -0.109669      1.623791
  C       6.925368     -0.018115      0.864369
  C       6.102040      0.506899     -0.132205
  H       5.045749      0.283077     -0.112015
  C       7.093131      0.777820      3.664295
  H       7.420840      1.559704      3.009330
  O     -11.759932      7.714863     -6.257203
  C       5.456147     -3.499548    -17.346381
  O       0.510984    -11.097711     -6.047511
  O      -9.400884      6.204067     -5.578903
  C      -8.722573      3.679601     -7.290756
  H       5.237103     -4.103698    -18.204647
  H      12.278279      1.841246     -5.992206
  O     -12.706364      9.251350     11.939967
  O     -10.783175      9.602737     10.880797
  C       6.502706      6.321438     15.154306
  C       6.948850      0.038924      7.848309
  C       6.119195      0.594963      8.822354
  H       5.056496      0.409974      8.777706
  C       7.103751      0.788635      5.027456
  C     -12.006855      9.821331     11.048291
  C       3.259311     -7.452134    -18.909747
  H       7.441994      1.579670      5.666039
  H      -3.496451     -9.800754     -8.719909
  O     -12.696102      9.235842     14.558477
  O     -10.766763      9.581402     15.608498
  C      -7.561682     -3.361233    -11.515704
  C      -3.337681     -8.238012    -10.168241
  H      -4.190064     -8.559081    -10.747190
  H       5.775723     -2.071096      4.381238
  C      -2.592887     -7.107295    -10.625083
  C     -11.988927      9.805971     15.445551
  C      -1.427798     -6.756251     -9.879257
  C       4.255829     -7.914663    -18.066782
  H      12.063445      4.092293     17.364701
  Zr     11.403293      4.319573     11.230071
  O       7.997941      3.127346     14.339909
  O       9.935150      2.670488     15.326895
  C      -9.344427      2.239441     -9.237126
  H     -10.375361      2.479576     -9.011299
  O       6.588338      5.333764     11.760966
  O       7.129282      7.433687     11.272663
  C       2.637751      6.038407      6.787130
  C      -3.596837     -4.704958    -16.273667
  C      -3.223486     -5.367177    -15.117054
  Zr     -1.662113    -11.766511     15.138901
  O      -3.442578    -11.724133     14.307154
  O      -1.797160    -11.865839     17.061996
  C      -7.541530     -1.249142    -11.276211
  C       2.160731    -15.265300     10.872333
  C       3.059493      5.979469      5.458206
  O       1.441953     -7.972447     11.918655
  O       2.903235     -9.571351     11.431790
  C       4.087412     -5.114282      6.838715
  C       3.847446     -5.506125      5.519860
  C       2.270476     -6.353081      9.885420
  O       2.271250    -16.145233     -5.344693
  O       3.172707    -14.665219     -6.738118
  H       1.556337     -6.011959     10.621081
  C       5.050195     -3.629125      8.613757
  H       4.818289     -4.252847      9.453440
  C       2.788953     -7.640686     10.019935
  C       2.358553     -8.461067     11.184594
  C       3.678411     -8.134979      9.069735
  C       2.996950    -15.840112     -6.341049
  H       4.022763     -9.157102      9.170501
  C       4.743612     -3.938453      7.226101
  C       4.083130     -7.322061      8.025868
  H       4.791218     -7.687248      7.297321
  C       3.609323     -6.013939      7.912626
  C       2.679282     -5.548271      8.843298
  H       2.283829     -4.549287      8.737173
  C       3.121203     -6.656687      5.098656
  H       2.657195     -7.364764      5.755444
  O      -7.496618      3.198180     11.765506
  O      -9.387851      3.171630     10.597006
  C      -6.117080     -0.773339      6.743961
  C      -6.363010     -0.395859      5.416703
  C      -6.258772      1.574957      9.717410
  H      -5.603369      2.038915     10.439509
  C      -5.359761     -2.338917      8.548109
  H      -5.725529     -1.772454      9.380945
  C      -7.623110      1.839069      9.790642
  C      -8.204333      2.789479     10.791629
  C      -8.483700      1.239731      8.872029
  H      -9.541688      1.448122      8.952491
  C      -5.487627     -1.957885      7.149740
  C      -7.987134      0.400451      7.895133
  H      -8.660519     -0.072879      7.196612
  C      -6.618754      0.139317      7.803313
  C      -5.764952      0.737138      8.732015
  H      -4.703736      0.546957      8.669188
  C      -6.941017      0.833557      4.986578
  H      -7.249516      1.627300      5.637202
  C      -1.470428     -5.543222    -19.286220
  Zr     -9.173124      7.838086     15.084432
  O      -8.136630      9.449255     14.951237
  O      -9.420288      7.623640     16.978250
  Zr      1.972530    -11.862045     15.066269
  C       8.691826      2.538492     15.221713
  O       2.046322    -11.905655     16.994711
  H      -0.824731     -5.936069    -10.236898
  C      -2.166259     -6.972450    -13.900157
  O       6.489711      5.211608     -3.147685
  Zr    -11.073023      4.572873     15.072421
  O     -11.962628      2.883376     14.869005
  O     -11.053716      4.838244     16.974575
  O       7.014026      7.264403     -2.489083
  C       2.547170      6.014664      1.912191
  C       3.013021      5.958943      3.226788
  C       4.677748      5.192714      9.827865
  C       4.489284      5.055220     -1.158911
  H       4.749545      4.438259     10.598555
  H       4.723188     -8.869810    -18.256400
  H       8.853191      5.130510     10.023403
  H       8.703645      5.000847     -7.341571
  H       9.330010      8.311637     -8.323560
  H      12.064932      3.715807     -8.385002
  C       0.897791      6.196531      8.588310
  H       1.565831      6.300434      9.419293
  C       5.542191      6.285727      9.891595
  H       9.506306      8.331190      8.971978
  H      12.104287      3.818613      8.861455
  C       5.168940     -3.860631    -15.966213
  Zr      0.124229     -9.250612     12.969107
  H      11.579082      6.705692     -7.038145
  Zr     -7.893477      4.870093     13.166588
  H      10.682001      9.243016     -4.229624
  H       7.596403      9.770160     -6.268014
  Zr    -12.379915      7.531973     13.241665
  C       4.662291     -7.153340    -16.985336
  H       5.448867     -7.508027    -16.335348
  H       8.004020      7.002732     -4.108243
  O     -14.017239      6.958194     11.925040
  O     -13.372317      5.109082     10.872230
  C       4.081697     -5.913562    -16.739527
  C      -9.020638      1.378002    -10.270613
  H       4.510825      4.300871     -1.931392
  O       0.097680    -10.567878     15.593559
  C       0.792351      6.263518      0.140523
  O      -9.115274      5.589763     14.879369
  C     -14.161181      6.071588     11.029262
  H       1.453922      6.375122     -0.694642
  C       5.411377      6.094789     -1.222351
  O     -11.320669      6.894947     15.100253
  C       6.369322      6.185458     -2.350802
  C       5.444339      7.076871     -0.233914
  H       6.211317      7.842102     -0.295103
  C       6.488760      6.371555     11.036531
  O      -1.186440     -7.966569     11.866829
  O      -2.710555     -9.518231     11.425091
  C      -3.835582     -5.060258      6.782555
  C      -3.626430     -5.447364      5.454327
  C      -2.023289     -6.320795      9.839765
  H      -1.308214     -5.981302     10.575384
  C      -4.734958     -3.531302      8.561226
  H      -4.484695     -4.139711      9.406940
  C      -2.554096     -7.603334      9.982478
  C      -2.132728     -8.428596     11.154502
  C      -3.443897     -8.084326      9.024765
  H      -3.805488     -9.100590      9.123700
  C      -4.477006     -3.874260      7.171399
  C      -3.832858     -7.269979      7.974110
  H      -4.539182     -7.634523      7.243322
  C      -3.350632     -5.964281      7.855037
  C      -2.419176     -5.512843      8.792861
  H      -2.008667     -4.519348      8.690574
  C      -2.882161     -6.575716      5.006088
  H      -2.384947     -7.275829      5.647156
  C       5.517754      7.253600      8.891721
  O      -1.236958    -10.780991     13.276826
  C       1.204900      6.089274      1.524721
  O      -7.989574      7.228696     13.259216
  C       4.519958      7.038159      0.790049
  H       4.512178      7.806737      1.547947
  O     -12.065820      5.296610     13.222669
  O      12.872835      8.926938     -2.897266
  O      11.002665      9.096882     -1.698134
  O     -10.317398      8.381396     13.249286
  C       3.564993      6.021939      0.842626
  O       1.487222    -10.823128     13.277541
  O      -9.913693      3.813093     13.192372
  C       3.076031     -5.458726    -17.588141
  H      -9.802794      0.925400    -10.861887
  H      -1.572996     -7.799827    -13.564763
  C       3.570830      5.021808     -0.129580
  H       2.847897      4.222708     -0.066414
  C       4.371560      5.828070      3.635963
  H       5.206500      5.723335      2.973005
  O      -6.285230      5.451339     11.832036
  O      -7.128068      7.185483     10.714753
  C      -2.204062      6.051781      6.818821
  C      -2.675058      6.053218      5.503921
  C      -4.303842      5.129624      9.811712
  H      -4.416911      4.343883     10.544178
  C      -0.448212      6.187987      8.594126
  H      -1.111650      6.284673      9.429891
  C      -5.159347      6.223858      9.876004
  C      -6.255134      6.295921     10.882604
  C      -5.043482      7.260106      8.952428
  H      -5.720775      8.098710      9.035638
  C      -0.860699      6.059537      7.205696
  C      -4.081610      7.197522      7.967172
  H      -3.976092      8.002041      7.255336
  C      -3.225613      6.099475      7.886713
  C      -3.344040      5.069753      8.819405
  H      -2.683136      4.219001      8.749426
  C      -4.038979      6.017944      5.093888
  H      -4.880104      5.968834      5.755788
  C      -7.688644      1.086805    -10.563209
  C     -14.170515      6.054179     15.420404
  C      -6.689330      1.700187     -9.809219
  H       2.619153     -4.498426    -17.398022
  C       3.653953     -6.748080    -13.980269
  C      12.184757      9.434387     -1.962383
  H       6.238073      8.061037      8.938495
  H       3.246160     -7.443470    -14.687127
  H      -5.655718      1.507493    -10.052358
  C       6.719235     -0.744069    -15.450810
  C       6.859022     -0.400137    -14.106076
  C       6.978395      1.712595    -18.300408
  H       6.331912      2.196882    -19.017251
  C       6.066305     -2.300218    -17.304709
  H       6.447867     -1.715106    -18.118317
  C       8.338958      1.969446    -18.312923
  O      14.367611      6.844182     14.370087
  O      -6.288167      5.428190     14.528627
  H       9.182962     -0.210565    -10.144975
  O       1.659027     -8.465049     -3.107035
  O       3.117812     -9.900000     -2.207030
  O      -1.187454    -15.548384     14.549227
  O      -2.351574    -14.037810     15.698378
  C       4.081506     -5.163891      1.957953
  C       3.837232     -5.528253      3.284584
  C       2.356702     -6.537643     -1.102616
  H       1.677111     -6.228528     -1.883627
  C       5.108374     -3.743182      0.167120
  H       4.909966     -4.398836     -0.656715
  C      -1.988587    -15.220385     15.474021
  C       2.865302     -7.831304     -1.137488
  C       2.518387     -8.792896     -2.226288
  C       3.726077     -8.267661     -0.130942
  H       4.080971     -9.290263     -0.167632
  C       4.758438     -4.006328      1.553699
  C       4.103019     -7.405929      0.877808
  O      -7.058039      7.045371     15.849291
  H       4.790301     -7.732882      1.643450
  Zr      2.621419    -12.395512     -6.086262
  O       4.542274    -12.393460     -5.916561
  C       3.625431     -6.095022      0.903424
  C       2.736781     -5.678445     -0.088580
  H       2.346826     -4.672254     -0.054221
  C       3.114029     -6.669716      3.735486
  H       2.643418     -7.391853      3.099104
  O      -7.497178      3.221879     -3.197898
  O       2.341772    -12.380743     -7.981528
  Zr    -11.279488      5.701725     -6.365447
  O      -9.236463      3.539982     -1.856381
  C      -6.371820     -0.873848      1.851974
  C      -6.476309     -0.427129      3.175997
  C      -6.378743      1.441476     -1.145093
  O       2.826810    -13.746530     -4.109108
  H      -5.677572      1.839826     -1.862379
  C      -5.899197     -2.645872      0.143331
  H      -6.428254     -2.177944     -0.662727
  C      -7.702056      1.872429     -1.194804
  C      -8.174906      2.932911     -2.154165
  C      -8.604756      1.349196     -0.265610
  H      -9.637547      1.667303     -0.322393
  C      -5.819234     -2.113288      1.491674
  C      -8.187027      0.450096      0.700845
  H      -8.901141      0.053472      1.407902
  C      -6.854368      0.037034      0.775770
  C      -5.966240      0.537558     -0.179199
  H      -4.932142      0.228214     -0.143831
  C      -7.007284      0.815453      3.624204
  H      -7.381412      1.589964      2.985175
  C       7.147865     -0.177247     -9.487949
  C      -6.771096      1.755921    -13.417505
  C       9.163271      1.347193    -17.390272
  H      10.225994      1.540071    -17.396591
  C       6.142706     -1.933884    -15.902062
  C       8.629177      0.475340    -16.459588
  O       3.785681    -11.873975     14.392330
  H       9.271576     -0.016215    -15.743632
  C       7.263332      0.205051    -16.445596
  C       6.442223      0.833887    -17.376145
  H       5.380095      0.637510    -17.364379
  C       7.360139      0.824876    -13.585161
  H       7.676679      1.660608    -14.177228
  H      -7.035480      2.666164    -12.916757
  C      14.490430      6.028094     15.332850
  N      -4.788032     -2.565033    -15.729068
  N       5.608290     -2.902144    -15.124071
  Zr     11.343829      4.198430     -2.483326
  H      -1.258735      6.667539     -8.102397
  C      -0.941933      6.461118    -10.319580
  O     -12.148704      4.080645     -5.662339
  H      -0.600378     -5.153793    -19.794302
  C      -4.612022     -3.189895    -17.942976
  C      -4.209266      7.531041     -9.555453
  N       0.384347      6.451538    -15.143879
  C      -5.810445     -0.335650    -16.221568
  C      -6.148075      0.234302    -14.963209
  H      -4.124585      8.387012    -10.208509
  O      12.501620      2.690676     -2.696525
  Zr     11.300682      4.220787     -6.042199
  O      -3.109868    -12.783836     -6.252093
  O      12.367526      2.700367     -5.562990
  O      11.225540      3.921106     -7.950406
  N       2.259505      6.024663      4.358062
  O      11.141573      4.142863     -0.559252
  Zr      0.106570    -14.424869     13.135323
  C      -5.257667      6.409501     -7.701982
  C       4.420050     -7.611766     -9.655947
  H      -4.391840     -3.812531    -18.787012
  O       9.265189      5.483148     15.382130
  Zr      9.208474      7.924003     -5.854344
  O       8.538797      9.711870     -6.065334
  O       9.071582      7.573006     -7.754403
  O     -13.007375      9.773900     -2.794863
  O     -10.909856     10.246190     -2.242411
  Zr      9.271806      7.455075     -2.383772
  O       8.590618      9.066824     -3.299341
  O     -12.095752      5.693284     -8.123585
  O       0.121837    -13.094958     15.009472
  O       8.931325      7.795616     -0.513053
  C      -5.377931      1.958901    -19.197743
  O       8.631310      9.056419     13.977203
  H      -4.576240      2.400323    -19.772136
  C     -12.145445     10.401770     -2.102227
  C      -3.324405      6.463884     -9.712063
  C      -5.196311     -1.985280    -17.939585
  C      -3.420728      5.374115     -8.844858
  O       6.452827      5.186706     -5.656585
  O       1.994312    -13.308347     13.159874
  O       0.865622    -13.667148     -5.823231
  H      -5.556091     -1.419535    -18.775813
  O       6.994632      7.318595     -5.985308
  O      -1.749795    -13.290257     13.154249
  C      -6.695196      2.193414    -19.554728
  C      -7.717411      1.619179    -18.817615
  Zr     -1.157577    -12.210146     -2.293860
  O      -1.286769    -13.556311     -4.277571
  O      -3.078671    -12.339626     -2.381023
  O      -0.899414    -12.085226     -0.396904
  C       2.567376      6.312667    -10.613431
  C       3.068355      6.239191    -11.914660
  C       4.471927      5.255786     -7.551634
  N       2.354888      6.327413    -13.068945
  Zr     -9.379242      8.126434     -2.245016
  O      -8.273775      9.700558     -2.510801
  O      -9.506374      8.398689     -0.323260
  Zr      2.619160    -12.183412     -2.458691
  H       4.491948      4.464232     -6.816389
  O       2.076259    -11.845142     -0.647768
  H      -8.746970      1.790889    -19.096377
  O      14.348275      6.725643     11.692425
  N       0.158542      6.387537    -11.100092
  Zr    -11.239703      4.722186     -2.896996
  O     -11.951846      2.947681     -2.631516
  O     -11.141129      5.220334     -1.019423
  N       5.537780     -3.179013    -11.080486
  O      13.589700      5.048996     10.434349
  O      10.859217      8.398003     12.918587
  Zr     -2.131453    -11.790424     11.620337
  H       5.207020      0.075837     -8.622451
  O      -1.997901    -11.540312      9.709105
  Zr     -9.197982      7.886809     11.409432
  O      -8.203201      9.518166     11.630568
  O      -9.422357      7.658290      9.511552
  O      12.644310      5.118070     13.090734
  C      12.481109      9.519580     10.717750
  O       9.005039      5.384214     -1.918837
  Zr      2.241488    -11.832534     11.520104
  O       4.140105    -12.089106     11.572927
  O       2.199587    -11.541960      9.608128
  Zr    -11.083742      4.585565     11.362404
  O     -11.971660      2.888319     11.509384
  O     -11.025549      4.939674      9.473599
  Zr      0.231953     -9.550544     -4.445410
  C      -5.300516     -1.580363    -16.538412
  Zr     -8.083424      5.088303     -4.386710
  O      11.307571      6.553901     -2.432886
  O       8.949906      6.650447     13.066183
  Zr    -12.402495      8.225888     -4.173605
  N      -6.091079     -1.115219      4.290841
  O      11.494023      6.530921     11.210185
  Zr     11.497048      4.384703     14.877928
  O       9.166120      5.153662     10.948467
  N       4.246004     -4.852077      4.393972
  C       7.337379      0.736475    -12.225107
  O       0.458340    -10.826271     -2.654707
  H       7.631519      1.491343    -11.523751
  O      -9.325662      6.001443     -2.896747
  O      12.523267      2.787480     14.640701
  O      11.383709      4.494669     16.807926
  O     -11.400624      7.645033     -2.149856
  H      11.889752      3.787398     -0.058916
  H       9.199772      8.642293     -0.131601
  O     -11.320894      6.928302     11.384403
  O       4.538796    -12.268999     -2.398754
  O       0.125101    -10.211630     11.126314
  O      -9.119744      5.634925     11.571756
  O      -1.493234    -10.815606     -4.352803
  H      11.711888      6.728414     -1.560658
  O      -7.714560      7.757549     -4.382322
  H      13.329179      4.469736     -4.223255
  H       0.139550    -13.508157     15.893660
  O     -11.691579      6.193860     -4.259386
  H       2.867382    -13.741802     13.213507
  H      12.338510      1.925821     11.259686
  O     -10.213594      8.691590     -4.285662
  H      12.233230      1.801811     -2.438213
  O       2.498704    -11.186938     -4.337227
  O      -9.879243      3.924273     -4.383508
  N      -5.162811     -2.977088      2.303452
  N       5.201396     -3.010699      2.352768
  N       0.129737      6.038407      2.339461
  H      10.297627      3.290383     -4.262614
  O      13.635764      5.156729     15.622905
  O      10.138225      4.234158     -4.196883
  C      -7.423812      0.818562    -17.728239
  O      -4.034939    -12.044721     11.551238
  C      -6.366861      6.396391     -6.704865
  N       0.216259      6.002387      6.392243
  N       5.207631     -2.966189      6.410142
  N      -4.958004     -2.912458      6.350675
  N      -4.071472     -4.798594      4.341159
  H      -8.221514      0.363740    -17.159182
  N      -1.919942      6.085417      4.372258
  C      -6.102610      0.566269    -17.371562
  C      -5.167983      7.506140     -8.562084
  C       0.773655      6.530180     -8.880606
  H       1.417465      6.605760     -8.027580
  C      -2.090321     -6.689645    -19.754227
  H       8.048465      9.745316     14.320634
  O       9.450795      7.797843     16.864800
  C      -5.081621      1.147234    -18.116738
  C       5.394537      6.294180     -7.433219
  N       6.217021     -1.160278      4.367177
  H      -0.908164      6.087174      4.343200
  H      -4.601967     -3.936575      4.357641
  H      -5.644079     -2.023480      4.271023
  H       4.755802     -3.977834      4.380041
  N      -7.167386     -2.307858    -12.114271
  C       6.347346      6.277343     -6.293314
  Zr      0.968628    -14.932961     -4.106203
  C       5.435224      7.311013     -8.382601
  H       6.201059      8.072904     -8.288073
  H       9.072491      5.292371     16.320808
  C      -6.172889      6.226334     15.510399
  H      -4.053632      0.955973    -17.846233
  C      -6.385913      1.610146    -14.729996
  C      -3.210552     -7.179370    -19.103713
  H      -3.699931     -8.071553    -19.466046
  O      -6.368989      5.597004     -5.719851
  C       1.217285      6.400817    -10.259604
  H      -6.271166      2.388310    -15.458749
  C      -4.333214     -3.521310    -16.541199
  C      -3.702773     -6.530501    -17.985405
  H      -4.574638     -6.912545    -17.474093
  C       4.524162      7.303290     -9.422194
  H       4.534169      8.090705    -10.160645
  C       3.565891      6.293690     -9.522758
  C       3.559915      5.260911     -8.585893
  N      -3.554901     -5.175559    -13.806306
  H       2.838036      4.464011     -8.684457
  O      10.730980      8.279618     -4.375946
  O      11.365896      6.413804     -6.127095
  C       4.432702      6.050823    -12.278806
  H       5.240243      5.914002    -11.587867
  O       9.020381      5.049314     -6.420098
  C       1.299688      6.065192      7.197391
  C      14.455137      5.907220     10.728077
  N      -1.820322      6.581259    -13.163262
  C       4.593164      7.151469      7.868425
  H       4.550433      7.905547      7.097193
  C       3.681853      6.094737      7.831695
  C       3.752346      5.102434      8.809849
  O      12.530130      5.030564     -4.198547
  H       3.074322      4.263823      8.759453
  O      14.187016      6.731604     -2.871667
  O      13.409809      5.070904     -1.608718
  C      -3.081720     -5.382029    -17.506336
  O       8.828343      6.544718     -4.282470
  O      14.217261      6.648010     -5.561920
  O      13.503338      4.952459     -6.823238
  C      -1.962212     -4.891853    -18.169187
  C       4.399924      5.844346      4.998523
  H      -5.858965      8.329026     -8.417173
  O       1.716924     -8.624509     -5.823788
  C      14.293999      5.908104     -1.912988
  C      14.346020      5.832817     -6.525288
  H     -12.053240      8.087591     -7.112487
  H     -11.500908      5.479268     -8.855719
  H      -9.519919      7.922196     -8.588262
  H      -9.046096      6.197040     -6.468247
  H       2.809786    -12.275050     17.457281
  C      -2.064631     -3.189070     -2.719184
  C      -2.061207     -1.801233     -2.675619
  C      -3.422929     -0.885995     -9.075151
  C      -4.000487      1.059160     -5.526229
  C      -2.714601      1.065287     -6.050861
  C      -0.699870     -0.111172     -6.130491
  C      -3.305027     -1.073577     -2.624655
  C       0.090987     -2.393730     -6.550859
  C      -0.433541     -2.350687     -7.835446
  C      -1.124992     -3.498306     -8.364168
  C      -4.508214     -1.762292     -2.622122
  C      -4.509255     -3.201674     -2.670230
  C      -3.177275     -5.051579     -3.575821
  C      -1.839554     -5.050941     -4.115657
  C      -1.154834     -3.894155     -3.587373
  C      -0.274796     -3.176655     -4.385696
  C      -1.147489     -1.059139     -3.505776
  C      -3.162403      0.117239     -3.424809
  C      -4.228873      0.575777     -4.187647
  C      -2.229722     -3.025419     -9.162125
  C      -3.433806     -3.714832     -9.154359
  C      -4.678629     -2.989148     -9.108217
  C      -6.459687     -1.614165     -7.391573
  C      -6.464023     -3.054857     -7.433122
  C      -0.045412     -1.251144     -5.683204
  C      -5.591787     -3.729951     -8.275110
  C      -4.912296     -4.913342     -7.809691
  C      -3.578404     -4.902121     -8.349594
  C      -2.516312     -5.355721     -7.580970
  C      -1.266835     -4.637998     -7.586963
  C      -0.713344     -4.693886     -6.258655
  C      -0.050160     -3.584776     -5.749780
  C      -1.608025      0.589939     -5.258241
  C      -0.272616     -1.735253     -4.345148
  C      -2.223819     -1.585218     -9.121087
  C      -4.674610     -1.601173     -9.068799
  C      -5.581112     -0.900902     -8.193825
  C      -4.892208      0.246443     -7.658262
  C      -5.111189      0.643309     -6.346012
  C      -5.481508     -0.138033     -4.179955
  C      -5.616677     -1.285673     -3.410909
  C      -6.303663     -2.435496     -3.943916
  C      -5.621656     -3.618649     -3.483294
  C      -5.490822     -4.720984     -4.315723
  C      -4.247830     -5.450931     -4.363046
  C      -1.619549     -5.450895     -5.427221
  C      -2.736424     -5.854223     -6.247845
  C      -4.023163     -5.859510     -5.726993
  C      -5.128964     -5.381010     -6.520731
  C      -6.036209     -4.679060     -5.648819
  C      -6.691156     -3.538746     -6.095319
  C      -6.828452     -2.395827     -5.227690
  C      -6.685734     -1.204800     -6.027876
  C      -6.026368     -0.096161     -5.513894
  C      -1.827650      0.124410     -3.969634
  C      -3.557800      0.255394     -8.204290
  C      -2.488762      0.657299     -7.414983
  C      -1.244244     -0.068573     -7.464161
  C      -1.113917     -1.168176     -8.300679
  C      -3.314089     -3.903920     -2.715571
1002
Coordinates from ORCA-job orca_MEP E -1960.277062634170
  C       2.664290    -16.470064     16.330649
  H       2.523590    -16.208648     17.375793
  H       3.712701    -16.787532     -8.204521
  H       4.759639    -17.064123     -6.813080
  H       3.219968    -17.929874     -6.915520
  H      13.961413     10.529993     -1.267218
  H      -2.558678    -17.205967     -6.839117
  C     -15.090843      6.495075     -1.224668
  H     -14.984775      6.199446      9.073096
  H     -14.663098      6.397898     -0.230938
  H      -3.608938    -16.463465     10.320886
  C      -1.499760    -17.107474     -7.060940
  H      -1.389162    -16.986632     -8.134645
  H      -1.742841    -16.459637     -0.069319
  C     -12.692544     10.836466     10.144501
  H     -12.495126     10.557925      9.113040
  H      16.351440      5.165328     -7.068997
  H     -12.472544     10.569705     17.395266
  C     -12.681104     10.827785     16.360791
  H     -12.276074     11.818196     16.171576
  C       3.724787    -16.995021     -7.139343
  H      14.234193     10.665557     10.201710
  C     -15.337901      6.199557     10.100600
  H     -16.029296      5.331362     16.171220
  C      15.753551      6.134916     16.228401
  H     -15.981280      5.334709     10.236292
  C      12.891364     10.546330     -1.083038
  C      -2.540986    -16.304150     16.361144
  H      -3.611113    -16.395266     16.196673
  H      13.077946     10.377919      8.869245
  H      12.675929     10.371768     -0.033305
  H      14.146856     10.632348     -7.043686
  C     -12.621945     11.399812     -1.072017
  H      -6.812312      2.954170    -20.675161
  H     -12.141587     12.365125     -1.202814
  H     -12.274851     11.825347     10.312241
  H      13.037014     10.301228     -8.403813
  C      15.744508      6.006471      9.928239
  H      15.494971      5.929955      8.874734
  H     -15.884002      7.111287     10.319304
  H      16.348558      5.237103     16.085900
  H      15.460152      6.180997     17.273560
  C      15.640219      6.009614     -1.051018
  C      15.675701      5.972794     -7.338563
  H      -2.041493    -17.303643     10.316479
  H       6.848627      6.526994    -19.096048
  C       3.500849    -16.591062     -0.695770
  H      15.435314      5.882407     -8.393264
  H       2.670402    -16.157223      8.989212
  H       3.381759    -16.279866      0.337113
  H      16.228696      5.120495     -1.260176
  H      15.371049      5.995985      0.001010
  H      -1.277991    -17.602188     -1.366416
  H      -0.965908    -17.987339     -6.714463
  H      16.392634      5.173908     10.188130
  H     -14.957655      7.104356     -8.154908
  H     -15.553336      7.470259     -1.348899
  H     -15.963437      8.189865     -7.149458
  C      13.046003     10.608032     16.201682
  H     -13.696989     11.490678     -1.181845
  H      12.802962     10.412714     17.242027
  C      -2.551460    -16.373055     10.088154
  H      -2.456502    -16.126777      9.035268
  H      -2.379275    -16.047836     17.404477
  C     -12.275144     11.684293     -7.161004
  H     -12.122622     11.492613     -8.218734
  H     -12.370669     11.033055     -0.079898
  C       2.744686    -16.396706     10.045136
  H       3.728221    -16.606557     16.157512
  H       3.795177    -16.519729     10.294048
  C     -15.428448      7.247332     -7.184041
  H     -15.830543      5.710599     -1.356737
  H     -13.333844     11.701215     -6.918212
  H     -16.104407      6.414459     -7.015715
  H       2.129210    -17.381597     16.085324
  C     -15.370679      6.178690     16.340762
  H     -15.027387      6.138299     17.370833
  H       2.202962    -17.308214     10.277321
  H       3.040034    -17.558745     -0.870055
  H       4.563933    -16.654346     -0.913949
  H      16.327652      7.012076     15.949537
  H       8.825304      2.710905    -19.059923
  H      16.250198      6.942835     10.142795
  H      16.210725      6.899363     -1.296224
  H      16.149641      6.926926     -7.127819
  C      -1.778586    -16.666962     -1.134688
  C      13.108503     10.549967     -7.348942
  H      -2.821498    -16.724666     -1.434425
  H      12.491275     11.518604     -1.358516
  H      12.594379     11.494015     -7.190618
  C      13.186385     10.606381      9.925094
  H      -5.349627      7.169807    -19.712470
  H      12.686965     11.601858     15.947677
  H      12.695455     11.556550     10.116738
  H     -13.749140     10.819786     16.169055
  H     -13.758794     10.841644     10.344841
  H     -11.838152     12.650022     -6.920031
  H     -15.898341      7.106994     16.147373
  H      14.118229     10.556614     16.038915
  H      -2.048416    -17.240015     16.116450
  H       3.039115     -7.975792    -19.767535
  H      -1.697160     -7.131743    -20.667694
  H       4.867760      5.233477     15.991256
  H       6.922965      1.633102     15.984996
  H       8.390439      0.628352     16.109350
  H      -2.263375     -7.708966     17.330018
  C       2.801169     -7.519773     16.284194
  H       3.856427     -7.320678     16.116596
  H      -3.460000     -7.190378     16.149488
  C      -7.493510      1.730134     16.383591
  C       5.334015      6.204869     16.116367
  H       5.683025      6.342148     17.136811
  H       4.620273      6.994092     15.894656
  C       7.985873      1.632329     16.204805
  H      -5.125490      6.301426     17.404388
  H       8.166900      1.973634     17.220658
  H      -6.433128      1.712666     16.154587
  C      -4.882976      6.206254     16.350165
  H      -4.357395      5.278347     16.150302
  H      -4.255409      7.047956     16.068740
  H      -1.819390     -6.498473     16.089193
  H       2.220234     -6.618120     16.119906
  H       2.682771     -7.878359     17.303345
  H      -7.663527      1.955041     17.432491
  H      -7.931347      0.758472     16.170604
  C      -2.402164     -7.388647     16.300501
  H       5.310484     -7.930820    -10.375189
  C      -2.149116     -6.271828    -15.255336
  O      12.499949      2.786498     11.700469
  H      -1.690506     -6.636534    -16.153656
  H     -11.098636      4.114552     17.592040
  H      -8.822290      5.477090     15.825726
  H     -10.028408      2.883352     13.209408
  H     -12.675782      2.635021     15.446397
  O      11.234918      9.164320     -6.810808
  H     -12.858152      4.764730     13.245042
  C       8.561551      2.333909     -6.275581
  C       9.011987      1.046835     -8.366959
  H      -7.201441      7.850325     13.270532
  O      -0.303459    -15.847041     -2.817492
  H      -8.283242     10.228886     15.554560
  H     -10.218511      9.372512     13.272947
  C       4.110745     -6.281659     -9.720357
  C       5.554698     -3.913395     -8.915644
  H       5.359091     -4.587031     -8.105536
  H      10.045851      1.361694     -8.280817
  C       3.196306     -8.019921     -7.729924
  H      -4.273552    -11.539694     14.631829
  H      -2.056985    -10.419722     13.482353
  H       0.164529    -10.298789     16.542878
  H       1.451300      6.510764    -13.144911
  H       6.073070      1.551378     -6.774030
  C       6.160586     -2.711843     -8.878257
  C      -1.915092      6.761564    -15.637570
  C      -2.427017      6.750659    -14.339204
  C      -3.923524      5.925791    -18.710545
  H      -4.030015      5.108131    -19.407749
  C      -0.106690      6.806243    -17.368393
  H      -0.738266      6.964194    -18.220358
  C      -4.667945      7.081281    -18.879646
  C      -4.531639      8.124321    -17.978966
  H      -5.107822      9.028734    -18.108335
  C      -0.563519      6.691093    -15.991926
  C      -3.653201      8.015288    -16.915798
  H      -3.537862      8.832871    -16.219209
  C      -2.891515      6.863493    -16.746767
  C      -3.038394      5.817607    -17.653597
  H      -2.453054      4.919026    -17.523127
  C      -3.805591      6.766474    -13.980299
  O       2.246012    -16.007261     -2.630497
  O       2.996225    -14.342702     -1.361013
  H      -4.619000      6.796676    -14.678352
  C      12.354293      9.588672     15.311059
  Zr      8.272810      4.730562     12.913656
  C       6.207586     -2.234132    -10.251150
  O      11.312914      4.073068      9.364988
  H       4.632932    -11.582276     14.987652
  C       2.722922     -8.979349     -6.680779
  C       2.878096    -15.563506     -1.622396
  C       8.570967      0.244006     -9.401812
  H       6.224612     -2.056452    -13.147336
  O      -1.162448    -15.593452     11.857769
  O      -2.283327    -14.068064     10.678702
  Zr     12.749122      7.336690     13.029037
  C       4.120718     -8.457485     -8.678028
  O       6.719173      5.447293     14.312016
  O       7.263711      7.347215     15.322511
  C      -1.963219    -15.252542     10.929867
  O      -7.210626      7.361803     -6.965113
  C      -2.168641      6.621575    -10.767009
  O      -1.139390     -8.280456     14.469997
  O      -2.485251     -9.655023     15.580467
  O      -1.367853    -14.349694     -1.567014
  H       4.466137     -9.481475     -8.621279
  C      -2.559452      6.683229    -12.106940
  C      -4.281954      5.487797     -7.863650
  H      -0.708987      6.647600    -13.101968
  H      -4.006441     -4.273714    -13.533352
  H      -5.941602     -1.062958    -13.828226
  H       5.271146     -4.007197    -13.057061
  O       7.682806      2.895983     -5.549225
  H     -12.779399      3.770952     -6.372589
  O       9.797003      2.453518     -6.057519
  C       6.759664     -0.995447    -10.595600
  H      -8.222999     10.791520     -6.590650
  C       6.916716     -0.493344    -11.889431
  C       6.753255      1.164093     -7.517911
  H       0.686455    -10.797568     -6.865750
  O       3.219593    -10.136737     -6.704466
  O      13.053633      9.047669     14.403473
  N       6.628356     -1.132262    -13.055118
  H      -3.505881    -11.890453     -6.792401
  C       5.239996     -4.167502    -10.311485
  C       4.608311     -5.339664    -10.748597
  H       5.294358      5.778978      5.664543
  H       2.770223    -12.150542      9.055823
  H      -2.507380    -12.095985      9.200420
  H       0.054490    -13.212474     10.447976
  H      -2.156284    -13.732829     -4.254791
  H      -2.635606      4.689680     -8.971505
  Zr     12.656587      7.263287     -4.230391
  H      -1.343128     -3.863360    -17.937760
  Zr      8.179465      4.646784     -4.406320
  C      -1.976591     -8.521639     15.385631
  H      -1.462174    -12.403735      0.172156
  H       2.306097    -12.177552      0.072381
  H       0.918749    -13.655994     -1.783161
  H       3.963561    -14.162805     -4.148365
  O      11.139457      9.331139     15.507346
  C       4.417954     -5.665027    -12.094965
  H       5.166111    -11.882990     -6.618151
  H       3.527563    -10.633809     -4.394969
  H      -4.777224      6.711843    -12.023126
  C       2.907951      6.399134    -15.490198
  H       9.450207      8.695409     17.299642
  H     -11.572388      7.112286     10.465098
  H     -11.030041      4.245418      8.837812
  H      -8.831798      8.127694      8.877037
  H      -8.902080      5.551776     10.633376
  H     -11.617752      7.613291     -1.363970
  H      -8.689516      8.747564      0.116526
  H     -11.016685      4.775340     -0.186891
  H      -9.084568      5.706826     -2.080748
  H      -9.901638      3.036124     -4.714335
  H     -12.723103      2.985307     -2.289406
  H     -12.724048      2.681273     10.997568
  H     -12.521718      5.565033     -4.473509
  H      -6.872675      8.438825     -4.255908
  H      -8.335002     10.335396     11.113389
  H      -8.434818     10.575237     -1.982480
  H     -10.050463      9.788783     -4.097643
  H       0.099342     -9.931226     10.204177
  C       5.140221      5.452920    -18.378604
  H       5.225161      4.670863    -19.118463
  C       1.235425      6.707516    -17.330743
  H       1.933477      6.764470    -18.142731
  H      -4.549230    -11.285841     11.204233
  H      -3.415693    -11.544891     -1.811947
  H       3.056722    -12.878006     -8.594833
  H      -0.809617    -12.997935     -8.673338
  H       0.918059    -13.954431     -6.647061
  H      -2.438514    -10.187182     -4.390841
  H       0.671713    -10.443983     -1.935684
  C       6.053415      6.493679    -18.366308
  H      -2.565157    -12.235834     17.498148
  C       3.172693     -5.857722     -8.776504
  Zr     -1.090600    -12.414787     -6.174815
  H       2.798447     -4.846062     -8.828120
  O      -0.353136    -12.548185     -7.952639
  C       5.941898      7.493731    -17.414792
  H       6.648721      8.310269    -17.401466
  H       5.169336    -11.494671     -1.934923
  H       4.694807    -11.405912     11.261701
  H       2.460631    -10.546050     13.374810
  C       1.589478      6.530120    -15.933613
  C       4.924122      7.451357    -16.480031
  H       4.831193      8.233979    -15.741264
  C       3.996853      6.412751    -16.490867
  C       4.115486      5.412222    -17.450103
  H       3.405943      4.597790    -17.457260
  C       4.601958      6.101922    -13.648554
  H       5.475941      5.963520    -14.253622
  H      11.703318      6.822047     10.318695
  O      -0.914168     -8.129120     -3.045086
  O      -1.677906     -9.790210     -1.770672
  C      -3.878190     -5.040115      1.988662
  C      -3.502375     -5.356744      3.295745
  C      -1.784064     -6.273281     -0.921465
  H      -1.005558     -5.900292     -1.569372
  C      -5.401097     -3.898592      0.382155
  H      -5.402116     -4.699983     -0.326919
  C      -2.176488     -7.602963     -1.043767
  C      -1.543932     -8.567474     -2.021257
  C      -3.166633     -8.076468     -0.179918
  H      -3.464392     -9.112727     -0.259651
  C      -4.722907     -3.966139      1.658518
  C      -3.737435     -7.251874      0.774019
  H      -4.497750     -7.643679      1.433903
  C      -3.345856     -5.917981      0.902382
  C      -2.366706     -5.445323      0.027372
  H      -2.041211     -4.418766      0.111429
  C      -2.721961     -6.470828      3.721369
  H      -2.246003     -7.171923      3.065380
  H      10.869734      9.374262     13.070438
  O       1.376653    -15.619297     14.507262
  O       2.543100    -14.163700     15.721620
  H       7.799277      9.903462     10.938464
  H       7.932030      9.647098     -3.037089
  C       3.286001      6.304023    -14.150640
  C      -1.111232    -15.532659     -1.892749
  C       2.720863     -6.713443     -7.788976
  C     -14.328979      7.222750     -6.142295
  C       2.164889    -15.331332     15.457396
  H       2.006027     -6.390172     -7.044538
  O     -14.018335      6.973673     14.540024
  O     -13.381928      5.105727     15.563169
  C      12.415897      9.475431     -6.524467
  H     -11.591934      7.078234     16.035977
  Zr      9.515911      7.564912     14.985800
  C       3.766911     -6.814481    -12.624807
  O      10.289748      4.237080     13.175877
  O      -0.713779     -8.510411     -6.210870
  O      -1.690746    -10.319595     -7.097759
  C      -2.828968     -6.224573    -11.802366
  C      -2.753653     -5.954936    -13.099216
  C      -0.855044     -7.317476     -8.892577
  O      -6.447159      5.694137     -2.979093
  O      -7.371148      7.208654     -1.619909
  C      -2.231934      6.231401      1.955918
  C      -2.669961      6.189536      3.281349
  C      -4.379507      5.337121     -1.008422
  H      -4.502344      4.552439     -1.740796
  C      -0.490705      6.390019      0.166507
  H      -1.158882      6.537120     -0.658145
  C      -5.258577      6.414245     -1.032090
  C      -6.425074      6.447379     -1.957158
  C      -5.124660      7.449619     -0.107932
  H      -5.813785      8.282466     -0.166079
  O       0.887042    -13.368521     -2.709536
  Zr     -8.913303      8.380985     -5.992983
  C      -0.893679      6.231191      1.553739
  C      -4.135076      7.391615      0.850725
  H      -4.020659      8.191567      1.566446
  C      -3.268456      6.299971      0.903892
  O      -7.841641      9.957369     -6.287140
  O      -9.586209      7.596233     -7.755438
  C      -3.392240      5.283024     -0.042481
  H      -2.718503      4.440651      0.000924
  C      -4.019235      6.142788      3.732989
  H      -4.881180      6.128366      3.096578
  H       0.033736     -7.043586     -8.342945
  C      -7.932683     -3.227179    -11.236574
  H      -8.761095     -3.803811    -11.643445
  H       8.212464      7.219038     13.288037
  H       8.847270      5.159997     -1.022255
  H      11.897449      6.867322     15.768949
  O      13.178887      9.005807     11.690688
  C      -1.629590     -8.388477     -8.422848
  H       1.294565      6.144290      4.392038
  O       7.762591      2.981249     11.817664
  O       9.845472      2.510808     11.207051
  C       6.447783     -0.831593      6.816108
  C       6.614233     -0.425012      5.490245
  C       6.680674      1.388970      9.847137
  H       6.054663      1.822955     10.613136
  C       5.744005     -2.429729      8.614736
  H       6.140279     -1.883186      9.446684
  C       8.053009      1.621334      9.910637
  C       8.601808      2.421260     11.039219
  C       8.892003      1.115675      8.921039
  H       9.946777      1.355060      8.970056
  C       5.832657     -2.021904      7.222142
  O       1.499263     -8.309195     14.440095
  O       2.836844     -9.757545     15.461014
  H       3.335831     -7.602600    -12.040109
  O      -7.808003      3.753556     -6.340175
  H      13.453349      4.546277     13.096868
  H      -2.570926    -13.746455     13.262441
  O      -9.536940      4.454918     -7.556160
  C      -7.062209      0.353443    -11.895468
  H      -8.804316      8.047461     17.625214
  C       2.346628     -8.609042     15.330844
  H      12.412583      2.017781     15.202584
  H      10.446429      3.285980     13.197875
  O      11.322227      9.209244     10.472040
  O     -12.209355     10.203269     -5.299151
  C      -6.490512      0.809976    -13.075247
  C      -6.791309      2.529224     -8.818651
  O       0.181718    -12.939315     11.381433
  H      -6.019957      2.903527     -8.163546
  H       6.559968     -2.193398     -8.029847
  C      -8.191051     -1.744645    -11.042493
  O     -10.473089     10.166344     -6.689964
  C       6.321315      0.359564     -8.551940
  O       1.399405    -15.562069     11.820563
  O     -13.864935      7.260715     -3.111432
  O     -13.262550      5.310037     -2.230935
  O     -14.095683      8.279173     -5.476704
  C       8.101763      1.492935     -7.410954
  O       2.514312    -14.076620     10.585630
  H      -8.912982     -1.348489    -10.351734
  O      -7.550831      3.244209     14.535869
  O      -9.350737      3.124204     15.839036
  Zr      9.353408      8.041864     11.502256
  C     -13.990129      6.334513     -2.257980
  O       8.706842      9.840250     11.263445
  O     -13.660394      6.169511     -6.000767
  C      -8.119375      2.842732     -8.542505
  O       9.239236      7.648960      9.612839
  O      11.538074      6.714007     14.873537
  N      -6.037206     -0.054944    -14.040969
  O      -0.153655    -16.070933     -5.391703
  O      -1.298707    -14.739580     -6.754082
  C      -8.189365      2.772266     15.527496
  C      -1.317142     -9.116898     -7.162053
  C      -2.727130     -8.813156     -9.190255
  H      -4.368251      4.654565     -7.181722
  C      -0.958299    -15.875520     -6.354196
  C      -0.468236      6.680121     -8.930132
  C      -3.886721      6.722328    -12.619725
  O      13.089366      8.943740     -5.587140
  N       4.809322     -4.903353    -13.155354
  C     -11.596982     10.607182     -6.328772
  C       4.657293     -5.016651    -15.620383
  C       4.449223     -5.498633    -14.326898
  C       8.360687      0.340425      7.907353
  H       9.004609     -0.074949      7.146853
  O       7.909802      3.047837     -3.013167
  O       9.942220      2.469506     -2.327809
  C       6.467423     -0.869421      1.935803
  C       6.615089     -0.437726      3.256594
  C       6.719150      1.336743     -1.115010
  H       6.099065      1.746101     -1.899840
  C       5.864906     -2.540999      0.168911
  H       6.296244     -2.020679     -0.662451
  C       8.083101      1.620393     -1.127712
  C       8.685056      2.437203     -2.218229
  C       8.905837      1.130605     -0.115923
  H       9.955061      1.399866     -0.136199
  C       5.887478     -2.082910      1.548082
  C       8.370913      0.336049      0.878464
  C       2.758259     -6.165176    -18.659042
  H       1.973383     -5.799151    -19.304443
  H       9.006241     -0.062860      1.654419
  C       7.012154      0.014905      0.881483
  C       6.191674      0.536146     -0.119482
  H       5.136097      0.308753     -0.104560
  C       7.149752      0.810631      3.685418
  H       7.474393      1.597147      3.034455
  O     -11.576796      7.708845     -6.164453
  C       5.548967     -3.445032    -17.352007
  O       0.631493    -11.029459     -5.918949
  O      -9.273630      6.252674     -5.610185
  C      -8.507845      3.732716     -7.391013
  H       5.328526     -4.049311    -18.209845
  H      12.351697      1.970878     -5.808633
  O     -12.703775      9.266140     11.945780
  O     -10.775783      9.631224     10.900292
  C       6.523678      6.339478     15.184986
  C       6.994019      0.058283      7.864908
  C       6.157398      0.611874      8.834323
  H       5.095194      0.425921      8.782428
  C       7.152035      0.817227      5.048694
  C     -12.002038      9.841120     11.058927
  C       3.353663     -7.388544    -18.917558
  H       7.479593      1.609049      5.691904
  H      -3.263597     -9.692005     -8.859265
  O     -12.692131      9.254599     14.563976
  O     -10.766814      9.605201     15.619629
  C      -6.772262     -3.172910    -12.243290
  C      -3.119789     -8.124557    -10.303779
  H      -3.981415     -8.441718    -10.869878
  H       5.851627     -2.051359      4.383049
  C      -2.385642     -6.988033    -10.763125
  C     -11.989809      9.824483     15.454885
  C      -1.203916     -6.648639    -10.038083
  C       4.357528     -7.853207    -18.084502
  H      12.086974      4.087932     17.388769
  Zr     11.434887      4.320054     11.278559
  O       8.019928      3.148087     14.360156
  O       9.953891      2.684213     15.349221
  C      -9.109298      2.355409     -9.396675
  H     -10.141897      2.607954     -9.189012
  O       6.598217      5.345922     11.790529
  O       7.139605      7.450314     11.321711
  C       2.668941      6.081905      6.805748
  C      -3.445848     -4.473775    -16.353790
  C      -3.049862     -5.143502    -15.190405
  Zr     -1.625706    -11.735207     15.153589
  O      -3.393556    -11.683080     14.262940
  O      -1.787054    -11.853093     17.072821
  C      -7.272786     -1.056486    -11.773558
  C       2.183733    -15.251639     10.871500
  C       3.096653      6.022427      5.478661
  O       1.455904     -7.939886     11.911253
  O       2.900254     -9.553303     11.425389
  C       4.158281     -5.106025      6.842811
  C       3.937738     -5.502775      5.521800
  C       2.311559     -6.327105      9.878408
  O       2.407686    -16.179107     -5.331188
  O       3.152921    -14.690659     -6.805675
  H       1.594505     -5.979334     10.607715
  C       5.102339     -3.613169      8.621866
  H       4.867006     -4.235929      9.461329
  C       2.819899     -7.617657     10.020119
  C       2.372603     -8.435149     11.180519
  C       3.715586     -8.118800      9.079270
  C       3.051784    -15.863510     -6.380796
  H       4.053890     -9.142237      9.185552
  C       4.806540     -3.926392      7.232746
  C       4.134779     -7.310892      8.037220
  H       4.848731     -7.681703      7.317223
  C       3.668193     -6.000926      7.915099
  C       2.733157     -5.527792      8.837184
  H       2.343482     -4.527207      8.725185
  C       3.224523     -6.658219      5.091990
  H       2.756154     -7.368779      5.743010
  O      -7.473782      3.244702     11.814598
  O      -9.358273      3.189797     10.634329
  C      -5.977953     -0.687935      6.812008
  C      -6.201186     -0.290317      5.486915
  C      -6.197053      1.635178      9.798171
  H      -5.563042      2.100754     10.538253
  C      -5.264285     -2.273135      8.614594
  H      -5.647708     -1.713461      9.444116
  C      -7.564915      1.886912      9.842107
  C      -8.170574      2.826191     10.836576
  C      -8.402330      1.287535      8.902795
  H      -9.463186      1.487582      8.962625
  C      -5.361385     -1.879241      7.216980
  C      -7.877717      0.459303      7.931753
  H      -8.530669     -0.014575      7.214532
  C      -6.505386      0.210886      7.869411
  C      -5.675219      0.807709      8.819124
  H      -4.611772      0.624951      8.777023
  C      -6.767150      0.947121      5.061531
  H      -7.072787      1.739031      5.715815
  C      -1.398926     -5.447752    -19.380851
  Zr     -9.170018      7.866767     15.100606
  O      -8.134405      9.478036     14.967894
  O      -9.418270      7.653085     16.994294
  Zr      2.037137    -11.898560     15.055979
  C       8.710303      2.555417     15.241665
  O       2.063884    -11.910802     16.987417
  H      -0.603953     -5.827286    -10.395931
  C      -1.963708     -6.755096    -14.013661
  O       6.507649      5.210454     -3.145025
  Zr    -11.063600      4.597700     15.083471
  O     -11.951003      2.907843     14.871586
  O     -11.054101      4.863503     16.985751
  O       7.051241      7.268809     -2.516858
  C       2.605067      6.070144      1.930705
  C       3.064718      6.006027      3.246966
  C       4.698081      5.217600      9.848743
  C       4.527542      5.087051     -1.144106
  H       4.766638      4.459051     10.615665
  H       4.827110     -8.805240    -18.284027
  H       8.860837      5.142212     10.055329
  H       8.823046      5.082197     -7.367326
  H       9.421599      8.332773     -8.277311
  H      12.183417      3.755765     -8.376252
  C       0.927529      6.240210      8.604929
  H       1.595301      6.336777      9.437018
  C       5.562662      6.309944      9.922060
  H       9.524350      8.352494      9.014147
  H      12.127487      3.827098      8.905321
  C       5.271385     -3.808906    -15.970491
  Zr      0.184836     -9.246311     12.995556
  H      11.658442      6.792417     -7.042389
  Zr     -7.871810      4.917709     13.190332
  H      10.791969      9.259468     -4.201762
  H       7.659788      9.858015     -6.263315
  Zr    -12.372855      7.550140     13.248359
  C       4.768903     -7.097740    -17.000784
  H       5.561425     -7.453885    -16.358966
  H       8.053769      7.004810     -4.091298
  O     -14.004197      6.967791     11.926629
  O     -13.345700      5.127638     10.866184
  C       4.185917     -5.861620    -16.742565
  C      -8.781051      1.550936    -10.477385
  H       4.535880      4.332594     -1.916742
  O       0.115992    -10.556203     15.600355
  C       0.854639      6.349101      0.159309
  O      -9.102732      5.623912     14.902940
  C     -14.141342      6.083925     11.027150
  H       1.518314      6.458289     -0.674470
  C       5.461717      6.115838     -1.213690
  O     -11.316841      6.916378     15.111196
  C       6.405502      6.194133     -2.355362
  C       5.513278      7.095617     -0.223506
  H       6.290807      7.850443     -0.286679
  C       6.502281      6.388687     11.073153
  O      -1.171366     -7.991329     11.932831
  O      -2.712892     -9.515150     11.451587
  C      -3.700011     -4.977962      6.860248
  C      -3.462414     -5.354166      5.534360
  C      -1.960052     -6.302573      9.931550
  H      -1.254141     -5.985407     10.686093
  C      -4.640247     -3.465816      8.630803
  H      -4.407435     -4.082240      9.475797
  C      -2.507666     -7.581554     10.040138
  C      -2.114837     -8.430686     11.203610
  C      -3.383880     -8.037438      9.058287
  H      -3.757776     -9.051184      9.133163
  C      -4.352258     -3.796413      7.243993
  C      -3.742746     -7.201121      8.014808
  H      -4.436595     -7.544954      7.262382
  C      -3.245004     -5.898595      7.930144
  C      -2.328487     -5.471508      8.892977
  H      -1.907729     -4.480106      8.815603
  C      -2.705755     -6.474617      5.084947
  H      -2.207976     -7.174425      5.726008
  C       5.544140      7.282322      8.926416
  O      -1.184003    -10.767622     13.282933
  C       1.263896      6.162275      1.542602
  O      -7.977774      7.255973     13.274898
  C       4.593313      7.066947      0.805616
  H       4.599604      7.834493      1.564627
  O     -12.057125      5.321111     13.228979
  O      12.922062      8.971201     -2.862611
  O      11.030895      9.161747     -1.695897
  O     -10.309709      8.401775     13.262614
  C       3.623654      6.064773      0.861512
  O       1.545213    -10.828209     13.290863
  O      -9.899737      3.852554     13.213549
  C       3.172629     -5.404873    -17.581104
  H      -9.562807      1.170910    -11.121314
  H      -1.355608     -7.580593    -13.701725
  C       3.613438      5.064618     -0.110843
  H       2.880724      4.274715     -0.045395
  C       4.419342      5.863182      3.664156
  H       5.257253      5.752711      3.005903
  O      -6.261615      5.495884     11.842748
  O      -7.111379      7.225482     10.724433
  C      -2.173975      6.118521      6.831893
  C      -2.639079      6.132802      5.514635
  C      -4.277439      5.181891      9.818993
  H      -4.388248      4.393107     10.548382
  C      -0.418510      6.236592      8.609908
  H      -1.081955      6.331463      9.445892
  C      -5.136759      6.273080      9.886457
  C      -6.234121      6.339858     10.892991
  C      -5.021518      7.312117      8.965791
  H      -5.700760      8.149027      9.050198
  C      -0.830696      6.117624      7.220595
  C      -4.057688      7.255590      7.981761
  H      -3.953244      8.063605      7.273699
  C      -3.198113      6.160400      7.897885
  C      -3.316108      5.127668      8.827612
  H      -2.653467      4.278353      8.756278
  C      -4.000437      6.106636      5.095806
  H      -4.845876      6.056151      5.752106
  C      -7.448005      1.246071    -10.768596
  C     -14.168350      6.070845     15.420345
  C      -6.461581      1.761439     -9.924653
  H       2.714451     -4.446993    -17.381911
  C       3.787713     -6.713509    -13.984495
  C      12.222800      9.481180     -1.937163
  H       6.266046      8.088169      8.979618
  H       3.376867     -7.406598    -14.691897
  H      -5.424163      1.541494    -10.134830
  C       6.807864     -0.684659    -15.460913
  C       6.948282     -0.341398    -14.116086
  C       7.051527      1.770162    -18.313916
  H       6.401953      2.251039    -19.030288
  C       6.154323     -2.243180    -17.312737
  H       6.528970     -1.655748    -18.127933
  C       8.411359      2.030557    -18.330598
  O      14.384516      6.855012     14.405135
  O      -6.263803      5.473351     14.542622
  H       9.266537     -0.122160    -10.142286
  O       1.769593     -8.439860     -3.103832
  O       3.214711     -9.896250     -2.208247
  O      -1.186306    -15.534423     14.556987
  O      -2.353125    -14.012667     15.688727
  C       4.211440     -5.160042      1.961712
  C       3.956967     -5.526175      3.286101
  C       2.484421     -6.528324     -1.099594
  H       1.799185     -6.218344     -1.875504
  C       5.238543     -3.732708      0.176961
  H       5.053357     -4.392766     -0.646431
  C      -1.992108    -15.197678     15.474947
  C       2.993311     -7.821621     -1.141762
  C       2.629196     -8.781543     -2.229454
  C       3.863168     -8.257805     -0.143094
  H       4.222808     -9.278555     -0.185824
  C       4.881758     -3.996949      1.561744
  C       4.243618     -7.399112      0.867617
  O      -7.050037      7.078492     15.868124
  H       4.935522     -7.727962      1.628436
  Zr      2.689323    -12.344782     -6.169876
  O       4.624470    -12.460207     -6.064084
  C       3.761942     -6.090010      0.902364
  C       2.869047     -5.671651     -0.085029
  H       2.478073     -4.666069     -0.045712
  C       3.235849     -6.672329      3.728812
  H       2.778670     -7.398090      3.086804
  O      -7.356187      3.283763     -3.160232
  O       2.489854    -12.300744     -8.068720
  Zr    -11.096586      5.696918     -6.482381
  O      -9.113793      3.583243     -1.843019
  C      -6.264293     -0.793923      1.935586
  C      -6.315127     -0.310472      3.247648
  C      -6.256460      1.483212     -1.094717
  O       3.051094    -13.823866     -4.072467
  H      -5.546307      1.870966     -1.809111
  C      -6.050814     -2.717003      0.353684
  H      -6.705633     -2.311681     -0.390620
  C      -7.575654      1.926658     -1.156562
  C      -8.039858      2.983497     -2.127677
  C      -8.484262      1.413481     -0.226239
  H      -9.516190      1.735820     -0.288130
  C      -5.777041     -2.074213      1.621765
  C      -8.076110      0.521323      0.752072
  H      -8.796586      0.139872      1.461311
  C      -6.747580      0.096363      0.838330
  C      -5.855096      0.580459     -0.121483
  H      -4.823624      0.262552     -0.083369
  C      -6.831729      0.936481      3.698691
  H      -7.202198      1.713862      3.060715
  C       7.227198     -0.120806     -9.496829
  C      -6.456496      2.119648    -13.656721
  C       9.239611      1.412864    -17.408421
  H      10.301798      1.608544    -17.417890
  C       6.236366     -1.877510    -15.910385
  C       8.710238      0.541520    -16.474568
  O       3.881722    -11.961979     14.517781
  H       9.355722      0.053294    -15.759124
  C       7.345290      0.266878    -16.456970
  C       6.520094      0.891866    -17.386497
  H       5.458523      0.692565    -17.371777
  C       7.439400      0.886829    -13.593422
  H       7.749311      1.725859    -14.184439
  H      -6.739221      3.020664    -13.145293
  C      14.507297      6.036453     15.365907
  N      -4.534179     -2.254950    -15.857926
  N       5.710905     -2.849059    -15.130212
  Zr     11.467802      4.157511     -2.534178
  H      -1.154895      6.803698     -8.116800
  C      -0.838285      6.580290    -10.332387
  O     -11.902509      3.990256     -6.035158
  H      -0.527819     -5.095531    -19.911427
  C      -4.461468     -2.999233    -18.048320
  C      -4.109425      7.668563     -9.581375
  N       0.484435      6.540052    -15.154732
  C      -5.484396     -0.009547    -16.422703
  C      -5.800394      0.588361    -15.192397
  H      -4.022831      8.522244    -10.237388
  O      12.662548      2.662198     -2.524127
  Zr     11.273635      4.320540     -6.093700
  O      -3.002220    -12.607128     -6.386939
  O      12.281868      2.830975     -5.376740
  O      11.314555      3.921736     -7.985409
  N       2.304294      6.075781      4.373489
  O      11.177257      4.200887     -0.617111
  Zr      0.125000    -14.423043     13.150257
  C      -5.167901      6.550975     -7.731138
  C       4.574209     -7.596551     -9.658942
  H      -4.301810     -3.672110    -18.869995
  O       9.285024      5.497778     15.423579
  Zr      9.258327      8.013960     -5.809346
  O       8.608533      9.802516     -6.090298
  O       9.156350      7.602964     -7.700143
  O     -12.907373      9.785813     -2.818158
  O     -10.834426     10.263445     -2.176283
  Zr      9.330481      7.471008     -2.374453
  O       8.638907      9.065677     -3.345119
  O     -11.899595      5.843245     -8.241318
  O       0.133958    -13.091153     15.015781
  O       8.948772      7.850119     -0.518328
  C      -5.196639      2.185016    -19.494755
  O       8.642087      9.061795     13.993811
  H      -4.430836      2.631475    -20.113649
  C     -12.073912     10.419669     -2.094212
  C      -3.221832      6.602268     -9.728076
  C      -4.993743     -1.770792    -18.076893
  C      -3.320484      5.516307     -8.856308
  O       6.587069      5.276454     -5.663162
  O       2.026906    -13.307640     13.191486
  O       1.011206    -13.598389     -5.745214
  H      -5.358598     -1.226958    -18.925931
  O       7.057491      7.427104     -5.980144
  O      -1.720041    -13.283593     13.144651
  C      -6.532795      2.365798    -19.812875
  C      -7.512030      1.785128    -19.023568
  Zr     -0.978065    -12.132299     -2.266687
  O      -1.253134    -13.355465     -4.302451
  O      -2.910126    -12.203106     -2.305775
  O      -0.756543    -12.022655     -0.365959
  C       2.668797      6.381232    -10.620606
  C       3.168179      6.299721    -11.922167
  C       4.570614      5.326747     -7.551333
  N       2.454828      6.394837    -13.076239
  Zr     -9.255559      8.162920     -2.264893
  O      -8.169229      9.764623     -2.438078
  O      -9.462542      8.399596     -0.348809
  Zr      2.787013    -12.211053     -2.505494
  H       4.587587      4.537164     -6.813649
  O       2.029304    -11.819273     -0.777991
  H      -8.556228      1.913761    -19.271202
  O      14.368364      6.735164     11.726324
  N       0.261846      6.487913    -11.111109
  Zr    -10.978780      4.774025     -2.778681
  O     -11.820911      3.051042     -2.628602
  O     -10.836131      5.362086     -0.932342
  N       5.667273     -3.147101    -11.089321
  O      13.619620      5.048507     10.474883
  O      10.880043      8.406723     12.946626
  Zr     -2.145796    -11.768562     11.659803
  H       5.277539      0.099643     -8.643105
  O      -1.961655    -11.519417      9.752892
  Zr     -9.185977      7.916133     11.420902
  O      -8.196070      9.548643     11.653085
  O      -9.408970      7.701795      9.521229
  O      12.667918      5.126630     13.121776
  C      12.500814      9.530416     10.751230
  O       9.025395      5.426134     -1.942191
  Zr      2.206460    -11.834101     11.488929
  O       4.099683    -12.053050     11.658436
  O       2.228477    -11.541691      9.577283
  Zr    -11.061331      4.607028     11.379278
  O     -11.949786      2.910284     11.524644
  O     -10.983260      4.954609      9.489429
  Zr      0.267309     -9.437094     -4.465707
  C      -5.028352     -1.302245    -16.690909
  Zr     -7.963623      5.132901     -4.431999
  O      11.352071      6.613338     -2.380558
  O       8.970775      6.660270     13.101763
  Zr    -12.300406      8.244020     -4.209351
  N      -5.930196     -1.004012      4.359444
  O      11.514602      6.532521     11.236155
  Zr     11.508806      4.397957     14.908233
  O       9.169028      5.171079     10.981335
  N       4.347747     -4.847488      4.400596
  C       7.416745      0.796286    -12.233463
  O       0.522766    -10.783392     -2.840633
  H       7.705165      1.552280    -11.530967
  O      -9.214327      6.051966     -2.973542
  O      12.532401      2.801404     14.653451
  O      11.404943      4.496130     16.838978
  O     -11.286517      7.649587     -2.282402
  H      11.910933      3.870884     -0.078751
  H       9.265906      8.677091     -0.130781
  O     -11.303799      6.951022     11.391772
  O       4.696314    -12.267935     -2.266210
  O       0.166770    -10.202432     11.137016
  O      -9.097236      5.665316     11.582192
  O      -1.534884    -10.545679     -4.435257
  H      11.761628      6.719878     -1.498924
  O      -7.642259      7.858083     -4.393182
  H      13.389308      4.546243     -4.236186
  H       0.159639    -13.499158     15.902509
  O     -11.670360      5.996605     -4.289504
  H       2.906410    -13.730931     13.220899
  H      12.357440      1.924933     11.291843
  O     -10.107183      8.834815     -4.299549
  H      12.293679      1.788303     -2.348657
  O       2.759182    -11.238081     -4.347238
  O      -9.719973      3.949538     -4.423598
  N      -5.028511     -2.883224      2.412713
  N       5.308061     -2.994563      2.361498
  N       0.187358      6.119032      2.356402
  H      10.363821      3.348945     -4.330145
  O      13.653989      5.162541     15.652246
  O      10.191599      4.281360     -4.178887
  C      -7.153599      1.031666    -17.920386
  O      -4.045565    -12.043265     11.529426
  C      -6.282275      6.537341     -6.741095
  N       0.246765      6.060439      6.407507
  N       5.273221     -2.954299      6.418038
  N      -4.815357     -2.827417      6.421161
  N      -3.904993     -4.703073      4.423845
  H      -7.914305      0.569411    -17.308513
  N      -1.876803      6.170618      4.387690
  C      -5.812611      0.837302    -17.600479
  C      -5.073955      7.645117     -8.593859
  C       0.876255      6.632051     -8.891369
  H       1.520336      6.701673     -8.038153
  C      -2.056185     -6.588998    -19.807091
  H       8.068342      9.764653     14.324233
  O       9.472331      7.818504     16.895874
  C      -4.836366      1.420763    -18.397691
  C       5.492702      6.365607     -7.434591
  N       6.285366     -1.136815      4.377412
  H      -0.864813      6.166589      4.368225
  H      -4.443434     -3.845855      4.443496
  H      -5.491075     -1.916309      4.331866
  H       4.850990     -3.969364      4.395629
  N      -6.474247     -1.973035    -12.523165
  C       6.445865      6.366319     -6.293263
  Zr      1.146795    -14.913262     -4.124437
  C       5.534542      7.378467     -8.388400
  H       6.299270      8.141520     -8.293544
  H       9.094219      5.310268     16.363245
  C      -6.159710      6.264252     15.531624
  H      -3.794244      1.272897    -18.156144
  C      -6.068691      1.976292    -14.954924
  C      -3.176342     -7.032564    -19.125163
  H      -3.694301     -7.920145    -19.454325
  O      -6.304088      5.710586     -5.777235
  C       1.319694      6.489846    -10.269024
  H      -5.966864      2.754366    -15.683417
  C      -4.146173     -3.281428    -16.638562
  C      -3.632812     -6.343729    -18.015887
  H      -4.503507     -6.690545    -17.477884
  C       4.626781      7.366961     -9.430549
  H       4.639800      8.151349    -10.172117
  C       3.667038      6.358502     -9.528756
  C       3.659225      5.329818     -8.587355
  N      -3.381808     -4.985734    -13.883272
  H       2.935604      4.534112     -8.683013
  O      10.810804      8.297980     -4.363441
  O      11.459167      6.449702     -6.146999
  C       4.530306      6.098148    -12.287334
  H       5.336705      5.954110    -11.596531
  O       9.165526      5.057392     -6.453359
  C       1.330130      6.114296      7.213546
  C      14.479073      5.914181     10.764525
  N      -1.717410      6.698532    -13.177602
  C       4.623544      7.185877      7.898790
  H       4.585348      7.943146      7.130421
  C       3.710499      6.130905      7.853791
  C       3.776602      5.133236      8.826700
  O      12.595591      5.106467     -4.139665
  H       3.098138      4.295438      8.769364
  O      14.277924      6.793267     -2.847207
  O      13.494054      5.121140     -1.600213
  C      -2.975004     -5.197676    -17.581163
  O       8.883401      6.571488     -4.302485
  O      14.284835      6.668202     -5.543324
  O      13.575312      4.955722     -6.787311
  C      -1.855588     -4.752315    -18.275940
  C       4.438999      5.877505      5.026949
  H      -5.767235      8.466920     -8.457447
  O       1.861896     -8.594252     -5.826898
  C      14.377892      5.961010     -1.893369
  C      14.410919      5.847702     -6.502335
  H     -11.892702      8.082178     -7.009670
  H     -11.305622      5.600921     -8.965206
  H      -9.459573      8.000227     -8.625197
  H      -8.898539      6.259576     -6.491244
  H       2.809138    -12.299131     17.464432
  C      -2.630075     -3.667616     -2.820515
  C      -2.732268     -2.282840     -2.855581
  C      -5.621584     -2.329789     -8.557760
  C      -5.418518      0.349826     -5.348079
  C      -4.323018      0.211655     -6.184425
  C      -2.289689     -0.867156     -6.616038
  C      -3.991942     -1.646749     -2.615977
  C      -1.257076     -3.090314     -7.002699
  C      -2.111408     -3.245758     -8.114450
  C      -2.635403     -4.535587     -8.387382
  C      -5.112505     -2.414534     -2.390490
  C      -4.993249     -3.837102     -2.408300
  C      -3.673367     -5.663192     -3.359383
  C      -2.428639     -5.630335     -4.065465
  C      -1.802000     -4.368391     -3.750238
  C      -1.124082     -3.660407     -4.731751
  C      -2.055850     -1.537768     -3.884665
  C      -4.090860     -0.481842     -3.453226
  C      -5.308910     -0.063606     -3.961239
  C      -4.070894     -4.477387     -8.620197
  C      -6.907955     -4.553085     -9.149000
  C      -7.451364     -3.706661     -9.931864
  C      -7.732805     -1.887432     -6.765077
  C      -7.679690     -4.288130     -6.953736
  C      -1.396206     -1.867155     -6.216712
  C      -6.949506     -5.137687     -7.838914
  C      -5.869229     -5.893029     -7.379640
  C      -4.577886     -5.691198     -7.992370
  C      -3.515287     -6.354800     -7.332956
  C      -2.299947     -5.618827     -7.570547
  C      -1.588726     -5.456724     -6.349692
  C      -1.036206     -4.194823     -6.073662
  C      -3.027082     -0.105052     -5.625934
  C      -1.286210     -2.224010     -4.817164
  C      -4.423323     -3.061286     -8.700976
  C      -6.895815     -2.977323     -8.788066
  C      -7.714517     -2.980288     -7.553505
  C      -6.798604     -0.808337     -7.049920
  C      -6.657593     -0.098247     -5.862658
  C      -6.491332     -0.840312     -3.649228
  C      -6.383977     -2.053112     -2.959320
  C      -7.015463     -3.246179     -3.455119
  C      -6.171034     -4.352736     -3.040908
  C      -6.076503     -5.487118     -3.821248
  C      -4.815036     -6.165112     -3.963529
  C      -2.328365     -6.177696     -5.329830
  C      -3.525164     -6.720292     -5.956856
  C      -4.737269     -6.672220     -5.290267
  C      -5.907412     -6.263672     -6.013417
  C      -6.763010     -5.551016     -5.100914
  C      -7.565725     -4.458721     -5.539541
  C      -7.709013     -3.263199     -4.696976
  C      -7.891005     -1.983983     -5.320694
  C      -7.326729     -0.815875     -4.783454
  C      -2.909777     -0.444949     -4.277653
  C      -5.654669     -1.081487     -7.851510
  C      -4.451603     -0.479006     -7.428133
  C      -3.209218     -1.112925     -7.727053
  C      -3.202411     -2.333570     -8.384270
  C      -3.783202     -4.470035     -2.586431
1002
Coordinates from ORCA-job orca_MEP E -1960.110698743660
  C       2.677853    -16.478274     16.314568
  H       2.535578    -16.220563     17.360410
  H       3.862973    -16.677699     -8.218033
  H       4.889614    -16.952824     -6.809720
  H       3.362444    -17.832094     -6.942852
  H      13.985816     10.562955     -1.225698
  H      -2.414581    -17.081004     -6.866777
  C     -15.037223      6.662563     -1.193531
  H     -14.952762      6.204547      9.057114
  H     -14.708428      6.581473     -0.162175
  H      -3.578340    -16.438298     10.293331
  C      -1.355389    -17.003020     -7.096142
  H      -1.249165    -16.898814     -8.172153
  H      -1.639534    -16.388800     -0.094024
  C     -12.682011     10.848948     10.139361
  H     -12.478920     10.570473      9.108979
  H      16.382143      5.166352     -7.098451
  H     -12.480692     10.576735     17.394398
  C     -12.687535     10.836718     16.360041
  H     -12.286720     11.829584     16.174764
  C       3.860189    -16.890402     -7.153932
  H      14.263662     10.692263     10.225920
  C     -15.306860      6.202329     10.084255
  H     -16.018881      5.331584     16.148438
  C      15.784995      6.161035     16.252724
  H     -15.946618      5.334591     10.218689
  C      12.914805     10.593524     -1.049438
  C      -2.523669    -16.297331     16.333466
  H      -3.593334    -16.383603     16.163297
  H      13.108603     10.402262      8.893039
  H      12.688530     10.395915     -0.006131
  H      14.199943     10.675300     -7.031865
  C     -12.557610     11.481477     -1.023405
  H      -6.587562      3.026642    -20.570122
  H     -12.065753     12.439937     -1.163840
  H     -12.269767     11.839966     10.307940
  H      13.086349     10.331520     -8.385731
  C      15.775417      6.034472      9.949856
  H      15.524395      5.959257      8.896615
  H     -15.857397      7.111376     10.303061
  H      16.381114      5.263864     16.110887
  H      15.490137      6.206527     17.297501
  C      15.700149      6.058669     -1.036009
  C      15.691536      5.966700     -7.351093
  H      -2.013227    -17.282711     10.290295
  H       6.950829      6.599823    -19.078298
  C       3.609781    -16.545561     -0.693378
  H      15.422859      5.870607     -8.398584
  H       2.703764    -16.143042      8.974190
  H       3.495048    -16.244865      0.343274
  H      16.288288      5.167201     -1.236603
  H      15.422851      6.048927      0.013975
  H      -1.167885    -17.514103     -1.406035
  H      -0.834696    -17.887427     -6.740701
  H      16.426285      5.203234     10.207084
  H     -14.867374      7.211132     -8.226106
  H     -15.483200      7.634578     -1.384587
  H     -15.826362      8.274048     -7.150838
  C      13.063725     10.631550     16.230452
  H     -13.631015     11.584554     -1.138568
  H      12.817119     10.432343     17.269234
  C      -2.520142    -16.350231     10.062950
  H      -2.422509    -16.101988      9.010740
  H      -2.366062    -16.047123     17.378885
  C     -12.207493     11.762892     -7.195969
  H     -12.043738     11.569978     -8.251908
  H     -12.311939     11.122953     -0.027065
  C       2.773579    -16.383923     10.030102
  H       3.741953    -16.615372     16.142907
  H       3.822792    -16.510162     10.282827
  C     -15.302240      7.328121     -7.235579
  H     -15.767403      5.880528     -1.383076
  H     -13.268497     11.798448     -6.966928
  H     -15.982799      6.498547     -7.068063
  H       2.142066    -17.388114     16.064609
  C     -15.365020      6.181686     16.322461
  H     -15.026491      6.141116     17.354112
  H       2.228737    -17.294326     10.259334
  H       3.159875    -17.517231     -0.872907
  H       4.672172    -16.592179     -0.919589
  H      16.358316      7.038973     15.974815
  H       8.931043      2.780361    -19.054879
  H      16.278893      6.971874     10.165158
  H      16.275215      6.946791     -1.277438
  H      16.163167      6.925958     -7.158673
  C      -1.652855    -16.573054     -1.163841
  C      13.160699     10.590529     -7.333451
  H      -2.688604    -16.604637     -1.492357
  H      12.531492     11.578449     -1.302899
  H      12.646520     11.535940     -7.183390
  C      13.216072     10.631451      9.948819
  H      -5.238536      7.332555    -19.705896
  H      12.704584     11.625902     15.978703
  H      12.723748     11.581089     10.139542
  H     -13.754962     10.824084     16.165158
  H     -13.749106     10.849066     10.335196
  H     -11.755092     12.719825     -6.947409
  H     -15.896057      7.107835     16.128065
  H      14.136521     10.581441     16.071315
  H      -2.033710    -17.233900     16.086107
  H       3.188745     -7.939682    -19.768082
  H      -1.618091     -7.048322    -20.759483
  H       4.892260      5.258672     16.004681
  H       6.963804      1.649222     16.003886
  H       8.433541      0.647295     16.126696
  H      -2.231084     -7.715684     17.327963
  C       2.845354     -7.528848     16.296092
  H       3.901371     -7.329802     16.133176
  H      -3.424980     -7.185764     16.149971
  C      -7.476977      1.757503     16.393684
  C       5.356992      6.230097     16.135259
  H       5.698320      6.365277     17.158528
  H       4.644505      7.019378     15.909830
  C       8.026636      1.650078     16.224285
  H      -5.120678      6.340176     17.426687
  H       8.206030      1.989591     17.241028
  H      -6.416058      1.742042     16.166993
  C      -4.871874      6.245894     16.373871
  H      -4.344779      5.318302     16.176401
  H      -4.242881      7.087906     16.096608
  H      -1.785536     -6.489372     16.103427
  H       2.266235     -6.625017     16.137142
  H       2.723482     -7.894797     17.312222
  H      -7.649290      1.977697     17.443210
  H      -7.913696      0.786485     16.175641
  C      -2.367116     -7.383210     16.301868
  H       5.427203     -7.826705    -10.386888
  C      -1.957721     -6.241323    -15.207180
  O      12.531787      2.811752     11.737482
  H      -1.535498     -6.662797    -16.098140
  H     -11.091259      4.132045     17.591949
  H      -8.807876      5.506206     15.843015
  H      -9.997267      2.918147     13.216186
  H     -12.652835      2.647157     15.430737
  O      11.283548      9.221831     -6.770622
  H     -12.834885      4.781002     13.237746
  C       8.563275      2.409340     -6.242422
  C       8.999935      1.158622     -8.353838
  H      -7.191385      7.881117     13.284668
  O      -0.209997    -15.745057     -2.868857
  H      -8.281873     10.259459     15.560110
  H     -10.211010      9.392678     13.274814
  C       4.203052     -6.197975     -9.727936
  C       5.577533     -3.796140     -8.918954
  H       5.389415     -4.470717     -8.107941
  H      10.035386      1.467809     -8.261441
  C       3.336122     -7.941433     -7.726638
  H      -4.235465    -11.513971     14.630739
  H      -2.032454    -10.412278     13.467686
  H       0.196528    -10.287652     16.523711
  H       1.542245      6.496742    -13.137543
  H       6.059189      1.663031     -6.762599
  C       6.156944     -2.581762     -8.879351
  C      -1.815788      6.816574    -15.633436
  C      -2.329989      6.787812    -14.336270
  C      -3.827115      6.056013    -18.724270
  H      -3.941244      5.251834    -19.435797
  C      -0.002843      6.877837    -17.359170
  H      -0.631301      7.054648    -18.209697
  C      -4.559046      7.222118    -18.873929
  C      -4.413471      8.247549    -17.954686
  H      -4.980121      9.160005    -18.068728
  C      -0.463937      6.741910    -15.986018
  C      -3.538241      8.110429    -16.892155
  H      -3.415812      8.914233    -16.180858
  C      -2.788975      6.947825    -16.742506
  C      -2.944900      5.919861    -17.668092
  H      -2.369523      5.012856    -17.552632
  C      -3.708943      6.812162    -13.979221
  O       2.315133    -15.949757     -2.600852
  O       3.088771    -14.295691     -1.332075
  H      -4.520943      6.859669    -14.677883
  C      12.375785      9.614539     15.334408
  Zr      8.311742      4.754655     12.944889
  C       6.208638     -2.108118    -10.253258
  O      11.345856      4.083895      9.396677
  H       4.667256    -11.593941     15.033550
  C       2.876849     -8.894751     -6.670104
  C       2.967498    -15.515716     -1.603071
  C       8.557455      0.367474     -9.396622
  H       6.247622     -1.945618    -13.146327
  O      -1.132871    -15.576909     11.837146
  O      -2.246405    -14.047087     10.657563
  Zr     12.780209      7.361746     13.052621
  C       4.259423     -8.370358     -8.679357
  O       6.755438      5.474501     14.341022
  O       7.291553      7.374748     15.355436
  C      -1.930607    -15.232969     10.907908
  O      -7.107817      7.452491     -6.953265
  C      -2.079832      6.609630    -10.765018
  O      -1.090766     -8.255456     14.470539
  O      -2.450945     -9.639174     15.551933
  O      -1.101817    -14.264399     -1.472203
  H       4.618936     -9.389696     -8.621899
  C      -2.466406      6.691038    -12.105280
  C      -4.216160      5.525306     -7.858059
  H      -0.614807      6.649828    -13.098935
  H      -3.730115     -4.115013    -13.556847
  H      -6.035984     -1.091091    -13.840359
  H       5.326578     -3.909956    -13.068219
  O       7.698425      2.973054     -5.502163
  H     -12.543817      3.896029     -6.699234
  O       9.802487      2.491422     -6.022987
  C       6.751466     -0.865781    -10.597975
  H      -8.173161     10.853215     -6.657719
  C       6.921094     -0.371432    -11.892941
  C       6.739408      1.281472     -7.509408
  H       0.791740    -10.653145     -6.890031
  O       3.383977    -10.049165     -6.678666
  O      13.079317      9.073499     14.430094
  N       6.647259     -1.019383    -13.057059
  H      -3.262692    -11.811004     -7.000222
  C       5.280715     -4.060368    -10.316975
  C       4.679163     -5.247252    -10.756558
  H       5.343008      5.804963      5.715167
  H       2.808150    -12.138751      9.039928
  H      -2.456018    -12.069499      9.174463
  H       0.088391    -13.198301     10.439576
  H      -2.031913    -13.696697     -4.275940
  H      -2.592060      4.685535     -8.968196
  Zr     12.724447      7.326449     -4.207674
  H      -1.091371     -3.883757    -17.935861
  Zr      8.216676      4.697920     -4.325235
  C      -1.936669     -8.505130     15.375771
  H      -1.358878    -12.323277      0.218697
  H       2.431793    -12.077288      0.068318
  H       1.144825    -13.529927     -1.855498
  H       4.129605    -14.094671     -4.210831
  O      11.159188      9.359302     15.523576
  C       4.497423     -5.578433    -12.102252
  H       5.274360    -11.853871     -6.526175
  H       3.641692    -10.599943     -4.383495
  H      -4.684187      6.740164    -12.024791
  C       3.004506      6.422303    -15.480718
  H       9.468325      8.728911     17.320645
  H     -11.543518      7.130706     10.459940
  H     -10.996264      4.255620      8.842522
  H      -8.797138      8.169372      8.887035
  H      -8.863973      5.572913     10.634323
  H     -11.509507      7.676032     -1.551220
  H      -8.701903      8.737873      0.149852
  H     -10.781677      5.299639     -0.034466
  H      -8.938833      5.900609     -2.130260
  H      -9.780624      3.116072     -4.816586
  H     -12.609271      3.168868     -2.137110
  H     -12.682263      2.692929     10.994286
  H     -12.602310      5.271677     -4.400411
  H      -6.757626      8.545199     -4.227181
  H      -8.320880     10.368043     11.131169
  H      -8.388629     10.564944     -1.873940
  H      -9.806439     10.040394     -4.078389
  H       0.145906     -9.912683     10.196837
  C       5.243270      5.514382    -18.376182
  H       5.330489      4.741445    -19.125277
  C       1.338478      6.769571    -17.319930
  H       2.039121      6.835774    -18.128977
  H      -4.500690    -11.255541     11.177094
  H      -3.212741    -11.481280     -1.885655
  H       3.338333    -12.817043     -8.610721
  H      -0.432438    -12.867608     -8.674670
  H       1.023803    -13.829140     -6.586474
  H      -2.224420    -10.206105     -4.381342
  H       0.843278    -10.331247     -1.867144
  C       6.154606      6.556510    -18.350178
  H      -2.530176    -12.231605     17.482902
  C       3.263058     -5.786003     -8.780912
  Zr     -0.907681    -12.327072     -6.151605
  H       2.870003     -4.781846     -8.836365
  O      -0.050418    -12.446886     -7.895310
  C       6.039744      7.545216    -17.387281
  H       6.744851      8.363017    -17.363558
  H       5.337686    -11.444073     -1.929971
  H       4.727776    -11.409437     11.271947
  H       2.502547    -10.536511     13.363607
  C       1.687802      6.566132    -15.925145
  C       5.020647      7.490018    -16.454582
  H       4.925029      8.263860    -15.706960
  C       4.095486      6.449845    -16.479057
  C       4.217186      5.460962    -17.449825
  H       3.508622      4.645867    -17.468007
  C       4.694734      6.099914    -13.639940
  H       5.570177      5.971340    -14.245046
  H      11.732504      6.846727     10.338914
  O      -0.739394     -8.055838     -3.061513
  O      -1.584907     -9.696992     -1.816162
  C      -3.665134     -4.903955      1.964725
  C      -3.331993     -5.251272      3.279691
  C      -1.715416     -6.139263     -1.053900
  H      -1.016168     -5.752748     -1.780228
  C      -5.005603     -3.625658      0.298414
  H      -4.922339     -4.362717     -0.469284
  C      -2.031138     -7.495790     -1.085037
  C      -1.408986     -8.477681     -2.053897
  C      -2.934581     -7.978668     -0.135000
  H      -3.180675     -9.031534     -0.152785
  C      -4.457389     -3.791967      1.629258
  C      -3.482333     -7.142820      0.822257
  H      -4.182026     -7.542591      1.541602
  C      -3.149440     -5.786683      0.876973
  C      -2.267446     -5.303869     -0.093114
  H      -1.992145     -4.259602     -0.074601
  C      -2.552590     -6.364176      3.709698
  H      -2.058267     -7.057208      3.058862
  H      10.908979      9.397642     13.091729
  O       1.398146    -15.618500     14.489586
  O       2.558459    -14.169165     15.716836
  H       7.831579      9.941844     10.959501
  H       7.956794      9.675700     -3.099314
  C       3.379395      6.305328    -14.142110
  C      -0.944876    -15.439764     -1.884679
  C       2.836328     -6.644532     -7.786677
  C     -14.167146      7.261128     -6.231706
  C       2.182133    -15.335365     15.444920
  H       2.122579     -6.335480     -7.036095
  O     -14.007393      6.985373     14.529362
  O     -13.367858      5.118838     15.553142
  C      12.469273      9.523837     -6.497868
  H     -11.586355      7.093775     16.035689
  Zr      9.541545      7.587741     15.012765
  C       3.864088     -6.738770    -12.630002
  O      10.327351      4.273637     13.204987
  O      -0.601875     -8.373440     -6.080559
  O      -1.459512    -10.166640     -7.111562
  C      -2.563021     -6.007864    -11.747816
  C      -2.519007     -5.806117    -13.050257
  C      -0.903177     -6.922790     -8.581145
  O      -6.365564      5.783204     -2.971188
  O      -7.319343      7.209490     -1.540196
  C      -2.162772      6.252776      1.984972
  C      -2.607233      6.215400      3.308262
  C      -4.308687      5.377347     -0.985555
  H      -4.438411      4.593691     -1.717807
  C      -0.419769      6.396792      0.197393
  H      -1.086654      6.541434     -0.628634
  C      -5.177515      6.462714     -1.009944
  C      -6.352071      6.493752     -1.922422
  C      -5.033884      7.500535     -0.090124
  H      -5.713692      8.341066     -0.153641
  O       1.023807    -13.257266     -2.773139
  Zr     -8.814469      8.464780     -5.959204
  C      -0.824133      6.244712      1.585035
  C      -4.045866      7.433571      0.869609
  H      -3.922409      8.233945      1.583194
  C      -3.194336      6.330415      0.928815
  O      -7.776691     10.060646     -6.272438
  O      -9.503701      7.744583     -7.724247
  C      -3.325472      5.313368     -0.016238
  H      -2.661911      4.463258      0.031555
  C      -3.959415      6.175040      3.752030
  H      -4.817469      6.162365      3.110332
  H      -0.141525     -6.563176     -7.907075
  C      -8.797781     -2.678299    -11.141753
  H      -9.516238     -3.359155    -10.735605
  H       8.236564      7.223088     13.316538
  H       8.929389      5.162583     -1.055173
  H      11.928341      6.890247     15.796170
  O      13.210716      9.031741     11.715102
  C      -1.549753     -8.125973     -8.268629
  H       1.350657      6.166450      4.415274
  O       7.793110      3.008605     11.851552
  O       9.878935      2.536323     11.252865
  C       6.492117     -0.790661      6.842895
  C       6.655816     -0.376034      5.519514
  C       6.719909      1.420371      9.878725
  H       6.092893      1.852282     10.644993
  C       5.798051     -2.395315      8.638609
  H       6.198415     -1.851293      9.470214
  C       8.092089      1.652562      9.944771
  C       8.636146      2.449049     11.077387
  C       8.933782      1.151054      8.955478
  H       9.988178      1.392126      9.006928
  C       5.880272     -1.983267      7.246724
  O       1.547467     -8.301099     14.442032
  O       2.879257     -9.760472     15.454301
  H       3.443210     -7.531140    -12.043698
  O      -7.714342      3.895170     -6.365429
  H      13.490759      4.573819     13.118392
  H      -2.543651    -13.722066     13.244472
  O      -9.261171      4.790937     -7.699529
  C      -7.053759      0.403626    -11.836985
  H      -8.802347      8.076682     17.633385
  C       2.391675     -8.609798     15.332755
  H      12.444919      2.035222     15.216602
  H      10.504136      3.326813     13.220311
  O      11.353204      9.232751     10.496742
  O     -12.182316     10.280066     -5.332308
  C      -6.353095      0.798206    -13.000251
  C      -6.666142      2.647726     -8.843609
  O       0.219031    -12.923457     11.372122
  H      -5.883864      2.984348     -8.181146
  H       6.536564     -2.052793     -8.028449
  C      -8.513535     -1.389684    -10.770127
  O     -10.438479     10.217007     -6.718169
  C       6.305601      0.490401     -8.553519
  O       1.427640    -15.547745     11.804324
  O     -13.739715      7.294682     -3.080825
  O     -13.049541      5.527948     -1.900944
  O     -13.960892      8.281349     -5.495346
  C       8.090026      1.598656     -7.394331
  O       2.544446    -14.063575     10.570078
  H      -8.967230     -0.829848     -9.974700
  O      -7.527608      3.286403     14.558328
  O      -9.337272      3.146548     15.845804
  Zr      9.374783      8.075089     11.535527
  C     -13.848130      6.472638     -2.122078
  O       8.739054      9.877292     11.284894
  O     -13.466934      6.223631     -6.189395
  C      -7.977049      3.042179     -8.596749
  O       9.253580      7.678982      9.647253
  O      11.568403      6.738374     14.900545
  N      -5.946854     -0.085500    -13.963355
  O       0.016388    -15.969677     -5.446763
  O      -1.107786    -14.634389     -6.823193
  C      -8.171612      2.803012     15.540681
  C      -1.183425     -8.935835     -7.072725
  C      -2.526043     -8.617088     -9.151507
  H      -4.317728      4.698600     -7.170178
  C      -0.788693    -15.771786     -6.407883
  C      -0.383052      6.621874     -8.922900
  C      -3.792504      6.750572    -12.619556
  O      13.151236      8.990296     -5.566204
  N       4.878160     -4.813096    -13.163376
  C     -11.553800     10.672090     -6.361982
  C       4.739128     -4.936940    -15.627431
  C       4.529713     -5.417247    -14.333836
  C       8.404428      0.378366      7.938811
  H       9.049282     -0.034482      7.177724
  O       7.984490      3.076472     -2.975143
  O      10.023857      2.412925     -2.389094
  C       6.517645     -0.803185      1.964425
  C       6.661690     -0.376860      3.286700
  C       6.803052      1.393035     -1.087270
  H       6.190652      1.812988     -1.872920
  C       5.906923     -2.467363      0.192520
  H       6.331365     -1.942414     -0.639433
  C       8.173856      1.644557     -1.107789
  C       8.772772      2.434167     -2.218829
  C       8.989184      1.152027     -0.092127
  H      10.042929      1.403434     -0.115707
  C       5.933538     -2.013262      1.572814
  C       8.438627      0.377594      0.910486
  C       2.877584     -6.125754    -18.673508
  H       2.092482     -5.774052    -19.326253
  H       9.065400     -0.024098      1.691933
  C       7.075056      0.077191      0.913839
  C       6.261531      0.609237     -0.086881
  H       5.201918      0.401900     -0.068387
  C       7.195682      0.869150      3.722281
  H       7.521553      1.658207      3.074987
  O     -11.389763      7.732594     -5.964351
  C       5.631487     -3.363223    -17.356256
  O       0.836200    -10.919553     -5.954423
  O      -9.161986      6.341763     -5.589913
  C      -8.335667      3.958200     -7.461935
  H       5.422171     -3.972157    -18.213554
  H      12.383894      2.058851     -5.526031
  O     -12.693591      9.277890     11.940055
  O     -10.762133      9.655296     10.905560
  C       6.553305      6.366397     15.212702
  C       7.038030      0.095855      7.894296
  C       6.198788      0.646007      8.863119
  H       5.136937      0.459120      8.808372
  C       7.194122      0.868939      5.085529
  C     -11.990438      9.857628     11.057323
  C       3.490043     -7.343180    -18.919834
  H       7.519870      1.657484      5.733637
  H      -2.987790     -9.565878     -8.917904
  O     -12.685422      9.268597     14.558769
  O     -10.765226      9.625193     15.621732
  C      -7.912095     -2.911252    -12.220026
  C      -2.884469     -7.919486    -10.271361
  H      -3.642281     -8.302021    -10.938928
  H       5.895039     -1.996378      4.399294
  C      -2.223967     -6.699491    -10.624460
  C     -11.988779      9.839286     15.453526
  C      -1.216251     -6.232965     -9.722047
  C       4.493487     -7.790262    -18.076716
  H      12.121932      4.102268     17.407307
  Zr     11.466881      4.343571     11.309224
  O       8.055172      3.175443     14.388431
  O       9.992652      2.705775     15.367047
  C      -8.990044      2.624620     -9.459765
  H     -10.004033      2.951746     -9.257329
  O       6.638008      5.376126     11.824227
  O       7.166424      7.487108     11.368882
  C       2.712383      6.113959      6.840398
  C      -3.218672     -4.447371    -16.351974
  C      -2.834127     -5.088905    -15.188241
  Zr     -1.592422    -11.723794     15.139030
  O      -3.361878    -11.677337     14.255091
  O      -1.759264    -11.834189     17.058062
  C      -7.521993     -0.888648    -11.690748
  C       2.212795    -15.238485     10.855877
  C       3.146272      6.048042      5.515782
  O       1.503023     -7.929710     11.914635
  O       2.941844     -9.544145     11.414768
  C       4.206648     -5.066712      6.865064
  C       3.987895     -5.458298      5.542443
  C       2.363520     -6.303417      9.895619
  O       2.559662    -16.092905     -5.326416
  O       3.197304    -14.604792     -6.851215
  H       1.647903     -5.959590     10.628141
  C       5.156295     -3.578693      8.645236
  H       4.924695     -4.204379      9.483550
  C       2.868725     -7.596183     10.026918
  C       2.418584     -8.422113     11.180294
  C       3.763147     -8.092367      9.082356
  C       3.160434    -15.772298     -6.399267
  H       4.099715     -9.116992      9.181185
  C       4.854811     -3.887800      7.256647
  C       4.183273     -7.277934      8.045923
  H       4.896296     -7.644696      7.322950
  C       3.718525     -5.966486      7.933431
  C       2.785947     -5.497457      8.859953
  H       2.398368     -4.495296      8.755332
  C       3.282331     -6.615108      5.104318
  H       2.813930     -7.330725      5.749728
  O      -7.436687      3.284945     11.845815
  O      -9.313979      3.206553     10.654431
  C      -5.846271     -0.613185      6.853738
  C      -6.053948     -0.199173      5.531800
  C      -6.127973      1.680335      9.857118
  H      -5.511213      2.143864     10.613007
  C      -5.152109     -2.228230      8.637697
  H      -5.545396     -1.682876      9.472184
  C      -7.497293      1.927031      9.875168
  C      -8.123336      2.858054     10.863960
  C      -8.314937      1.331255      8.916639
  H      -9.377290      1.527702      8.957367
  C      -5.232781     -1.809528      7.246810
  C      -7.768235      0.512408      7.950293
  H      -8.404581      0.041859      7.216162
  C      -6.393875      0.269850      7.913161
  C      -5.583936      0.861146      8.883284
  H      -4.519247      0.682313      8.860496
  C      -6.614060      1.043594      5.115613
  H      -6.921117      1.830258      5.775524
  C      -1.230756     -5.420806    -19.421976
  Zr     -9.162990      7.894330     15.108225
  O      -8.130696      9.507295     14.975783
  O      -9.413632      7.679644     17.001530
  Zr      2.078628    -11.901454     15.043233
  C       8.748712      2.577690     15.263818
  O       2.081297    -11.910468     16.975135
  H      -0.695428     -5.321382     -9.974136
  C      -1.747136     -6.659721    -13.948911
  O       6.495615      5.193992     -3.137538
  Zr    -11.046223      4.619054     15.083969
  O     -11.928062      2.928042     14.859887
  O     -11.047078      4.882011     16.986880
  O       7.058498      7.265744     -2.565198
  C       2.673842      6.083818      1.966625
  C       3.127826      6.024344      3.284537
  C       4.735958      5.251192      9.886320
  C       4.576631      5.092832     -1.112733
  H       4.804686      4.492228     10.652805
  H       4.976147     -8.737702    -18.266529
  H       8.889945      5.167221     10.082642
  H       8.947817      5.178398     -7.412744
  H       9.466545      8.362627     -8.252832
  H      12.289024      3.764354     -8.333149
  C       0.969411      6.283008      8.636155
  H       1.636833      6.382997      9.468113
  C       5.599022      6.344539      9.961168
  H       9.551700      8.378593      9.050219
  H      12.164426      3.847019      8.939145
  C       5.343671     -3.724025    -15.976146
  Zr      0.227092     -9.231645     12.997177
  H      11.706904      6.852385     -7.086988
  Zr     -7.845427      4.957819     13.206443
  H      10.869933      9.255887     -4.181268
  H       7.709579      9.945841     -6.236698
  Zr    -12.358697      7.564867     13.243620
  C       4.887328     -7.023095    -16.994805
  H       5.679165     -7.365319    -16.344555
  H       8.073681      7.008486     -4.091506
  O     -13.981575      6.973388     11.915009
  O     -13.308859      5.140978     10.849921
  C       4.287046     -5.792698    -16.749033
  C      -8.698179      1.788355    -10.523266
  H       4.579229      4.337287     -1.884310
  O       0.146099    -10.545513     15.581551
  C       0.925416      6.353543      0.191324
  O      -9.084404      5.652924     14.918921
  C     -14.111099      6.091500     11.012501
  H       1.589585      6.457967     -0.642565
  C       5.505591      6.125698     -1.197882
  O     -11.306528      6.934088     15.111944
  C       6.420673      6.194657     -2.362845
  C       5.570063      7.106005     -0.209507
  H       6.347038      7.860644     -0.282434
  C       6.536712      6.422429     11.113373
  O      -1.126887     -7.977267     11.931483
  O      -2.663789     -9.492087     11.409182
  C      -3.568645     -4.900952      6.850265
  C      -3.317939     -5.260341      5.521109
  C      -1.878051     -6.265232      9.934317
  H      -1.184507     -5.957536     10.704226
  C      -4.528919     -3.421509      8.638897
  H      -4.307873     -4.053330      9.475565
  C      -2.431763     -7.543239     10.021803
  C      -2.060240     -8.406478     11.182822
  C      -3.293537     -7.985150      9.021051
  H      -3.674309     -8.997118      9.080301
  C      -4.224700     -3.726613      7.249124
  C      -3.631721     -7.137591      7.979593
  H      -4.315120     -7.471547      7.213348
  C      -3.127724     -5.836364      7.914645
  C      -2.225998     -5.422766      8.897592
  H      -1.800969     -4.431868      8.838736
  C      -2.551094     -6.374149      5.073752
  H      -2.053942     -7.072873      5.716644
  C       5.581808      7.317845      8.966527
  O      -1.155043    -10.747966     13.264722
  C       1.333162      6.172423      1.575737
  O      -7.964929      7.283144     13.285710
  C       4.661486      7.076465      0.830699
  H       4.674868      7.844776      1.588860
  O     -12.036684      5.341452     13.223573
  O      12.945725      9.041147     -2.847736
  O      11.023629      9.290604     -1.736396
  O     -10.299258      8.421627     13.266011
  C       3.692144      6.074713      0.897698
  O       1.587023    -10.819787     13.283776
  O      -9.872565      3.887865     13.221122
  C       3.274544     -5.353452    -17.597596
  H      -9.488243      1.452368    -11.178241
  H      -1.147809     -7.479822    -13.607879
  C       3.674727      5.070043     -0.069924
  H       2.944774      4.278551      0.005969
  C       4.479957      5.883042      3.709398
  H       5.321020      5.770808      3.055483
  O      -6.234651      5.541277     11.857025
  O      -7.083008      7.270138     10.736272
  C      -2.130618      6.155731      6.860863
  C      -2.590321      6.165238      5.541712
  C      -4.242634      5.228497      9.844219
  H      -4.354642      4.442212     10.576059
  C      -0.376630      6.280604      8.640320
  H      -1.040817      6.380279      9.475157
  C      -5.104727      6.317967      9.904197
  C      -6.205543      6.385138     10.907397
  C      -4.987925      7.353664      8.980061
  H      -5.669178      8.189458      9.058489
  C      -0.787865      6.155174      7.251421
  C      -4.020097      7.295405      7.999921
  H      -3.914558      8.101084      7.289350
  C      -3.157878      6.201717      7.923502
  C      -3.277207      5.172516      8.856988
  H      -2.612487      4.324364      8.791580
  C      -3.949150      6.142405      5.115080
  H      -4.798622      6.097042      5.766564
  C      -7.386603      1.381236    -10.771082
  C     -14.157843      6.080626     15.407731
  C      -6.373517      1.842863     -9.931302
  H       2.802778     -4.400403    -17.407344
  C       3.884693     -6.640485    -13.989806
  C      12.233827      9.562229     -1.936084
  H       6.303818      8.123639      9.021472
  H       3.484239     -7.340654    -14.696138
  H      -5.353458      1.547668    -10.125751
  C       6.858668     -0.589837    -15.463719
  C       6.980712     -0.236598    -14.119797
  C       7.144178      1.853392    -18.323180
  H       6.504834      2.335445    -19.047842
  C       6.229978     -2.158028    -17.315497
  H       6.608793     -1.571170    -18.129111
  C       8.505686      2.105358    -18.327190
  O      14.415042      6.881977     14.430398
  O      -6.238962      5.515198     14.555504
  H       9.253100      0.001704    -10.137150
  O       1.985368     -8.403843     -3.116060
  O       3.398892     -9.869074     -2.180246
  O      -1.162981    -15.525474     14.535046
  O      -2.318019    -14.002512     15.676639
  C       4.276714     -5.100326      1.985444
  C       4.018631     -5.470968      3.307511
  C       2.602242     -6.511400     -1.085059
  H       1.911173     -6.223339     -1.864536
  C       5.285893     -3.661811      0.200013
  H       5.099755     -4.319911     -0.624696
  C      -1.966440    -15.188759     15.455223
  C       3.151926     -7.788155     -1.125578
  C       2.820437     -8.751063     -2.219564
  C       4.023756     -8.202885     -0.120286
  H       4.413126     -9.212199     -0.162876
  C       4.935365     -3.931000      1.585622
  C       4.369968     -7.335829      0.895219
  O      -7.038245      7.114449     15.880182
  H       5.062541     -7.646058      1.663119
  Zr      2.738374    -12.224930     -6.272793
  O       4.662158    -12.417900     -6.034958
  C       3.852002     -6.040710      0.925469
  C       2.953774     -5.645872     -0.066421
  H       2.533383     -4.652276     -0.027035
  C       3.301789     -6.623376      3.741196
  H       2.852441     -7.348765      3.093224
  O      -7.211909      3.371565     -3.148509
  O       2.760418    -12.170160     -8.185479
  Zr    -10.920195      5.795320     -6.628814
  O      -8.934655      3.733667     -1.801617
  C      -6.053630     -0.647827      1.971890
  C      -6.145663     -0.194696      3.292806
  C      -6.090123      1.608203     -1.076497
  O       3.220051    -13.801647     -4.009475
  H      -5.395197      1.975162     -1.816424
  C      -5.657249     -2.446835      0.297512
  H      -6.227114     -1.978101     -0.477130
  C      -7.407575      2.061537     -1.115265
  C      -7.877031      3.106197     -2.097943
  C      -8.298437      1.566659     -0.158065
  H      -9.330525      1.892960     -0.201572
  C      -5.513132     -1.898752      1.629814
  C      -7.874609      0.680794      0.820137
  H      -8.584218      0.306303      1.543777
  C      -6.546299      0.249636      0.885945
  C      -5.671903      0.720213     -0.097583
  H      -4.641369      0.397883     -0.075591
  C      -6.667104      1.046964      3.752371
  H      -7.026808      1.833528      3.119666
  C       7.212125      0.010339     -9.497856
  C      -6.192779      2.094014    -13.532930
  C       9.321001      1.486112    -17.394589
  H      10.384418      1.675192    -17.394143
  C       6.296357     -1.786713    -15.913721
  C       8.776952      0.621520    -16.462950
  O       3.931687    -11.982219     14.546108
  H       9.411987      0.132058    -15.739040
  C       7.410288      0.355324    -16.458329
  C       6.598028      0.981764    -17.397991
  H       5.535238      0.788687    -17.393241
  C       7.464747      0.995841    -13.600296
  H       7.782769      1.830084    -14.193748
  H      -6.420022      3.008893    -13.021697
  C      14.539734      6.061274     15.389074
  N      -4.333533     -2.260261    -15.835833
  N       5.768377     -2.758163    -15.135035
  Zr     11.574104      4.066678     -2.611536
  H      -1.069991      6.738149     -8.108766
  C      -0.751221      6.544000    -10.327153
  O     -11.590117      3.985433     -6.569217
  H      -0.359023     -5.082251    -19.962434
  C      -4.219046     -2.934609    -18.038130
  C      -4.002137      7.692969     -9.585720
  N       0.580831      6.569385    -15.148956
  C      -5.299495     -0.013164    -16.353481
  C      -5.611754      0.572865    -15.094115
  H      -3.898610      8.542002    -10.245009
  O      12.797658      2.604921     -2.379942
  Zr     11.251509      4.384392     -6.105163
  O      -2.807647    -12.470087     -6.461165
  O      12.200639      2.932189     -5.157320
  O      11.400380      3.878752     -7.968610
  N       2.360477      6.097369      4.406016
  O      11.187912      4.194596     -0.713270
  Zr      0.153349    -14.413538     13.138328
  C      -5.079164      6.607614     -7.727722
  C       4.690495     -7.504143     -9.665943
  H      -4.034881     -3.579279    -18.874107
  O       9.314129      5.524457     15.455779
  Zr      9.291091      8.079111     -5.790908
  O       8.666976      9.872371     -6.127031
  O       9.211099      7.628897     -7.675756
  O     -12.855711      9.886082     -2.785523
  O     -10.783844     10.288621     -2.086172
  Zr      9.375193      7.510891     -2.385935
  O       8.659650      9.083936     -3.398832
  O     -11.738839      6.148305     -8.353924
  O       0.162609    -13.082451     14.997190
  O       8.948367      7.922502     -0.544957
  C      -4.986244      2.227326    -19.391485
  O       8.665155      9.078614     14.005234
  H      -4.212259      2.665020    -20.005402
  C     -12.015439     10.486553     -2.033817
  C      -3.135983      6.608686     -9.728955
  C      -4.762372     -1.710989    -18.050358
  C      -3.257705      5.527810     -8.853946
  O       6.707158      5.385116     -5.641438
  O       2.062169    -13.300237     13.184938
  O       1.161789    -13.470882     -5.696411
  H      -5.116314     -1.149170    -18.891770
  O       7.095114      7.549385     -5.982766
  O      -1.688335    -13.267143     13.126989
  C      -6.318363      2.431681    -19.709592
  C      -7.305821      1.862694    -18.922804
  Zr     -0.753624    -12.078730     -2.178181
  O      -1.124520    -13.341529     -4.348119
  O      -2.683629    -12.184891     -2.284285
  O      -0.666630    -11.864622     -0.275266
  C       2.756324      6.341342    -10.612324
  C       3.257080      6.273804    -11.914253
  C       4.691171      5.346333     -7.538734
  N       2.545544      6.379401    -13.068387
  Zr     -9.154456      8.159113     -2.230148
  O      -8.057181      9.763602     -2.302588
  O      -9.477012      8.430716     -0.340850
  Zr      2.963835    -12.208580     -2.508215
  H       4.731090      4.563769     -6.793920
  O       2.119843    -11.817666     -0.805989
  H      -8.346953      2.009840    -19.170568
  O      14.399803      6.759431     11.749457
  N       0.350059      6.452350    -11.104383
  Zr    -10.777571      4.873146     -2.626564
  O     -11.683770      3.186955     -2.415560
  O     -10.477598      5.675856     -0.870594
  N       5.692684     -3.033122    -11.093477
  O      13.655387      5.067915     10.501315
  O      10.912709      8.430132     12.967600
  Zr     -2.099748    -11.751859     11.638448
  H       5.260526      0.237621     -8.651175
  O      -1.900163    -11.508398      9.732576
  Zr     -9.166362      7.945055     11.426267
  O      -8.185786      9.581184     11.671663
  O      -9.379900      7.740782      9.524367
  O      12.704116      5.152298     13.146776
  C      12.531535      9.555073     10.775421
  O       9.017670      5.468703     -1.975744
  Zr      2.230516    -11.824275     11.472280
  O       4.120384    -12.042631     11.672414
  O       2.266626    -11.530287      9.561816
  Zr    -11.027546      4.626092     11.382099
  O     -11.912985      2.928136     11.525840
  O     -10.934116      4.966274      9.491287
  Zr      0.465718     -9.396264     -4.435873
  C      -4.831125     -1.275020    -16.656965
  Zr     -7.876962      5.220228     -4.432012
  O      11.359629      6.712329     -2.262405
  O       9.006231      6.680732     13.130706
  Zr    -12.215840      8.401709     -4.187529
  N      -5.771140     -0.900691      4.399259
  O      11.548636      6.552506     11.255891
  Zr     11.546875      4.418895     14.927995
  O       9.201226      5.194364     11.007542
  N       4.399032     -4.794772      4.426631
  C       7.424662      0.915788    -12.240071
  O       0.656415    -10.665689     -2.767181
  H       7.704828      1.676313    -11.539140
  O      -9.116726      6.158531     -3.037699
  O      12.570496      2.822315     14.673716
  O      11.441272      4.514222     16.858531
  O     -11.186695      7.716070     -2.473326
  H      11.927088      3.947735     -0.138975
  H       9.318188      8.726517     -0.154986
  O     -11.277204      6.970420     11.387431
  O       4.865607    -12.238426     -2.209409
  O       0.214866    -10.187703     11.128838
  O      -9.064597      5.692943     11.581450
  O      -1.319453    -10.557289     -4.461780
  H      11.766593      6.712765     -1.372360
  O      -7.520052      7.955208     -4.366129
  H      13.432713      4.700065     -4.245943
  H       0.188824    -13.488672     15.884671
  O     -11.713070      5.650748     -4.247920
  H       2.942184    -13.722979     13.209856
  H      12.396605      1.950151     11.326470
  O      -9.931274      9.094525     -4.291590
  H      12.377350      1.744009     -2.258959
  O       2.863752    -11.191846     -4.316443
  O      -9.569436      3.983379     -4.427703
  N      -4.826263     -2.757252      2.424659
  N       5.358017     -2.927660      2.385793
  N       0.255921      6.133026      2.388810
  H      10.315403      3.414701     -4.373615
  O      13.688994      5.183938     15.673068
  O      10.207788      4.344219     -4.158131
  C      -6.961899      1.096253    -17.824031
  O      -4.000076    -12.012303     11.508166
  C      -6.185977      6.621101     -6.728751
  N       0.290096      6.093055      6.439157
  N       5.317905     -2.913477      6.442423
  N      -4.677947     -2.742370      6.439616
  N      -3.749276     -4.605010      4.407111
  H      -7.732030      0.642878    -17.217087
  N      -1.820963      6.196189      4.419334
  C      -5.624982      0.871096    -17.508093
  C      -4.966168      7.693843     -8.597411
  C       0.961093      6.565279     -8.882029
  H       1.603578      6.618382     -8.026399
  C      -1.938296     -6.522934    -19.871850
  H       8.099287      9.793687     14.323109
  O       9.501789      7.849998     16.921891
  C      -4.639246      1.448121    -18.301119
  C       5.581510      6.413179     -7.429673
  N       6.328077     -1.081476      4.402578
  H      -0.808871      6.189199      4.409339
  H      -4.290047     -3.749018      4.417234
  H      -5.331682     -1.812764      4.369789
  H       4.898693     -3.914609      4.431860
  N      -7.185621     -1.926752    -12.570183
  C       6.529545      6.460901     -6.285390
  Zr      1.282322    -14.824584     -4.133709
  C       5.596142      7.418803     -8.391617
  H       6.338079      8.204232     -8.300060
  H       9.127424      5.335331     16.395778
  C      -6.143577      6.303526     15.547548
  H      -3.599533      1.278613    -18.063212
  C      -5.761205      1.954267    -14.833208
  C      -3.060626     -6.947448    -19.180778
  H      -3.618886     -7.803809    -19.529332
  O      -6.205747      5.806576     -5.754591
  C       1.406655      6.440309    -10.260549
  H      -5.564834      2.739779    -15.536749
  C      -3.926207     -3.246951    -16.633904
  C      -3.470299     -6.275672    -18.042653
  H      -4.347520     -6.603485    -17.503688
  C       4.689680      7.373496     -9.433298
  H       4.680557      8.151963    -10.181052
  C       3.757326      6.338585     -9.522527
  C       3.779693      5.315977     -8.574955
  N      -3.141676     -4.866739    -13.874964
  H       3.078634      4.499544     -8.664643
  O      10.867446      8.297058     -4.357039
  O      11.530887      6.477147     -6.201053
  C       4.620498      6.080646    -12.278949
  H       5.425896      5.931603    -11.587998
  O       9.271004      5.072889     -6.498597
  C       1.372935      6.149914      7.245562
  C      14.511664      5.937667     10.788395
  N      -1.622628      6.710951    -13.174455
  C       4.662986      7.220995      7.937395
  H       4.625401      7.978122      7.168868
  C       3.751197      6.165107      7.891007
  C       3.816032      5.166738      8.863070
  O      12.622319      5.220174     -4.088804
  H       3.138004      4.328731      8.803943
  O      14.348994      6.863277     -2.829969
  O      13.572639      5.149275     -1.628547
  C      -2.764921     -5.167873    -17.585077
  O       8.913680      6.610036     -4.330756
  O      14.336961      6.685762     -5.539308
  O      13.632163      4.916091     -6.707044
  C      -1.640527     -4.745771    -18.285852
  C       4.491431      5.901396      5.072223
  H      -5.643006      8.529347     -8.464927
  O       2.008761     -8.510868     -5.823634
  C      14.444988      6.009667     -1.891994
  C      14.452819      5.838111     -6.475991
  H     -11.706133      8.095094     -6.812543
  H     -11.207409      5.800598     -9.083626
  H      -9.376457      8.123198     -8.605344
  H      -8.720774      6.329922     -6.438711
  H       2.816115    -12.306071     17.462254
  C      -4.360075     -4.811182     -2.785826
  C      -4.318940     -3.423204     -2.793157
  C      -5.257815     -2.972250     -9.211820
  C      -6.300206     -0.866141     -5.774044
  C      -5.021848     -0.835415     -6.310475
  C      -2.922969     -1.830033     -6.298271
  C      -5.548771     -2.673296     -2.734117
  C      -2.224065     -4.140807     -6.682135
  C      -2.704696     -4.070162     -7.985650
  C      -3.746185     -5.014537     -8.409023
  C      -6.767011     -3.333582     -2.634129
  C      -6.807619     -4.771873     -2.601349
  C      -5.559901     -6.658841     -3.543907
  C      -4.261202     -6.678071     -4.166137
  C      -3.505590     -5.554538     -3.673463
  C      -2.626947     -4.885351     -4.509866
  C      -3.406706     -2.728452     -3.661489
  C      -5.415493     -1.535150     -3.598745
  C      -6.497263     -1.135579     -4.377845
  C      -4.570351     -4.235338     -9.289777
  C      -6.335824     -5.981429     -9.554239
  C      -7.048690     -4.934991     -9.707233
  C      -9.139545     -3.416922     -7.193818
  C      -9.308207     -4.848055     -7.123568
  C      -2.282062     -2.981556     -5.827214
  C      -8.450213     -5.445103     -8.052355
  C      -7.634033     -6.557098     -7.684483
  C      -6.337321     -6.696527     -8.370608
  C      -5.188213     -6.946101     -7.590104
  C      -3.979122     -6.178049     -7.662287
  C      -3.295896     -6.310472     -6.386576
  C      -2.496494     -5.296633     -5.882237
  C      -3.890008     -1.162445     -5.472997
  C      -2.545350     -3.442316     -4.487903
  C      -3.908104     -2.977408     -9.605965
  C      -7.904118     -4.336896     -8.858732
  C      -8.126233     -3.097217     -8.124483
  C      -7.174634     -2.084630     -7.756058
  C      -7.395736     -1.414431     -6.521891
  C      -7.768293     -1.793694     -4.243307
  C      -7.912143     -2.866091     -3.368414
  C      -8.689042     -4.020778     -3.754874
  C      -7.984477     -5.201736     -3.305887
  C      -7.927126     -6.330808     -4.115789
  C      -6.686067     -7.053085     -4.259806
  C      -4.155623     -7.037599     -5.501526
  C      -5.326649     -7.416928     -6.253633
  C      -6.573020     -7.452755     -5.633215
  C      -7.736720     -6.988118     -6.345320
  C      -8.592005     -6.338583     -5.387678
  C      -9.358494     -5.236123     -5.769988
  C      -9.360108     -4.031228     -4.963652
  C      -9.201152     -2.913105     -5.870819
  C      -8.362736     -1.861366     -5.551015
  C      -4.091610     -1.560560     -4.162978
  C      -5.825871     -2.048280     -8.288203
  C      -4.784342     -1.323225     -7.627901
  C      -3.382065     -1.775722     -7.647972
  C      -2.984480     -2.760920     -8.549529
  C      -5.624235     -5.497545     -2.698144
1002
Coordinates from ORCA-job orca_MEP E -1960.514592161460
  C       2.668959    -16.486138     16.277320
  H       2.524833    -16.232041     17.323757
  H       3.968709    -16.442091     -8.248666
  H       4.995431    -16.749728     -6.849015
  H       3.435921    -17.577582     -6.971300
  H      14.044100     10.600582     -1.191834
  H      -2.342073    -16.940492     -6.945188
  C     -14.904160      6.679758     -1.204729
  H     -14.917806      6.218574      9.023080
  H     -14.595862      6.595648     -0.167406
  H      -3.561341    -16.403761     10.237571
  C      -1.282466    -16.868393     -7.174440
  H      -1.175681    -16.757969     -8.249730
  H      -1.587688    -16.220910     -0.087590
  C     -12.656242     10.861041     10.114855
  H     -12.450741     10.585964      9.084060
  H      16.437748      5.182992     -7.115334
  H     -12.477553     10.576936     17.371993
  C     -12.681997     10.837153     16.337218
  H     -12.282135     11.830732     16.153632
  C       3.965557    -16.653834     -7.183989
  H      14.297356     10.710709     10.252784
  C     -15.276028      6.214241     10.048803
  H     -15.997024      5.327593     16.112621
  C      15.820777      6.179106     16.282161
  H     -15.915715      5.345827     10.179033
  C      12.972018     10.638622     -1.024176
  C      -2.529477    -16.257600     16.297329
  H      -3.599714    -16.346170     16.132224
  H      13.143419     10.418412      8.919518
  H      12.735715     10.423327      0.013412
  H      14.277021     10.721233     -7.020941
  C     -12.453116     11.484214     -1.064277
  H      -6.416029      3.188668    -20.574146
  H     -11.961526     12.443359     -1.200661
  H     -12.246664     11.852565     10.286994
  H      13.161489     10.368464     -8.370726
  C      15.810559      6.055069      9.975887
  H      15.555914      5.981579      8.923402
  H     -15.827793      7.122658     10.267086
  H      16.417855      5.282462     16.141029
  H      15.524569      6.224222     17.326583
  C      15.762173      6.103097     -1.020921
  C      15.738461      5.980813     -7.351482
  H      -1.997978    -17.251998     10.241805
  H       7.071584      6.675641    -19.078002
  C       3.630362    -16.431811     -0.809895
  H      15.441872      5.879726     -8.390979
  H       2.723914    -16.115114      8.937534
  H       3.504846    -16.147098      0.230326
  H      16.351800      5.210660     -1.212903
  H      15.477676      6.098035      0.027132
  H      -1.113716    -17.325694     -1.417299
  H      -0.768044    -17.757247     -6.822493
  H      16.464810      5.225135     10.228626
  H     -14.736126      7.221552     -8.309832
  H     -15.352747      7.649679     -1.401144
  H     -15.669393      8.262299     -7.191164
  C      13.089042     10.650518     16.262169
  H     -13.525845     11.585281     -1.186764
  H      12.837893     10.446885     17.299040
  C      -2.501349    -16.317520     10.014843
  H      -2.396311    -16.065929      8.964108
  H      -2.367800    -15.998250     17.339898
  C     -12.073328     11.776473     -7.227174
  H     -11.905310     11.586688     -8.283129
  H     -12.212718     11.125442     -0.066616
  C       2.790407    -16.358410      9.993129
  H       3.733334    -16.623542     16.107678
  H       3.838146    -16.494087     10.247124
  C     -15.150131      7.316955     -7.308523
  H     -15.627617      5.896304     -1.413677
  H     -13.135101     11.823108     -7.004778
  H     -15.831661      6.487219     -7.145779
  H       2.132568    -17.394176     16.022473
  C     -15.343712      6.177940     16.287498
  H     -15.006558      6.137583     17.319606
  H       2.237911    -17.264855     10.219837
  H       3.174155    -17.396226     -1.009830
  H       4.695846    -16.482717     -1.020689
  H      16.393475      7.057667     16.005038
  H       9.050505      2.835872    -19.070285
  H      16.311841      6.993612     10.191353
  H      16.339107      6.990445     -1.261103
  H      16.212093      6.942230     -7.176551
  C      -1.584591    -16.380838     -1.160895
  C      13.237388     10.632551     -7.319844
  H      -2.613307    -16.389709     -1.512737
  H      12.600298     11.632186     -1.260573
  H      12.721071     11.577395     -7.173540
  C      13.249972     10.648258      9.975224
  H      -5.131826      7.499226    -19.691903
  H      12.730313     11.645661     16.013050
  H      12.756283     11.597337     10.165212
  H     -13.748908     10.823340     16.139595
  H     -13.723678     10.858345     10.308879
  H     -11.609683     12.726128     -6.971805
  H     -15.875005      7.103845     16.092476
  H      14.162480     10.601307     16.107529
  H      -2.039338    -17.195782     16.056512
  H       3.294536     -7.917803    -19.744688
  H      -1.564031     -7.044593    -20.661717
  H       4.921557      5.285325     16.018265
  H       7.007595      1.664652     16.023272
  H       8.479833      0.665815     16.143991
  H      -2.203370     -7.687719     17.286177
  C       2.852995     -7.540060     16.283657
  H       3.911000     -7.344948     16.129440
  H      -3.398551     -7.139804     16.117383
  C      -7.443638      1.772897     16.363606
  C       5.383565      6.256712     16.158638
  H       5.711054      6.388234     17.186809
  H       4.673348      7.046051     15.926472
  C       8.070003      1.666969     16.245721
  H      -5.115013      6.346367     17.408674
  H       8.246571      2.002233     17.264370
  H      -6.381655      1.761294     16.141830
  C      -4.864242      6.254942     16.356010
  H      -4.333265      5.329749     16.157861
  H      -4.238136      7.100089     16.081713
  H      -1.748841     -6.470024     16.055896
  H       2.279095     -6.631064     16.135130
  H       2.723340     -7.919219     17.293993
  H      -7.622250      1.999419     17.410749
  H      -7.874031      0.797995     16.150211
  C      -2.342782     -7.354289     16.260910
  H       5.505376     -7.668168    -10.413646
  C      -1.757795     -6.047060    -15.112845
  O      12.579134      2.817232     11.771690
  H      -1.336651     -6.489751    -15.994615
  H     -11.070296      4.134350     17.557973
  H      -8.792966      5.510121     15.803176
  H      -9.966031      2.915934     13.171392
  H     -12.623454      2.648599     15.395748
  O      11.363484      9.265507     -6.744170
  H     -12.805701      4.783100     13.202473
  C       8.610650      2.487439     -6.207864
  C       9.037183      1.283038     -8.349167
  H      -7.173064      7.893695     13.264105
  O      -0.184789    -15.546772     -2.891322
  H      -8.273418     10.264732     15.546113
  H     -10.194748      9.408376     13.258995
  C       4.266530     -6.056345     -9.741781
  C       5.600039     -3.641137     -8.930638
  H       5.411028     -4.315014     -8.119322
  H      10.075361      1.582504     -8.251657
  C       3.466489     -7.793704     -7.716972
  H      -4.228727    -11.500543     14.513597
  H      -1.987864    -10.352735     13.437197
  H       0.196123    -10.277337     16.488072
  H       1.663021      6.486378    -13.134461
  H       6.099602      1.790387     -6.752512
  C       6.169648     -2.422381     -8.887977
  C      -1.696568      6.863241    -15.647630
  C      -2.209668      6.804279    -14.351351
  C      -3.721266      6.191808    -18.750534
  H      -3.843091      5.406220    -19.481220
  C       0.122371      6.954350    -17.366117
  H      -0.502870      7.149903    -18.214908
  C      -4.448501      7.364647    -18.866658
  C      -4.293869      8.365653    -17.922281
  H      -4.857096      9.283164    -18.009961
  C      -0.344179      6.792182    -15.998006
  C      -3.414572      8.197173    -16.867733
  H      -3.285693      8.981518    -16.136111
  C      -2.670084      7.027579    -16.751576
  C      -2.834674      6.024542    -17.702472
  H      -2.263778      5.111875    -17.612523
  C      -3.587234      6.824572    -13.989558
  O       2.335527    -15.775235     -2.703905
  O       3.176361    -14.164457     -1.427630
  H      -4.401542      6.888947    -14.684115
  C      12.404782      9.636660     15.359956
  Zr      8.354904      4.779075     12.977067
  C       6.230171     -1.951306    -10.262130
  O      11.380953      4.085148      9.448657
  H       4.691703    -11.567090     15.086413
  C       3.055803     -8.722894     -6.626887
  C       3.010870    -15.377088     -1.707041
  C       8.587623      0.510853     -9.403312
  H       6.285235     -1.820347    -13.135895
  O      -1.114978    -15.552230     11.793578
  O      -2.236068    -14.017867     10.625529
  Zr     12.815602      7.380959     13.079988
  C       4.377771     -8.219690     -8.681328
  O       6.804388      5.507086     14.380411
  O       7.328122      7.404272     15.407083
  C      -1.914931    -15.204242     10.867490
  O      -6.940993      7.510377     -6.960509
  C      -1.950378      6.558466    -10.785027
  O      -1.110699     -8.240109     14.406574
  O      -2.455280     -9.612985     15.520984
  O      -0.902095    -14.090851     -1.374940
  H       4.754451     -9.232370     -8.619727
  C      -2.337791      6.661486    -12.123240
  C      -4.108071      5.509194     -7.880129
  H      -0.489897      6.635398    -13.128539
  H      -3.534297     -3.886451    -13.515703
  H      -5.831955     -0.957500    -13.911925
  H       5.372662     -3.783521    -13.104916
  O       7.749249      3.050992     -5.463819
  H     -12.324203      3.919047     -6.904858
  O       9.849181      2.531216     -5.969476
  C       6.777481     -0.711307    -10.608159
  H      -8.048962     10.874726     -6.708013
  C       6.958385     -0.231661    -11.906816
  C       6.776783      1.414515     -7.504991
  H       0.952761    -10.480617     -7.232111
  O       3.611412     -9.852921     -6.569852
  O      13.112555      9.094206     14.459748
  N       6.688757     -0.894519    -13.063609
  H      -3.177561    -11.758366     -7.129848
  C       5.315218     -3.909078    -10.330824
  C       4.725565     -5.100949    -10.771973
  H       5.409149      5.848186      5.770182
  H       2.859717    -12.121218      9.002282
  H      -2.424043    -12.032858      9.153256
  H       0.093660    -13.168103     10.394051
  H      -1.880054    -13.653790     -4.342520
  H      -2.510545      4.629471     -8.999143
  Zr     12.802812      7.384414     -4.195142
  H      -0.903457     -3.819890    -17.935839
  Zr      8.278054      4.758872     -4.276990
  C      -1.937936     -8.482702     15.331355
  H      -1.295573    -12.157432      0.242229
  H       2.774987    -12.016366      0.032359
  H       1.286143    -13.287736     -1.905397
  H       4.112503    -13.889371     -4.210241
  O      11.186008      9.385398     15.540896
  C       4.543253     -5.441087    -12.114603
  H       5.464175    -11.698452     -6.143991
  H       3.409349    -10.441000     -4.430864
  H      -4.555131      6.714339    -12.033254
  C       3.122105      6.456137    -15.486705
  H       9.489220      8.763563     17.346513
  H     -11.513246      7.143019     10.435921
  H     -10.959870      4.274761      8.802882
  H      -8.770190      8.192288      8.869009
  H      -8.825358      5.588200     10.599965
  H     -11.394457      7.750508     -1.596404
  H      -8.612629      8.673389      0.178424
  H     -10.499594      5.464386     -0.025609
  H      -8.752881      5.979067     -2.224731
  H      -9.615526      3.139048     -4.815973
  H     -12.379798      3.229760     -2.011380
  H     -12.653053      2.703589     10.951249
  H     -12.470846      5.206864     -4.459840
  H      -6.613647      8.595750     -4.233452
  H      -8.303056     10.387881     11.114785
  H      -8.257116     10.563589     -1.830845
  H      -9.661883     10.081336     -4.101219
  H       0.156480     -9.884354     10.159640
  C       5.366073      5.580109    -18.386959
  H       5.456388      4.813257    -19.141876
  C       1.463166      6.840465    -17.323837
  H       2.167341      6.920222    -18.128581
  H      -4.507066    -11.215778     11.113061
  H      -3.138646    -11.438150     -2.044648
  H       3.536896    -12.611565     -8.591173
  H      -0.595846    -12.779165     -8.768912
  H       1.125109    -13.714538     -6.733162
  H      -1.822246    -10.197084     -4.387638
  H       0.911974    -10.052219     -1.577661
  C       6.274366      6.624608    -18.351502
  H      -2.558277    -12.208326     17.425211
  C       3.328008     -5.653220     -8.789907
  Zr     -0.831136    -12.170376     -6.257878
  H       2.914828     -4.657663     -8.850402
  O      -0.148899    -12.281404     -8.073716
  C       6.155259      7.605785    -17.381438
  H       6.857932      8.425451    -17.350570
  H       5.512337    -11.398524     -2.113681
  H       4.732427    -11.410289     11.303858
  H       2.519646    -10.508856     13.302084
  C       1.806592      6.609029    -15.931737
  C       5.135118      7.540500    -16.450526
  H       5.036138      8.308128    -15.696934
  C       4.213621      6.497507    -16.484223
  C       4.339027      5.516577    -17.462390
  H       3.632321      4.700077    -17.487645
  C       4.816848      6.116883    -13.654169
  H       5.691479      6.001428    -14.263029
  H      11.762015      6.856624     10.363609
  O      -0.513211     -7.970189     -3.132289
  O      -1.652251     -9.549056     -2.047551
  C      -3.299601     -4.709146      1.877337
  C      -3.116195     -5.120970      3.206697
  C      -1.361432     -6.036767     -1.113912
  H      -0.647908     -5.691057     -1.846976
  C      -4.243289     -3.229954      0.087533
  H      -3.956555     -3.840509     -0.744492
  C      -1.782703     -7.363127     -1.165214
  C      -1.280392     -8.357798     -2.182728
  C      -2.696705     -7.804477     -0.206775
  H      -3.000974     -8.841736     -0.232626
  C      -3.979695     -3.543963      1.482636
  C      -3.185900     -6.943960      0.757831
  H      -3.910240     -7.300598      1.475157
  C      -2.767901     -5.611804      0.818686
  C      -1.841853     -5.180778     -0.134508
  H      -1.485218     -4.161782     -0.094281
  C      -2.393631     -6.269561      3.645346
  H      -1.871515     -6.951041      3.004398
  H      10.954005      9.417003     13.115302
  O       1.397748    -15.616238     14.450578
  O       2.550958    -14.174339     15.693400
  H       7.873326      9.980045     10.982699
  H       8.019043      9.720266     -3.124071
  C       3.498618      6.319428    -14.150647
  C      -0.844948    -15.250853     -1.853452
  C       2.933365     -6.510247     -7.783044
  C     -13.998478      7.227143     -6.324080
  C       2.177400    -15.338412     15.411893
  H       2.223156     -6.212764     -7.025039
  O     -13.985000      6.982396     14.495767
  O     -13.344371      5.116847     15.520490
  C      12.549871      9.568153     -6.478604
  H     -11.567803      7.097847     16.005186
  Zr      9.571949      7.610289     15.046603
  C       3.908819     -6.606938    -12.629246
  O      10.371297      4.314133     13.241679
  O      -0.458007     -8.267697     -6.032119
  O      -1.467587     -9.985195     -7.048156
  C      -2.384620     -5.743958    -11.658548
  C      -2.322242     -5.565284    -12.968249
  C      -0.858454     -6.685178     -8.425800
  O      -6.259972      5.843512     -2.969814
  O      -7.237152      7.212625     -1.499642
  C      -2.071433      6.258433      2.001457
  C      -2.523991      6.220892      3.322099
  C      -4.208750      5.408519     -0.982893
  H      -4.335136      4.634144     -1.725143
  C      -0.322423      6.402146      0.220550
  H      -0.986413      6.543099     -0.608370
  C      -5.078980      6.492869     -0.997028
  C      -6.256580      6.526347     -1.904812
  C      -4.934272      7.524831     -0.071466
  H      -5.612304      8.367158     -0.131268
  O       1.079844    -13.022280     -2.808715
  Zr     -8.659647      8.497157     -5.968705
  C      -0.731325      6.251276      1.607036
  C      -3.945704      7.449920      0.887014
  H      -3.819145      8.246228      1.604410
  C      -3.098244      6.343320      0.941437
  O      -7.644130     10.108022     -6.281229
  O      -9.334872      7.801293     -7.750192
  C      -3.228308      5.333905     -0.011720
  H      -2.566593      4.482056      0.030920
  C      -3.879445      6.178422      3.755826
  H      -4.732568      6.161301      3.107685
  H      -0.142261     -6.320490     -7.704642
  C      -8.699966     -2.587274    -11.381913
  H      -9.443412     -3.271329    -11.029833
  H       8.263123      7.224044     13.352874
  H       9.024042      5.190604     -1.055630
  H      11.967412      6.914099     15.827298
  O      13.247299      9.050272     11.742719
  C      -1.462990     -7.926525     -8.184313
  H       1.425809      6.191617      4.435639
  O       7.821466      3.035413     11.891466
  O       9.913458      2.559244     11.318622
  C       6.548686     -0.747062      6.871500
  C       6.713971     -0.325129      5.550776
  C       6.765872      1.451269      9.914813
  H       6.135640      1.882004     10.679053
  C       5.854273     -2.357150      8.661730
  H       6.259120     -1.818185      9.494454
  C       8.138154      1.680662      9.989211
  C       8.672518      2.474424     11.127768
  C       8.985251      1.181548      9.003465
  H      10.039650      1.421822      9.061527
  C       5.934104     -1.939583      7.271171
  O       1.532889     -8.284635     14.435680
  O       2.904442     -9.750226     15.384910
  H       3.484836     -7.390916    -12.033991
  O      -7.549656      3.921443     -6.374033
  H      13.536541      4.594896     13.152145
  H      -2.508852    -13.714958     13.200352
  O      -9.037824      4.855599     -7.748752
  C      -6.873026      0.481944    -11.889636
  H      -8.800124      8.075850     17.613037
  C       2.397711     -8.604151     15.302458
  H      12.479414      2.049519     15.210078
  H      10.576844      3.374080     13.256757
  O      11.388838      9.247267     10.524425
  O     -12.084985     10.259294     -5.389391
  C      -6.132422      0.908159    -13.016991
  C      -6.493036      2.610656     -8.814110
  O       0.257203    -12.896604     11.322488
  H      -5.721311      2.890687     -8.113991
  H       6.537999     -1.889764     -8.034456
  C      -8.405653     -1.321078    -10.947203
  O     -10.310332     10.231033     -6.737445
  C       6.336161      0.642847     -8.560592
  O       1.449366    -15.515820     11.767610
  O     -13.610499      7.296916     -3.097189
  O     -12.866211      5.596198     -1.853211
  O     -13.811657      8.218443     -5.543360
  C       8.131069      1.713771     -7.381915
  O       2.579057    -14.037343     10.537104
  H      -8.872486     -0.783962    -10.144035
  O      -7.500244      3.278414     14.508527
  O      -9.304410      3.156417     15.805677
  Zr      9.397879      8.102797     11.574611
  C     -13.698517      6.503230     -2.114732
  O       8.777925      9.911214     11.315678
  O     -13.275389      6.205125     -6.337146
  C      -7.790423      3.068132     -8.608873
  O       9.263439      7.710041      9.686741
  O      11.606727      6.758393     14.932510
  N      -5.720401      0.051228    -13.999137
  O       0.052181    -15.841880     -5.486517
  O      -0.995279    -14.506597     -6.924793
  C      -8.140388      2.808202     15.500130
  C      -1.110769     -8.774016     -7.010240
  C      -2.385907     -8.413616     -9.124866
  H      -4.230226      4.685317     -7.192241
  C      -0.713231    -15.641992     -6.480359
  C      -0.262283      6.538344     -8.935982
  C      -3.665764      6.734964    -12.631222
  O      13.236733      9.036994     -5.548062
  N       4.923897     -4.687740    -13.183350
  C     -11.434647     10.673669     -6.397467
  C       4.799617     -4.841089    -15.642917
  C       4.578494     -5.306942    -14.346461
  C       8.460036      0.413308      7.981056
  H       9.108092      0.001932      7.221884
  O       8.079769      3.118978     -2.945943
  O      10.115277      2.407169     -2.402767
  C       6.580192     -0.731642      1.993951
  C       6.724810     -0.312337      3.318196
  C       6.892626      1.456465     -1.059844
  H       6.285950      1.883340     -1.846386
  C       5.957591     -2.384697      0.215707
  H       6.378989     -1.855861     -0.615275
  C       8.267668      1.684146     -1.085903
  C       8.868738      2.458006     -2.206641
  C       9.077011      1.188384     -0.067426
  H      10.134100      1.425259     -0.093740
  C       5.987893     -1.936679      1.597844
  C       8.515599      0.429022      0.941293
  C       2.976645     -6.080314    -18.692230
  H       2.200398     -5.740262    -19.361363
  H       9.136910      0.024943      1.725925
  C       7.148297      0.145522      0.946079
  C       6.340796      0.686337     -0.054862
  H       5.278106      0.495799     -0.033391
  C       7.263968      0.928445      3.762083
  H       7.595171      1.719532      3.119954
  O     -11.228008      7.730141     -5.987486
  C       5.714395     -3.277340    -17.369214
  O       1.022116    -10.747524     -6.294405
  O      -8.998218      6.376341     -5.639908
  C      -8.144311      3.995073     -7.483940
  H       5.513527     -3.890435    -18.225591
  H      12.444034      2.095197     -5.391622
  O     -12.667168      9.288717     11.914253
  O     -10.736077      9.666267     10.878950
  C       6.591598      6.396351     15.251944
  C       7.093420      0.133828      7.928086
  C       6.249204      0.681581      8.893837
  H       5.187451      0.496351      8.832266
  C       7.258607      0.920240      5.125320
  C     -11.964315      9.868794     11.031573
  C       3.588063     -7.304388    -18.905853
  H       7.585940      1.703378      5.779186
  H      -2.823112     -9.386338     -8.944998
  O     -12.672975      9.271289     14.533858
  O     -10.756543      9.627463     15.603706
  C      -7.790356     -2.793583    -12.447894
  C      -2.718942     -7.691046    -10.237771
  H      -3.431982     -8.077248    -10.950399
  H       5.948092     -1.934981      4.416452
  C      -2.082025     -6.442899    -10.525697
  C     -11.979537      9.841235     15.431755
  C      -1.144638     -5.967367     -9.558149
  C       4.580050     -7.736896    -18.041804
  H      12.167079      4.103078     17.433079
  Zr     11.513719      4.352304     11.359946
  O       8.097170      3.205181     14.421027
  O      10.034943      2.730453     15.395693
  C      -8.793265      2.714148     -9.511427
  H      -9.797068      3.085342     -9.332308
  O       6.672972      5.405406     11.870307
  O       7.195023      7.521673     11.430697
  C       2.770088      6.151166      6.874444
  C      -3.023768     -4.285129    -16.301363
  C      -2.635741     -4.897402    -15.121117
  Zr     -1.579787    -11.688637     15.100547
  O      -3.337578    -11.629186     14.165764
  O      -1.774304    -11.819909     17.015920
  C      -7.376568     -0.802495    -11.815453
  C       2.237298    -15.210188     10.820704
  C       3.213117      6.082757      5.553195
  O       1.537325     -7.904975     11.912104
  O       2.960727     -9.523875     11.384584
  C       4.247258     -5.013945      6.880683
  C       4.026775     -5.397298      5.556043
  C       2.403810     -6.262424      9.905555
  O       2.596180    -15.819861     -5.424001
  O       3.488186    -14.332491     -6.819253
  H       1.691191     -5.921422     10.642367
  C       5.208208     -3.538200      8.665341
  H       4.976932     -4.166840      9.501544
  C       2.900817     -7.559342     10.023729
  C       2.446352     -8.394876     11.167554
  C       3.791724     -8.053244      9.074694
  C       3.306938    -15.510810     -6.427950
  H       4.121882     -9.080661      9.165112
  C       4.901460     -3.839988      7.276415
  C       4.215627     -7.232756      8.044891
  H       4.925880     -7.597426      7.318172
  C       3.757642     -5.917979      7.944130
  C       2.830048     -5.450381      8.876300
  H       2.448843     -4.444920      8.780617
  C       3.320092     -6.550126      5.109689
  H       2.846152     -7.267076      5.749524
  O      -7.407466      3.284094     11.779670
  O      -9.287295      3.214128     10.593358
  C      -5.827778     -0.602320      6.760146
  C      -5.996937     -0.179911      5.434947
  C      -6.108633      1.681904      9.770685
  H      -5.483964      2.143854     10.520955
  C      -5.167537     -2.228354      8.549354
  H      -5.581339     -1.691179      9.379307
  C      -7.478110      1.927354      9.803520
  C      -8.097321      2.860090     10.798725
  C      -8.300876      1.327991      8.851132
  H      -9.363863      1.518872      8.902423
  C      -5.215241     -1.797130      7.160708
  C      -7.761350      0.512381      7.876253
  H      -8.405576      0.041102      7.149374
  C      -6.386961      0.274643      7.822352
  C      -5.572207      0.865991      8.789459
  H      -4.507425      0.688434      8.759402
  C      -6.577521      1.051923      5.017357
  H      -6.948164      1.810216      5.677848
  C      -1.109856     -5.392852    -19.375633
  Zr     -9.148436      7.898405     15.084775
  O      -8.121500      9.515517     14.958157
  O      -9.404948      7.676567     16.976414
  Zr      2.125846    -11.904141     14.985265
  C       8.791176      2.601726     15.291694
  O       2.090102    -11.887267     16.917901
  H      -0.649061     -5.028139     -9.751322
  C      -1.542436     -6.431054    -13.843358
  O       6.539396      5.208196     -3.118473
  Zr    -11.022312      4.624070     15.049883
  O     -11.897270      2.929698     14.826762
  O     -11.021836      4.884077     16.952945
  O       7.105857      7.290259     -2.582536
  C       2.766021      6.106121      2.001911
  C       3.212411      6.052999      3.322295
  C       4.778833      5.286150      9.927630
  C       4.658876      5.115362     -1.079621
  H       4.845908      4.525168     10.692264
  H       5.061820     -8.689601    -18.205861
  H       8.914581      5.184439     10.121069
  H       9.048595      5.255655     -7.404649
  H       9.525199      8.413139     -8.239009
  H      12.385259      3.783748     -8.272474
  C       1.020479      6.322010      8.662861
  H       1.684911      6.427790      9.496482
  C       5.639269      6.381044     10.009303
  H       9.581144      8.403807      9.092849
  H      12.201195      3.859753      8.987986
  C       5.408743     -3.630778    -15.991552
  Zr      0.243992     -9.211556     12.964778
  H      11.765802      6.879451     -7.117865
  Zr     -7.824048      4.953695     13.168407
  H      10.949369      9.271639     -4.161951
  H       7.803829     10.020548     -6.203295
  Zr    -12.335398      7.572315     13.215083
  C       4.962629     -6.948802    -16.971132
  H       5.744896     -7.279931    -16.303725
  H       8.135325      7.052013     -4.089167
  O     -13.954573      6.985329     11.882460
  O     -13.282944      5.149724     10.822549
  C       4.362603     -5.712063    -16.757772
  C      -8.504571      1.888055    -10.583253
  H       4.658049      4.359959     -1.851242
  O       0.131099    -10.517787     15.543035
  C       1.022824      6.363279      0.219229
  O      -9.068600      5.655501     14.878706
  C     -14.083517      6.102238     10.980948
  H       1.689252      6.468681     -0.612679
  C       5.581817      6.153060     -1.174705
  O     -11.287381      6.939076     15.081504
  C       6.477534      6.219152     -2.354482
  C       5.653616      7.132581     -0.186494
  H       6.428391      7.888866     -0.265844
  C       6.571218      6.455487     11.165695
  O      -1.094421     -7.954614     11.861888
  O      -2.658815     -9.453784     11.378103
  C      -3.536938     -4.880999      6.773564
  C      -3.238159     -5.209904      5.446109
  C      -1.870689     -6.240604      9.872180
  H      -1.177290     -5.927303     10.639824
  C      -4.542471     -3.420866      8.554841
  H      -4.339289     -4.059634      9.390904
  C      -2.424755     -7.517926      9.968615
  C      -2.045896     -8.376817     11.132938
  C      -3.288911     -7.961419      8.970345
  H      -3.674086     -8.971488      9.035846
  C      -4.202844     -3.711800      7.170525
  C      -3.623742     -7.120492      7.920868
  H      -4.307345     -7.460417      7.157364
  C      -3.115062     -5.821987      7.844321
  C      -2.216191     -5.404788      8.829039
  H      -1.790390     -4.414424      8.766507
  C      -2.473402     -6.326557      5.005679
  H      -2.032643     -7.059421      5.651594
  C       5.625791      7.357613      9.017861
  O      -1.129703    -10.722638     13.216808
  C       1.426243      6.186520      1.605465
  O      -7.947064      7.296236     13.260162
  C       4.753311      7.100038      0.861470
  H       4.770252      7.868546      1.619416
  O     -12.007179      5.343284     13.192282
  O      13.007830      9.103662     -2.838028
  O      11.069098      9.381783     -1.762052
  O     -10.279874      8.437159     13.243356
  C       3.786077      6.096776      0.935115
  O       1.605427    -10.802565     13.251790
  O      -9.840855      3.885584     13.175287
  C       3.362368     -5.287034    -17.627537
  H      -9.285699      1.603093    -11.272210
  H      -0.938520     -7.240709    -13.484232
  C       3.765967      5.089540     -0.029915
  H       3.039554      4.295442      0.052708
  C       4.561716      5.918172      3.757460
  H       5.407876      5.807618      3.109855
  O      -6.208750      5.549504     11.841519
  O      -7.049581      7.284067     10.723096
  C      -2.072616      6.176037      6.877355
  C      -2.524341      6.177892      5.555547
  C      -4.198492      5.249271      9.850092
  H      -4.313049      4.464369     10.583175
  C      -0.325564      6.314956      8.662803
  H      -0.993056      6.415647      9.494895
  C      -5.065273      6.335447      9.901312
  C      -6.173361      6.398702     10.896173
  C      -4.946409      7.369938      8.976125
  H      -5.631407      8.203212      9.048566
  C      -0.731616      6.182305      7.273204
  C      -3.972244      7.312955      8.002236
  H      -3.865358      8.117115      7.290153
  C      -3.105488      6.222310      7.934224
  C      -3.226077      5.195152      8.869786
  H      -2.557066      4.349929      8.810988
  C      -3.879735      6.150200      5.119060
  H      -4.733958      6.105276      5.764342
  C      -7.204766      1.429117    -10.797652
  C     -14.135407      6.077794     15.374134
  C      -6.201664      1.816427     -9.909722
  H       2.889973     -4.329843    -17.461421
  C       3.930837     -6.524847    -13.989989
  C      12.288093      9.629779     -1.934733
  H       6.347312      8.163698      9.078679
  H       3.529483     -7.232164    -14.688556
  H      -5.191625      1.473066    -10.075504
  C       6.925635     -0.497652    -15.475703
  C       7.035072     -0.129164    -14.134808
  C       7.250981      1.928309    -18.345475
  H       6.620390      2.412751    -19.076155
  C       6.315476     -2.073511    -17.326128
  H       6.705805     -1.491334    -18.137608
  C       8.614744      2.167788    -18.342378
  O      14.449629      6.901395     14.461187
  O      -6.231409      5.518556     14.539022
  H       9.280395      0.148151    -10.147999
  O       2.230304     -8.303550     -3.167993
  O       3.647778     -9.776141     -2.265322
  O      -1.165353    -15.500583     14.495787
  O      -2.336633    -13.969936     15.611035
  C       4.336409     -5.029003      2.001691
  C       4.069463     -5.400340      3.321699
  C       2.736570     -6.468102     -1.094693
  H       2.055040     -6.193038     -1.887292
  C       5.337413     -3.579557      0.219533
  H       5.149005     -4.232772     -0.608427
  C      -1.975490    -15.156469     15.407854
  C       3.322980     -7.729734     -1.135431
  C       3.046445     -8.665667     -2.264132
  C       4.176106     -8.134681     -0.111178
  H       4.588307     -9.134973     -0.150693
  C       4.989470     -3.855184      1.604613
  C       4.478863     -7.264572      0.916554
  O      -7.029545      7.122410     15.858930
  H       5.159898     -7.563385      1.699076
  Zr      2.865952    -12.014418     -6.226438
  O       4.723737    -12.077199     -5.654604
  C       3.936141     -5.979075      0.940042
  C       3.044139     -5.601083     -0.064114
  H       2.597685     -4.618818     -0.026593
  C       3.347686     -6.552943      3.746670
  H       2.899757     -7.273952      3.092830
  O      -7.006820      3.438866     -3.285819
  O       2.965333    -11.978508     -8.139099
  Zr    -10.730998      5.821497     -6.707256
  O      -8.675454      3.876040     -1.894810
  C      -5.735526     -0.488746      1.855600
  C      -5.962724     -0.121362      3.190809
  C      -5.794580      1.848464     -1.131604
  O       3.205273    -13.560486     -4.058037
  H      -5.107124      2.256834     -1.856472
  C      -4.925860     -2.069018      0.077607
  H      -5.317644     -1.535232     -0.765096
  C      -7.135444      2.220686     -1.199876
  C      -7.634334      3.226957     -2.200910
  C      -8.019214      1.683964     -0.260354
  H      -9.063322      1.966805     -0.317723
  C      -5.073415     -1.666632      1.467014
  C      -7.570933      0.803357      0.710437
  H      -8.274419      0.379494      1.412161
  C      -6.223711      0.438401      0.796878
  C      -5.348219      0.983473     -0.145999
  H      -4.299100      0.733107     -0.091644
  C      -6.556174      1.087676      3.653985
  H      -6.904513      1.882788      3.025918
  C       7.239782      0.163886     -9.508503
  C      -5.944436      2.217906    -13.505044
  C       9.418989      1.545041    -17.402518
  H      10.484097      1.724336    -17.396630
  C       6.365124     -1.695708    -15.924948
  C       8.861527      0.689612    -16.470352
  O       3.997950    -12.020833     14.594078
  H       9.487551      0.197534    -15.740368
  C       7.492449      0.436729    -16.472481
  C       6.691367      1.066048    -17.419579
  H       5.626940      0.882268    -17.420204
  C       7.522282      1.107844    -13.628194
  H       7.850204      1.931659    -14.230714
  H      -6.166142      3.119626    -12.968507
  C      14.576291      6.078537     15.417617
  N      -4.107974     -2.076459    -15.827717
  N       5.824769     -2.662101    -15.148925
  Zr     11.659475      4.065134     -2.621911
  H      -0.952579      6.637426     -8.122494
  C      -0.624379      6.481467    -10.343043
  O     -11.384832      4.005012     -6.691254
  H      -0.240788     -5.091192    -19.942021
  C      -3.999157     -2.785821    -18.019225
  C      -3.846217      7.673947     -9.605859
  N       0.696757      6.599928    -15.160115
  C      -5.051306      0.168231    -16.370662
  C      -5.362622      0.738379    -15.103577
  H      -3.722924      8.520177    -10.265272
  O      12.893618      2.617828     -2.318542
  Zr     11.308550      4.424914     -6.068304
  O      -2.741613    -12.328998     -6.484381
  O      12.245486      2.981340     -5.062297
  O      11.490212      3.876060     -7.917095
  N       2.435900      6.126206      4.437383
  O      11.233832      4.209431     -0.733535
  Zr      0.168117    -14.395524     13.110364
  C      -4.940305      6.614522     -7.745283
  C       4.775885     -7.354129     -9.681826
  H      -3.822223     -3.444983    -18.845490
  O       9.354417      5.549843     15.501597
  Zr      9.365200      8.127402     -5.782238
  O       8.763674      9.928145     -6.135067
  O       9.287029      7.669664     -7.666548
  O     -12.729357      9.886086     -2.829653
  O     -10.666321     10.298114     -2.108609
  Zr      9.445341      7.562111     -2.383918
  O       8.720977      9.123511     -3.416677
  O     -11.512320      6.177655     -8.449515
  O       0.165894    -13.064850     14.969262
  O       8.998697      7.999585     -0.552187
  C      -4.791074      2.383859    -19.432098
  O       8.692405      9.094549     14.024908
  H      -4.029935      2.808165    -20.070982
  C     -11.899126     10.491083     -2.069837
  C      -3.007522      6.568695     -9.750942
  C      -4.523629     -1.553900    -18.051531
  C      -3.153951      5.488167     -8.879861
  O       6.802093      5.478531     -5.606687
  O       2.077500    -13.282029     13.171388
  O       1.250976    -13.311712     -5.856475
  H      -4.867365     -0.997709    -18.901066
  O       7.169715      7.640958     -5.981303
  O      -1.662935    -13.244521     13.077377
  C      -6.129192      2.599448    -19.715423
  C      -7.100413      2.048851    -18.896023
  Zr     -0.635947    -11.908790     -2.133619
  O      -0.982473    -13.285627     -4.450153
  O      -2.539836    -12.126304     -2.362686
  O      -0.685594    -11.583036     -0.239268
  C       2.884104      6.309736    -10.620213
  C       3.383283      6.261191    -11.923342
  C       4.827869      5.369356     -7.534769
  N       2.667341      6.373955    -13.073859
  Zr     -9.037349      8.187549     -2.225137
  O      -7.920614      9.775037     -2.279084
  O      -9.404900      8.495072     -0.347100
  Zr      3.067519    -12.040982     -2.560663
  H       4.881736      4.594527     -6.782455
  O       2.341257    -11.739219     -0.783691
  H      -8.146476      2.204712    -19.116137
  O      14.436671      6.777374     11.777541
  N       0.480075      6.404464    -11.116843
  Zr    -10.627046      4.967901     -2.634375
  O     -11.466509      3.260132     -2.327786
  O     -10.229903      5.782518     -0.896535
  N       5.725405     -2.879952    -11.105158
  O      13.698422      5.076757     10.537283
  O      10.950161      8.449253     12.992955
  Zr     -2.118213    -11.716829     11.619938
  H       5.288767      0.401341     -8.662490
  O      -1.879578    -11.468890      9.719590
  Zr     -9.137770      7.960735     11.407487
  O      -8.159365      9.598551     11.649423
  O      -9.344455      7.751012      9.505394
  O      12.747612      5.170407     13.175005
  C      12.566664      9.571395     10.802440
  O       9.057869      5.522934     -1.971013
  Zr      2.212846    -11.799087     11.415149
  O       4.091140    -12.004380     11.710960
  O       2.307890    -11.507157      9.506534
  Zr    -10.998912      4.633934     11.342755
  O     -11.882823      2.934825     11.483197
  O     -10.917350      4.984870      9.453779
  Zr      0.734910     -9.318487     -4.453532
  C      -4.590981     -1.098196    -16.665512
  Zr     -7.738346      5.265247     -4.464577
  O      11.405662      6.775550     -2.186875
  O       9.046026      6.700523     13.171319
  Zr    -12.081654      8.392812     -4.229451
  N      -5.633033     -0.845475      4.300513
  O      11.585147      6.563072     11.282270
  Zr     11.582485      4.444787     14.962091
  O       9.225156      5.219499     11.045461
  N       4.443444     -4.728567      4.445397
  C       7.471845      1.047370    -12.267281
  O       0.765038    -10.421194     -2.471421
  H       7.751532      1.815156    -11.574073
  O      -8.993708      6.237131     -3.116145
  O      12.599142      2.847413     14.681894
  O      11.486856      4.527014     16.892894
  O     -11.066021      7.731878     -2.516054
  H      11.980166      3.995361     -0.155269
  H       9.391438      8.796024     -0.168549
  O     -11.248290      6.980372     11.363461
  O       4.968030    -12.168099     -2.318767
  O       0.253782    -10.162852     11.088208
  O      -9.034512      5.698341     11.546574
  O      -0.926541    -10.575476     -4.491287
  H      11.791938      6.742970     -1.289220
  O      -7.373153      8.003430     -4.373498
  H      13.484910      4.809144     -4.233036
  H       0.201229    -13.464560     15.859981
  O     -11.616539      5.643736     -4.273023
  H       2.959596    -13.701363     13.174664
  H      12.435309      1.958091     11.358430
  O      -9.791685      9.135562     -4.314055
  H      12.476748      1.752282     -2.215601
  O       2.592379    -10.961617     -4.316079
  O      -9.441480      4.031879     -4.469592
  N      -4.508834     -2.588802      2.284900
  N       5.411544     -2.853592      2.407783
  N       0.346283      6.144060      2.414776
  H      10.274932      3.468762     -4.367732
  O      13.727952      5.197869     15.699394
  O      10.258390      4.398068     -4.128597
  C      -6.734050      1.288880    -17.800374
  O      -4.015805    -11.981196     11.438957
  C      -6.037675      6.658726     -6.738746
  N       0.349101      6.120853      6.464444
  N       5.366262     -2.864338      6.464748
  N      -4.636512     -2.719981      6.359356
  N      -3.590739     -4.507527      4.330110
  H      -7.491577      0.849298    -17.167844
  N      -1.746312      6.206004      4.439083
  C      -5.391052      1.050442    -17.520253
  C      -4.806497      7.697778     -8.615106
  C       1.081840      6.488282     -8.890466
  H       1.720152      6.530908     -8.031189
  C      -1.853490     -6.487959    -19.782572
  H       8.140601      9.826877     14.328167
  O       9.545322      7.882534     16.954789
  C      -4.421785      1.610188    -18.345051
  C       5.689427      6.459769     -7.426523
  N       6.385061     -1.022031      4.428948
  H      -0.734135      6.202127      4.439791
  H      -4.116060     -3.642424      4.344714
  H      -5.163547     -1.742055      4.276015
  H       4.945624     -3.849905      4.460122
  N      -7.036641     -1.807590    -12.731085
  C       6.621795      6.540443     -6.272378
  Zr      1.254907    -14.613829     -4.188725
  C       5.689664      7.457255     -8.396771
  H       6.411463      8.260957     -8.304575
  H       9.168321      5.362346     16.441979
  C      -6.135319      6.309902     15.528426
  H      -3.377641      1.432006    -18.134242
  C      -5.496172      2.112616    -14.804099
  C      -2.972637     -6.864594    -19.059398
  H      -3.559611     -7.714913    -19.374645
  O      -6.065387      5.849935     -5.760184
  C       1.533164      6.387478    -10.269006
  H      -5.279233      2.916563    -15.480401
  C      -3.713783     -3.081693    -16.609705
  C      -3.343191     -6.151925    -17.932809
  H      -4.218887     -6.441419    -17.370048
  C       4.792301      7.382336     -9.444279
  H       4.768949      8.154794    -10.197972
  C       3.884453      6.325464     -9.530896
  C       3.925803      5.308698     -8.577728
  N      -2.942154     -4.643449    -13.813738
  H       3.246031      4.474400     -8.667396
  O      10.946405      8.314313     -4.343970
  O      11.611536      6.511494     -6.225384
  C       4.746974      6.082868    -12.293241
  H       5.554990      5.932845    -11.605490
  O       9.353934      5.108651     -6.490493
  C       1.428954      6.184737      7.273962
  C      14.550043      5.952973     10.818873
  N      -1.498060      6.699204    -13.194537
  C       4.712071      7.261971      7.984049
  H       4.676655      8.020859      7.217160
  C       3.802881      6.204297      7.930642
  C       3.864138      5.203080      8.899874
  O      12.660249      5.302610     -4.068362
  H       3.187567      4.364358      8.834715
  O      14.417905      6.915840     -2.815421
  O      13.649129      5.177503     -1.642391
  C      -2.601682     -5.050774    -17.518399
  O       8.979168      6.661382     -4.328643
  O      14.415725      6.716405     -5.521078
  O      13.711247      4.914495     -6.638411
  C      -1.480413     -4.677137    -18.250956
  C       4.562370      5.939808      5.120270
  H      -5.463293      8.548305     -8.479860
  O       2.170548     -8.340358     -5.797377
  C      14.513360      6.051125     -1.886651
  C      14.522918      5.852753     -6.444725
  H     -11.530976      8.108966     -6.832990
  H     -10.947531      5.862630     -9.168947
  H      -9.202864      8.189841     -8.626279
  H      -8.534673      6.365176     -6.475939
  H       2.808944    -12.298713     17.416268
  C      -5.777042     -5.778210     -2.595285
  C      -5.820063     -4.391151     -2.570056
  C      -7.275861     -3.588831     -8.958196
  C      -7.880038     -1.625618     -5.428539
  C      -6.602028     -1.580738     -5.968676
  C      -4.553938     -2.695617     -6.059686
  C      -7.086205     -3.704717     -2.511961
  C      -3.688788     -4.954888     -6.468263
  C      -4.227587     -4.943841     -7.747430
  C      -4.884008     -6.119369     -8.261434
  C      -8.267494     -4.432494     -2.485047
  C      -8.225432     -5.872975     -2.514002
  C      -6.841268     -7.678043     -3.427337
  C      -5.512242     -7.632835     -3.985029
  C      -4.853627     -6.458404     -3.470019
  C      -4.005465     -5.726509     -4.289669
  C      -4.940554     -3.630242     -3.421497
  C      -6.990155     -2.518788     -3.326096
  C      -8.077556     -2.103796     -4.082929
  C      -6.014754     -5.689477     -9.045383
  C      -7.196815     -6.416211     -9.016391
  C      -8.464274     -5.731454     -8.957872
  C     -10.274830     -4.398446     -7.238493
  C     -10.234199     -5.839236     -7.267039
  C      -3.857029     -3.809054     -5.609879
  C      -9.346193     -6.493254     -8.110511
  C      -8.622205     -7.648417     -7.642812
  C      -7.293970     -7.600656     -8.201929
  C      -6.204931     -8.013331     -7.445702
  C      -4.976501     -7.259951     -7.475414
  C      -4.413447     -7.272103     -6.147920
  C      -3.780116     -6.140592     -5.652649
  C      -5.473700     -2.014072     -5.183426
  C      -4.052843     -4.285398     -4.263895
  C      -6.057092     -4.248353     -9.017130
  C      -8.501480     -4.345471     -8.925968
  C      -9.424420     -3.664847     -8.053574
  C      -8.768471     -2.487489     -7.543186
  C      -8.984561     -2.087890     -6.231590
  C      -9.304014     -2.861048     -4.054763
  C      -9.397073     -4.002955     -3.271039
  C     -10.054463     -5.178759     -3.784320
  C      -9.330457     -6.334012     -3.316422
  C      -9.173393     -7.437453     -4.143451
  C      -7.905662     -8.121436     -4.199820
  C      -5.296651     -8.031301     -5.297456
  C      -6.403383     -8.489755     -6.099897
  C      -7.682242     -8.535163     -5.561960
  C      -8.812867     -8.107012     -6.347129
  C      -9.734654     -7.428412     -5.470876
  C     -10.432398     -6.316008     -5.921586
  C     -10.595456     -5.169748     -5.062439
  C     -10.498487     -3.983939     -5.876245
  C      -9.864747     -2.851628     -5.382602
  C      -5.663335     -2.473440     -3.887749
  C      -7.441039     -2.440527     -8.103476
  C      -6.378214     -1.994947     -7.331482
  C      -5.112414     -2.683734     -7.387744
  C      -4.952513     -3.787816     -8.214260
  C      -7.004876     -6.532443     -2.568202
1002
Coordinates from ORCA-job orca_MEP E -1960.591097748730
  C       2.679804    -16.356621     16.261474
  H       2.531942    -16.093137     17.304979
  H       3.851049    -16.162666     -8.313553
  H       4.901109    -16.493141     -6.938429
  H       3.314663    -17.281213     -7.026529
  H      14.114316     10.652246     -1.165577
  H      -2.467450    -16.701232     -7.145682
  C     -14.868728      6.599343     -1.252871
  H     -14.907423      6.201854      8.955063
  H     -14.560287      6.519527     -0.214957
  H      -3.576395    -16.388225     10.179994
  C      -1.406290    -16.583670     -7.347528
  H      -1.282260    -16.398545     -8.410620
  H      -1.644595    -16.024400     -0.125662
  C     -12.640469     10.839299     10.067698
  H     -12.434211     10.567972      9.036062
  H      16.517546      5.238101     -7.103755
  H     -12.470662     10.533918     17.318856
  C     -12.671402     10.793054     16.283113
  H     -12.267670     11.784958     16.098880
  C       3.866300    -16.372271     -7.248070
  H      14.306137     10.723903     10.282538
  C     -15.267057      6.195098      9.980303
  H     -15.978628      5.285407     16.058715
  C      15.830952      6.192256     16.311794
  H     -15.907402      5.326679     10.107291
  C      13.041621     10.690291     -1.002064
  C      -2.504752    -16.349297     16.193684
  H      -3.572860    -16.420760     16.007344
  H      13.154369     10.430417      8.947699
  H      12.801120     10.469726      0.033458
  H      14.363414     10.776769     -7.000953
  C     -12.396551     11.387485     -1.161496
  H      -6.806358      3.175744    -20.578060
  H     -11.910739     12.350146     -1.293861
  H     -12.231113     11.830229     10.243720
  H      13.250169     10.422204     -8.352070
  C      15.824182      6.069709     10.003526
  H      15.567504      5.997456      8.951451
  H     -15.818426      7.103296     10.200267
  H      16.429394      5.296418     16.171256
  H      15.533226      6.236663     17.355827
  C      15.837188      6.158948     -1.002941
  C      15.816373      6.035337     -7.336196
  H      -2.007369    -17.222451     10.182618
  H       7.113491      6.719559    -19.137159
  C       3.545596    -16.272491     -0.991176
  H      15.516063      5.935134     -8.374704
  H       2.702715    -16.122516      8.913218
  H       3.399189    -15.995760      0.048605
  H      16.426666      5.266206     -1.193861
  H      15.550782      6.153981      0.044563
  H      -1.186333    -17.179840     -1.412961
  H      -0.872803    -17.478600     -7.043932
  H      16.481274      5.241100     10.253166
  H     -14.674261      7.079529     -8.464529
  H     -15.334195      7.561508     -1.447838
  H     -15.567647      8.066279     -7.267467
  C      13.087475     10.662227     16.293405
  H     -13.465961     11.475975     -1.318292
  H      12.831264     10.453403     17.328044
  C      -2.520014    -16.296257      9.942840
  H      -2.427523    -16.061624      8.887086
  H      -2.360427    -16.123178     17.246471
  C     -12.037813     11.661065     -7.301350
  H     -11.881446     11.488521     -8.362089
  H     -12.181902     11.041397     -0.153612
  C       2.767586    -16.368237      9.968470
  H       3.744075    -16.499127     16.095036
  H       3.816869    -16.483000     10.226482
  C     -15.047172      7.130487     -7.444469
  H     -15.577741      5.803150     -1.463646
  H     -13.096918     11.722762     -7.070253
  H     -15.718865      6.291170     -7.288262
  H       2.144081    -17.268435     16.016057
  C     -15.322096      6.133847     16.230692
  H     -14.979050      6.091571     17.260786
  H       2.231922    -17.286319     10.188274
  H       3.044703    -17.208560     -1.217546
  H       4.613346    -16.374047     -1.166101
  H      16.402947      7.071631     16.035848
  H       9.114872      2.862547    -19.121043
  H      16.323096      7.009379     10.219543
  H      16.415091      7.045958     -1.241934
  H      16.289437      6.997155     -7.162097
  C      -1.698391    -16.249688     -1.186253
  C      13.324310     10.687398     -7.301380
  H      -2.745261    -16.331553     -1.466063
  H      12.671511     11.685386     -1.234504
  H      12.807410     11.632206     -7.156976
  C      13.259191     10.659851     10.003640
  H      -5.147007      7.423639    -19.659093
  H      12.729659     11.658512     16.047632
  H      12.763732     11.608033     10.193556
  H     -13.737791     10.782638     16.082531
  H     -13.708055     10.835799     10.260936
  H     -11.552837     12.595766     -7.031135
  H     -15.851944      7.061396     16.039565
  H      14.161618     10.613624     16.143806
  H      -2.019825    -17.283400     15.929454
  H       3.265574     -7.899079    -19.712131
  H      -1.517693     -7.143815    -20.229769
  H       4.929400      5.295082     16.021004
  H       7.019909      1.675758     16.033275
  H       8.493134      0.678446     16.155723
  H      -2.234905     -7.742996     17.224505
  C       2.796920     -7.427643     16.205319
  H       3.855201     -7.239121     16.044522
  H      -3.434501     -7.161559     16.077587
  C      -7.418935      1.731069     16.278887
  C       5.387033      6.266745     16.173426
  H       5.698955      6.393413     17.206954
  H       4.678256      7.055464     15.934900
  C       8.081410      1.678585     16.259807
  H      -5.106312      6.287521     17.346059
  H       8.254012      2.010321     17.280276
  H      -6.357153      1.726305     16.055756
  C      -4.856014      6.203222     16.292700
  H      -4.324746      5.279563     16.088260
  H      -4.230679      7.050578     16.023617
  H      -1.791263     -6.475101     16.043272
  H       2.224836     -6.522970     16.029577
  H       2.668816     -7.778008     17.226470
  H      -7.597743      1.958920     17.325700
  H      -7.842637      0.752637     16.068363
  C      -2.376921     -7.372610     16.212430
  H       5.478161     -7.536973    -10.411915
  C      -1.799507     -5.871073    -14.890164
  O      12.603548      2.814396     11.793992
  H      -1.346019     -6.319730    -15.763347
  H     -11.049210      4.077056     17.479914
  H      -8.784275      5.458132     15.735340
  H      -9.960636      2.880423     13.093555
  H     -12.614161      2.599057     15.313020
  O      11.449924      9.320666     -6.726779
  H     -12.798286      4.746459     13.127875
  C       8.684000      2.552598     -6.206420
  C       9.117825      1.371906     -8.361478
  H      -7.162830      7.852657     13.203869
  O      -0.284732    -15.451946     -2.925941
  H      -8.261598     10.212442     15.499275
  H     -10.182010      9.373358     13.210005
  C       4.250125     -5.908796     -9.761224
  C       5.630034     -3.525905     -8.956617
  H       5.425568     -4.195735     -8.145631
  H      10.155523      1.671986     -8.259062
  C       3.438446     -7.611495     -7.714377
  H      -4.298856    -11.454603     15.016664
  H      -2.190128    -10.314641     13.271319
  H       0.143073    -10.220763     16.375550
  H       1.757087      6.536276    -13.134346
  H       6.175415      1.864099     -6.769625
  C       6.223955     -2.318872     -8.912600
  C      -1.633560      6.860741    -15.671440
  C      -2.133360      6.796735    -14.370285
  C      -3.685486      6.151356    -18.747621
  H      -3.800991      5.364668    -19.478213
  C       0.181005      6.962119    -17.394967
  H      -0.448164      7.143960    -18.243975
  C      -4.444084      7.305544    -18.847882
  C      -4.295926      8.308952    -17.905041
  H      -4.883084      9.212435    -17.980476
  C      -0.281822      6.804240    -16.025691
  C      -3.393925      8.160223    -16.866896
  H      -3.271408      8.946235    -16.136004
  C      -2.620191      7.008231    -16.765334
  C      -2.776439      6.003763    -17.716006
  H      -2.183323      5.104472    -17.636827
  C      -3.505986      6.794084    -13.991280
  O       2.273606    -15.531576     -2.867849
  O       3.283248    -13.980179     -1.632090
  H      -4.330424      6.842127    -14.674992
  C      12.407043      9.652482     15.383888
  Zr      8.370867      4.792581     12.994573
  C       6.294529     -1.848227    -10.286368
  O      11.395578      4.086416      9.491255
  H       4.559954    -11.581805     14.676270
  C       3.027166     -8.510739     -6.603189
  C       3.004290    -15.174167     -1.891385
  C       8.671964      0.607008     -9.423009
  H       6.345663     -1.742666    -13.136428
  O      -1.165769    -15.488143     11.726549
  O      -2.230457    -13.982070     10.477649
  Zr     12.826531      7.393455     13.107367
  C       4.349336     -8.057526     -8.670205
  O       6.831316      5.530450     14.409232
  O       7.342314      7.419446     15.457450
  C      -1.935408    -15.164708     10.770154
  O      -6.780180      7.624395     -6.966613
  C      -1.828512      6.566176    -10.805828
  O      -1.109579     -8.170517     14.344680
  O      -2.486087     -9.593243     15.352032
  O      -1.336338    -13.933978     -1.685036
  H       4.721622     -9.071176     -8.592668
  C      -2.228783      6.654597    -12.141219
  C      -3.986615      5.550157     -7.886447
  H      -0.394136      6.656882    -13.179099
  H      -3.549643     -3.303595    -12.099152
  H      -5.120386     -0.873519    -13.748619
  H       5.391951     -3.683257    -13.155540
  O       7.819587      3.112174     -5.462413
  H     -12.130627      3.787271     -7.085633
  O       9.920654      2.586640     -5.956953
  C       6.861749     -0.616996    -10.633351
  H      -8.013517     10.822113     -6.813710
  C       7.048755     -0.150588    -11.936019
  C       6.855401      1.494940     -7.522833
  H       0.932385    -10.239547     -7.619718
  O       3.580546     -9.638230     -6.503054
  O      13.119816      9.108166     14.488577
  N       6.764662     -0.822567    -13.084402
  H      -3.410556    -11.625343     -6.830860
  C       5.341139     -3.787383    -10.357353
  C       4.724355     -4.965837    -10.796630
  H       5.464167      5.897584      5.786826
  H       2.742142    -12.090989      9.025394
  H      -2.469432    -12.040186      8.896533
  H       0.199706    -13.185156     10.363188
  H      -1.739155    -13.566148     -4.356851
  H      -2.382339      4.656687     -8.984988
  Zr     12.884079      7.441514     -4.178925
  H      -1.016550     -3.695167    -17.758168
  Zr      8.353878      4.813381     -4.269630
  C      -1.961451     -8.457993     15.236694
  H      -1.687838    -12.074576     -0.096852
  H       3.228688    -11.957148     -0.206633
  H       1.074069    -13.227191     -1.645740
  H       3.779858    -13.693165     -4.245242
  O      11.185783      9.406119     15.554626
  C       4.526198     -5.308825    -12.135794
  H       5.414287    -11.474310     -5.702875
  H       3.060507    -10.412133     -4.540179
  H      -4.445794      6.666270    -12.023133
  C       3.189415      6.508865    -15.517285
  H       9.484293      8.781882     17.369837
  H     -11.503487      7.118634     10.373852
  H     -10.964842      4.266081      8.725622
  H      -8.753793      8.184646      8.815521
  H      -8.815135      5.562061     10.530288
  H     -11.345938      7.671011     -1.647541
  H      -8.561552      8.436147      0.177738
  H     -10.306735      5.287197     -0.078794
  H      -8.698528      5.973873     -2.291092
  H      -9.534430      3.090229     -4.795871
  H     -12.246514      3.188815     -1.992222
  H     -12.649597      2.671503     10.869790
  H     -12.418329      5.090698     -4.579361
  H      -6.576614      8.611794     -4.247441
  H      -8.292138     10.356262     11.064335
  H      -8.155228     10.506656     -1.803800
  H      -9.655927     10.003796     -4.181708
  H       0.231253     -9.888658     10.088298
  C       5.419566      5.620222    -18.424023
  H       5.509842      4.846318    -19.171744
  C       1.523041      6.863288    -17.353174
  H       2.224973      6.945155    -18.159655
  H      -4.372119    -11.247020     11.167317
  H      -3.465616    -11.409364     -2.494387
  H       3.602944    -12.394382     -8.594511
  H      -1.258537    -12.532103     -8.755771
  H       1.089732    -13.535877     -6.991354
  H      -1.623493    -10.191943     -4.507703
  H       0.835577     -9.919293     -1.397601
  C       6.321127      6.670989    -18.405192
  H      -2.442890    -12.200745     17.390340
  C       3.306077     -5.488908     -8.822360
  Zr     -0.952478    -11.908505     -6.289165
  H       2.897104     -4.492958     -8.900213
  O      -0.706592    -11.955970     -8.211427
  C       6.201516      7.661581    -17.444800
  H       6.898932      8.486124    -17.426965
  H       5.574027    -11.251507     -2.260991
  H       4.806849    -11.345109     11.108796
  H       2.398472    -10.480422     13.347941
  C       1.870908      6.645510    -15.959436
  C       5.187716      7.599357    -16.506763
  H       5.088110      8.374231    -15.760699
  C       4.273738      6.549477    -16.523052
  C       4.399338      5.559284    -17.491820
  H       3.697861      4.737964    -17.503803
  C       4.907070      6.197978    -13.703375
  H       5.774633      6.088492    -14.323326
  H      11.768132      6.859555     10.385448
  O      -0.501097     -7.836265     -3.242528
  O      -1.857976     -9.393792     -2.421641
  C      -3.281609     -4.686223      1.755771
  C      -3.091487     -5.094319      3.082055
  C      -1.348287     -5.995938     -1.225659
  H      -0.611097     -5.665776     -1.942602
  C      -4.232184     -3.205389     -0.030912
  H      -3.957648     -3.814641     -0.868867
  C      -1.833546     -7.297421     -1.324192
  C      -1.368384     -8.237545     -2.393149
  C      -2.768344     -7.745742     -0.391311
  H      -3.108597     -8.770296     -0.460655
  C      -3.958770     -3.522470      1.361869
  C      -3.227511     -6.898889      0.598981
  H      -3.966354     -7.245802      1.305762
  C      -2.761589     -5.585858      0.694354
  C      -1.806436     -5.153814     -0.227678
  H      -1.417549     -4.149307     -0.148805
  C      -2.373736     -6.245045      3.520314
  H      -1.865086     -6.934970      2.877378
  H      10.970941      9.427327     13.137135
  O       1.398428    -15.533426     14.428462
  O       2.560259    -14.051946     15.615293
  H       7.889139     10.004835     11.003764
  H       8.095165      9.774030     -3.124224
  C       3.580110      6.385068    -14.183789
  C      -1.068086    -15.120702     -1.983870
  C       2.902615     -6.330154     -7.806283
  C     -13.861133      7.012714     -6.501545
  C       2.183426    -15.226025     15.374938
  H       2.183001     -6.022996     -7.061334
  O     -13.971672      6.936490     14.432052
  O     -13.329519      5.068731     15.452014
  C      12.635870      9.623633     -6.460333
  H     -11.552682      7.046892     15.939766
  Zr      9.578208      7.623376     15.074398
  C       3.859285     -6.463412    -12.634954
  O      10.388674      4.335868     13.269489
  O      -0.498919     -8.073591     -5.943489
  O      -1.717210     -9.702356     -6.853312
  C      -2.516283     -5.502411    -11.495073
  C      -2.448116     -5.318247    -12.796686
  C      -1.133160     -6.347936     -8.169047
  O      -6.172807      5.818986     -3.007242
  O      -7.181926      7.151956     -1.528256
  C      -1.999811      6.266261      1.973406
  C      -2.458959      6.215378      3.291541
  C      -4.115731      5.405119     -1.023326
  H      -4.226051      4.635430     -1.773059
  C      -0.239902      6.442338      0.205982
  H      -0.899508      6.584920     -0.626115
  C      -5.007859      6.471794     -1.027451
  C      -6.185892      6.491149     -1.935705
  C      -4.881479      7.499295     -0.094452
  H      -5.574773      8.329797     -0.148806
  O       0.956539    -12.890233     -2.555814
  Zr     -8.574329      8.448258     -6.007616
  C      -0.657051      6.276909      1.588169
  C      -3.890982      7.435137      0.862997
  H      -3.778963      8.228434      1.586033
  C      -3.023260      6.343814      0.909545
  O      -7.664618     10.132954     -6.233731
  O      -9.161548      7.705213     -7.807938
  C      -3.133760      5.340778     -0.052838
  H      -2.455897      4.501373     -0.017647
  C      -3.815786      6.154211      3.718486
  H      -4.665543      6.127849      3.066314
  H      -0.469868     -5.965188     -7.408980
  C      -4.134119     -2.397856    -10.096136
  H      -3.692520     -3.066136     -9.385771
  H       8.267640      7.217310     13.381784
  H       9.101949      5.243916     -1.045349
  H      11.980391      6.933608     15.856720
  O      13.258169      9.061781     11.770642
  C      -1.662103     -7.635827     -7.996224
  H       1.486373      6.224918      4.432999
  O       7.824471      3.050133     11.911749
  O       9.922378      2.573263     11.363024
  C       6.588622     -0.720350      6.874963
  C       6.764349     -0.295643      5.556199
  C       6.788038      1.469254      9.925905
  H       6.152095      1.899421     10.685709
  C       5.869485     -2.331830      8.654829
  H       6.272903     -1.798625      9.492013
  C       8.160018      1.696529     10.012639
  C       8.683643      2.488926     11.157644
  C       9.014117      1.198254      9.032564
  H      10.068390      1.437408      9.099457
  C       5.962056     -1.910020      7.266255
  O       1.525780     -8.243539     14.342908
  O       2.810363     -9.680733     15.443759
  H       3.416745     -7.228718    -12.028881
  O      -7.342146      3.836345     -6.204581
  H      13.554847      4.609829     13.187065
  H      -2.640687    -13.578182     13.119700
  O      -8.789236      4.648802     -7.698859
  C      -5.893966      0.414696    -11.520909
  H      -8.791836      8.012363     17.557998
  C       2.343685     -8.527549     15.263961
  H      12.489840      2.061696     15.203624
  H      10.610507      3.399878     13.290494
  O      11.399751      9.255584     10.551202
  O     -12.088807     10.078395     -5.522230
  C      -6.077684      0.767759    -12.880333
  C      -6.051151      2.465500     -8.377347
  O       0.123915    -12.883909     11.293171
  H      -5.418424      2.760056     -7.551438
  H       6.603059     -1.794798     -8.058479
  C      -4.871041     -1.277175     -9.876817
  O     -10.284177     10.098746     -6.829625
  C       6.418655      0.731032     -8.585482
  O       1.387206    -15.551745     11.728265
  O     -13.565513      7.255998     -3.126858
  O     -12.818892      5.540797     -1.904136
  O     -13.700716      7.947598     -5.649106
  C       8.209254      1.793191     -7.392210
  O       2.513498    -14.053316     10.522715
  H      -5.176894     -0.869299     -8.932618
  O      -7.488238      3.229756     14.418930
  O      -9.288108      3.104013     15.721475
  Zr      9.399502      8.118571     11.606386
  C     -13.656159      6.446294     -2.158748
  O       8.790885      9.931943     11.343963
  O     -13.098413      6.026452     -6.613197
  C      -7.370199      2.907756     -8.401086
  O       9.256175      7.731284      9.718300
  O      11.620771      6.772275     14.962455
  N      -5.622540      0.000976    -13.910042
  O      -0.145838    -15.625135     -5.562281
  O      -1.207570    -14.237254     -6.939106
  C      -8.123480      2.759922     15.413954
  C      -1.271171     -8.522510     -6.856641
  C      -2.553699     -8.133664     -8.957693
  H      -4.106538      4.738261     -7.184899
  C      -0.891022    -15.389995     -6.561381
  C      -0.138782      6.586113     -8.960145
  C      -3.564631      6.704164    -12.632107
  O      13.321642      9.093222     -5.528354
  N       4.920932     -4.577428    -13.214210
  C     -11.415182     10.529757     -6.498818
  C       4.795309     -4.757010    -15.669300
  C       4.557627     -5.202515    -14.368532
  C       8.495852      0.433183      8.003808
  H       9.150048      0.023174      7.249165
  O       8.161362      3.165573     -2.939486
  O      10.194820      2.458720     -2.383157
  C       6.643764     -0.692501      1.996588
  C       6.784418     -0.276779      3.322968
  C       6.967235      1.507280     -1.050428
  H       6.362632      1.935576     -1.837818
  C       6.030183     -2.338073      0.209281
  H       6.456269     -1.804434     -0.616264
  C       8.342165      1.735874     -1.072689
  C       8.947309      2.508617     -2.193301
  C       9.147207      1.239248     -0.051076
  H      10.204161      1.477223     -0.072333
  C       6.052244     -1.896770      1.593806
  C       8.582873      0.476688      0.954039
  C       2.989063     -6.021592    -18.719998
  H       2.234792     -5.678687    -19.412552
  H       9.202745      0.072706      1.739923
  C       7.215994      0.189771      0.953514
  C       6.412439      0.734352     -0.048856
  H       5.349562      0.544417     -0.031845
  C       7.326865      0.960643      3.773170
  H       7.663950      1.752921      3.135522
  O     -11.104413      7.587826     -6.086492
  C       5.750136     -3.216028    -17.396319
  O       0.983564    -10.499337     -6.676961
  O      -8.849409      6.316667     -5.710588
  C      -7.870977      3.847896     -7.352312
  H       5.545252     -3.828589    -18.252159
  H      12.523963      2.151256     -5.370121
  O     -12.652969      9.260428     11.861199
  O     -10.720806      9.641879     10.829122
  C       6.607379      6.413196     15.284468
  C       7.129214      0.155716      7.938349
  C       6.278452      0.703030      8.898805
  H       5.216783      0.520792      8.828039
  C       7.316464      0.948391      5.136422
  C     -11.949265      9.843719     10.981310
  C       3.565911     -7.269280    -18.887984
  H       7.644721      1.728289      5.793761
  H      -2.957366     -9.125025     -8.808335
  O     -12.662666      9.226447     14.480521
  O     -10.748481      9.574867     15.557031
  C      -4.038530     -2.524847    -11.519083
  C      -2.890124     -7.395744    -10.061539
  H      -3.570270     -7.786641    -10.803015
  H       5.996155     -1.898691      4.415305
  C      -2.283155     -6.123672    -10.312739
  C     -11.969892      9.793630     15.380743
  C      -1.428475     -5.609411     -9.288386
  C       4.532155     -7.704607    -17.996618
  H      12.188350      4.098941     17.457941
  Zr     11.539656      4.354894     11.401991
  O       8.114934      3.222029     14.439440
  O      10.048015      2.748842     15.424128
  C      -8.214033      2.520318     -9.441382
  H      -9.240869      2.865969     -9.417951
  O       6.677859      5.420931     11.902785
  O       7.201289      7.539856     11.478138
  C       2.817114      6.181418      6.877786
  C      -3.115473     -4.135136    -16.112868
  C      -2.727725     -4.721202    -14.875451
  Zr     -1.725098    -11.773312     14.961383
  O      -3.584936    -11.829972     14.488455
  O      -1.733881    -11.771325     16.894467
  C      -5.195016     -0.730564    -11.167764
  C       2.187743    -15.232888     10.794581
  C       3.268255      6.121701      5.558863
  O       1.508721     -7.950636     11.809132
  O       3.002457     -9.529256     11.347818
  C       4.255861     -4.972289      6.852900
  C       4.039872     -5.347889      5.524390
  C       2.413467     -6.270445      9.865011
  O       2.413553    -15.505183     -5.575707
  O       3.587869    -14.035934     -6.768375
  H       1.695463     -5.941956     10.602737
  C       5.214575     -3.508087      8.650012
  H       4.972275     -4.136868      9.483023
  C       2.918734     -7.566417      9.970227
  C       2.458190     -8.417641     11.103980
  C       3.815495     -8.038297      9.015721
  C       3.249651    -15.213712     -6.478772
  H       4.157124     -9.062958      9.091748
  C       4.914912     -3.803557      7.258030
  C       4.232176     -7.201692      7.995283
  H       4.943429     -7.553752      7.263390
  C       3.766599     -5.888241      7.908586
  C       2.836290     -5.440493      8.847872
  H       2.448204     -4.436230      8.767636
  C       3.323163     -6.492399      5.071910
  H       2.831909     -7.200839      5.708159
  O      -7.414975      3.261362     11.693730
  O      -9.301997      3.186036     10.517779
  C      -5.828413     -0.579209      6.656702
  C      -5.989466     -0.152765      5.333375
  C      -6.118542      1.674161      9.682237
  H      -5.497640      2.127843     10.440521
  C      -5.178954     -2.223529      8.431776
  H      -5.610772     -1.702364      9.262662
  C      -7.487765      1.920490      9.709766
  C      -8.108176      2.840122     10.714302
  C      -8.308661      1.335487      8.747130
  H      -9.371187      1.529327      8.795980
  C      -5.213310     -1.774239      7.049157
  C      -7.766587      0.529591      7.766176
  H      -8.406935      0.067648      7.029942
  C      -6.392845      0.288540      7.720312
  C      -5.579678      0.866896      8.696118
  H      -4.515593      0.685234      8.667876
  C      -6.571871      1.075285      4.908603
  H      -6.953337      1.832571      5.563982
  C      -1.145183     -5.384304    -19.077939
  Zr     -9.139571      7.848714     15.027233
  O      -8.116621      9.468784     14.902585
  O      -9.395384      7.617069     16.917771
  Zr      1.926827    -11.756698     15.032163
  C       8.805281      2.617776     15.312372
  O       2.027276    -11.840657     16.954842
  H      -1.001999     -4.627053     -9.425502
  C      -1.594952     -6.223422    -13.613184
  O       6.616834      5.254503     -3.110453
  Zr    -11.011222      4.575555     14.973503
  O     -11.885808      2.881717     14.747664
  O     -11.003087      4.828900     16.877341
  O       7.181131      7.338569     -2.579065
  C       2.839465      6.153395      2.005044
  C       3.279341      6.098525      3.327603
  C       4.803267      5.307295      9.942195
  C       4.735887      5.164978     -1.073758
  H       4.866021      4.542554     10.703432
  H       4.987674     -8.675549    -18.124886
  H       8.918372      5.194084     10.151299
  H       9.133040      5.321792     -7.395310
  H       9.611988      8.470319     -8.226762
  H      12.474096      3.843992     -8.251788
  C       1.054279      6.332292      8.655479
  H       1.712174      6.440534      9.493954
  C       5.659758      6.404250     10.037244
  H       9.589470      8.420931      9.128053
  H      12.216484      3.868857      9.027715
  C       5.429733     -3.560502    -16.020211
  Zr      0.164635     -9.176653     12.888322
  H      11.843654      6.930523     -7.112878
  Zr     -7.816880      4.917006     13.097928
  H      11.031516      9.320249     -4.146842
  H       7.895343     10.088162     -6.192760
  Zr    -12.324179      7.535799     13.152562
  C       4.921592     -6.896584    -16.943674
  H       5.683951     -7.230384    -16.254920
  H       8.213714      7.104347     -4.084495
  O     -13.945411      6.959746     11.817108
  O     -13.276744      5.125697     10.752690
  C       4.353999     -5.637548    -16.774032
  C      -7.736743      1.705906    -10.449433
  H       4.733251      4.411276     -1.846996
  O       0.175401    -10.499128     15.437519
  C       1.105644      6.414267      0.213622
  O      -9.056274      5.608795     14.810693
  C     -14.075658      6.079232     10.913284
  H       1.776780      6.532553     -0.612769
  C       5.661259      6.200734     -1.166742
  O     -11.273534      6.892286     15.015004
  C       6.555169      6.266809     -2.347823
  C       5.735352      7.177764     -0.176190
  H       6.512319      7.932132     -0.253506
  C       6.581153      6.473991     11.202075
  O      -1.136864     -7.897473     11.779761
  O      -2.577384     -9.458616     11.133584
  C      -3.501708     -4.834528      6.642905
  C      -3.200282     -5.166963      5.318523
  C      -1.839148     -6.188206      9.739815
  H      -1.159297     -5.874121     10.518892
  C      -4.541870     -3.409488      8.428174
  H      -4.344715     -4.059686      9.256645
  C      -2.376879     -7.472332      9.815302
  C      -2.015518     -8.343943     10.971964
  C      -3.227185     -7.922211      8.808262
  H      -3.598251     -8.937390      8.865667
  C      -4.183088     -3.676997      7.043904
  C      -3.568831     -7.077468      7.766444
  H      -4.245876     -7.415542      6.996358
  C      -3.074203     -5.773347      7.708923
  C      -2.187502     -5.349227      8.700700
  H      -1.776646     -4.352131      8.646963
  C      -2.442736     -6.290592      4.881454
  H      -2.002234     -7.021904      5.529098
  C       5.652488      7.385924      9.050681
  O      -1.302967    -10.673851     13.148699
  C       1.501230      6.229716      1.601245
  O      -7.936902      7.255336     13.197244
  C       4.834139      7.145636      0.871233
  H       4.852725      7.912873      1.630451
  O     -12.000033      5.307005     13.121046
  O      13.083806      9.160830     -2.820731
  O      11.139654      9.441498     -1.755454
  O     -10.267129      8.402252     13.186405
  C       3.863599      6.145334      0.942011
  O       1.498834    -10.769358     13.166909
  O      -9.836569      3.850163     13.101852
  C       3.380779     -5.208853    -17.672116
  H      -8.399304      1.376226    -11.231381
  H      -0.989300     -7.007246    -13.196462
  C       3.842292      5.139610     -0.024812
  H       3.113567      4.347409      0.055591
  C       4.626964      5.968706      3.769748
  H       5.477147      5.863640      3.126491
  O      -6.193199      5.511291     11.783235
  O      -7.036311      7.241931     10.660670
  C      -2.025517      6.165712      6.849209
  C      -2.469532      6.165129      5.524752
  C      -4.169059      5.222245      9.804733
  H      -4.285517      4.435439     10.535468
  C      -0.291623      6.314281      8.646450
  H      -0.965509      6.405913      9.474426
  C      -5.041044      6.304462      9.851460
  C      -6.156481      6.361322     10.838616
  C      -4.919779      7.341307      8.929307
  H      -5.608825      8.171472      8.998434
  C      -0.687370      6.183275      7.253752
  C      -3.938203      7.290320      7.962561
  H      -3.829742      8.096028      7.252480
  C      -3.066039      6.203716      7.899114
  C      -3.188908      5.174290      8.831754
  H      -2.515621      4.332208      8.776531
  C      -3.822338      6.122185      5.081616
  H      -4.679002      6.065018      5.722686
  C      -6.407607      1.280853    -10.451722
  C     -14.119233      6.031573     15.310505
  C      -5.569702      1.681806     -9.407449
  H       2.932195     -4.235072    -17.540019
  C       3.878650     -6.398194    -13.996620
  C      12.360348      9.686408     -1.920002
  H       6.372043      8.193204      9.121782
  H       3.454676     -7.101930    -14.685412
  H      -4.535391      1.380890     -9.422400
  C       6.992621     -0.448890    -15.504109
  C       7.113387     -0.073035    -14.165952
  C       7.315290      1.966922    -18.381816
  H       6.682232      2.453933    -19.108595
  C       6.368642     -2.021066    -17.352111
  H       6.773019     -1.447278    -18.162697
  C       8.680498      2.197996    -18.389108
  O      14.460241      6.915053     14.490630
  O      -6.226417      5.471971     14.476538
  H       9.368006      0.250301    -10.167601
  O       2.171114     -8.086649     -3.213663
  O       3.726914     -9.548101     -2.599061
  O      -1.158912    -15.529602     14.398854
  O      -2.244782    -14.038917     15.642311
  C       4.392948     -4.992909      1.970584
  C       4.106506     -5.357280      3.289122
  C       2.793146     -6.356809     -1.154083
  H       2.121798     -6.050246     -1.943994
  C       5.410978     -3.533557      0.202903
  H       5.227925     -4.181294     -0.630517
  C      -1.934657    -15.219844     15.352727
  C       3.362008     -7.627786     -1.227777
  C       3.070334     -8.486004     -2.410289
  C       4.191038     -8.075887     -0.201692
  H       4.573657     -9.088866     -0.254304
  C       5.053247     -3.817596      1.583837
  C       4.495565     -7.231222      0.850864
  O      -7.019261      7.077464     15.797516
  H       5.157490     -7.563063      1.636499
  Zr      2.813324    -11.765452     -6.215945
  O       4.556488    -11.677452     -5.309375
  C       3.985727     -5.931783      0.898459
  C       3.105985     -5.518280     -0.103517
  H       2.675122     -4.529905     -0.049382
  C       3.365405     -6.499139      3.709186
  H       2.914606     -7.215092      3.051816
  O      -6.892000      3.423424     -3.377684
  O       3.017295    -11.786838     -8.127096
  Zr    -10.546174      5.690953     -6.803627
  O      -8.543214      3.921539     -1.989603
  C      -5.697780     -0.469439      1.761761
  C      -5.933213     -0.100902      3.092809
  C      -5.707374      1.877878     -1.200292
  O       2.910070    -13.254579     -4.195567
  H      -5.012689      2.301472     -1.909283
  C      -4.907487     -2.040352     -0.030115
  H      -5.302902     -1.501156     -0.867650
  C      -7.051421      2.228965     -1.292756
  C      -7.524569      3.238490     -2.292782
  C      -7.958184      1.681247     -0.384200
  H      -9.002847      1.954970     -0.472339
  C      -5.041823     -1.644409      1.363138
  C      -7.523326      0.800462      0.590754
  H      -8.234785      0.360007      1.273415
  C      -6.173579      0.458282      0.703645
  C      -5.275632      1.014946     -0.209090
  H      -4.226588      0.773483     -0.126066
  C      -6.536846      1.107216      3.545618
  H      -6.883591      1.897424      2.910543
  C       7.325124      0.257560     -9.534026
  C      -6.648527      1.932817    -13.431116
  C       9.487883      1.571495    -17.454457
  H      10.554070      1.744262    -17.456827
  C       6.416402     -1.640663    -15.951042
  C       8.932186      0.721025    -16.516620
  O       3.718627    -11.769104     14.242754
  H       9.560701      0.226155    -15.790662
  C       7.561523      0.477498    -16.507634
  C       6.757342      1.109972    -17.450100
  H       5.691845      0.932732    -17.442285
  C       7.620362      1.162557    -13.674005
  H       7.955343      1.975978    -14.286619
  H      -7.081309      2.736718    -12.876186
  C      14.587570      6.090839     15.445784
  N      -4.326570     -1.950998    -15.754506
  N       5.857132     -2.597109    -15.176578
  Zr     11.734571      4.120936     -2.607685
  H      -0.829906      6.684413     -8.147314
  C      -0.501066      6.512408    -10.366516
  O     -11.217201      3.880631     -6.781794
  H      -0.279232     -5.096021    -19.644903
  C      -4.048775     -2.718636    -17.908807
  C      -3.725708      7.686243     -9.646730
  N       0.762165      6.629829    -15.187027
  C      -5.508740      0.146213    -16.353885
  C      -5.872599      0.632871    -15.096257
  H      -3.603079      8.521183    -10.320134
  O      12.972726      2.676622     -2.302055
  Zr     11.386588      4.480454     -6.053287
  O      -2.856508    -12.090765     -6.193232
  O      12.318972      3.036422     -5.042044
  O      11.576672      3.926234     -7.899847
  N       2.496794      6.165199      4.438986
  O      11.308660      4.265250     -0.719068
  Zr      0.128695    -14.371905     13.048553
  C      -4.823093      6.654407     -7.773505
  C       4.751380     -7.208752     -9.683709
  H      -3.781367     -3.371907    -18.716213
  O       9.373731      5.562869     15.539240
  Zr      9.447768      8.185706     -5.771417
  O       8.854898      9.989480     -6.128030
  O       9.373035      7.726068     -7.655574
  O     -12.596801      9.796138     -2.941504
  O     -10.568588     10.190827     -2.115021
  Zr      9.520883      7.615365     -2.375741
  O       8.797227      9.175539     -3.413273
  O     -11.197197      5.972037     -8.608672
  O       0.151688    -13.034535     14.877491
  O       9.069979      8.057403     -0.545995
  C      -5.216577      2.356411    -19.398474
  O       8.691537      9.099304     14.042259
  H      -4.434999      2.798589    -20.001501
  C     -11.802101     10.390492     -2.139526
  C      -2.883615      6.581322     -9.770230
  C      -4.666988     -1.530986    -17.999925
  C      -3.028610      5.515162     -8.882279
  O       6.882091      5.548975     -5.598858
  O       2.019298    -13.280724     13.038334
  O       1.125814    -13.077591     -6.130464
  H      -5.009281     -1.019813    -18.878235
  O       7.255382      7.710221     -5.973335
  O      -1.746591    -13.186206     13.080934
  C      -6.546504      2.568312    -19.722416
  C      -7.538383      1.992822    -18.946476
  Zr     -0.902683    -11.655154     -2.450690
  O      -0.844051    -13.178106     -4.435467
  O      -2.749679    -11.884840     -2.931978
  O      -1.078697    -11.465940     -0.535189
  C       3.008392      6.378561    -10.647074
  C       3.496538      6.334341    -11.954316
  C       4.931271      5.438627     -7.551419
  N       2.763757      6.436993    -13.095571
  Zr     -8.981120      8.158541     -2.261737
  O      -7.847706      9.730566     -2.292476
  O      -9.350420      8.406357     -0.379672
  Zr      3.150112    -11.738100     -2.727014
  H       4.974808      4.665739     -6.796455
  O       2.774152    -11.408434     -0.859072
  H      -8.576908      2.149396    -19.201071
  O      14.449229      6.789183     11.805370
  N       0.603854      6.443708    -11.140232
  Zr    -10.581800      4.975256     -2.684732
  O     -11.343846      3.236497     -2.336433
  O     -10.165281      5.720381     -0.929546
  N       5.773539     -2.766857    -11.130593
  O      13.718600      5.080793     10.570688
  O      10.961032      8.459323     13.017037
  Zr     -1.885463    -11.745448     11.335127
  H       5.371597      0.490202     -8.692304
  O      -1.845771    -11.516439      9.417848
  Zr     -9.125468      7.929680     11.347112
  O      -8.137763      9.561788     11.588319
  O      -9.330093      7.733951      9.443537
  O      12.763947      5.182855     13.201134
  C      12.576813      9.581499     10.829762
  O       9.132550      5.576116     -1.960937
  Zr      2.378305    -11.794982     11.507356
  O       4.275632    -12.073928     11.453002
  O       2.230323    -11.507913      9.602345
  Zr    -10.997236      4.603198     11.272024
  O     -11.887529      2.907019     11.411490
  O     -10.915104      4.967830      9.384968
  Zr      0.780939     -9.122487     -4.453824
  C      -4.843201     -1.053643    -16.630868
  Zr     -7.640148      5.228197     -4.479034
  O      11.479245      6.832584     -2.164898
  O       9.061473      6.709709     13.204804
  Zr    -11.995529      8.245738     -4.318284
  N      -5.610997     -0.820458      4.206025
  O      11.596330      6.567286     11.305541
  Zr     11.588872      4.466429     14.996528
  O       9.224822      5.236816     11.076203
  N       4.474486     -4.685818      4.415908
  C       7.577719      1.117129    -12.312250
  O       0.693622    -10.227352     -2.313735
  H       7.871810      1.888000    -11.628525
  O      -8.937053      6.226957     -3.184993
  O      12.598622      2.868931     14.687500
  O      11.506518      4.533038     16.927911
  O     -11.009251      7.620765     -2.562393
  H      12.055996      4.049956     -0.142503
  H       9.464238      8.854095     -0.164328
  O     -11.238305      6.953870     11.300982
  O       5.036583    -12.018208     -2.494754
  O       0.159855    -10.160912     11.021875
  O      -9.027229      5.666656     11.476986
  O      -0.720439    -10.560351     -4.547140
  H      11.859836      6.797355     -1.265021
  O      -7.319596      7.998105     -4.383725
  H      13.557524      4.870634     -4.217144
  H       0.123767    -13.434956     15.766657
  O     -11.607163      5.583231     -4.345856
  H       2.879835    -13.726637     13.154085
  H      12.445725      1.958175     11.379744
  O      -9.779754      9.051520     -4.366455
  H      12.558943      1.808641     -2.207143
  O       2.175718    -10.764097     -4.399322
  O      -9.397088      4.012805     -4.512869
  N      -4.476057     -2.569954      2.172602
  N       5.470442     -2.819137      2.394775
  N       0.416132      6.173354      2.402690
  H      10.346907      3.521985     -4.355363
  O      13.740727      5.207857     15.725247
  O      10.332899      4.451015     -4.115260
  C      -7.205458      1.215352    -17.851209
  O      -3.780496    -11.913928     11.535065
  C      -5.920189      6.724322     -6.765954
  N       0.399232      6.133854      6.451926
  N       5.392171     -2.827893      6.453105
  N      -4.618323     -2.680270      6.240886
  N      -3.555557     -4.469686      4.201866
  H      -7.983410      0.760074    -17.258198
  N      -1.686502      6.205605      4.412189
  C      -5.872382      0.984824    -17.524597
  C      -4.688686      7.723274     -8.660435
  C       1.205843      6.551944     -8.914870
  H       1.844107      6.611011     -8.056453
  C      -1.843299     -6.531182    -19.406137
  H       8.159989      9.851361     14.333526
  O       9.568742      7.901296     16.982034
  C      -4.880831      1.570446    -18.309954
  C       5.794431      6.527167     -7.436466
  N       6.437594     -0.987997      4.430740
  H      -0.674361      6.214010      4.416822
  H      -4.077896     -3.602728      4.206969
  H      -5.138645     -1.715632      4.196082
  H       4.985285     -3.812080      4.431916
  N      -4.661512     -1.564260    -12.139047
  C       6.711258      6.609163     -6.270286
  Zr      1.038615    -14.369073     -4.240059
  C       5.808202      7.521366     -8.410262
  H       6.531468      8.323332     -8.312648
  H       9.187100      5.379262     16.480402
  C      -6.127537      6.262530     15.466052
  H      -3.843126      1.404094    -18.061235
  C      -6.526490      1.855285    -14.791853
  C      -2.960719     -6.888206    -18.676222
  H      -3.510907     -7.775844    -18.927904
  O      -5.986174      5.894604     -5.808322
  C       1.657226      6.445003    -10.292812
  H      -6.843558      2.575385    -15.513598
  C      -3.814367     -2.974671    -16.477922
  C      -3.376200     -6.111500    -17.613177
  H      -4.250426     -6.380891    -17.038049
  C       4.920835      7.446891     -9.466654
  H       4.907094      8.218161    -10.221835
  C       4.008720      6.394131     -9.558382
  C       4.039149      5.378830     -8.602632
  N      -3.084266     -4.429692    -13.635893
  H       3.356836      4.547086     -8.696409
  O      11.027800      8.363344     -4.330640
  O      11.692987      6.564088     -6.219269
  C       4.856549      6.168810    -12.341462
  H       5.675097      6.029963    -11.663873
  O       9.434231      5.162897     -6.481702
  C       1.473057      6.203582      7.268786
  C      14.565567      5.962753     10.848856
  N      -1.404257      6.704515    -13.223425
  C       4.747861      7.293184      8.008479
  H       4.716886      8.056110      7.245400
  C       3.841999      6.233363      7.941643
  C       3.897981      5.227060      8.906065
  O      12.732176      5.362997     -4.052856
  H       3.224516      4.386718      8.830533
  O      14.496589      6.973139     -2.799488
  O      13.725090      5.234324     -1.629204
  C      -2.680359     -4.952700    -17.287156
  O       9.058884      6.714611     -4.320749
  O      14.497039      6.769758     -5.502736
  O      13.794718      4.963972     -6.614840
  C      -1.553250     -4.596165    -18.020839
  C       4.620418      5.986792      5.132630
  H      -5.349227      8.572745     -8.543132
  O       2.137107     -8.108423     -5.789848
  C      14.589968      6.107777     -1.870929
  C      14.604144      5.904977     -6.425377
  H     -11.402766      7.975850     -6.929416
  H     -10.746273      5.411433     -9.255144
  H      -9.131022      8.105057     -8.688270
  H      -8.376520      6.333132     -6.540607
  H       2.781216    -12.236130     17.410242
  C      -6.489927     -6.327226     -2.392684
  C      -6.464019     -4.939578     -2.375535
  C      -7.925038     -4.113919     -8.769772
  C      -8.409085     -2.102824     -5.245875
  C      -7.134031     -2.123668     -5.793346
  C      -5.142255     -3.334509     -5.887705
  C      -7.696498     -4.193558     -2.317034
  C      -4.388706     -5.633929     -6.285017
  C      -4.936027     -5.606411     -7.560816
  C      -5.652430     -6.752194     -8.062016
  C      -8.911791     -4.863218     -2.278179
  C      -8.940220     -6.304097     -2.296191
  C      -7.651030     -8.179596     -3.204592
  C      -6.325263     -8.201909     -3.770990
  C      -5.606957     -7.057336     -3.268716
  C      -4.728823     -6.373261     -4.098137
  C      -5.553847     -4.228438     -3.237600
  C      -7.548698     -3.020185     -3.141126
  C      -8.619970     -2.560228     -3.895214
  C      -6.766650     -6.273519     -8.842751
  C      -7.982488     -6.942199     -8.801251
  C      -9.215244     -6.197026     -8.742553
  C     -10.946781     -4.766909     -7.021195
  C     -10.976273     -6.208047     -7.037950
  C      -4.495038     -4.475607     -5.433185
  C     -10.126439     -6.909405     -7.882393
  C      -9.456338     -8.094639     -7.409087
  C      -8.131189     -8.114626     -7.976294
  C      -7.058895     -8.573684     -7.223463
  C      -5.795043     -7.880938     -7.266702
  C      -5.224726     -7.910409     -5.942421
  C      -4.533527     -6.807455     -5.459817
  C      -6.022301     -2.603313     -5.010829
  C      -4.704648     -4.931754     -4.081924
  C      -6.738569     -4.832500     -8.826464
  C      -9.187132     -4.809457     -8.726859
  C     -10.069216     -4.080928     -7.849673
  C      -9.352692     -2.934110     -7.349985
  C      -9.539342     -2.516666     -6.039263
  C      -9.881549     -3.256372     -3.854002
  C     -10.024757     -4.385978     -3.060460
  C     -10.742045     -5.532015     -3.560664
  C     -10.071775     -6.717324     -3.087949
  C      -9.973984     -7.833139     -3.907522
  C      -8.740803     -8.577359     -3.966585
  C      -6.137989     -8.619791     -5.081282
  C      -7.270680     -9.030351     -5.873104
  C      -8.546736     -9.010992     -5.327111
  C      -9.660420     -8.534745     -6.108794
  C     -10.542839     -7.806640     -5.231761
  C     -11.188426     -6.665152     -5.687306
  C     -11.289971     -5.506229     -4.835856
  C     -11.140701     -4.333007     -5.660196
  C     -10.449665     -3.229656     -5.178690
  C      -6.224355     -3.042390     -3.709961
  C      -8.028214     -2.954716     -7.919226
  C      -6.940494     -2.558618     -7.154067
  C      -5.710675     -3.307395     -7.210945
  C      -5.609337     -4.421673     -8.031741
  C      -7.752982     -7.021335     -2.352958
1002
Coordinates from ORCA-job orca_MEP E -1960.766802225110
  C       2.646554    -16.325943     16.114501
  H       2.492017    -16.062010     17.156989
  H       3.569094    -15.738316     -8.603174
  H       4.640161    -16.120306     -7.258142
  H       3.051545    -16.905390     -7.351709
  H      14.332000     10.776623     -1.068388
  H      -2.747775    -16.270724     -7.464746
  C     -14.887736      6.558844     -1.408941
  H     -14.826276      6.215150      8.785503
  H     -14.505905      6.453314     -0.397005
  H      -3.535626    -16.339346      9.967159
  C      -1.687073    -16.153396     -7.669295
  H      -1.571371    -15.914347     -8.722653
  H      -1.812864    -15.762957     -0.341839
  C     -12.549192     10.837765      9.926317
  H     -12.327736     10.554887      8.900850
  H      16.743345      5.407296     -7.051605
  H     -12.419542     10.480625     17.199460
  C     -12.624890     10.759876     16.169754
  H     -12.217092     11.753028     16.002072
  C       3.600639    -15.989185     -7.546964
  H      14.384628     10.763995     10.373839
  C     -15.202088      6.205577      9.804996
  H     -15.940455      5.249649     15.908832
  C      15.849073      6.206582     16.430913
  H     -15.841271      5.334552      9.919587
  C      13.258391     10.814181     -0.911546
  C      -2.519729    -16.279019     16.030757
  H      -3.587011    -16.349985     15.839400
  H      13.233137     10.470117      9.038227
  H      13.010489     10.584897      0.120418
  H      14.605497     10.920761     -6.943519
  C     -12.078480     11.205978     -1.229604
  H      -7.114570      3.143015    -19.712197
  H     -11.585950     12.156772     -1.416046
  H     -12.137987     11.828594     10.098478
  H      13.492306     10.568093     -8.295631
  C      15.889178      6.123797     10.091178
  H      15.630136      6.055384      9.039351
  H     -15.759489      7.111487     10.018286
  H      16.447202      5.310138     16.292714
  H      15.535922      6.243455     17.470786
  C      16.033672      6.300036     -0.912968
  C      16.042114      6.206036     -7.278420
  H      -1.971495    -17.182815      9.968340
  H       7.191822      6.860392    -19.192659
  C       3.304172    -16.049597     -1.255654
  H      15.740553      6.111945     -8.317217
  H       2.722172    -16.038570      8.733157
  H       3.161723    -15.786264     -0.211871
  H      16.625337      5.408454     -1.102338
  H      15.736994      6.289531      0.131710
  H      -1.381140    -16.915681     -1.640364
  H      -1.158457    -17.066456     -7.416733
  H      16.545169      5.293025     10.336423
  H     -14.423250      6.759544     -8.731039
  H     -15.403288      7.505508     -1.534070
  H     -15.305929      7.688121     -7.483014
  C      13.114746     10.667161     16.417987
  H     -13.132758     11.285510     -1.474537
  H      12.846226     10.447315     17.447274
  C      -2.476988    -16.250328      9.739003
  H      -2.376831    -16.000493      8.687325
  H      -2.380310    -16.047354     17.083001
  C     -12.162247     11.410814     -7.421826
  H     -11.975298     11.169000     -8.464606
  H     -11.942709     10.952615     -0.182347
  C       2.783704    -16.295281      9.786073
  H       3.712891    -16.459780     15.954014
  H       3.832221    -16.411808     10.046343
  C     -14.790307      6.760316     -7.708660
  H     -15.568415      5.734567     -1.601060
  H     -13.227091     11.455649     -7.221218
  H     -15.467094      5.918972     -7.590262
  H       2.118908    -17.241214     15.866035
  C     -15.283846      6.098050     16.080728
  H     -14.928367      6.046394     17.106287
  H       2.248356    -17.215777      9.995411
  H       2.803082    -16.982607     -1.492795
  H       4.371409    -16.145643     -1.436011
  H      16.427048      7.086529     16.170192
  H       9.282757      2.942288    -19.162783
  H      16.389925      7.061769     10.309638
  H      16.612976      7.188425     -1.142496
  H      16.515156      7.166759     -7.098775
  C      -1.898121    -15.991940     -1.399659
  C      13.566671     10.833922     -7.245049
  H      -2.952392    -16.087966     -1.644915
  H      12.890326     11.811402     -1.137912
  H      13.051808     11.780050     -7.102042
  C      13.338072     10.699137     10.094286
  H      -5.156199      7.138779    -19.502394
  H      12.759672     11.666082     16.178944
  H      12.841379     11.646657     10.284333
  H     -13.692112     10.756834     15.974274
  H     -13.619518     10.839933     10.103056
  H     -11.699126     12.371450     -7.212628
  H     -15.816666      7.026586     15.904192
  H      14.190522     10.620211     16.280733
  H      -2.035482    -17.215740     15.774579
  H       3.242756     -7.808942    -19.588478
  H      -1.359212     -7.572340    -19.765122
  H       4.970876      5.324228     16.056361
  H       7.061538      1.688002     16.064914
  H       8.540826      0.699818     16.190829
  H      -2.311095     -7.721899     17.073010
  C       2.804781     -7.413555     16.106755
  H       3.866027     -7.227573     15.963770
  H      -3.499449     -7.162389     15.904289
  C      -7.423437      1.692391     16.151631
  C       5.432247      6.293417     16.212452
  H       5.746204      6.414749     17.246076
  H       4.726301      7.086083     15.978546
  C       8.122514      1.697432     16.293156
  H      -5.104975      6.259750     17.274103
  H       8.291477      2.030629     17.313824
  H      -6.360039      1.681641     15.936941
  C      -4.842309      6.178703     16.223539
  H      -4.308245      5.256042     16.022253
  H      -4.214879      7.027424     15.963947
  H      -1.872828     -6.434621     15.911709
  H       2.240432     -6.500928     15.947772
  H       2.662529     -7.788188     17.117394
  H      -7.608742      1.908261     17.199848
  H      -7.854390      0.720761     15.925161
  C      -2.440026     -7.347204     16.060531
  H       5.415623     -7.249662    -10.389827
  C      -2.013086     -5.873737    -14.099851
  O      12.661629      2.862420     11.857139
  H      -1.532512     -6.566039    -14.762653
  H     -10.982354      4.054613     17.332931
  H      -8.775194      5.435889     15.620909
  H      -9.939307      2.874796     12.964450
  H     -12.627971      2.585455     15.102663
  O      11.687947      9.471691     -6.682636
  H     -12.751092      4.758395     12.961349
  C       8.929286      2.719262     -6.200166
  C       9.334983      1.535187     -8.360016
  H      -7.105041      7.841159     13.109561
  O      -0.551609    -15.177757     -3.185213
  H      -8.247183     10.207037     15.353778
  H     -10.134722      9.333243     13.089468
  C       4.225822     -5.591842     -9.744322
  C       5.679417     -3.253881     -8.942734
  H       5.442882     -3.911367     -8.130417
  H      10.379580      1.808248     -8.256120
  C       3.353175     -7.272156     -7.710551
  H      -4.282612    -11.399551     14.743972
  H      -2.156512    -10.335267     13.118569
  H       0.145344    -10.149092     16.168368
  H       1.941389      6.580484    -13.086772
  H       6.405743      2.093679     -6.766925
  C       6.318847     -2.070197     -8.899872
  C      -1.502565      6.724763    -15.623569
  C      -1.976889      6.659530    -14.312624
  C      -3.603881      5.935529    -18.648841
  H      -3.705071      5.148806    -19.381508
  C       0.290835      6.871765    -17.367396
  H      -0.352526      7.013447    -18.213489
  C      -4.419726      7.052206    -18.717418
  C      -4.285678      8.058926    -17.775981
  H      -4.916323      8.934386    -17.826890
  C      -0.154159      6.715665    -15.992701
  C      -3.343341      7.948308    -16.769710
  H      -3.232272      8.737086    -16.040017
  C      -2.516214      6.831224    -16.696649
  C      -2.656195      5.824899    -17.647616
  H      -2.022327      4.952071    -17.591442
  C      -3.340220      6.609073    -13.906593
  O       2.011079    -15.277766     -3.106143
  O       3.058264    -13.750679     -1.866825
  H      -4.179614      6.605095    -14.573534
  C      12.444065      9.667752     15.489884
  Zr      8.430983      4.825984     13.039537
  C       6.415633     -1.609173    -10.275128
  O      11.475140      4.174014      9.538271
  H       4.574015    -11.503890     14.723233
  C       2.928024     -8.154793     -6.594551
  C       2.760426    -14.937757     -2.137165
  C       8.871959      0.782586     -9.423080
  H       6.466628     -1.548873    -13.096360
  O      -1.138400    -15.466076     11.549144
  O      -2.171835    -13.945048     10.294108
  Zr     12.880287      7.427902     13.193819
  C       4.258661     -7.745018     -8.658894
  O       6.873226      5.566368     14.439698
  O       7.390702      7.443379     15.506847
  C      -1.893288    -15.132262     10.584233
  O      -6.688318      7.581343     -7.078532
  C      -1.600427      6.534006    -10.748583
  O      -1.090768     -8.118357     14.236625
  O      -2.489899     -9.560304     15.180556
  O      -1.593411    -13.673644     -1.914450
  H       4.595964     -8.771955     -8.580865
  C      -2.021732      6.567443    -12.080253
  C      -3.802053      5.572827     -7.837353
  H      -0.209362      6.614962    -13.163679
  H      -3.675750     -3.218613    -13.352023
  H      -4.724723     -1.338456    -13.463583
  H       5.449731     -3.451141    -13.178407
  O       8.075519      3.268319     -5.435284
  H     -12.088188      3.339071     -7.181907
  O      10.168877      2.750853     -5.968092
  C       7.030820     -0.402735    -10.629095
  H      -7.952835     10.772720     -6.801249
  C       7.234474      0.037407    -11.938307
  C       7.076653      1.710595     -7.521469
  H       0.853937     -9.846767     -7.827825
  O       3.499485     -9.270998     -6.458995
  O      13.163752      9.134091     14.594281
  N       6.918489     -0.643358    -13.073670
  H      -3.667035    -11.100113     -6.833096
  C       5.389977     -3.510668    -10.344359
  C       4.732279     -4.667045    -10.780418
  H       5.589063      6.010929      5.819186
  H       2.713382    -12.062723      8.802696
  H      -2.334270    -12.024026      8.723431
  H       0.184191    -13.153278     10.235725
  H      -1.945297    -13.288219     -4.540837
  H      -2.158556      4.667656     -8.869115
  Zr     13.096620      7.584324     -4.116019
  H      -1.037168     -3.852514    -17.688272
  Zr      8.579102      4.974033     -4.234260
  C      -1.974380     -8.417503     15.091157
  H      -1.953420    -11.863798     -0.335155
  H       3.074319    -11.746643     -0.417143
  H       0.853764    -12.966669     -1.812440
  H       3.498446    -13.444678     -4.472522
  O      11.221358      9.419129     15.649055
  C       4.519630     -5.018983    -12.114554
  H       5.197797    -11.134333     -5.697864
  H       2.829753    -10.058023     -4.684182
  H      -4.234968      6.491710    -11.917538
  C       3.331670      6.572673    -15.508831
  H       9.610875      8.747284     17.471017
  H     -11.460973      7.133882     10.221181
  H     -10.835654      4.315824      8.575415
  H      -8.653166      8.092085      8.692845
  H      -8.798050      5.584293     10.449703
  H     -11.319018      7.553823     -1.772130
  H      -8.883954      7.439185     -0.090188
  H     -10.623271      4.436634      0.009804
  H      -8.342799      6.122518     -2.503827
  H      -9.404480      3.059440     -4.583444
  H     -11.981568      3.291503     -2.337942
  H     -12.624316      2.693263     10.766930
  H     -12.283039      5.042935     -4.523070
  H      -6.527590      8.667287     -4.461245
  H      -8.241672     10.348699     11.013944
  H      -8.018006     10.653891     -1.843230
  H      -9.741506      9.876196     -4.390192
  H       0.228517     -9.846623      9.945722
  C       5.543040      5.719380    -18.440232
  H       5.643973      4.940452    -19.181318
  C       1.636198      6.829966    -17.334856
  H       2.327054      6.929928    -18.148859
  H      -4.381583    -11.218669     10.990023
  H      -3.679734    -11.145464     -2.878230
  H       3.473926    -12.073323     -8.727313
  H      -1.559410    -12.010077     -8.895214
  H       0.835798    -13.139780     -7.239063
  H      -1.664929     -9.946341     -4.641994
  H       0.669455     -9.693169     -1.489810
  C       6.413056      6.796567    -18.447363
  H      -2.379530    -12.186570     17.243426
  C       3.283226     -5.146726     -8.816550
  Zr     -1.223559    -11.575607     -6.393783
  H       2.900133     -4.140901     -8.899170
  O      -0.950743    -11.532953     -8.315046
  C       6.279243      7.793752    -17.495731
  H       6.952331      8.638450    -17.497890
  H       5.404124    -10.995261     -2.504985
  H       4.767855    -11.282894     11.032294
  H       2.486489    -10.463992     13.170536
  C       2.004215      6.647927    -15.940547
  C       5.282320      7.712491    -16.541122
  H       5.171159      8.493091    -15.802666
  C       4.400165      6.635622    -16.530653
  C       4.540642      5.638441    -17.490470
  H       3.864363      4.796178    -17.481937
  C       5.089228      6.349638    -13.722638
  H       5.948271      6.265500    -14.358308
  H      11.853495      6.916475     10.488735
  O      -0.636021     -7.603311     -3.385083
  O      -2.069441     -9.162053     -2.709886
  C      -3.276869     -4.633723      1.713280
  C      -3.061394     -5.037654      3.033482
  C      -1.421185     -5.879833     -1.318852
  H      -0.708815     -5.540685     -2.056622
  C      -4.263089     -3.175964     -0.072670
  H      -4.008875     -3.794852     -0.909738
  C      -1.927208     -7.171429     -1.435964
  C      -1.518737     -8.040151     -2.574415
  C      -2.819682     -7.659065     -0.483254
  H      -3.155651     -8.684758     -0.572217
  C      -3.962546     -3.477229      1.318722
  C      -3.239749     -6.838009      0.545058
  H      -3.952268     -7.198130      1.271806
  C      -2.772951     -5.526397      0.645317
  C      -1.841301     -5.065894     -0.285711
  H      -1.452018     -4.063471     -0.188720
  C      -2.332831     -6.186436      3.458382
  H      -1.829939     -6.871893      2.806392
  H      11.021887      9.479377     13.220392
  O       1.390589    -15.498799     14.260993
  O       2.505479    -14.020612     15.494814
  H       7.945143     10.032152     11.128421
  H       8.304280      9.929498     -3.053895
  C       3.747149      6.484400    -14.179462
  C      -1.310264    -14.855801     -2.220077
  C       2.848707     -5.978469     -7.805622
  C     -13.610220      6.590744     -6.767798
  C       2.151360    -15.195619     15.228212
  H       2.128907     -5.654888     -7.068103
  O     -13.943332      6.919205     14.280869
  O     -13.305922      5.033928     15.271491
  C      12.872333      9.773065     -6.405452
  H     -11.538302      7.023265     15.815856
  Zr      9.624225      7.644337     15.136376
  C       3.806655     -6.156494    -12.589923
  O      10.445586      4.358011     13.317752
  O      -0.584748     -7.818778     -5.985843
  O      -1.902207     -9.356736     -6.907623
  C      -3.059934     -4.453522    -10.951919
  C      -2.777195     -4.789822    -12.279674
  C      -1.324277     -5.914961     -7.930942
  O      -5.977266      5.769677     -3.088632
  O      -6.689394      7.516974     -1.910645
  C      -1.835198      6.226558      1.946922
  C      -2.305975      6.184512      3.260671
  C      -3.911649      5.364947     -1.084437
  H      -4.008178      4.599156     -1.839654
  C      -0.070904      6.446806      0.189210
  H      -0.729465      6.569885     -0.646857
  C      -4.774498      6.453843     -1.122712
  C      -5.871962      6.582397     -2.121444
  C      -4.666646      7.466492     -0.169362
  H      -5.345427      8.306687     -0.236275
  O       0.699041    -12.626954     -2.716827
  Zr     -8.663933      8.348409     -6.306058
  C      -0.491229      6.271073      1.569322
  C      -3.713397      7.382864      0.820880
  H      -3.617097      8.169170      1.553963
  C      -2.851493      6.288166      0.875895
  O      -7.691584     10.022425     -6.251919
  O      -8.975487      8.151926     -8.194472
  C      -2.956471      5.285786     -0.087344
  H      -2.287006      4.440238     -0.039170
  C      -3.667064      6.112387      3.672271
  H      -4.508476      6.066858      3.010391
  H      -0.621618     -5.631262     -7.160275
  C      -4.123468     -3.028528     -9.182156
  H      -3.911718     -3.667087     -8.347887
  H       8.335040      7.260462     13.424988
  H       9.303957      5.404524     -1.008495
  H      12.007511      6.946786     15.916605
  O      13.326935      9.104761     11.866874
  C      -1.831082     -7.212699     -7.921454
  H       1.622484      6.283275      4.417936
  O       7.905652      3.085519     11.936441
  O      10.003435      2.613155     11.382121
  C       6.682495     -0.637057      6.856511
  C       6.879082     -0.209242      5.541603
  C       6.871114      1.531703      9.922844
  H       6.231138      1.963135     10.678525
  C       5.922613     -2.254499      8.614889
  H       6.326435     -1.735965      9.461092
  C       8.243761      1.747923     10.024037
  C       8.764670      2.531036     11.176824
  C       9.103516      1.245705      9.050778
  H      10.159166      1.474462      9.129660
  C       6.033300     -1.819593      7.231797
  O       1.544448     -8.172522     14.213163
  O       2.814406     -9.645828     15.281165
  H       3.330938     -6.888675    -11.968585
  O      -6.882287      3.617626     -5.984913
  H      13.615335      4.635137     13.263422
  H      -2.646372    -13.560520     12.934076
  O      -8.617502      3.983651     -7.330547
  C      -5.427435     -0.226131    -10.984777
  H      -8.750221      7.935171     17.448294
  C       2.355171     -8.485796     15.132096
  H      12.502307      2.072220     15.258521
  H      10.662839      3.420617     13.328828
  O      11.481510      9.288871     10.627012
  O     -12.232065      9.758747     -5.689681
  C      -5.569337      0.218447    -12.302461
  C      -5.656583      2.079121     -8.016742
  O       0.165883    -12.844523     11.165429
  H      -5.026488      2.526086     -7.262759
  H       6.712790     -1.557614     -8.045485
  C      -4.787180     -1.857164     -9.195222
  O     -10.295236     10.103474     -6.728672
  C       6.622348      0.960362     -8.586243
  O       1.412179    -15.488774     11.560018
  O     -13.592776      7.421515     -3.220117
  O     -12.926096      5.511683     -2.284953
  O     -13.491678      7.432662     -5.824579
  C       8.437222      1.975731     -7.389135
  O       2.516447    -13.985257     10.342932
  H      -5.236795     -1.336353     -8.373409
  O      -7.463093      3.224823     14.318145
  O      -9.279819      3.081624     15.594834
  Zr      9.484033      8.155072     11.663956
  C     -13.716335      6.480512     -2.371961
  O       8.868998      9.964829     11.403827
  O     -12.815074      5.641837     -6.962183
  C      -7.011950      2.394127     -8.017388
  O       9.370412      7.751511      9.777022
  O      11.658959      6.795591     15.016524
  N      -5.190321     -0.440162    -13.431674
  O      -0.394432    -15.278338     -5.859562
  O      -1.493277    -13.834251     -7.150420
  C      -8.112565      2.738782     15.295512
  C      -1.412316     -8.197871     -6.875404
  C      -2.731550     -7.602563     -8.910829
  H      -3.942651      4.771857     -7.126161
  C      -1.159544    -15.001198     -6.831527
  C       0.102324      6.623380     -8.918634
  C      -3.368056      6.551019    -12.544805
  O      13.548463      9.242169     -5.467429
  N       4.942235     -4.326491    -13.207329
  C     -11.512739     10.347080     -6.554371
  C       4.819687     -4.553571    -15.655114
  C       4.558227     -4.964395    -14.347482
  C       8.589800      0.489321      8.013459
  H       9.248644      0.075696      7.264825
  O       8.352696      3.329586     -2.900369
  O      10.381198      2.634857     -2.312135
  C       6.766179     -0.577239      1.977051
  C       6.912678     -0.178567      3.308266
  C       7.133509      1.669909     -1.031065
  H       6.537674      2.121567     -1.811965
  C       6.113581     -2.181183      0.165433
  H       6.547173     -1.642972     -0.653189
  C       8.511249      1.881665     -1.043914
  C       9.130010      2.671815     -2.145549
  C       9.305669      1.349164     -0.031903
  H      10.366229      1.569581     -0.044831
  C       6.149476     -1.762864      1.557010
  C       8.727601      0.572776      0.954624
  C       3.018423     -5.880090    -18.685428
  H       2.283033     -5.544572    -19.401415
  H       9.339779      0.141185      1.731889
  C       7.356059      0.309276      0.947209
  C       6.564173      0.885589     -0.046630
  H       5.498389      0.712014     -0.036166
  C       7.477563      1.045014      3.769448
  H       7.834392      1.834125      3.138781
  O     -10.820294      7.484946     -6.300944
  C       5.822361     -3.048458    -17.388563
  O       0.949649    -10.104839     -6.890610
  O      -8.655800      6.222576     -5.984779
  C      -7.548723      3.385380     -7.042403
  H       5.603626     -3.659580    -18.242075
  H      12.731706      2.293294     -5.360814
  O     -12.591347      9.268072     11.729029
  O     -10.642641      9.649152     10.728337
  C       6.652489      6.441250     15.323734
  C       7.221402      0.225329      7.931575
  C       6.365756      0.774813      8.886638
  H       5.303368      0.601887      8.804299
  C       7.458534      1.025592      5.132447
  C     -11.874404      9.848459     10.858381
  C       3.555818     -7.151904    -18.790774
  H       7.798312      1.795186      5.796048
  H      -3.101523     -8.618355     -8.895422
  O     -12.626843      9.213668     14.347699
  O     -10.705343      9.560516     15.411420
  C      -3.753178     -3.302063    -10.560711
  C      -3.122355     -6.706942     -9.887049
  H      -3.829181     -7.006776    -10.646543
  H       6.086811     -1.790912      4.390459
  C      -2.624669     -5.403257     -9.901138
  C     -11.929641      9.774397     15.248378
  C      -1.718871     -5.021991     -8.910236
  C       4.498584     -7.577252    -17.869845
  H      12.208099      4.196248     17.540042
  Zr     11.603238      4.404394     11.454505
  O       8.154203      3.245300     14.474663
  O      10.086608      2.772204     15.461556
  C      -7.858755      1.821905     -8.963755
  H      -8.911585      2.068732     -8.929184
  O       6.756707      5.463263     11.927577
  O       7.285490      7.582847     11.511648
  C       2.927523      6.242943      6.882627
  C      -2.949310     -4.316158    -15.835125
  C      -2.732625     -4.716951    -14.515130
  Zr     -1.695900    -11.715180     14.803495
  O      -3.539625    -11.756081     14.243191
  O      -1.705831    -11.720046     16.733404
  C      -4.814946     -1.418423    -10.582067
  C       2.202062    -15.167298     10.619416
  C       3.392196      6.201071      5.567594
  O       1.506594     -7.905235     11.671100
  O       2.979539     -9.484924     11.144727
  C       4.287517     -4.851486      6.771288
  C       4.070448     -5.211956      5.438984
  C       2.417144     -6.185275      9.751113
  O       2.168834    -15.183721     -5.826166
  O       3.340372    -13.674724     -6.974701
  H       1.698447     -5.866551     10.492256
  C       5.252344     -3.421850      8.591670
  H       4.994516     -4.056728      9.415352
  C       2.912095     -7.486109      9.832100
  C       2.445851     -8.361350     10.943867
  C       3.812701     -7.946899      8.875859
  C       2.996920    -14.860249     -6.725852
  H       4.147050     -8.974778      8.936090
  C       4.960103     -3.697584      7.194062
  C       4.242742     -7.094380      7.875409
  H       4.957376     -7.436012      7.141881
  C       3.784891     -5.777088      7.811337
  C       2.852150     -5.339223      8.752351
  H       2.472048     -4.330789      8.688262
  C       3.334957     -6.340737      4.976894
  H       2.830981     -7.045887      5.606896
  O      -7.401407      3.284049     11.609518
  O      -9.271176      3.228859     10.401842
  C      -5.763151     -0.537750      6.608923
  C      -5.923813     -0.102590      5.290772
  C      -6.086877      1.711398      9.623137
  H      -5.480784      2.171270     10.389537
  C      -5.124791     -2.184920      8.381547
  H      -5.562002     -1.665388      9.210542
  C      -7.456820      1.951431      9.628000
  C      -8.084461      2.872244     10.620264
  C      -8.269097      1.366497      8.658815
  H      -9.331963      1.561530      8.694926
  C      -5.151510     -1.732585      7.000149
  C      -7.712920      0.559737      7.688325
  H      -8.339131      0.094815      6.942023
  C      -6.338062      0.324342      7.665967
  C      -5.533894      0.904052      8.646743
  H      -4.469554      0.724179      8.627407
  C      -6.500309      1.131558      4.875805
  H      -6.865720      1.892515      5.535747
  C      -1.086119     -5.670596    -18.818567
  Zr     -9.107336      7.829665     14.914145
  O      -8.077606      9.446055     14.786304
  O      -9.382776      7.598339     16.802828
  Zr      1.959801    -11.748490     14.857107
  C       8.844104      2.640045     15.347523
  O       1.944354    -11.793676     16.784755
  H      -1.318379     -4.018795     -8.924043
  C      -2.038349     -5.917485    -12.737334
  O       6.842967      5.444226     -3.077578
  Zr    -10.992743      4.547401     14.822474
  O     -11.864996      2.854290     14.577953
  O     -10.992256      4.805097     16.727129
  O       7.409503      7.513126     -2.494925
  C       3.003406      6.243647      2.009285
  C       3.430206      6.193991      3.336340
  C       4.902038      5.353340      9.949289
  C       4.952772      5.304756     -1.052525
  H       4.967191      4.580846     10.702432
  H       4.923710     -8.567067    -17.948698
  H       9.011138      5.244607     10.196690
  H       9.375329      5.479528     -7.348679
  H       9.914045      8.601349     -8.192016
  H      12.695390      4.100578     -8.248386
  C       1.152131      6.361848      8.650048
  H       1.803738      6.469484      9.493549
  C       5.749659      6.455517     10.060311
  H       9.718861      8.427541      9.180275
  H      12.299946      3.991874      9.067049
  C       5.487552     -3.378257    -16.013208
  Zr      0.194933     -9.143856     12.782254
  H      12.093572      7.108171     -7.003235
  Zr     -7.784618      4.924624     13.006581
  H      11.247632      9.510653     -4.099466
  H       8.121825     10.234890     -6.130778
  Zr    -12.285405      7.528523     13.013643
  C       4.901287     -6.735988    -16.848782
  H       5.643700     -7.063160    -16.135487
  H       8.439379      7.285527     -4.040872
  O     -13.904504      6.966301     11.662797
  O     -13.224199      5.135032     10.600999
  C       4.371104     -5.453591    -16.740124
  C      -7.344814      0.955570     -9.908968
  H       4.973507      4.554507     -1.828950
  O       0.160428    -10.446803     15.235754
  C       1.274866      6.459477      0.205248
  O      -9.030084      5.597877     14.693553
  C     -14.024357      6.089154     10.754481
  H       1.947496      6.597547     -0.616863
  C       5.861918      6.356074     -1.128823
  O     -11.253502      6.878258     14.891107
  C       6.773902      6.441123     -2.295394
  C       5.904900      7.330122     -0.133494
  H       6.667911      8.099070     -0.197886
  C       6.665276      6.518800     11.229708
  O      -1.149226     -7.919646     11.691262
  O      -2.592577     -9.465971     11.009402
  C      -3.442282     -4.787842      6.589818
  C      -3.143364     -5.115339      5.265700
  C      -1.807915     -6.188322      9.673187
  H      -1.133398     -5.893357     10.464594
  C      -4.487115     -3.370454      8.377691
  H      -4.293402     -4.023963      9.204222
  C      -2.354838     -7.469799      9.718726
  C      -2.016971     -8.354902     10.867895
  C      -3.194377     -7.905121      8.697093
  H      -3.565921     -8.921151      8.735031
  C      -4.122524     -3.632736      6.994449
  C      -3.522863     -7.041790      7.667990
  H      -4.192386     -7.361125      6.883610
  C      -3.023915     -5.738626      7.643449
  C      -2.143733     -5.330507      8.646546
  H      -1.730228     -4.333827      8.610273
  C      -2.385580     -6.235113      4.819744
  H      -1.934210     -6.965097      5.461247
  C       5.738075      7.449710      9.086422
  O      -1.259826    -10.660354     12.984806
  C       1.666941      6.286676      1.595235
  O      -7.876499      7.240586     13.098017
  C       4.990699      7.278431      0.901723
  H       4.985670      8.043188      1.663721
  O     -11.954388      5.320155     12.970044
  O      13.303268      9.304290     -2.748158
  O      11.359934      9.570947     -1.677418
  O     -10.221609      8.362737     13.061227
  C       4.037790      6.260297      0.956709
  O       1.570957    -10.718969     13.017132
  O      -9.810212      3.843630     12.988541
  C       3.423498     -5.034243    -17.669038
  H      -7.995873      0.495917    -10.637733
  H      -1.580567     -6.650769    -12.103929
  C       4.046584      5.259025     -0.015033
  H       3.331721      4.453133      0.053107
  C       4.774565      6.084585      3.793373
  H       5.633799      5.998527      3.159455
  O      -6.149237      5.502394     11.692188
  O      -7.004320      7.204055     10.535800
  C      -1.913233      6.179392      6.821761
  C      -2.343122      6.165109      5.493067
  C      -4.096235      5.222289      9.742700
  H      -4.220634      4.434090     10.470500
  C      -0.193527      6.333558      8.632508
  H      -0.873946      6.413218      9.456392
  C      -4.976548      6.298157      9.774379
  C      -6.110595      6.342916     10.740324
  C      -4.845325      7.337823      8.856755
  H      -5.540135      8.164154      8.915182
  C      -0.579023      6.207419      7.236867
  C      -3.846143      7.294288      7.907823
  H      -3.730012      8.101135      7.200199
  C      -2.966720      6.212816      7.858387
  C      -3.098713      5.181556      8.787390
  H      -2.419716      4.343525      8.742375
  C      -3.689863      6.100485      5.035479
  H      -4.553278      6.042354      5.667400
  C      -5.981534      0.659324     -9.935827
  C     -14.090316      6.003965     15.148414
  C      -5.145505      1.225489     -8.974203
  H       3.001796     -4.043415    -17.583965
  C       3.831377     -6.123235    -13.952427
  C      12.580656      9.819539     -1.841856
  H       6.449840      8.262473      9.170606
  H       3.378964     -6.823701    -14.626167
  H      -4.089570      1.001231     -8.997262
  C       7.135191     -0.307404    -15.504308
  C       7.280244      0.077267    -14.170624
  C       7.475566      2.082024    -18.400622
  H       6.843762      2.575171    -19.124350
  C       6.470187     -1.868972    -17.346298
  H       6.892148     -1.309676    -18.158017
  C       8.844438      2.289375    -18.422776
  O      14.503098      6.940242     14.593614
  O      -6.190076      5.455301     14.387517
  H       9.560510      0.409249    -10.166546
  O       1.998856     -7.821611     -3.247464
  O       3.575777     -9.300722     -2.740853
  O      -1.164269    -15.473378     14.237218
  O      -2.250642    -13.972131     15.467662
  C       4.430612     -4.830548      1.890623
  C       4.139202     -5.205194      3.204695
  C       2.756843     -6.113591     -1.226151
  H       2.081410     -5.779826     -2.001122
  C       5.469159     -3.363108      0.141783
  H       5.268006     -3.993007     -0.701136
  C      -1.942554    -15.156280     15.185782
  C       3.285250     -7.400755     -1.319734
  C       2.934956     -8.239140     -2.499471
  C       4.121869     -7.882065     -0.315595
  H       4.474199     -8.905015     -0.385976
  C       5.111372     -3.662289      1.519256
  C       4.468058     -7.056739      0.739684
  O      -7.001569      7.050392     15.709614
  H       5.133155     -7.415301      1.510741
  Zr      2.626051    -11.380103     -6.401649
  O       4.329336    -11.405680     -5.374663
  C       3.994163     -5.744821      0.809553
  C       3.112387     -5.294525     -0.174370
  H       2.712043     -4.294387     -0.103317
  C       3.378189     -6.337527      3.614298
  H       2.915815     -7.040369      2.950899
  O      -6.990973      3.489005     -3.259040
  O       3.023718    -11.340744     -8.287853
  Zr    -10.475720      5.162741     -6.483678
  O      -8.491608      4.179774     -1.768177
  C      -5.692504     -0.430275      1.725275
  C      -5.897183     -0.050923      3.055733
  C      -5.782347      1.958544     -1.183053
  O       2.641964    -12.988255     -4.378151
  H      -5.119723      2.397482     -1.913274
  C      -4.936296     -2.009866     -0.070613
  H      -5.346642     -1.476615     -0.904811
  C      -7.122435      2.334714     -1.193518
  C      -7.575877      3.389691     -2.142960
  C      -8.011354      1.764201     -0.286220
  H      -9.055689      2.048877     -0.336620
  C      -5.043458     -1.603242      1.321016
  C      -7.550067      0.841870      0.635098
  H      -8.236884      0.376120      1.325741
  C      -6.197987      0.496049      0.687566
  C      -5.322708      1.059901     -0.240762
  H      -4.275621      0.799932     -0.203407
  C      -6.483149      1.163636      3.513033
  H      -6.829381      1.956967      2.881732
  C       7.517261      0.465057     -9.535254
  C      -6.135680      1.459258    -12.716750
  C       9.650236      1.654119    -17.492677
  H      10.719139      1.808710    -17.506663
  C       6.524132     -1.484388    -15.945810
  C       9.089570      0.818465    -16.544437
  O       3.794573    -11.799498     14.238365
  H       9.716979      0.316325    -15.822504
  C       7.714959      0.600130    -16.519324
  C       6.912431      1.241174    -17.457591
  H       5.844141      1.082600    -17.437573
  C       7.833823      1.302306    -13.701160
  H       8.190098      2.095143    -14.328559
  H      -6.507325      2.217558    -12.057083
  C      14.618097      6.112479     15.546786
  N      -4.095528     -2.181172    -15.439560
  N       5.936626     -2.422536    -15.170797
  Zr     11.940829      4.281149     -2.548081
  H      -0.585623      6.711853     -8.101935
  C      -0.269273      6.523452    -10.320659
  O     -11.279557      3.412996     -6.657147
  H      -0.323938     -5.347477    -19.512141
  C      -3.863705     -2.836972    -17.638999
  C      -3.504789      7.672992     -9.632769
  N       0.902967      6.597122    -15.159692
  C      -5.276787     -0.075349    -15.861076
  C      -5.504585      0.294102    -14.535245
  H      -3.370920      8.491579    -10.323997
  O      13.156937      2.820351     -2.256137
  Zr     11.623788      4.635608     -6.011511
  O      -3.130294    -11.714033     -6.318282
  O      12.542145      3.175510     -5.016494
  O      11.803845      4.145242     -7.876091
  N       2.633453      6.240605      4.438864
  O      11.514210      4.456533     -0.661683
  Zr      0.137486    -14.327442     12.880350
  C      -4.652706      6.670869     -7.776495
  C       4.692102     -6.904845     -9.666128
  H      -3.603063     -3.458026    -18.473276
  O       9.405824      5.579410     15.570454
  Zr      9.682446      8.342437     -5.728286
  O       9.082408     10.142679     -6.074622
  O       9.645957      7.874790     -7.611817
  O     -12.116871      9.685234     -3.065724
  O     -10.275604      9.746073     -1.810577
  Zr      9.737457      7.775900     -2.321630
  O       9.008852      9.337795     -3.349906
  O     -10.447052      5.668911     -8.334425
  O       0.139249    -12.980787     14.676236
  O       9.317136      8.169332     -0.474746
  C      -5.379216      2.288135    -18.792754
  O       8.740718      9.127186     14.107830
  H      -4.688006      2.765423    -19.471564
  C     -11.438451     10.134920     -2.096400
  C      -2.655983      6.568906     -9.712403
  C      -4.505957     -1.653845    -17.648356
  C      -2.812953      5.523922     -8.802433
  O       7.107879      5.697825     -5.573703
  O       2.054813    -13.222129     12.903157
  O       0.904113    -12.704324     -6.366865
  H      -4.880413     -1.103591    -18.489202
  O       7.495625      7.852582     -5.966866
  O      -1.754558    -13.165012     12.882326
  C      -6.740701      2.500868    -18.928559
  C      -7.621660      1.882963    -18.056848
  Zr     -1.110297    -11.379162     -2.659396
  O      -1.051560    -12.906653     -4.647266
  O      -2.925560    -11.610109     -3.258911
  O      -1.392626    -11.196209     -0.752577
  C       3.240663      6.480572    -10.632450
  C       3.709747      6.449563    -11.946985
  C       5.183825      5.566339     -7.544679
  N       2.951612      6.519079    -13.074970
  Zr     -8.565602      8.262589     -2.707901
  O      -7.724625      9.980266     -2.468780
  O      -9.012721      7.255084     -1.029161
  Zr      2.991258    -11.487605     -2.914541
  H       5.233343      4.795115     -6.788420
  O       2.590980    -11.190180     -1.042544
  H      -8.685184      2.040545    -18.161217
  O      14.515954      6.831551     11.901019
  N       0.831215      6.471871    -11.102850
  Zr    -10.405387      5.266654     -2.317002
  O     -11.046774      3.457036     -2.518227
  O     -10.860491      5.261742     -0.435305
  N       5.865358     -2.510764    -11.118880
  O      13.781993      5.137514     10.649239
  O      11.018191      8.512004     13.094775
  Zr     -1.908368    -11.712688     11.204985
  H       5.569711      0.745810     -8.694191
  O      -1.777593    -11.475049      9.291867
  Zr     -9.079043      7.912846     11.226247
  O      -8.068558      9.528037     11.489243
  O      -9.284504      7.723610      9.321288
  O      12.824924      5.208855     13.278545
  C      12.654246      9.620505     10.917979
  O       9.359420      5.728860     -1.925978
  Zr      2.306041    -11.754359     11.289879
  O       4.204049    -11.990221     11.367454
  O       2.202757    -11.479734      9.380337
  Zr    -10.953360      4.627485     11.132113
  O     -11.844286      2.931307     11.280981
  O     -10.841007      5.006323      9.248100
  Zr      0.668422     -8.853329     -4.542944
  C      -4.637347     -1.252958    -16.258435
  Zr     -7.477165      5.156675     -4.587897
  O      11.707884      6.981424     -2.164033
  O       9.124890      6.744847     13.251517
  Zr    -11.883461      7.965119     -4.473374
  N      -5.560961     -0.771581      4.161401
  O      11.670787      6.619129     11.405046
  Zr     11.635950      4.485765     15.052542
  O       9.311556      5.273536     11.124654
  N       4.518138     -4.549220      4.336658
  C       7.804043      1.279350    -12.338500
  O       0.494098     -9.962604     -2.412196
  H       8.131583      2.049602    -11.669401
  O      -8.759351      6.218603     -3.361680
  O      12.647456      2.885922     14.762017
  O      11.516350      4.575433     16.981955
  O     -11.003133      7.276076     -2.651579
  H      12.250545      4.250885     -0.068339
  H       9.745358      8.930116     -0.058811
  O     -11.204448      6.965514     11.149787
  O       4.865738    -11.789891     -2.609292
  O       0.191198    -10.129325     10.879196
  O      -9.006112      5.683747     11.396215
  O      -0.777073    -10.330514     -4.717401
  H      12.096544      6.943779     -1.266714
  O      -7.281854      8.045086     -4.437332
  H      13.799768      4.984663     -4.150492
  H       0.122855    -13.365128     15.572087
  O     -11.495186      5.618793     -4.605527
  H       2.931341    -13.643259     12.993812
  H      12.498600      2.000030     11.458373
  O      -9.778731      8.901094     -4.366727
  H      12.731468      1.955173     -2.196294
  O       1.976752    -10.469438     -4.523704
  O      -9.242861      4.019116     -4.640835
  N      -4.463261     -2.518982      2.129615
  N       5.551034     -2.685698      2.344801
  N       0.579251      6.200038      2.390303
  H      10.609360      3.667368     -4.314520
  O      13.766889      5.229118     15.812839
  O      10.558886      4.595848     -4.076688
  C      -7.144331      1.058155    -17.054443
  O      -3.807452    -11.924077     11.310642
  C      -5.797870      6.729619     -6.821513
  N       0.512891      6.171481      6.441220
  N       5.457402     -2.720137      6.403796
  N      -4.553327     -2.634937      6.191493
  N      -3.512378     -4.414985      4.157578
  H      -7.831737      0.567174    -16.381170
  N      -1.547084      6.201243      4.390061
  C      -5.777733      0.832848    -16.916249
  C      -4.496235      7.724485     -8.675933
  C       1.447843      6.620241     -8.884035
  H       2.091266      6.704590     -8.031568
  C      -1.666151     -6.919876    -18.961182
  H       8.184622      9.858204     14.406390
  O       9.621297      7.878283     17.050275
  C      -4.899203      1.458258    -17.795901
  C       6.037768      6.662333     -7.429847
  N       6.546704     -0.889546      4.410161
  H      -0.535259      6.224865      4.409892
  H      -4.036975     -3.549553      4.174239
  H      -5.094217     -1.669445      4.139881
  H       5.044864     -3.685062      4.356118
  N      -4.199698     -2.320899    -11.377427
  C       6.948109      6.751779     -6.258420
  Zr      0.795859    -14.072275     -4.469018
  C       6.041130      7.655283     -8.405303
  H       6.755788      8.464906     -8.309287
  H       9.215347      5.388537     16.509570
  C      -6.104093      6.239731     15.382699
  H      -3.837010      1.293359    -17.689406
  C      -6.098267      1.503469    -14.078693
  C      -2.645418     -7.327219    -18.070853
  H      -3.104526     -8.298887    -18.179399
  O      -5.855818      5.920675     -5.844839
  C       1.890700      6.510162    -10.264653
  H      -6.435298      2.299322    -14.713193
  C      -3.602702     -3.148777    -16.242362
  C      -3.045171     -6.489127    -17.045738
  H      -3.818592     -6.800678    -16.358954
  C       5.152605      7.572919     -9.460855
  H       5.130541      8.345574    -10.214553
  C       4.249345      6.512381     -9.551948
  C       4.292181      5.497667     -8.595318
  N      -3.159026     -4.088674    -13.383768
  H       3.617741      4.659368     -8.687554
  O      11.241813      8.552348     -4.277897
  O      11.933223      6.729366     -6.115548
  C       5.066850      6.329462    -12.359877
  H       5.903199      6.225147    -11.698048
  O       9.672526      5.338469     -6.430589
  C       1.580840      6.246367      7.264965
  C      14.631553      6.014193     10.936944
  N      -1.221474      6.619895    -13.180098
  C       4.838485      7.362444      8.039508
  H       4.803320      8.134994      7.286332
  C       3.943555      6.294743      7.954900
  C       4.002743      5.277682      8.907725
  O      12.975368      5.481690     -3.993478
  H       3.336721      4.432740      8.818810
  O      14.705644      7.113289     -2.721643
  O      13.926415      5.378077     -1.551685
  C      -2.475396     -5.227559    -16.902325
  O       9.278919      6.881042     -4.270686
  O      14.724053      6.921469     -5.435101
  O      14.019144      5.131238     -6.570952
  C      -1.487826     -4.828137    -17.797880
  C       4.751476      6.091640      5.156054
  H      -5.166732      8.569848     -8.596892
  O       2.024775     -7.748820     -5.800393
  C      14.793923      6.250182     -1.791278
  C      14.830569      6.068338     -6.367893
  H     -11.090655      7.676506     -7.220671
  H     -10.307968      4.999371     -9.015112
  H      -8.340939      8.464214     -8.850545
  H      -8.524996      6.190318     -6.938597
  H       2.633672    -12.236087     17.295206
  C      -7.597103     -7.137524     -2.300914
  C      -7.594077     -5.750127     -2.263176
  C      -8.877750     -4.857033     -8.682910
  C      -9.500637     -2.906951     -5.149711
  C      -8.209437     -2.897378     -5.658749
  C      -6.193051     -4.069685     -5.711162
  C      -8.841016     -5.027083     -2.231630
  C      -5.389974     -6.350720     -6.117142
  C      -5.898529     -6.313632     -7.408543
  C      -6.582075     -7.464261     -7.944452
  C     -10.045292     -5.717600     -2.237221
  C     -10.048910     -7.158337     -2.275490
  C      -8.700787     -8.998057     -3.171337
  C      -7.358847     -8.988626     -3.698613
  C      -6.676053     -7.838845     -3.160422
  C      -5.785187     -7.127483     -3.952489
  C      -6.670216     -5.010596     -3.086087
  C      -8.688175     -3.839736     -3.034245
  C      -9.744472     -3.387449     -3.812874
  C      -7.680956     -6.994139     -8.751102
  C      -8.885523     -7.684287     -8.756185
  C     -10.132341     -6.961662     -8.724493
  C     -11.939048     -5.586418     -7.036473
  C     -11.943216     -7.027441     -7.074354
  C      -5.541091     -5.206582     -5.252695
  C     -11.056590     -7.701945     -7.902617
  C     -10.380510     -8.882447     -7.426264
  C      -9.038810     -8.871271     -7.953444
  C      -7.981742     -9.322527     -7.175383
  C      -6.729759     -8.607148     -7.170512
  C      -6.198936     -8.646135     -5.830596
  C      -5.541668     -7.538309     -5.313242
  C      -7.112831     -3.368400     -4.850382
  C      -5.784317     -5.686339     -3.914789
  C      -7.676947     -5.553157     -8.714480
  C     -10.128335     -5.574338     -8.688052
  C     -11.048741     -4.873739     -7.827982
  C     -10.366963     -3.722822     -7.291063
  C     -10.600095     -3.327719     -5.981324
  C     -10.994826     -4.104829     -3.818437
  C     -11.142729     -5.247926     -3.045302
  C     -11.825217     -6.398518     -3.582388
  C     -11.149117     -7.579245     -3.106314
  C     -11.007402     -8.681231     -3.938322
  C      -9.760297     -9.403610     -3.970877
  C      -7.124966     -9.383949     -5.008037
  C      -8.225941     -9.802819     -5.838845
  C      -9.517896     -9.813756     -5.331082
  C     -10.615843     -9.344994     -6.139077
  C     -11.536570     -8.644808     -5.278701
  C     -12.187840     -7.507791     -5.737302
  C     -12.334956     -6.363295     -4.873110
  C     -12.181199     -5.175825     -5.676001
  C     -11.523733     -4.068160     -5.158820
  C      -7.346867     -3.830056     -3.562532
  C      -9.025701     -3.712224     -7.819915
  C      -7.966789     -3.307419     -7.019295
  C      -6.720850     -4.031581     -7.051865
  C      -6.576404     -5.132941     -7.884058
  C      -8.848163     -7.854036     -2.307347
